# Supplementary material for: Reactions to threatening health messages
Source: BMC Public Health. 2012 Nov 21;12:1011. doi: 10.1186/1471-2458-12-1011 (PMC3575362; doi:10.1186/1471-2458-12-1011)
Supplement: Additional file 1 — Full disclosure of research materials, data, analyses and output. [file 1471-2458-12-1011-S1.zip]

Archive with 25 entries (25 files):
- 64646_data_file.csv
- 64646_surveydata_syntax.r
- 71377_data_file.csv
- 71377_surveydata_syntax.r
- 87722_data_file.csv
- 87722_surveydata_syntax.r
- 99365_data_file.csv
- 99365_surveydata_syntax.r
- booklet - alcohol - HT.pdf
- booklet - alcohol - LT.pdf
- booklet - smoking - HT.pdf
- booklet - smoking - LT.pdf
- limesurvey_survey_64646.lss
- limesurvey_survey_71377.lss
- limesurvey_survey_87722.lss
- limesurvey_survey_99365.lss
- original_64646_surveydata_syntax.r
- original_71377_surveydata_syntax.r
- original_87722_surveydata_syntax.r
- original_99365_surveydata_syntax.r
- reactions to threatening health messages - analysis.r
- reactions to threatening health messages - data [complete].tsv
- reactions to threatening health messages - data [selection].tsv
- reactions to threatening health messages - load data.r
- reactions to threatening health messages - output.txt
