# Supplementary material for: Reactions to threatening health messages
Source: BMC Public Health. 2012 Nov 21;12:1011. doi: 10.1186/1471-2458-12-1011 (PMC3575362; doi:10.1186/1471-2458-12-1011)
Supplement: Additional file 1 — Full disclosure of research materials, data, analyses and output. [file 1471-2458-12-1011-S1.zip › 64646_data_file.csv]

'4'		'nl'		'28-05-2011 18:36:46'	'28-05-2011 18:36:24'	'84.25.54.106'	'http://sn106w.snt106.mail.live.com/mail/InboxLight.aspx?n=1192934413'	'26'	'6'	'2'
'5'	'28-05-2011 19:04:04'	'en'		'28-05-2011 19:04:04'	'28-05-2011 18:57:45'	'188.200.113.177'	'-'	'74'	'5'	'4'	'6'	'4'	'6'	'3'	'5'	'6'	'3'	'2'	'5'	'5'	'5'	'5'	'1'	'4'	'1'	'5'	'5'	'5'	'5'	'4'	'5'	'4'	'5'	'4'	'5'	'4'	'5'	'6'	'5'	'4'	'5'	'5'	'6'	'5'	'2'	'5'	'2'	'4'	'2'
'6'		'nl'		'28-05-2011 19:11:27'	'28-05-2011 19:11:24'	'84.25.55.48'	'-'	'42'
'7'	'28-05-2011 22:07:04'	'en'		'28-05-2011 22:07:04'	'28-05-2011 22:04:05'	'80.143.63.125'	'-'	'96'	'7'	'6'	'6'	'4'	'5'	'3'	'2'	'5'	'3'	'4'	'3'	'6'	'4'	'4'	'3'	'5'	'5'	'4'	'4'	'4'	'5'	'3'	'3'	'5'	'4'	'4'	'4'	'4'	'5'	'4'	'3'	'4'	'3'	'4'	'4'	'3'	'4'	'3'	'3'	'3'	'3'
'8'	'28-05-2011 22:56:20'	'nl'		'28-05-2011 22:56:20'	'28-05-2011 22:40:08'	'84.25.81.29'	'http://by160w.bay160.mail.live.com/mail/InboxLight.aspx?n=1153370956'	'6'	'5'	'5'	'5'	'6'	'5'	'6'	'5'	'6'	'4'	'6'	'3'	'3'	'4'	'6'	'3'	'2'	'4'	'5'	'3'	'3'	'2'	'4'	'3'	'5'	'3'	'3'	'2'	'2'	'3'	'3'	'2'	'2'	'3'	'4'	'6'	'4'	'3'	'4'	'2'	'4'	'2'
'9'	'29-05-2011 00:57:08'	'en'		'29-05-2011 00:57:08'	'29-05-2011 00:50:23'	'81.235.2.4'	'http://sn129w.snt129.mail.live.com/mail/InboxLight.aspx?ReadMessageId=82147c00-8904-11e0-aa97-00215ad8199e&n=7559256'	'84'	'2'	'6'	'7'	'2'	'2'	'6'	'6'	'2'	'3'	'7'	'2'	'6'	'6'	'2'	'1'	'7'	'2'	'4'	'5'	'2'	'3'	'2'	'5'	'3'	'5'	'4'	'4'	'3'	'5'	'3'	'5'	'3'	'4'	'1'	'2'	'7'	'4'	'6'	'4'	'6'	'3'
'10'	'29-05-2011 13:07:20'	'en'		'29-05-2011 13:07:20'	'29-05-2011 13:00:24'	'85.151.205.12'	'-'	'90'	'2'	'3'	'3'	'5'	'4'	'4'	'1'	'6'	'7'	'4'	'5'	'5'	'3'	'5'	'6'	'3'	'6'	'6'	'2'	'3'	'2'	'1'	'3'	'4'	'4'	'4'	'2'	'2'	'4'	'3'	'1'	'1'	'2'	'3'	'3'	'7'	'5'	'7'	'3'	'5'	'3'
'11'	'29-05-2011 13:37:43'	'en'		'29-05-2011 13:37:43'	'29-05-2011 13:19:59'	'88.28.53.15'	'-'	'70'	'4'	'2'	'4'	'6'	'4'	'3'	'5'	'6'	'3'	'2'	'4'	'4'	'4'	'5'	'4'	'3'	'4'	'2'	'5'	'6'	'5'	'5'	'5'	'6'	'6'	'6'	'5'	'6'	'5'	'6'	'5'	'6'	'6'	'6'	'5'	'5'	'2'	'5'	'3'	'5'	'3'
'12'	'29-05-2011 16:34:12'	'nl'		'29-05-2011 16:34:12'	'29-05-2011 16:30:20'	'84.25.99.185'	'http://sn143w.snt143.mail.live.com/mail/InboxLight.aspx?FolderID=00000000-0000-0000-0000-000000000001&InboxSortAscending=False&InboxSortBy=Date&fav=True&n=824479570'	'24'	'3'	'3'	'5'	'2'	'3'	'7'	'3'	'1'	'5'	'7'	'5'	'5'	'4'	'4'	'5'	'5'	'6'	'4'	'5'	'4'	'3'	'3'	'1'	'1'	'5'	'5'	'2'	'2'	'4'	'4'	'1'	'1'	'3'	'3'	'2'	'7'	'7'	'7'	'7'	'7'	'5'
'13'	'29-05-2011 20:46:31'	'nl'		'29-05-2011 20:46:31'	'29-05-2011 20:37:20'	'79.228.72.175'	'-'	'12'	'5'	'5'	'5'	'5'	'6'	'6'	'4'	'5'	'4'	'5'	'5'	'5'	'4'	'4'	'4'	'4'	'5'	'5'	'4'	'5'	'5'	'5'	'4'	'5'	'4'	'4'	'4'	'5'	'4'	'5'	'4'	'4'	'5'	'5'	'6'	'5'	'2'	'4'	'3'	'4'	'3'
'14'	'30-05-2011 00:07:01'	'en'		'30-05-2011 00:07:01'	'29-05-2011 23:59:07'	'24.132.163.44'	'-'	'122'	'3'	'5'	'5'	'4'	'4'	'4'	'5'	'5'	'3'	'3'	'4'	'4'	'5'	'5'	'2'	'2'	'3'	'5'	'1'	'1'	'1'	'1'	'1'	'1'	'1'	'1'	'1'	'1'	'2'	'2'	'1'	'1'	'1'	'1'	'3'	'4'	'4'	'4'	'4'	'4'	'4'
'15'	'30-05-2011 10:23:01'	'en'		'30-05-2011 10:23:01'	'30-05-2011 10:09:37'	'85.151.215.63'	'-'	'116'	'3'	'4'	'5'	'3'	'4'	'5'	'5'	'3'	'4'	'5'	'4'	'5'	'5'	'5'	'3'	'4'	'4'	'6'	'5'	'4'	'5'	'4'	'3'	'2'	'5'	'5'	'4'	'4'	'4'	'3'	'5'	'5'	'4'	'3'	'2'	'4'	'2'	'3'	'2'	'5'	'3'
'16'	'30-05-2011 11:52:37'	'nl'		'30-05-2011 11:52:37'	'30-05-2011 11:46:02'	'84.25.237.193'	'http://bl123w.blu123.mail.live.com/mail/InboxLight.aspx?n=405786062'	'20'	'6'	'6'	'4'	'1'	'6'	'6'	'1'	'1'	'5'	'6'	'2'	'2'	'6'	'5'	'7'	'7'	'6'	'6'	'2'	'2'	'2'	'3'	'2'	'1'	'5'	'5'	'2'	'3'	'3'	'1'	'2'	'2'	'1'	'1'	'3'	'5'	'6'	'5'	'6'	'5'	'6'
'17'	'30-05-2011 14:51:25'	'nl'		'30-05-2011 14:51:25'	'30-05-2011 14:45:47'	'137.120.3.215'	'http://co119w.col119.mail.live.com/mail/InboxLight.aspx?n=490512529'	'58'	'6'	'1'	'3'	'6'	'6'	'2'	'1'	'7'	'4'	'1'	'5'	'4'	'4'	'5'	'6'	'1'	'6'	'1'	'3'	'5'	'4'	'5'	'4'	'6'	'5'	'6'	'5'	'6'	'4'	'6'	'5'	'5'	'5'	'5'	'6'	'6'	'1'	'7'	'2'	'7'	'2'
'18'		'nl'		'30-05-2011 15:14:35'	'30-05-2011 15:12:51'	'145.91.223.1'	'http://sn104w.snt104.mail.live.com/mail/InboxLight.aspx?n=1080874430'	'28'
'19'	'31-05-2011 02:02:41'	'nl'		'31-05-2011 02:02:41'	'31-05-2011 01:59:02'	'84.25.51.155'	'http://by163w.bay163.mail.live.com/mail/InboxLight.aspx?n=1179995007'	'66'	'5'	'6'	'6'	'5'	'4'	'4'	'4'	'4'	'3'	'2'	'6'	'5'	'5'	'6'	'5'	'6'	'2'	'3'	'3'	'2'	'3'	'3'	'2'	'4'	'3'	'4'	'2'	'5'	'3'	'2'	'4'	'5'	'5'	'5'	'6'	'4'	'5'	'5'	'6'	'6'	'5'
'20'		'nl'		'31-05-2011 10:30:38'	'31-05-2011 10:29:27'	'86.90.101.184'	'-'
'21'	'31-05-2011 12:08:15'	'en'		'31-05-2011 12:08:15'	'31-05-2011 11:59:00'	'134.28.149.102'	'-'	'86'	'6'	'2'	'5'	'6'	'5'	'2'	'3'	'6'	'3'	'3'	'4'	'4'	'4'	'5'	'3'	'2'	'5'	'2'	'4'	'5'	'4'	'6'	'4'	'6'	'4'	'6'	'5'	'6'	'5'	'7'	'4'	'6'	'4'	'5'	'5'	'4'	'2'	'4'	'2'	'3'	'2'
'22'	'31-05-2011 13:16:49'	'nl'		'31-05-2011 13:16:49'	'31-05-2011 13:04:51'	'84.30.34.249'	'-'	'30'	'2'	'2'	'6'	'5'	'2'	'3'	'6'	'5'	'3'	'3'	'3'	'3'	'6'	'6'	'3'	'3'	'1'	'5'	'2'	'1'	'2'	'1'	'4'	'3'	'2'	'2'	'2'	'2'	'6'	'5'	'3'	'2'	'1'	'1'	'2'	'3'	'4'	'3'	'4'	'2'	'2'
'23'	'31-05-2011 13:32:48'	'nl'		'31-05-2011 13:32:48'	'31-05-2011 13:24:06'	'83.119.222.69'	'http://by154w.bay154.mail.live.com/mail/InboxLight.aspx?n=720430232'	'10'	'2'	'1'	'7'	'5'	'2'	'4'	'6'	'4'	'3'	'5'	'3'	'2'	'5'	'4'	'2'	'4'	'2'	'4'	'5'	'4'	'6'	'4'	'4'	'6'	'6'	'5'	'6'	'5'	'7'	'5'	'6'	'4'	'6'	'5'	'2'	'4'	'2'	'4'	'2'	'4'	'2'
'24'	'31-05-2011 14:22:47'	'en'		'31-05-2011 14:22:47'	'31-05-2011 13:52:46'	'137.120.115.40'	'-'	'120'	'6'	'3'	'6'	'5'	'4'	'2'	'2'	'5'	'5'	'5'	'5'	'5'	'4'	'5'	'2'	'3'	'3'	'5'	'6'	'4'	'5'	'3'	'6'	'3'	'5'	'4'	'6'	'4'	'5'	'6'	'5'	'4'	'5'	'3'	'2'	'4'	'2'	'3'	'2'	'2'	'1'
'25'	'31-05-2011 14:50:58'	'nl'		'31-05-2011 14:50:58'	'31-05-2011 14:37:24'	'84.25.170.141'	'http://du105w.dub105.mail.live.com/mail/InboxLight.aspx?FolderID=00000000-0000-0000-0000-000000000001&fav=True&n=740451190'	'2'	'7'	'4'	'2'	'5'	'6'	'4'	'2'	'4'	'4'	'3'	'4'	'4'	'4'	'5'	'4'	'3'	'6'	'5'	'3'	'4'	'4'	'5'	'4'	'6'	'5'	'6'	'2'	'3'	'4'	'5'	'5'	'7'	'1'	'5'	'6'	'6'	'4'	'6'	'3'	'6'	'3'
'26'	'31-05-2011 19:06:59'	'nl'		'31-05-2011 19:06:59'	'31-05-2011 18:55:30'	'84.30.37.2'	'-'	'48'	'3'	'1'	'5'	'6'	'3'	'2'	'5'	'7'	'6'	'1'	'6'	'2'	'4'	'6'	'4'	'1'	'6'	'3'	'2'	'5'	'2'	'5'	'3'	'7'	'4'	'6'	'2'	'5'	'2'	'4'	'4'	'6'	'1'	'3'	'3'	'6'	'3'	'6'	'3'	'6'	'1'
'27'	'01-06-2011 11:24:08'	'en'		'01-06-2011 11:24:08'	'01-06-2011 11:17:38'	'95.91.124.157'	'-'	'126'	'5'	'2'	'4'	'5'	'3'	'4'	'3'	'5'	'3'	'2'	'3'	'4'	'3'	'5'	'3'	'4'	'3'	'5'	'3'	'4'	'5'	'5'	'5'	'6'	'3'	'5'	'4'	'5'	'3'	'5'	'4'	'6'	'3'	'3'	'2'	'4'	'3'	'5'	'2'	'6'	'2'
'28'	'03-06-2011 14:14:48'	'nl'		'03-06-2011 14:14:48'	'03-06-2011 14:06:44'	'84.194.70.83'	'-'	'16'	'5'	'2'	'4'	'3'	'6'	'2'	'5'	'6'	'6'	'4'	'5'	'5'	'5'	'5'	'4'	'4'	'6'	'4'	'2'	'5'	'3'	'5'	'4'	'6'	'1'	'1'	'4'	'5'	'5'	'7'	'4'	'5'	'1'	'3'	'6'	'7'	'3'	'7'	'5'	'6'	'3'
'29'	'03-06-2011 23:08:01'	'nl'		'03-06-2011 23:08:01'	'03-06-2011 22:58:53'	'83.163.29.245'	'-'	'22'	'5'	'3'	'4'	'5'	'3'	'2'	'4'	'6'	'3'	'2'	'5'	'5'	'6'	'6'	'5'	'5'	'2'	'2'	'3'	'2'	'3'	'2'	'3'	'3'	'3'	'3'	'3'	'3'	'2'	'4'	'3'	'2'	'2'	'2'	'3'	'5'	'3'	'4'	'3'	'7'	'5'
'30'	'05-06-2011 12:51:55'	'nl'		'05-06-2011 12:51:55'	'05-06-2011 12:47:41'	'84.25.55.48'	'-'	'42'	'6'	'2'	'2'	'7'	'2'	'6'	'3'	'7'	'6'	'3'	'4'	'4'	'6'	'6'	'6'	'3'	'2'	'2'	'2'	'4'	'2'	'6'	'2'	'6'	'3'	'7'	'1'	'5'	'1'	'4'	'2'	'5'	'2'	'4'	'6'	'7'	'3'	'7'	'6'	'7'	'5'
'31'	'05-06-2011 15:25:11'	'nl'		'05-06-2011 15:25:11'	'05-06-2011 15:17:28'	'84.25.82.252'	'-'	'4'	'2'	'6'	'6'	'3'	'3'	'5'	'3'	'3'	'3'	'5'	'3'	'5'	'5'	'3'	'5'	'5'	'3'	'3'	'1'	'1'	'1'	'1'	'1'	'1'	'3'	'3'	'2'	'2'	'3'	'3'	'2'	'2'	'1'	'1'	'2'	'5'	'4'	'5'	'3'	'5'	'3'
'32'	'05-06-2011 22:22:28'	'en'		'05-06-2011 22:22:28'	'05-06-2011 22:15:23'	'87.209.158.186'	'-'	'98'	'4'	'2'	'4'	'3'	'4'	'4'	'4'	'6'	'3'	'3'	'1'	'5'	'6'	'6'	'3'	'3'	'1'	'5'	'4'	'4'	'4'	'4'	'4'	'4'	'4'	'4'	'4'	'4'	'4'	'4'	'4'	'4'	'4'	'4'	'2'	'3'	'2'	'4'	'1'	'6'	'1'
'33'	'06-06-2011 11:34:53'	'en'		'06-06-2011 11:34:53'	'06-06-2011 11:28:15'	'93.135.140.233'	'-'	'76'	'5'	'2'	'4'	'4'	'5'	'3'	'2'	'6'	'6'	'2'	'6'	'5'	'4'	'6'	'5'	'2'	'3'	'5'	'2'	'6'	'3'	'5'	'2'	'6'	'5'	'6'	'5'	'6'	'3'	'6'	'5'	'6'	'4'	'5'	'2'	'4'	'2'	'4'	'2'	'3'	'2'
'34'	'06-06-2011 22:31:03'	'nl'		'06-06-2011 22:31:03'	'06-06-2011 22:23:12'	'91.177.217.41'	'http://sn143w.snt143.mail.live.com/mail/InboxLight.aspx?n=790780712'	'62'	'5'	'2'	'3'	'5'	'4'	'3'	'5'	'6'	'3'	'2'	'3'	'3'	'3'	'2'	'3'	'3'	'4'	'3'	'5'	'5'	'5'	'6'	'4'	'5'	'5'	'5'	'4'	'5'	'6'	'6'	'4'	'5'	'5'	'5'	'5'	'5'	'4'	'4'	'3'	'4'	'3'
'35'	'08-06-2011 11:08:44'	'nl'		'08-06-2011 11:08:44'	'08-06-2011 10:59:54'	'83.119.222.69'	'http://sn104w.snt104.mail.live.com/mail/InboxLight.aspx?n=73317234'	'28'	'6'	'2'	'5'	'7'	'4'	'2'	'3'	'7'	'3'	'1'	'3'	'1'	'4'	'6'	'3'	'1'	'1'	'5'	'2'	'3'	'3'	'4'	'3'	'4'	'4'	'5'	'2'	'3'	'3'	'5'	'3'	'5'	'1'	'2'	'2'	'5'	'3'	'6'	'5'	'6'	'4'
'36'	'09-06-2011 14:41:16'	'nl'		'09-06-2011 14:41:16'	'09-06-2011 14:36:15'	'193.190.131.67'	'-'	'54'	'6'	'3'	'2'	'2'	'5'	'5'	'3'	'5'	'6'	'4'	'5'	'5'	'3'	'3'	'2'	'2'	'5'	'5'	'1'	'1'	'6'	'5'	'3'	'5'	'5'	'4'	'5'	'4'	'5'	'5'	'6'	'5'	'5'	'5'	'5'	'7'	'3'	'5'	'4'	'4'	'3'
'37'	'11-06-2011 13:24:44'	'en'		'11-06-2011 13:24:44'	'11-06-2011 13:18:10'	'86.135.147.120'	'-'	'118'	'2'	'2'	'5'	'4'	'2'	'2'	'6'	'7'	'3'	'2'	'3'	'3'	'6'	'6'	'3'	'3'	'2'	'7'	'2'	'3'	'3'	'3'	'5'	'5'	'5'	'5'	'3'	'3'	'5'	'5'	'4'	'4'	'3'	'3'	'2'	'3'	'2'	'4'	'3'	'3'	'2'
'38'	'11-06-2011 15:46:26'	'nl'		'11-06-2011 15:46:26'	'11-06-2011 15:42:16'	'84.30.50.126'	'-'	'36'	'5'	'3'	'6'	'2'	'4'	'5'	'5'	'4'	'3'	'4'	'6'	'7'	'6'	'5'	'4'	'4'	'5'	'5'	'4'	'3'	'2'	'2'	'3'	'3'	'5'	'5'	'3'	'3'	'6'	'6'	'3'	'3'	'1'	'1'	'4'	'3'	'5'	'6'	'5'	'5'	'6'
'39'		'nl'		'12-06-2011 12:28:46'	'12-06-2011 12:28:46'	'84.193.225.2'	'http://du101w.dub101.mail.live.com/mail/InboxLight.aspx?FolderID=00000000-0000-0000-0000-000000000001&fav=True&n=1697001485'	'14'
'40'		'en'		'18-06-2011 19:38:27'	'18-06-2011 19:38:27'	'92.76.158.231'	'-'	'68'
'41'	'23-06-2011 18:04:40'	'en'		'23-06-2011 18:04:40'	'21-06-2011 21:52:06'	'77.6.243.235'	'-'	'80'	'7'	'2'	'1'	'5'	'6'	'2'	'2'	'5'	'2'	'3'	'6'	'5'	'5'	'6'	'6'	'2'	'3'	'5'	'6'	'7'	'3'	'5'	'3'	'5'	'5'	'6'	'5'	'6'	'5'	'6'	'5'	'6'	'5'	'6'	'2'	'6'	'1'	'6'	'3'	'6'	'2'
[truncated: 7 more columns]
