# Supplementary material for: Reactions to threatening health messages
Source: BMC Public Health. 2012 Nov 21;12:1011. doi: 10.1186/1471-2458-12-1011 (PMC3575362; doi:10.1186/1471-2458-12-1011)
Supplement: Additional file 1 — Full disclosure of research materials, data, analyses and output. [file 1471-2458-12-1011-S1.zip › 64646_surveydata_syntax.r]

#$Rev: 9205 $ .
dat_alcohol_t1 <- read.table("64646_data_file.csv", sep=",", quote = "'", na.strings=c("","\"\""), stringsAsFactors=FALSE)

dat_alcohol_t1 <- loadData_limeSurveyFields(dataframe = dat_alcohol_t1);

dat_alcohol_t1[, 9] <- as.numeric(dat_alcohol_t1[, 9])
attributes(dat_alcohol_t1)$variable.labels[9] <- "ppnr"
names(dat_alcohol_t1)[9] <- "ppnr"

dat_alcohol_t1 <- loadData_part1(dataframe = dat_alcohol_t1, startIndex = 10, behavior = "alcohol");
dat_alcohol_t1 <- loadData_part2(dataframe = dat_alcohol_t1, startIndex = 44, behavior = "alcohol");

dat_alcohol_t1[, 51] <- as.character(dat_alcohol_t1[, 51])
attributes(dat_alcohol_t1)$variable.labels[51] <- "Hoe vaak consumeert u een drankje dat alcohol bevat?"
dat_alcohol_t1[, 51] <- factor(dat_alcohol_t1[, 51], levels=c( "A1", "A2", "A3", "A4", "A5"), labels=c( "Nooit", "Maandelijks of minder", "2 tot 4 keer per maand", "2 tot 3 keer per week", "4 of meer keer per week"))
names(dat_alcohol_t1)[51] <- "AUDIT_1"

dat_alcohol_t1[, 52] <- as.character(dat_alcohol_t1[, 52])
attributes(dat_alcohol_t1)$variable.labels[52] <- "Hoeveel standaard glazen alcohol consumeert u meestal als u drinkt?  (een standaard glas is 1 (klein) glas bier, 1 glas wijn of 1 glas sterke drank)"
dat_alcohol_t1[, 52] <- factor(dat_alcohol_t1[, 52], levels=c( "A1", "A2", "A3", "A4", "A5"), labels=c( "1 of 2", "3 of 4", "5 of 6", "7 tot 9", "10 of meer"))
names(dat_alcohol_t1)[52] <- "AUDIT_2"

dat_alcohol_t1[, 53] <- as.character(dat_alcohol_t1[, 53])
attributes(dat_alcohol_t1)$variable.labels[53] <- "Hoe vaak heeft u tijdens het afgelopen jaar gemerkt dat u niet in staat was om te stoppen met drinken, nadat u met drinken begonnen was?"
dat_alcohol_t1[, 53] <- factor(dat_alcohol_t1[, 53], levels=c( "A1", "A2", "A3", "A4", "A5"), labels=c( "Nooit", "Minder dan maandelijks", "Maandelijks", "Wekelijks", "Dagelijks of bijna dagelijks"))
names(dat_alcohol_t1)[53] <- "AUDIT_3"

dat_alcohol_t1[, 54] <- as.character(dat_alcohol_t1[, 54])
attributes(dat_alcohol_t1)$variable.labels[54] <- "Hoe vaak is het afgelopen jaar niet gelukt om  te doen wat anderen van u verwachtten, als gevolg van uw drankgebruik?"
dat_alcohol_t1[, 54] <- factor(dat_alcohol_t1[, 54], levels=c( "A1", "A2", "A3", "A4", "A5"), labels=c( "Nooit", "Minder dan maandelijks", "Maandelijks", "Wekelijks", "Dagelijks of bijna dagelijks"))
names(dat_alcohol_t1)[54] <- "AUDIT_4"

dat_alcohol_t1[, 55] <- as.character(dat_alcohol_t1[, 55])
attributes(dat_alcohol_t1)$variable.labels[55] <- "Heeft een familielid, vriend(in), of dokter of andere gezondheidsmedewerker die bezorgd was over uw drinkgedrag u aangeraden om te stoppen?"
dat_alcohol_t1[, 55] <- factor(dat_alcohol_t1[, 55], levels=c( "A1", "A2", "A3"), labels=c( "Nee", "Ja, maar niet afgelopen jaar", "Ja, tijdens het afgelopen jaar"))
names(dat_alcohol_t1)[55] <- "AUDIT_5"

dat_alcohol_t1[, 56] <- as.character(dat_alcohol_t1[, 56])
attributes(dat_alcohol_t1)$variable.labels[56] <- "Hoe vaak drinkt u de standaard hoeveelheid glazen alcohol of meer per gelegenheid?(voor mannen, denk alstublieft er aan hoe vaak u 5 standaard glazen alcohol drinkt, voor vrouwen, denk aan 4 standaard glazen)"
dat_alcohol_t1[, 56] <- factor(dat_alcohol_t1[, 56], levels=c( "A1", "A2", "A3", "A4", "A5"), labels=c( "Nooit", "Maandelijks of minder", "2 tot 4 keer per maand", "2 of 3 keer per week", "4 of meer keer per week"))
names(dat_alcohol_t1)[56] <- "AUDIT_6"

dat_alcohol_t1[, 57] <- as.character(dat_alcohol_t1[, 57])
attributes(dat_alcohol_t1)$variable.labels[57] <- "Ter uitreiking aan de proefpersonen die aan ons onderzoek hebben meegedaanTitel onderzoek:Kunnen mensen het effect van angstaanjagende voorlichting voorspellen?Veranderen mensen als we hiervan de effecten uitleggen?Naam hoofd-onderzoekers:Prof. dr. Gerjo Kok Gill ten Hoor, MSc. Naam student-onderzoekers:Constanze KöhningerSophia ThomasJanice KalagiLianne De GrootAlexander HuschensKarlijne GrootjansLizan KölgenToby SchüttIsabelle PelssersVraagstelling en hypothesen:De onderzoeksvragen van deze studie zijn :1.    Kunnen proefpersonen de uitkomst van de twee experimenten van Brown correct voorspellen, of worden zij misleid door hun idee over het effect van angstaanjagende voorlichting?2.    Verandert het idee wat de proefpersonen over de angstaanjagende voorlichting hebben, als ze geïnformeerd worden over het feit dat angstaanjagende voorlichting niet werkt?Er wordt onderzoek gedaan naar angstaanjagende voorlichting. De theorie hierachter is dat mensen meer aandacht aan een boodschap gaan hechten wanneer ze bang gemaakt worden en daardoor een gezondere levensstijl aannemen. Verschillende experimenten tonen aan dat angstaanjagende voorlichting niet werkt. Personen zullen bij het zien van angstaanjagende plaatjes hun risico op ziektes minder hoog gaan inschatten dan bij het zien van minder angstaanjagende plaatjes.Een verklaring hiervoor is dat mensen, wanneer ze een verschil ervaren tussen hetgeen wat ze denken en wat ze doen(cognitieve dissonantie), defensieve strategieën gaan gebruiken. Volgens de dissonantie theorie gebruiken mensen deze strategieën om hun zelfbeeld te bewaren.Wij proberen te onderzoeken of mensen na het horen van de effecten van angstaanjagende voorlichting hun eigen beeld over hierover aanpassen en dus de tweede keer juist inschatten dat angstaanjagende voorlichting geen effect heeft.Korte omschrijving van de opzet van het onderzoekTer betrekking op onderzoeksvraag 1:  Kunnen mensen het effect van angstaanjagende voorlichting voorspellen??    Hierbij is het voor ons van belang hoe hoog het risico op gezondheidsschade wordt ingeschat bij het zien van de brochures en op welke manier de beide brochures geëvalueerd worden (positief/negatief).Ter betrekking op onderzoeksvraag 2:  Treedt er een verandering op na het uitleggen van de effecten??    Hierbij gaan we de resultaten van de vragenlijsten die in het begin afgenomen werden, vergelijken met de resultaten van de vragenlijsten die een week later (na de uitleg over angstaanjagende voorlichting) werden afgenomen.ProcedureDe proefpersonen krijgen als eerst een vragenlijst over hun rookstatus of alcoholstatus, dit hangt af van de conditie waarin ze zitten. Achteraf kijken we of we een verschil vinden tussen de statussen(dus of de alcohol- of rookstatus effect heeft op hoe de beoordeling van de brochures wordt ingeschat). Als eerste krijgen de twee verschillende groepen van proefpersonen telkens twee verschillende brochures te zien op de computer. Dit kunnen óf twee brochures zijn over alcohol, óf twee brochures over roken. Een brochure bevat angstaanjagende plaatjes en de andere brochure bevat minder angstaanjagende  plaatjes. Op voorhand wordt er een verhaal verteld dat de brochures al eens beoordeeld zijn door andere proefpersonen. Nu is het aan onze proefpersonen om te vertellen hoe zij denken hoe de proefpersonen uit het onderzoek van Brown de brochures geëvalueerd hebben. En hoe zij denken dat de risico inschatting is van de proefpersonen uit het onderzoek van Brown. Dit doen zij aan de hand van een vragenlijst over de twee brochures die zij invullen nadat zij beide brochures bekeken hebben.Dit gebeurt ongeveer op dezelfde manier bij zowel de personen die de brochure over roken te zien krijgen, en de groep die de brochure over drinken te zien krijgen. Vervolgens is er een interventie waarbij aan alle proefpersonen wordt uitgelegd waarover het door hun bestudeerde experiment in werkelijkheid ging, wat er precies onderzocht werd en wat de resultaten hiervan waren. Vervolgens worden ook de begrippen cognitieve dissonantie en self-efficacy uitgelegd.Een week later krijgen de proefpersonen weer twee brochures te zien, maar dan van het andere onderwerp (dus de proefpersonen die bij T1 de brochures over roken hadden krijgen bij T2 de brochures over alcohol en vice versa). Daarna volgen opnieuw dezelfde vragenlijsten als bij de eerste keer. Verwachte resultatenTer betrekking op onderzoeksvraag 1: Kunnen mensen het effect van angstaanjagende voorlichting voorspellen?Conditie met de rookbrochures: De verwachting hierbij is dat de meeste proefpersonen inschatten dat rokers bij het zien van de brochure met angstaanjagende plaatjes het risico op gezondheidsschade hoger gaan inschatten en dat de brochure met angstaanjagende plaatjes het meest positief geëvalueerd wordt.Conditie met de alcoholbrochures: De verwachting hierbij is dat de meeste proefpersonen inschatten dat alcohol-drinkers bij het zien van de brochure met angstaanjagende plaatjes het risico op gezondheidsschade hoger gaan inschatten en dat de brochure met angstaanjagende net zoals bij de rookconditie het meest positief geëvalueerd wordt.Een andere verwachting zal zijn dat niet-rokers en niet-drinkers de angstaanjagende voorlichting als meer effectief zullen beoordelen dan de rokers en drinkers.Ter betrekking op onderzoeksvraag 2: Treedt er een verandering op na het uitleggen van de effecten?Conditie met de rookbrochures: De verwachting hiervan is dat de proefpersonen een betere inschatting maken die meer overkomt met de resultaten van het onderzoek van Brown en smith(2007). Proefpersonen zullen waarschijnlijk een lagere risico-inschatting hebben en een minder positieve evaluatie aan de angstaanjagende brochure geven. Conditie met de alcoholbrochures: de verwachting hiervan is ook dat de proefpersonen een betere inschatting maken die meer overkomt met de resultaten van het onderzoek van Brown en Locker(2008). Proefpersonen zullen waarschijnlijk een lagere risico-inschatting hebben en een minder positieve evaluatie aan de angstaanjagende brochure geven.Praktische relevantieDe bevindingen van deze studie kunnen van belang zijn voor attitudeverandering en verandering van gedrag voor mensen met ongezonde gewoontes. Als angst opwekkende campagnes verdedigende reacties uitlokken in plaats van het verminderen van ongezond gedrag dan is het doel van de campagne niet bereikt. Daarom zijn nog steeds heel veel mensen ervan overtuigd dat angst opwekkende campagnes effectief zijn. Daarom is het belangrijk om te onderzoeken of de attitudes van mensen veranderen wanneer ze geconfronteerd worden met wetenschappelijk bewijs tegen de angst opwekkende campagnes.Tot slotBedankt voor jullie bijdrage aan dit onderzoek! Graag onderaan nogmaals je e-mailadres invullen en als er nog vragen zijn kunnen jullie altijd een mail sturen naar het volgende e-mailadres;risicoinschatting@gmail.comAangezien wij nog testen tot 7 juni, zouden wij het zeer waarderen, dat als andere mensen vragen waar het onderzoek over ging, u verteld dat het onderzoek ging over het vergelijken van twee brochures. Dit, zodat u onze toetsresultaten niet in gevaar brengt. Na 7 juni kunt u wel gewoon aan iedereen vertellen waar het onderzoek over ging. Jouw e-mailadres:"
names(dat_alcohol_t1)[57] <- "email"
