# Supplementary material for: Reactions to threatening health messages
Source: BMC Public Health. 2012 Nov 21;12:1011. doi: 10.1186/1471-2458-12-1011 (PMC3575362; doi:10.1186/1471-2458-12-1011)
Supplement: Additional file 1 — Full disclosure of research materials, data, analyses and output. [file 1471-2458-12-1011-S1.zip › 71377_data_file.csv]

'5'	'20-05-2011 19:18:23'	'en'		'20-05-2011 19:18:23'	'20-05-2011 18:56:39'	'195.241.179.81'	'-'	'A1'	'115'	'2'	'23'	'2'	'1'	'3'	'7'	'3'	'1'	'2'	'6'	'2'	'1'	'3'	'2'	'3'	'2'	'3'	'2'	'5'	'3'	'5'	'5'	'3'	'2'	'3'	'1'	'4'	'2'	'3'	'1'	'5'	'3'	'3'	'2'	'1'	'1'	'2'	'3'	'1'	'3'
'6'	'20-05-2011 19:05:02'	'nl'		'20-05-2011 19:05:02'	'20-05-2011 18:59:00'	'77.170.90.215'	'-'	'A1'	'17'	'1'	'20'	'6'	'2'	'3'	'6'	'3'	'1'	'2'	'6'	'7'	'1'	'5'	'3'	'3'	'6'	'5'	'1'	'6'	'2'	'2'	'6'	'2'	'7'	'2'	'7'	'3'	'5'	'2'	'6'	'3'	'7'	'2'	'6'	'3'	'6'	'6'	'7'	'2'	'3'
'4'	'20-05-2011 17:58:04'	'en'		'20-05-2011 17:58:04'	'20-05-2011 17:27:21'	'109.91.16.23'	'-'	'A1'	'69'	'2'	'19'	'3'	'5'	'6'	'3'	'2'	'6'	'6'	'4'	'3'	'4'	'5'	'6'	'6'	'4'	'5'	'6'	'2'	'6'	'5'	'3'	'5'	'3'	'6'	'3'	'6'	'5'	'5'	'3'	'5'	'3'	'3'	'1'	'7'	'5'	'5'	'6'	'3'	'5'
'7'	'20-05-2011 20:29:13'	'nl'		'20-05-2011 20:29:13'	'20-05-2011 20:01:36'	'86.90.190.60'	'http://us.mg5.mail.yahoo.com/dc/launch?sysreq=ignore'	'A1'	'45'	'1'	'25'	'5'	'2'	'4'	'6'	'5'	'3'	'2'	'5'	'4'	'3'	'2'	'2'	'5'	'5'	'3'	'3'	'2'	'3'	'3'	'5'	'4'	'5'	'5'	'5'	'5'	'6'	'2'	'3'	'3'	'3'	'2'	'3'	'2'	'2'	'3'	'6'	'2'	'7'
'42'		'en'		'28-05-2011 11:31:47'	'28-05-2011 11:30:36'	'84.192.96.96'	'-'	'A1'	'97'	'2'	'30'	'2'	'5'	'3'	'2'
'9'	'20-05-2011 21:26:52'	'nl'		'20-05-2011 21:26:52'	'20-05-2011 21:13:25'	'84.26.11.154'	'-'	'A1'	'35'	'2'	'19'	'7'	'5'	'1'	'3'	'7'	'6'	'1'	'4'	'7'	'7'	'7'	'3'	'1'	'4'	'7'	'7'	'5'	'3'	'1'	'1'	'2'	'2'	'1'	'3'	'3'	'5'	'3'	'3'	'3'	'3'	'4'	'4'	'1'	'2'	'5'	'7'	'6'	'7'
'10'	'20-05-2011 22:02:34'	'nl'		'20-05-2011 22:02:34'	'20-05-2011 21:46:08'	'86.93.206.212'	'http://co120w.col120.mail.live.com/mail/InboxLight.aspx?n=1414090232'	'A1'	'21'	'1'	'20'	'4'	'2'	'5'	'2'	'4'	'5'	'2'	'6'	'3'	'2'	'4'	'5'	'3'	'5'	'3'	'2'	'1'	'7'	'4'	'1'	'4'	'2'	'4'	'6'	'5'	'5'	'4'	'4'	'5'	'5'	'3'	'4'	'5'	'4'	'6'	'6'	'3'	'6'
'11'	'21-05-2011 09:02:47'	'nl'		'21-05-2011 09:02:47'	'21-05-2011 08:50:32'	'77.166.57.188'	'-'	'A1'	'29'	'2'	'22'	'6'	'3'	'3'	'5'	'5'	'2'	'2'	'5'	'5'	'2'	'5'	'4'	'5'	'6'	'4'	'4'	'4'	'2'	'2'	'4'	'3'	'5'	'3'	'4'	'5'	'6'	'3'	'4'	'4'	'5'	'3'	'4'	'4'	'6'	'6'	'6'	'3'	'6'
'12'	'21-05-2011 09:09:04'	'nl'		'21-05-2011 09:09:04'	'21-05-2011 09:00:26'	'84.25.93.6'	'http://by148w.bay148.mail.live.com/mail/InboxLight.aspx?FolderID=00000000-0000-0000-0000-000000000005&InboxSortAscending=False&InboxSortBy=Date&fav=False&n=842010255'	'A1'	'49'	'1'	'19'	'5'	'2'	'6'	'3'	'3'	'5'	'5'	'3'	'3'	'4'	'4'	'5'	'5'	'3'	'2'	'4'	'3'	'6'	'5'	'3'	'4'	'4'	'3'	'2'	'3'	'2'	'2'	'1'	'1'	'1'	'2'	'1'	'1'	'1'	'2'	'3'	'2'	'2'
'13'	'21-05-2011 10:26:44'	'en'		'21-05-2011 10:26:44'	'21-05-2011 10:05:38'	'85.177.95.64'	'-'	'A1'	'77'	'1'	'21'	'3'	'1'	'5'	'2'	'3'	'6'	'5'	'3'	'3'	'4'	'3'	'5'	'5'	'2'	'3'	'3'	'3'	'3'	'4'	'6'	'4'	'4'	'4'	'5'	'4'	'4'	'4'	'4'	'4'	'6'	'5'	'5'	'4'	'4'	'6'	'3'	'2'	'3'
'14'	'21-05-2011 11:31:10'	'nl'		'21-05-2011 11:31:10'	'21-05-2011 11:12:21'	'84.30.110.118'	'http://by157w.bay157.mail.live.com/mail/InboxLight.aspx?n=1238695787'	'A1'	'51'	'1'	'21'	'5'	'3'	'4'	'6'	'5'	'2'	'3'	'4'	'7'	'6'	'3'	'5'	'5'	'4'	'6'	'5'	'6'	'5'	'3'	'4'	'3'	'2'	'3'	'2'	'4'	'4'	'3'	'3'	'5'	'5'	'5'	'5'	'1'	'2'	'2'	'6'	'4'	'6'
'15'	'21-05-2011 14:23:10'	'en'		'21-05-2011 14:23:10'	'21-05-2011 13:57:43'	'93.129.75.70'	'-'	'A1'	'75'	'2'	'21'	'3'	'6'	'6'	'2'	'1'	'6'	'6'	'3'	'2'	'4'	'2'	'3'	'5'	'7'	'3'	'1'	'1'	'5'	'5'	'6'	'7'	'7'	'5'	'6'	'5'	'4'	'6'	'4'	'4'	'6'	'6'	'4'	'5'	'5'	'7'	'5'	'2'	'5'
'16'	'21-05-2011 15:23:28'	'nl'		'21-05-2011 15:23:28'	'21-05-2011 15:12:20'	'83.128.114.189'	'http://co121w.col121.mail.live.com/mail/InboxLight.aspx?n=1755463090'	'A1'	'43'	'1'	'20'	'4'	'3'	'4'	'3'	'3'	'4'	'3'	'5'	'5'	'2'	'5'	'3'	'3'	'5'	'4'	'3'	'5'	'2'	'3'	'5'	'5'	'3'	'3'	'5'	'2'	'5'	'3'	'5'	'4'	'5'	'2'	'6'	'2'	'5'	'3'	'7'	'2'	'7'
'17'	'21-05-2011 16:01:47'	'nl'		'21-05-2011 16:01:47'	'21-05-2011 15:48:36'	'84.192.81.52'	'-'	'A1'	'13'	'2'	'22'	'5'	'3'	'3'	'4'	'5'	'4'	'2'	'4'	'6'	'5'	'6'	'4'	'3'	'4'	'4'	'3'	'4'	'5'	'1'	'2'	'1'	'2'	'2'	'3'	'2'	'3'	'1'	'1'	'2'	'4'	'1'	'1'	'1'	'1'	'5'	'7'	'6'	'7'
'18'	'21-05-2011 16:32:41'	'nl'		'21-05-2011 16:32:41'	'21-05-2011 16:24:27'	'86.80.19.173'	'-'	'A1'	'37'	'2'	'20'	'3'	'5'	'3'	'5'	'3'	'5'	'4'	'4'	'5'	'3'	'3'	'5'	'5'	'3'	'3'	'4'	'5'	'3'	'2'	'2'	'2'	'3'	'1'	'6'	'6'	'3'	'6'	'3'	'6'	'5'	'6'	'5'	'4'	'6'	'6'	'5'	'2'	'4'
'19'	'22-05-2011 10:17:50'	'nl'		'22-05-2011 10:17:50'	'21-05-2011 23:06:32'	'87.209.5.237'	'http://by151w.bay151.mail.live.com/mail/InboxLight.aspx?n=2032292828'	'A1'	'9'	'1'	'24'	'3'	'1'	'5'	'5'	'3'	'3'	'2'	'7'	'6'	'3'	'3'	'3'	'5'	'5'	'2'	'1'	'3'	'3'	'5'	'5'	'5'	'6'	'5'	'7'	'3'	'5'	'3'	'5'	'2'	'5'	'2'	'4'	'3'	'5'	'3'	'6'	'2'	'7'
'20'	'23-05-2011 18:43:05'	'nl'		'23-05-2011 18:43:05'	'22-05-2011 10:23:27'	'84.25.196.249'	'http://sn134w.snt134.mail.live.com/mail/InboxLight.aspx?n=190870322'	'A1'	'65'	'1'	'20'	'5'	'2'	'5'	'2'	'4'	'3'	'3'	'5'	'3'	'3'	'4'	'4'	'5'	'6'	'5'	'3'	'6'	'6'	'3'	'4'	'2'	'1'	'3'	'3'	'2'	'1'	'2'	'2'	'2'	'1'	'4'	'3'	'3'	'2'	'4'	'6'	'4'	'5'
'21'	'22-05-2011 11:06:13'	'nl'		'22-05-2011 11:06:13'	'22-05-2011 10:45:19'	'82.170.230.55'	'http://sn124w.snt124.mail.live.com/mail/InboxLight.aspx?n=2036791836'	'A1'	'19'	'1'	'20'	'6'	'3'	'2'	'6'	'3'	'1'	'2'	'6'	'5'	'3'	'3'	'3'	'4'	'6'	'4'	'2'	'4'	'2'	'3'	'3'	'2'	'2'	'1'	'5'	'4'	'4'	'3'	'4'	'3'	'5'	'2'	'4'	'3'	'4'	'7'	'5'	'2'	'6'
'22'	'22-05-2011 11:15:34'	'en'		'22-05-2011 11:15:34'	'22-05-2011 10:49:23'	'95.90.59.10'	'-'	'A1'	'71'	'1'	'29'	'2'	'2'	'6'	'5'	'1'	'1'	'4'	'4'	'3'	'3'	'3'	'2'	'5'	'6'	'3'	'3'	'1'	'1'	'5'	'6'	'5'	'6'	'4'	'4'	'6'	'6'	'5'	'5'	'4'	'5'	'5'	'5'	'5'	'5'	'3'	'2'	'2'	'3'
'23'	'22-05-2011 11:34:49'	'nl'		'22-05-2011 11:34:49'	'22-05-2011 11:25:59'	'213.119.80.133'	'http://sn117w.snt117.mail.live.com/mail/InboxLight.aspx?n=1082343278'	'A1'	'25'	'2'	'19'	'1'	'6'	'1'	'5'	'2'	'6'	'5'	'7'	'4'	'7'	'7'	'2'	'2'	'5'	'4'	'4'	'3'	'3'	'1'	'1'	'1'	'1'	'3'	'5'	'6'	'6'	'2'	'2'	'4'	'5'	'1'	'1'	'1'	'1'	'4'	'4'	'3'	'6'
'24'	'22-05-2011 14:10:47'	'nl'		'22-05-2011 14:10:47'	'22-05-2011 13:58:33'	'84.196.138.138'	'-'	'A1'	'59'	'1'	'24'	'6'	'5'	'5'	'5'	'4'	'5'	'2'	'3'	'6'	'5'	'5'	'5'	'5'	'5'	'6'	'5'	'3'	'6'	'3'	'2'	'1'	'1'	'2'	'2'	'2'	'2'	'2'	'2'	'3'	'2'	'1'	'1'	'1'	'1'	'2'	'2'	'5'	'5'
'25'	'22-05-2011 22:40:01'	'en'		'22-05-2011 22:40:01'	'22-05-2011 16:15:58'	'80.132.225.203'	'-'	'A1'	'91'	'1'	'20'	'6'	'2'	'3'	'5'	'6'	'1'	'2'	'6'	'5'	'2'	'7'	'4'	'4'	'6'	'5'	'2'	'5'	'3'	'4'	'6'	'4'	'5'	'4'	'5'	'5'	'6'	'4'	'5'	'5'	'7'	'5'	'6'	'5'	'6'	'6'	'7'	'2'	'6'
'26'	'22-05-2011 16:52:34'	'nl'		'22-05-2011 16:52:34'	'22-05-2011 16:45:50'	'84.25.218.186'	'http://bl156w.blu156.mail.live.com/mail/InboxLight.aspx?n=1686331990'	'A1'	'23'	'1'	'21'	'2'	'6'	'5'	'5'	'3'	'2'	'2'	'7'	'4'	'1'	'4'	'4'	'6'	'5'	'3'	'1'	'7'	'7'	'4'	'4'	'5'	'7'	'5'	'7'	'5'	'7'	'5'	'6'	'6'	'7'	'5'	'5'	'3'	'3'	'4'	'7'	'3'	'6'
'27'	'23-05-2011 09:54:03'	'en'		'23-05-2011 09:54:03'	'23-05-2011 09:44:51'	'134.155.85.11'	'-'	'A1'	'83'	'1'	'21'	'5'	'6'	'5'	'5'	'3'	'3'	'4'	'5'	'5'	'5'	'4'	'4'	'4'	'4'	'5'	'3'	'6'	'6'	'5'	'5'	'5'	'5'	'5'	'5'	'5'	'5'	'5'	'5'	'5'	'5'	'5'	'5'	'5'	'5'	'6'	'5'	'6'	'5'
'28'	'23-05-2011 10:37:39'	'en'		'23-05-2011 10:37:39'	'23-05-2011 10:26:09'	'137.120.89.43'	'-'	'A1'	'119'	'2'	'22'	'4'	'5'	'6'	'5'	'3'	'3'	'3'	'5'	'2'	'5'	'3'	'3'	'5'	'5'	'7'	'3'	'7'	'4'	'2'	'3'	'1'	'2'	'2'	'5'	'4'	'4'	'2'	'2'	'4'	'5'	'3'	'4'	'3'	'3'	'6'	'7'	'3'	'5'
'29'	'23-05-2011 18:28:36'	'en'		'23-05-2011 18:28:36'	'23-05-2011 18:13:14'	'95.115.49.47'	'http://mail.aol.com/33668-111/aol-6/de-de/Suite.aspx'	'A1'	'95'	'1'	'22'	'5'	'6'	'5'	'3'	'3'	'2'	'4'	'6'	'4'	'2'	'3'	'3'	'2'	'6'	'3'	'2'	'3'	'6'	'5'	'6'	'5'	'5'	'5'	'7'	'5'	'5'	'5'	'6'	'5'	'6'	'5'	'6'	'5'	'6'	'6'	'3'	'1'	'3'
'30'		'nl'		'23-05-2011 22:40:09'	'23-05-2011 22:32:00'	'83.119.222.69'	'http://co120w.col120.mail.live.com/mail/InboxLight.aspx?n=601236096'	'A1'	'27'	'2'	'23'	'6'	'1'	'3'	'6'	'5'	'2'	'2'	'6'	'6'	'2'	'2'	'5'
'31'	'23-05-2011 22:56:15'	'nl'		'23-05-2011 22:56:15'	'23-05-2011 22:42:15'	'87.209.153.48'	'-'	'A1'	'31'	'1'	'21'	'3'	'3'	'5'	'4'	'2'	'2'	'5'	'6'	'3'	'3'	'4'	'5'	'6'	'5'	'2'	'2'	'3'	'3'	'2'	'3'	'4'	'4'	'2'	'3'	'2'	'3'	'3'	'3'	'6'	'6'	'2'	'2'	'2'	'3'	'2'	'4'	'3'	'5'
'33'	'24-05-2011 11:24:24'	'nl'		'24-05-2011 11:24:24'	'24-05-2011 11:12:20'	'84.30.54.150'	'-'	'A1'	'47'	'1'	'18'	'5'	'2'	'5'	'6'	'4'	'2'	'5'	'7'	'5'	'2'	'5'	'2'	'3'	'4'	'3'	'5'	'3'	'6'	'3'	'5'	'2'	'3'	'2'	'3'	'2'	'1'	'2'	'2'	'2'	'4'	'2'	'2'	'2'	'2'	'6'	'6'	'3'	'6'
'34'	'24-05-2011 15:07:09'	'en'		'24-05-2011 15:07:09'	'24-05-2011 14:57:26'	'137.120.39.152'	'-'	'A1'	'79'	'1'	'23'	'6'	'1'	'3'	'6'	'5'	'2'	'2'	'6'	'6'	'1'	'6'	'1'	'3'	'7'	'6'	'2'	'7'	'7'	'1'	'3'	'5'	'7'	'2'	'6'	'3'	'6'	'2'	'6'	'2'	'6'	'2'	'6'	'3'	'5'	'6'	'6'	'1'	'6'
'35'	'24-05-2011 19:35:40'	'en'		'24-05-2011 19:35:40'	'24-05-2011 18:12:47'	'195.241.178.174'	'-'	'A1'	'107'	'2'	'21'	'5'	'6'	'5'	'6'	'2'	'3'	'6'	'7'	'2'	'2'	'5'	'4'	'5'	'6'	'3'	'2'	'1'	'1'	'5'	'5'	'6'	'6'	'6'	'6'	'4'	'4'	'1'	'1'	'5'	'6'	'4'	'4'	'7'	'7'	'6'	'5'	'7'	'2'
'36'	'24-05-2011 22:30:15'	'en'		'24-05-2011 22:30:15'	'24-05-2011 22:12:44'	'77.6.249.116'	'-'	'A1'	'81'	'1'	'22'	'2'	'1'	'6'	'5'	'5'	'2'	'5'	'7'	'3'	'2'	'4'	'4'	'6'	'7'	'2'	'1'	'3'	'2'	'3'	'3'	'6'	'5'	'4'	'5'	'5'	'6'	'6'	'7'	'5'	'6'	'6'	'6'	'7'	'7'	'4'	'5'	'3'	'5'
'37'	'24-05-2011 23:15:55'	'nl'		'24-05-2011 23:15:55'	'24-05-2011 22:50:07'	'87.209.2.75'	'-'	'A1'	'127'	'2'	'20'	'3'	'2'	'5'	'6'	'5'	'5'	'4'	'6'	'4'	'2'	'4'	'4'	'5'	'5'	'3'	'2'	'4'	'2'	'2'	'3'	'3'	'4'	'4'	'5'	'2'	'2'	'1'	'1'	'2'	'4'	'2'	'3'	'4'	'5'	'6'	'6'	'4'	'6'
'38'	'25-05-2011 12:27:32'	'en'		'25-05-2011 12:27:32'	'25-05-2011 12:09:01'	'84.192.98.1'	'-'	'A1'	'87'	'2'	'22'	'4'	'2'	'3'	'5'	'3'	'3'	'3'	'6'	'3'	'2'	'4'	'4'	'4'	'5'	'3'	'2'	'5'	'7'	'4'	'5'	'3'	'4'	'4'	'5'	'3'	'4'	'3'	'4'	'2'	'3'	'3'	'5'	'4'	'5'	'2'	'4'	'2'	'3'
'39'	'26-05-2011 18:52:51'	'en'		'26-05-2011 18:52:51'	'26-05-2011 18:23:59'	'138.246.7.9'	'-'	'A1'	'85'	'2'	'21'	'6'	'7'	'5'	'3'	'6'	'4'	'5'	'5'	'7'	'6'	'7'	'6'	'2'	'6'	'7'	'6'	'6'	'7'	'2'	'3'	'5'	'3'	'3'	'3'	'5'	'5'	'3'	'3'	'3'	'5'	'2'	'2'	'5'	'5'	'6'	'7'	'3'	'7'
'40'	'27-05-2011 22:47:23'	'en'		'27-05-2011 22:47:23'	'27-05-2011 22:17:21'	'77.2.129.113'	'-'	'A1'	'125'	'2'	'22'	'6'	'5'	'3'	'1'	'6'	'7'	'5'	'3'	'5'	'3'	'5'	'4'	'3'	'4'	'5'	'3'	'6'	'2'	'3'	'5'	'2'	'2'	'5'	'3'	'4'	'4'	'3'	'3'	'4'	'5'	'3'	'3'	'3'	'3'	'6'	'2'	'6'	'4'
'43'	'28-05-2011 13:02:10'	'en'		'28-05-2011 13:02:10'	'28-05-2011 12:32:44'	'93.104.12.179'	'-'	'A1'	'93'	'2'	'23'	'6'	'2'	'6'	'3'	'5'	'2'	'2'	'7'	'7'	'2'	'6'	'3'	'3'	'6'	'7'	'3'	'6'	'2'	'2'	'7'	'7'	'3'	'2'	'5'	'1'	'2'	'1'	'5'	'2'	'6'	'1'	'6'	'2'	'6'	'2'	'7'	'2'	'7'
'44'	'28-05-2011 14:47:43'	'nl'		'28-05-2011 14:47:43'	'28-05-2011 14:35:55'	'84.25.86.252'	'http://sn117w.snt117.mail.live.com/mail/InboxLight.aspx?FolderID=00000000-0000-0000-0000-000000000001&fav=True&n=997434576'	'A1'	'11'	'1'	'20'	'7'	'1'	'3'	'2'	'2'	'1'	'2'	'6'	'6'	'1'	'4'	'2'	'5'	'7'	'3'	'1'	'6'	'1'	'5'	'6'	'3'	'2'	'4'	'6'	'5'	'6'	'5'	'7'	'5'	'7'	'5'	'7'	'4'	'6'	'6'	'7'	'1'	'6'
'45'	'28-05-2011 16:12:50'	'nl'		'28-05-2011 16:12:50'	'28-05-2011 15:56:51'	'84.25.234.5'	'-'	'A1'	'5'	'2'	'24'	'6'	'2'	'3'	'5'	'5'	'3'	'2'	'6'	'5'	'3'	'5'	'4'	'3'	'5'	'4'	'4'	'6'	'2'	'2'	'5'	'2'	'5'	'3'	'5'	'4'	'5'	'3'	'5'	'4'	'3'	'4'	'5'	'4'	'5'	'5'	'5'	'3'	'5'
'46'	'28-05-2011 20:17:59'	'en'		'28-05-2011 20:17:59'	'28-05-2011 19:54:03'	'95.89.90.183'	'-'	'A1'	'129'	'1'	'26'	'5'	'2'	'5'	'7'	'4'	'2'	'5'	'7'	'3'	'1'	'4'	'2'	'5'	'7'	'3'	'2'	'2'	'5'	'4'	'6'	'4'	'5'	'4'	'6'	'5'	'5'	'4'	'4'	'5'	'6'	'4'	'4'	'4'	'5'	'6'	'7'	'2'	'4'
'47'	'29-05-2011 12:19:14'	'nl'		'29-05-2011 12:19:14'	'29-05-2011 12:06:11'	'84.30.54.175'	'http://co110w.col110.mail.live.com/mail/InboxLight.aspx?n=1223581310'	'A1'	'39'	'1'	'21'	'7'	'6'	'1'	'3'	'7'	'5'	'1'	'3'	'7'	'6'	'7'	'7'	'2'	'2'	'6'	'6'	'4'	'3'	'2'	'2'	'5'	'5'	'2'	'2'	'4'	'4'	'1'	'1'	'5'	'5'	'3'	'3'	'5'	'5'	'6'	'7'	'4'	'7'
'48'	'29-05-2011 20:38:06'	'nl'		'29-05-2011 20:38:06'	'29-05-2011 13:42:13'	'81.71.166.119'	'http://by151w.bay151.mail.live.com/mail/InboxLight.aspx?n=1226023224'	'A1'	'3'	'1'	'20'	'6'	'2'	'2'	'4'	'7'	'7'	'2'	'5'	'4'	'5'	'5'	'5'	'4'	'3'	'4'	'3'	'7'	'7'	'4'	'5'	'4'	'4'	'5'	'6'	'3'	'4'	'3'	'4'	'4'	'6'	'4'	'5'	'3'	'4'	'6'	'6'	'3'	'6'
'49'	'31-05-2011 01:33:45'	'en'		'31-05-2011 01:33:45'	'31-05-2011 01:09:40'	'85.151.203.250'	'-'	'A1'	'89'	'2'	'23'	'7'	'1'	'3'	'5'	'7'	'3'	'1'	'6'	'7'	'6'	'6'	'6'	'3'	'5'	'7'	'5'	'6'	'6'	'1'	'5'	'2'	'5'	'2'	'6'	'2'	'5'	'1'	'4'	'2'	'6'	'2'	'3'	'2'	'2'	'5'	'7'	'4'	'6'
'50'	'31-05-2011 19:39:47'	'nl'		'31-05-2011 19:39:47'	'31-05-2011 18:20:39'	'83.119.222.69'	'http://co120w.col120.mail.live.com/mail/InboxLight.aspx?FolderID=00000000-0000-0000-0000-000000000003&InboxSortAscending=False&InboxSortBy=Date&fav=False&n=145601386'	'A1'	'27'	'2'	'23'	'6'	'2'	'2'	'6'	'6'	'2'	'2'	'6'	'6'	'2'	'6'	'2'	'2'	'6'	'6'	'3'	'6'	'5'	'5'	'3'	'3'	'2'	'2'	'3'	'2'	'6'	'6'	'5'	'2'	'3'	'5'	'3'	'2'	'3'	'6'	'5'	'3'	'5'
'51'	'01-06-2011 14:40:42'	'nl'		'01-06-2011 14:40:42'	'01-06-2011 13:55:33'	'145.101.142.221'	'http://sn117w.snt117.mail.live.com/mail/InboxLight.aspx?FolderID=00000000-0000-0000-0000-000000000001&fav=True&n=232931626'	'A1'	'67'	'2'	'26'	'4'	'3'	'3'	'4'	'5'	'3'	'3'	'5'	'4'	'3'	'3'	'2'	'4'	'4'	'5'	'3'	'5'	'4'	'2'	'2'	'2'	'2'	'4'	'5'	'1'	'1'	'1'	'1'	'2'	'2'	'2'	'2'	'3'	'3'	'5'	'6'	'6'	'6'
'52'	'02-06-2011 11:57:44'	'nl'		'02-06-2011 11:57:44'	'02-06-2011 11:36:40'	'77.165.196.24'	'-'	'A1'	'251'	'1'	'23'	'3'	'5'	'5'	'6'	'3'	'2'	'3'	'6'	'5'	'1'	'5'	'3'	'5'	'7'	'3'	'1'	'4'	'2'	'2'	'3'	'3'	'3'	'5'	'5'	'5'	'5'	'5'	'5'	'5'	'7'	'5'	'5'	'5'	'6'	'6'	'5'	'2'	'5'
[truncated: 10 more columns]
