# Supplementary material for: Reactions to threatening health messages
Source: BMC Public Health. 2012 Nov 21;12:1011. doi: 10.1186/1471-2458-12-1011 (PMC3575362; doi:10.1186/1471-2458-12-1011)
Supplement: Additional file 1 — Full disclosure of research materials, data, analyses and output. [file 1471-2458-12-1011-S1.zip › 71377_surveydata_syntax.r]

#$Rev: 9205 $ .
dat_alcohol_t0 <- read.table("71377_data_file.csv", sep=",", quote = "'", na.strings=c("","\"\""), stringsAsFactors=FALSE)

dat_alcohol_t0 <- loadData_limeSurveyFields(dataframe = dat_alcohol_t0);

dat_alcohol_t0[, 9] <- as.character(dat_alcohol_t0[, 9])
attributes(dat_alcohol_t0)$variable.labels[9] <- "Toestemmingsverklaring voor deelname aan het wetenschappelijk onderzoek over Risico InschattingIk ben over het onderzoek geïnformeerd. Ik heb de informatie gelezen. Ik heb over mijn deelname aan het onderzoek kunnen nadenken. Ik heb het recht mijn toestemming op ieder moment weer in te trekken zonder dat ik daarvoor een reden hoef op te geven."
dat_alcohol_t0[, 9] <- factor(dat_alcohol_t0[, 9], levels=c( "A1"), labels=c( "Ik stem toe met deelname aan het onderzoek"))
names(dat_alcohol_t0)[9] <- "informedConsent"

dat_alcohol_t0[, 10] <- as.numeric(dat_alcohol_t0[, 10])
attributes(dat_alcohol_t0)$variable.labels[10] <- "ppnr"
names(dat_alcohol_t0)[10] <- "ppnr"

dat_alcohol_t0[, 11] <- as.numeric(dat_alcohol_t0[, 11])
attributes(dat_alcohol_t0)$variable.labels[11] <- "Geslacht:"
dat_alcohol_t0[, 11] <- factor(dat_alcohol_t0[, 11], levels=c( 1, 2), labels=c( "Vrouw", "Man"))
names(dat_alcohol_t0)[11] <- "sex"

dat_alcohol_t0[, 12] <- as.numeric(dat_alcohol_t0[, 12])
attributes(dat_alcohol_t0)$variable.labels[12] <- "Leeftijd:"
names(dat_alcohol_t0)[12] <- "age"

dat_alcohol_t0 <- loadData_part1(dataframe = dat_alcohol_t0, startIndex = 13, behavior = "alcohol");
dat_alcohol_t0 <- loadData_part2(dataframe = dat_alcohol_t0, startIndex = 47, behavior = "alcohol");

dat_alcohol_t0[, 54] <- as.character(dat_alcohol_t0[, 54])
attributes(dat_alcohol_t0)$variable.labels[54] <- "Hoe vaak consumeert u een drankje dat alcohol bevat?"
dat_alcohol_t0[, 54] <- factor(dat_alcohol_t0[, 54], levels=c( "A1", "A2", "A3", "A4", "A5"), labels=c( "Nooit", "Maandelijks of minder", "2 tot 4 keer per maand", "2 tot 3 keer per week", "4 of meer keer per week"))
names(dat_alcohol_t0)[54] <- "AUDIT_1"

dat_alcohol_t0[, 55] <- as.character(dat_alcohol_t0[, 55])
attributes(dat_alcohol_t0)$variable.labels[55] <- "Hoeveel standaard glazen alcohol consumeert u meestal als u drinkt?  (een standaard glas is 1 (klein) glas bier, 1 glas wijn of 1 glas sterke drank)"
dat_alcohol_t0[, 55] <- factor(dat_alcohol_t0[, 55], levels=c( "A1", "A2", "A3", "A4", "A5"), labels=c( "1 of 2", "3 of 4", "5 of 6", "7 tot 9", "10 of meer"))
names(dat_alcohol_t0)[55] <- "AUDIT_2"

dat_alcohol_t0[, 56] <- as.character(dat_alcohol_t0[, 56])
attributes(dat_alcohol_t0)$variable.labels[56] <- "Hoe vaak heeft u tijdens het afgelopen jaar gemerkt dat u niet in staat was om te stoppen met drinken, nadat u met drinken begonnen was?"
dat_alcohol_t0[, 56] <- factor(dat_alcohol_t0[, 56], levels=c( "A1", "A2", "A3", "A4", "A5"), labels=c( "Nooit", "Minder dan maandelijks", "Maandelijks", "Wekelijks", "Dagelijks of bijna dagelijks"))
names(dat_alcohol_t0)[56] <- "AUDIT_3"

dat_alcohol_t0[, 57] <- as.character(dat_alcohol_t0[, 57])
attributes(dat_alcohol_t0)$variable.labels[57] <- "Hoe vaak is het afgelopen jaar niet gelukt om  te doen wat anderen van u verwachtten, als gevolg van uw drankgebruik?"
dat_alcohol_t0[, 57] <- factor(dat_alcohol_t0[, 57], levels=c( "A1", "A2", "A3", "A4", "A5"), labels=c( "Nooit", "Minder dan maandelijks", "Maandelijks", "Wekelijks", "Dagelijks of bijna dagelijks"))
names(dat_alcohol_t0)[57] <- "AUDIT_4"

dat_alcohol_t0[, 58] <- as.character(dat_alcohol_t0[, 58])
attributes(dat_alcohol_t0)$variable.labels[58] <- "Heeft een familielid, vriend(in), of dokter of andere gezondheidsmedewerker die bezorgd was over uw drinkgedrag u aangeraden om te stoppen?"
dat_alcohol_t0[, 58] <- factor(dat_alcohol_t0[, 58], levels=c( "A1", "A2", "A3"), labels=c( "Nee", "Ja, maar niet afgelopen jaar", "Ja, tijdens het afgelopen jaar"))
names(dat_alcohol_t0)[58] <- "AUDIT_5"

dat_alcohol_t0[, 59] <- as.character(dat_alcohol_t0[, 59])
attributes(dat_alcohol_t0)$variable.labels[59] <- "Hoe vaak drinkt u de standaard hoeveelheid glazen alcohol of meer per gelegenheid?(voor mannen, denk alstublieft er aan hoe vaak u 5 standaard glazen alcohol drinkt, voor vrouwen, denk aan 4 standaard glazen)"
dat_alcohol_t0[, 59] <- factor(dat_alcohol_t0[, 59], levels=c( "A1", "A2", "A3", "A4", "A5"), labels=c( "Nooit", "Maandelijks of minder", "2 tot 4 keer per maand", "2 of 3 keer per week", "4 of meer keer per week"))
names(dat_alcohol_t0)[59] <- "AUDIT_6"

dat_alcohol_t0[, 60] <- as.character(dat_alcohol_t0[, 60])
attributes(dat_alcohol_t0)$variable.labels[60] <- "Lees de volgende tekst goed en rustig door en als je daarmee klaar bent klik dan \'versturen\'.De anti-alcohol brochures waar je net mee gewerkt hebt zijn gebruikt door Brown en Locker(2008) bij een onderzoek. De tekst van beide brochures zijn hetzelfde, de plaatjes zijn verschillend. De plaatjes in brochure A wekken weinig angst op en de plaatjes in brochure B veel angst. Theorie over angstaanjagende voorlichtingDit onderzoek gaat over angstaanjagende voorlichting. Deze voorlichting wordt gebruikt in anti-alcoholcampagnes in de hoop het gedrag van mensen te veranderen- te stoppen/minderen met drinken. De theorie hierachter is dat, wanneer mensen bang gemaakt worden, meer aandacht aan de boodschap gaan hechten en hierdoor gezonder zullen gaan leven. Er wordt aangenomen dat als mensen meer aandacht besteden aan voorlichting die relevant is voor hen zelf (zoals foto?s van een aangetaste lever), zij hun risico op het krijgen van een door alcohol veroorzaakte ziekte hoger inschatten(bv. een leverziekte).Er wordt dus gedacht dat alcohol-drinkers bij het zien van angstaanjagende plaatjes hun risico hoger gaan inschatten, en daardoor sneller een gezondere leefstijl aan gaan nemen. Resultaten van de studie van Brown en LockerUit meerdere studies blijkt dat angstaanjagende voorlichting niet zo effectief is als gedacht wordt, en juist het tegenovergestelde effect heeft. Drinkers veranderen hun drinkgedrag juist niet als ze angstaanjagende plaatjes zien. Dit tegenovergesteld effect is ook aangetoond in het onderzoek van Brown en Locker(2008) :Het eerste wat proefpersonen bij het onderzoek moesten doen was aangeven hoe ver ze het eens of oneens waren met de onderstaande stellingen bij een algemene stressvolle situatie. Als proefpersonen hoog scoorden op deze stellingen betekende het dat ze zich goed met de bovengenoemde stellingen konden identificeren, terwijl lage scores betekende dat iemand zich niet zo goed met de stellingen kon identificeren.-    Ik reageer alsof het niet echt is gebeurd-    Ik zeg tegen mezelf dat het niet echt is gebeurd-    Ik weiger te denken dat het echt is gebeurd-    Ik simuleer dat het niet echt is gebeurd Als gekeken wordt naar de gehele groep studenten in het onderzoek van Brown en Locker, dan wordt er geen verschil gevonden in resultaten tussen de twee brochures. Wanneer de groep studenten echter wordt verdeeld in een groep die hoog scoorden op bovenstaande vier stellingen en laag scoorden op deze vier stellingen, werd er wel een verschil in score gevonden. Hier werd echter een averechts effect gevonden: de uitkomst van het onderzoek was dat de alcohol-drinkers uit de eerste groep hun brochure(B) veel negatiever evalueerden, en hun risico op het krijgen van een door roken veroorzaakte ziekte, veel lager inschatte dan de tweede groep(brochure A). Volgens deze resultaten blijkt het dus dat angstaanjagende voorlichting alcohol-drinkers niet helpt bij het veranderen van hun gedrag. Verklaring van de resultatenDat angstaanjagende voorlichting niet effectief zou zijn kan binnen de psychologie verklaard worden vanuit de cognitieve dissonantie theorie. Dit houdt in de alcohol-drinkers een verschil ervaren tussen hetgeen wat ze denken (veel alcohol drinken is niet goed voor je) en wat ze doen (veel alcohol drinken). Om zich beter te voelen, hebben alcohol-drinkers een sterke drang om het verschil tussen wat ze denken en doen te verkleinen. Om dit verschil te verkleinen zullen zij óf hun drinkgedrag aanpassen óf hun opvattingen over alcohol proberen aan te passen. Voor veel alcohol-drinkers is het veel makkelijker om hun opvattingen over alcohol aan te passen dan hun drinkgedrag te veranderen. Een mechanisme hiervoor is het aannemen van een defensieve strategie. Een voorbeeld van een defensieve strategie met betrekking tot een angstaanjagende voorlichting kan zijn: \'\' Mijn opa heeft ook altijd veel alcohol gedronken en die is 90 geworden, dus waarom zou het voor mij slecht zijn?\'\'. Zo\'n strategie zal de perceptie van het eigen risico om een door alcohol-veroorzaakte ziekte te krijgen verlagen. Alcohol-drinkers verdedigen zich zo tegenover de angstaanjagende voorlichting en hierdoor zal de anti-alcoholcampagne uiteindelijk dus geen effect hebben.  Het effect van een hoge self-efficacyVoor mensen die veel alcohol drinken is het in het algemeen makkelijker om hun opvatting over alcohol te veranderen, dan te stoppen met het drinken hiervan(het gedrag te veranderen).Wanneer veranderen alcohol-drinkers dan wel hun gedrag? Dat is wanneer een alcohol-drinker een hoge self-efficacy heeft. Self-efficacy is het vertrouwen van alcohol-drinkers in zichzelf om hun gedrag te kunnen veranderen. alcohol-drinkers met een hoge self-efficacy zijn ervan overtuigd dat zij in staat zijn om hun gedrag te veranderen en kunnen dus stoppen/minderen met drinken. Het probleem is echter dat de meeste alcohol-drinkers een lage self-efficacy hebben (ze zijn er niet van overtuigd dat ze kunnen stoppen/minderen met drinken), en juist een defensieve strategie gaan gebruiken in plaats van hun gedrag te veranderen.Kortom, de meeste alcohol-drinkers hebben geen vertrouwen in zichzelf om hun gedrag te kunnen veranderen(lage self-efficacy). Zij zullen bij het zien van angstaanjagende plaatjes een defensieve strategie aannemen en dus niet stoppen/minderen met drinken. Aangezien de meeste alcohol-drinkers dus in de eerste categorie vallen(lage self-efficacy), zou het beter zijn dat anti-alcoholcampagnes zich gaan focussen op hoe zij alcohol-drinkers kunnen helpen bij het veranderen van hun gedrag(self-efficacy verhogen) in plaats van ze bang te maken.angstaanjagende voorlichting leidt in de meeste gevallen alleen tot het veranderen van iemands opvattingen, alleen als de self-efficacy hoger wordt zal gedragsverandering kunnen optreden.Bedankt voor je deelname aan het eerste deel van het onderzoek. Over een week ontvang je een herinneringsmail voor het tweede deel van het onderzoek. Bij het tweede deel krijg je ook de gelegenheid om je e-mailadres achter te laten voor de verloting van de BOL.COM-bonnen. Om er zeker van te zijn dat de antwoorden van andere deelnemers een even groot nut hebben als de antwoorden die u gegeven heeft zouden wij het ten zeer appreciëren als er bij vragen over het onderzoek van andere proefpersonen niets vermeld wordt over de opzet van deze studie.Graag hier je e-mailadres invoeren:"
names(dat_alcohol_t0)[60] <- "email"
