# Supplementary material for: Reactions to threatening health messages
Source: BMC Public Health. 2012 Nov 21;12:1011. doi: 10.1186/1471-2458-12-1011 (PMC3575362; doi:10.1186/1471-2458-12-1011)
Supplement: Additional file 1 — Full disclosure of research materials, data, analyses and output. [file 1471-2458-12-1011-S1.zip › 87722_data_file.csv]

'6'	'28-05-2011 19:08:36'	'nl'		'28-05-2011 19:08:36'	'28-05-2011 19:04:43'	'83.128.114.189'	'http://co121w.col121.mail.live.com/mail/InboxLight.aspx?n=752478871'	'43'	'5'	'3'	'4'	'5'	'3'	'4'	'3'	'5'	'5'	'3'	'3'	'4'	'4'	'5'	'5'	'3'	'2'	'5'	'2'	'5'	'4'	'6'	'4'	'6'	'3'	'5'	'3'	'5'	'2'	'5'	'5'	'3'	'5'	'3'	'4'	'3'	'3'	'2'
'5'	'28-05-2011 18:52:31'	'nl'		'28-05-2011 18:52:31'	'28-05-2011 18:50:03'	'77.170.90.215'	'-'	'17'	'1'	'5'	'7'	'3'	'1'	'5'	'6'	'3'	'2'	'5'	'2'	'5'	'6'	'2'	'2'	'6'	'1'	'5'	'6'	'3'	'6'	'3'	'7'	'5'	'7'	'2'	'7'	'3'	'7'	'4'	'1'	'2'	'5'	'2'	'5'	'2'	'5'	'1'	'7'	'7'	'1'
'7'	'28-05-2011 19:31:50'	'nl'		'28-05-2011 19:31:50'	'28-05-2011 19:07:17'	'86.90.190.60'	'http://us.mg5.mail.yahoo.com/dc/launch?sysreq=ignore'	'45'	'5'	'6'	'5'	'6'	'5'	'7'	'3'	'4'	'5'	'5'	'2'	'2'	'6'	'6'	'3'	'3'	'1'	'1'	'5'	'5'	'5'	'5'	'5'	'5'	'5'	'5'	'4'	'4'	'4'	'4'	'5'	'2'	'6'	'3'	'6'	'3'	'6'	'2'
'8'	'28-05-2011 19:45:35'	'en'		'28-05-2011 19:45:35'	'28-05-2011 19:32:46'	'85.178.182.174'	'-'	'77'	'3'	'6'	'5'	'2'	'3'	'6'	'6'	'2'	'3'	'6'	'3'	'5'	'5'	'1'	'3'	'6'	'3'	'6'	'5'	'3'	'5'	'3'	'6'	'3'	'5'	'3'	'4'	'3'	'4'	'2'	'2'	'3'	'5'	'2'	'5'	'2'	'4'	'2'
'9'		'en'		'29-05-2011 09:54:03'	'29-05-2011 09:40:56'	'195.241.179.81'	'-'	'115'	'1'	'1'	'7'	'6'	'1'	'1'	'7'	'7'	'1'	'1'	'2'	'1'	'7'	'6'	'3'	'2'	'3'	'2'	'3'	'4'	'4'	'5'	'2'	'4'	'2'	'5'	'2'	'4'	'2'	'4'	'6'	'3'	'2'	'3'	'2'	'1'	'2'	'1'	'1'	'4'	'1'
'10'	'29-05-2011 11:29:15'	'nl'		'29-05-2011 11:29:15'	'29-05-2011 11:24:48'	'84.25.93.6'	'http://by148w.bay148.mail.live.com/mail/InboxLight.aspx?n=1195900311'	'49'	'6'	'3'	'2'	'6'	'6'	'2'	'3'	'5'	'2'	'6'	'5'	'3'	'4'	'5'	'6'	'3'	'6'	'2'	'1'	'5'	'1'	'5'	'2'	'5'	'2'	'5'	'2'	'5'	'2'	'5'	'6'	'6'	'2'	'5'	'3'	'5'	'4'	'2'
'11'	'29-05-2011 13:03:42'	'nl'		'29-05-2011 13:03:42'	'29-05-2011 12:58:35'	'87.209.173.43'	'http://bl157w.blu157.mail.live.com/mail/InboxLight.aspx?ReadMessageId=d980daab-89ad-11e0-ab36-00215ad88084&n=1175775721'	'1'	'3'	'3'	'6'	'6'	'2'	'3'	'5'	'5'	'5'	'5'	'4'	'4'	'5'	'5'	'5'	'5'	'3'	'3'	'5'	'5'	'5'	'5'	'5'	'5'	'4'	'4'	'5'	'5'	'5'	'5'	'2'	'4'	'4'	'5'	'5'	'6'	'6'	'2'
'12'	'29-05-2011 14:05:57'	'en'		'29-05-2011 14:05:57'	'29-05-2011 13:54:05'	'82.171.247.133'	'-'	'91'	'2'	'4'	'3'	'3'	'2'	'4'	'6'	'4'	'2'	'3'	'2'	'4'	'6'	'4'	'2'	'3'	'3'	'3'	'6'	'5'	'6'	'5'	'6'	'5'	'6'	'5'	'6'	'5'	'6'	'5'	'4'	'2'	'3'	'1'	'5'	'2'	'4'	'2'
'13'	'29-05-2011 15:34:01'	'en'		'29-05-2011 15:34:01'	'29-05-2011 15:29:04'	'109.91.16.23'	'-'	'69'	'5'	'2'	'3'	'6'	'6'	'3'	'2'	'5'	'5'	'3'	'6'	'5'	'4'	'5'	'5'	'3'	'6'	'2'	'4'	'6'	'4'	'6'	'4'	'6'	'4'	'6'	'4'	'6'	'4'	'6'	'6'	'6'	'3'	'6'	'3'	'5'	'3'	'2'
'14'	'29-05-2011 17:20:51'	'nl'		'29-05-2011 17:20:51'	'29-05-2011 17:12:14'	'86.93.206.212'	'http://co120w.col120.mail.live.com/mail/InboxLight.aspx?FolderID=00000000-0000-0000-0000-000000000001&fav=True&n=1179255105'	'21'	'4'	'3'	'5'	'3'	'5'	'2'	'5'	'2'	'4'	'5'	'4'	'4'	'4'	'3'	'3'	'5'	'1'	'6'	'4'	'5'	'4'	'3'	'3'	'2'	'4'	'3'	'4'	'3'	'4'	'3'	'2'	'5'	'5'	'4'	'4'	'4'	'4'	'2'
'15'	'29-05-2011 17:50:57'	'nl'		'29-05-2011 17:50:57'	'29-05-2011 17:41:03'	'87.209.5.237'	'http://by151w.bay151.mail.live.com/mail/InboxLight.aspx?n=916430172'	'9'	'6'	'2'	'6'	'5'	'6'	'3'	'7'	'2'	'1'	'7'	'5'	'5'	'5'	'3'	'6'	'2'	'5'	'2'	'5'	'1'	'6'	'1'	'7'	'2'	'5'	'3'	'6'	'2'	'6'	'2'	'6'	'1'	'7'	'2'	'5'	'1'	'6'	'2'
'16'	'30-05-2011 13:29:42'	'en'		'30-05-2011 13:29:42'	'30-05-2011 13:17:01'	'134.155.87.201'	'-'	'83'	'6'	'6'	'5'	'6'	'4'	'3'	'5'	'6'	'2'	'2'	'3'	'3'	'6'	'6'	'3'	'2'	'3'	'3'	'6'	'6'	'6'	'6'	'7'	'7'	'6'	'6'	'6'	'5'	'6'	'6'	'3'	'4'	'4'	'2'	'3'	'3'	'3'	'2'
'17'	'30-05-2011 14:43:27'	'en'		'30-05-2011 14:43:27'	'30-05-2011 14:37:22'	'84.192.97.35'	'-'	'119'	'5'	'5'	'5'	'6'	'5'	'3'	'6'	'5'	'5'	'4'	'3'	'4'	'5'	'5'	'2'	'3'	'5'	'6'	'5'	'5'	'5'	'5'	'6'	'5'	'5'	'5'	'4'	'4'	'5'	'5'	'2'	'3'	'3'	'3'	'3'	'2'	'3'	'1'	'4'	'6'	'0'
'18'	'30-05-2011 20:23:07'	'nl'		'30-05-2011 20:23:07'	'30-05-2011 20:17:45'	'193.190.2.6'	'http://sn117w.snt117.mail.live.com/mail/InboxLight.aspx?n=1126111499'	'25'	'6'	'5'	'2'	'2'	'5'	'5'	'6'	'5'	'2'	'3'	'6'	'6'	'3'	'2'	'5'	'1'	'1'	'1'	'4'	'4'	'4'	'4'	'6'	'5'	'5'	'5'	'5'	'5'	'5'	'5'	'4'	'2'	'4'	'4'	'4'	'3'	'6'	'2'
'19'	'31-05-2011 09:11:48'	'nl'		'31-05-2011 09:11:48'	'31-05-2011 08:46:19'	'82.170.230.55'	'http://sn124w.snt124.mail.live.com/mail/InboxLight.aspx?n=1699099047'	'19'	'7'	'5'	'2'	'4'	'4'	'6'	'3'	'4'	'7'	'5'	'5'	'3'	'2'	'5'	'7'	'5'	'5'	'3'	'5'	'6'	'5'	'6'	'7'	'7'	'3'	'6'	'3'	'6'	'3'	'6'	'7'	'3'	'4'	'4'	'3'	'1'	'3'	'2'
'20'	'31-05-2011 11:53:52'	'nl'		'31-05-2011 11:53:52'	'31-05-2011 11:40:59'	'137.120.221.141'	'-'	'47'	'3'	'3'	'3'	'5'	'4'	'5'	'4'	'4'	'4'	'3'	'5'	'3'	'3'	'5'	'6'	'4'	'6'	'4'	'2'	'3'	'2'	'3'	'4'	'5'	'2'	'3'	'4'	'4'	'2'	'3'	'6'	'3'	'4'	'5'	'5'	'2'	'3'	'2'
'21'	'31-05-2011 12:28:43'	'nl'		'31-05-2011 12:28:43'	'31-05-2011 12:21:50'	'87.209.2.75'	'-'	'127'	'2'	'4'	'5'	'4'	'2'	'4'	'7'	'5'	'3'	'4'	'4'	'4'	'6'	'5'	'5'	'5'	'3'	'4'	'7'	'4'	'6'	'3'	'7'	'4'	'5'	'3'	'7'	'4'	'6'	'2'	'2'	'2'	'5'	'3'	'6'	'2'	'6'	'2'
'22'	'31-05-2011 14:12:57'	'en'		'31-05-2011 14:12:57'	'31-05-2011 14:02:33'	'95.115.43.12'	'http://mail.aol.com/33708-111/aol-6/de-de/Suite.aspx'	'95'	'5'	'6'	'5'	'7'	'2'	'2'	'6'	'4'	'3'	'5'	'5'	'3'	'6'	'5'	'2'	'3'	'5'	'3'	'5'	'5'	'5'	'5'	'6'	'5'	'5'	'5'	'5'	'5'	'5'	'5'	'2'	'2'	'4'	'2'	'4'	'2'	'4'	'2'
'23'	'01-06-2011 12:19:59'	'nl'		'01-06-2011 12:19:59'	'01-06-2011 12:15:12'	'137.120.3.250'	'-'	'37'	'2'	'3'	'3'	'5'	'5'	'4'	'5'	'4'	'3'	'4'	'6'	'5'	'6'	'5'	'6'	'5'	'3'	'5'	'7'	'5'	'6'	'5'	'7'	'5'	'7'	'5'	'7'	'5'	'7'	'5'	'2'	'2'	'4'	'2'	'4'	'1'	'3'	'2'
'24'	'01-06-2011 15:03:22'	'en'		'01-06-2011 15:03:22'	'01-06-2011 14:48:47'	'95.90.59.10'	'-'	'71'	'2'	'2'	'7'	'6'	'3'	'2'	'6'	'5'	'3'	'5'	'5'	'6'	'6'	'5'	'5'	'4'	'2'	'2'	'2'	'1'	'3'	'3'	'3'	'3'	'3'	'4'	'2'	'2'	'3'	'2'	'1'	'2'	'7'	'4'	'5'	'5'	'7'	'1'	'15'	'15'	'1'
'25'	'01-06-2011 18:03:29'	'nl'		'01-06-2011 18:03:29'	'01-06-2011 17:58:35'	'77.166.57.188'	'-'	'29'	'3'	'5'	'2'	'4'	'3'	'5'	'2'	'5'	'3'	'5'	'5'	'3'	'3'	'5'	'4'	'5'	'2'	'5'	'3'	'5'	'3'	'5'	'4'	'6'	'3'	'4'	'2'	'4'	'2'	'4'	'6'	'6'	'4'	'7'	'4'	'6'	'4'	'2'
'26'	'03-06-2011 16:50:39'	'nl'		'03-06-2011 16:50:39'	'03-06-2011 16:43:10'	'84.25.218.186'	'http://bl156w.blu156.mail.live.com/mail/InboxLight.aspx?n=1317458567'	'23'	'5'	'2'	'4'	'7'	'3'	'1'	'2'	'6'	'6'	'1'	'4'	'4'	'6'	'4'	'4'	'4'	'5'	'5'	'4'	'7'	'4'	'7'	'4'	'7'	'4'	'7'	'4'	'7'	'4'	'7'	'6'	'7'	'2'	'6'	'2'	'6'	'2'	'2'
'27'	'05-06-2011 21:59:24'	'nl'		'05-06-2011 21:59:24'	'05-06-2011 21:50:12'	'83.83.47.41'	'http://co110w.col110.mail.live.com/mail/InboxLight.aspx?n=800527660'	'39'	'3'	'3'	'5'	'6'	'3'	'2'	'4'	'5'	'2'	'2'	'3'	'3'	'4'	'5'	'4'	'3'	'5'	'3'	'5'	'5'	'5'	'5'	'5'	'5'	'3'	'3'	'5'	'5'	'3'	'3'	'4'	'3'	'4'	'4'	'5'	'3'	'4'	'2'
'28'	'06-06-2011 21:09:32'	'nl'		'06-06-2011 21:09:32'	'06-06-2011 21:04:36'	'83.134.74.68'	'-'	'3'	'3'	'5'	'6'	'4'	'3'	'4'	'6'	'4'	'2'	'4'	'4'	'4'	'6'	'5'	'6'	'4'	'5'	'5'	'6'	'4'	'6'	'4'	'6'	'4'	'6'	'4'	'6'	'4'	'6'	'4'	'2'	'3'	'5'	'2'	'4'	'3'	'5'	'2'
'29'	'06-06-2011 22:32:27'	'nl'		'06-06-2011 22:32:27'	'06-06-2011 22:22:11'	'84.196.139.101'	'-'	'59'	'2'	'3'	'6'	'6'	'5'	'6'	'5'	'4'	'2'	'3'	'4'	'4'	'4'	'4'	'5'	'5'	'7'	'7'	'6'	'5'	'5'	'3'	'4'	'4'	'4'	'4'	'4'	'4'	'4'	'4'	'6'	'2'	'5'	'3'	'5'	'2'	'4'	'1'	'5'	'8'	'2'
'30'	'07-06-2011 13:21:02'	'en'		'07-06-2011 13:21:02'	'07-06-2011 13:15:46'	'77.11.22.101'	'-'	'75'	'2'	'3'	'6'	'4'	'5'	'6'	'7'	'5'	'6'	'4'	'1'	'1'	'5'	'5'	'2'	'3'	'3'	'2'	'6'	'5'	'6'	'5'	'6'	'5'	'6'	'5'	'6'	'5'	'6'	'5'	'2'	'1'	'4'	'1'	'5'	'1'	'4'	'2'
'31'	'07-06-2011 15:57:30'	'nl'		'07-06-2011 15:57:30'	'07-06-2011 15:51:21'	'84.26.11.154'	'-'	'35'	'3'	'4'	'5'	'5'	'4'	'4'	'2'	'1'	'5'	'6'	'4'	'4'	'5'	'4'	'5'	'7'	'6'	'5'	'3'	'2'	'3'	'3'	'4'	'3'	'3'	'2'	'3'	'2'	'2'	'1'	'5'	'3'	'6'	'4'	'6'	'3'	'5'	'2'
'32'	'07-06-2011 16:02:59'	'nl'		'07-06-2011 16:02:59'	'07-06-2011 15:52:54'	'84.30.110.118'	'http://by157w.bay157.mail.live.com/mail/InboxLight.aspx?ReadMessageId=1e6be2e8-910d-11e0-8672-00237de33606&n=468566920'	'51'	'5'	'4'	'2'	'5'	'5'	'3'	'3'	'3'	'6'	'6'	'5'	'3'	'2'	'4'	'4'	'4'	'6'	'4'	'2'	'3'	'3'	'4'	'2'	'2'	'2'	'2'	'1'	'1'	'1'	'2'	'6'	'6'	'5'	'5'	'3'	'3'	'4'	'1'	'2'	'4'	'10'
'33'	'08-06-2011 19:34:52'	'nl'		'08-06-2011 19:34:52'	'08-06-2011 19:30:00'	'82.171.43.33'	'-'	'5'	'3'	'5'	'3'	'5'	'6'	'2'	'3'	'5'	'5'	'3'	'5'	'3'	'3'	'5'	'3'	'5'	'6'	'2'	'4'	'4'	'4'	'4'	'4'	'4'	'4'	'4'	'4'	'4'	'4'	'4'	'6'	'4'	'3'	'4'	'3'	'4'	'3'	'1'	'7'	'15'	'1'
'34'	'08-06-2011 21:51:24'	'nl'		'08-06-2011 21:51:24'	'08-06-2011 21:47:07'	'84.25.196.249'	'http://sn134w.snt134.mail.live.com/mail/InboxLight.aspx?n=1359016808'	'65'	'2'	'6'	'7'	'4'	'2'	'4'	'7'	'2'	'1'	'5'	'2'	'6'	'7'	'3'	'1'	'3'	'4'	'4'	'6'	'3'	'7'	'4'	'6'	'3'	'6'	'3'	'5'	'3'	'6'	'2'	'1'	'1'	'5'	'1'	'5'	'1'	'5'	'2'
'35'	'09-06-2011 13:41:39'	'nl'		'09-06-2011 13:41:39'	'09-06-2011 13:36:19'	'84.25.88.125'	'http://sn117w.snt117.mail.live.com/mail/InboxLight.aspx?n=809813460'	'11'	'2'	'5'	'6'	'5'	'2'	'3'	'7'	'3'	'1'	'6'	'2'	'4'	'7'	'3'	'1'	'5'	'1'	'6'	'5'	'3'	'5'	'3'	'6'	'5'	'6'	'5'	'7'	'5'	'6'	'5'	'2'	'1'	'7'	'1'	'6'	'1'	'5'	'2'
'36'	'10-06-2011 16:00:45'	'nl'		'10-06-2011 16:00:45'	'10-06-2011 15:51:24'	'83.119.222.69'	'http://co120w.col120.mail.live.com/mail/InboxLight.aspx?FolderID=00000000-0000-0000-0000-000000000001&InboxSortAscending=False&InboxSortBy=Date&fav=True&n=975599952'	'27'	'2'	'3'	'6'	'5'	'2'	'3'	'6'	'5'	'1'	'3'	'2'	'3'	'1'	'2'	'3'	'4'	'1'	'2'	'2'	'3'	'2'	'3'	'6'	'5'	'6'	'5'	'6'	'5'	'6'	'5'	'2'	'3'	'4'	'2'	'3'	'2'	'3'	'2'
'37'	'11-06-2011 16:02:12'	'en'		'11-06-2011 16:02:12'	'11-06-2011 15:56:21'	'84.192.103.186'	'-'	'87'	'1'	'3'	'6'	'5'	'2'	'2'	'7'	'3'	'1'	'3'	'3'	'3'	'6'	'5'	'4'	'4'	'2'	'2'	'4'	'4'	'5'	'4'	'5'	'5'	'3'	'2'	'4'	'3'	'3'	'2'	'4'	'2'	'6'	'2'	'6'	'1'	'5'	'1'	'0'	'1'	'5'
'38'		'en'		'11-06-2011 21:06:57'	'11-06-2011 21:06:21'	'95.89.90.183'	'-'	'129'
'39'	'12-06-2011 15:15:12'	'nl'		'12-06-2011 15:15:12'	'12-06-2011 15:03:17'	'77.165.196.24'	'-'	'251'	'2'	'3'	'5'	'6'	'3'	'2'	'5'	'6'	'3'	'3'	'2'	'2'	'5'	'6'	'3'	'2'	'2'	'2'	'5'	'5'	'6'	'5'	'6'	'6'	'5'	'5'	'5'	'4'	'5'	'5'	'3'	'2'	'3'	'2'	'3'	'2'	'2'	'1'	'2'	'3'	'3'
'40'	'13-06-2011 17:24:55'	'en'		'13-06-2011 17:24:55'	'13-06-2011 17:11:39'	'95.89.90.183'	'-'	'129'	'3'	'2'	'5'	'6'	'3'	'1'	'5'	'5'	'2'	'3'	'3'	'5'	'6'	'5'	'5'	'6'	'4'	'4'	'5'	'5'	'4'	'4'	'5'	'4'	'4'	'4'	'6'	'4'	'6'	'4'	'3'	'2'	'5'	'1'	'6'	'1'	'4'	'2'
'41'		'en'		'16-06-2011 15:45:38'	'16-06-2011 15:45:31'	'195.241.179.81'	'-'	'115'
'42'	'16-06-2011 18:52:07'	'en'		'16-06-2011 18:52:07'	'16-06-2011 17:34:21'	'137.120.3.220'	'-'	'107'	'4'	'3'	'5'	'3'	'5'	'4'	'3'	'3'	'5'	'6'	'3'	'5'	'5'	'4'	'5'	'5'	'4'	'3'	'2'	'2'	'3'	'2'	'2'	'2'	'2'	'2'	'2'	'1'	'3'	'3'	'6'	'6'	'5'	'2'	'6'	'3'	'5'	'2'
'43'	'16-06-2011 18:48:18'	'en'		'16-06-2011 18:48:18'	'16-06-2011 18:42:36'	'77.6.218.144'	'-'	'81'	'2'	'1'	'6'	'5'	'2'	'6'	'7'	'5'	'3'	'6'	'2'	'6'	'7'	'4'	'1'	'3'	'1'	'3'	'5'	'4'	'6'	'5'	'4'	'3'	'6'	'6'	'5'	'3'	'6'	'5'	'2'	'3'	'7'	'3'	'6'	'2'	'6'	'1'	'4'	'6'	'2'
'44'	'16-06-2011 21:55:37'	'en'		'16-06-2011 21:55:37'	'16-06-2011 21:47:10'	'80.100.185.161'	'-'	'89'	'2'	'2'	'6'	'7'	'3'	'2'	'5'	'6'	'2'	'2'	'2'	'3'	'6'	'6'	'2'	'3'	'4'	'4'	'5'	'5'	'5'	'5'	'6'	'6'	'6'	'6'	'4'	'6'	'4'	'4'	'6'	'2'	'4'	'2'	'3'	'2'	'4'	'1'	'2'	'4'	'1'
'45'	'20-06-2011 02:06:01'	'en'		'20-06-2011 02:06:01'	'20-06-2011 01:58:30'	'188.174.53.214'	'-'	'93'	'5'	'3'	'6'	'2'	'6'	'2'	'3'	'6'	'6'	'2'	'2'	'5'	'3'	'5'	'7'	'2'	'7'	'3'	'3'	'6'	'2'	'7'	'2'	'7'	'2'	'6'	'2'	'6'	'2'	'6'	'6'	'6'	'1'	'6'	'2'	'7'	'2'	'1'	'20'	'30'	'0'
[truncated: 1 more columns]
