# Supplementary material for: Reactions to threatening health messages
Source: BMC Public Health. 2012 Nov 21;12:1011. doi: 10.1186/1471-2458-12-1011 (PMC3575362; doi:10.1186/1471-2458-12-1011)
Supplement: Additional file 1 — Full disclosure of research materials, data, analyses and output. [file 1471-2458-12-1011-S1.zip › 99365_data_file.csv]

'5'	'20-05-2011 17:48:37'	'nl'		'20-05-2011 17:48:37'	'20-05-2011 17:43:39'	'87.209.173.43'	'http://bl157w.blu157.mail.live.com/mail/InboxLight.aspx?n=1363229977'	'A1'		'1'	'22'	'5'	'4'	'5'	'5'	'4'	'4'	'6'	'5'	'2'	'3'	'3'	'3'	'5'	'5'	'4'	'4'	'3'	'3'	'5'	'5'	'5'	'5'	'5'	'5'	'5'	'5'	'5'	'5'	'5'	'5'	'3'	'7'	'7'	'7'	'7'	'7'	'7'	'1'
'6'	'20-05-2011 18:02:28'	'nl'		'20-05-2011 18:02:28'	'20-05-2011 17:52:26'	'84.25.88.125'	'http://sn143w.snt143.mail.live.com/mail/InboxLight.aspx?FolderID=00000000-0000-0000-0000-000000000001&fav=True&n=882524767'	'A1'	'24'	'1'	'20'	'3'	'7'	'6'	'3'	'2'	'6'	'3'	'3'	'3'	'4'	'4'	'4'	'6'	'6'	'4'	'4'	'5'	'5'	'3'	'3'	'5'	'5'	'4'	'4'	'2'	'2'	'3'	'3'	'3'	'3'	'1'	'7'	'7'	'7'	'7'	'7'	'3'	'2'
'4'	'20-05-2011 17:48:27'	'en'		'20-05-2011 17:48:27'	'20-05-2011 17:32:51'	'79.248.74.19'	'-'	'A1'	'124'	'2'	'22'	'4'	'4'	'6'	'5'	'3'	'4'	'5'	'5'	'6'	'5'	'3'	'5'	'5'	'3'	'6'	'7'	'2'	'4'	'5'	'6'	'5'	'6'	'6'	'7'	'5'	'6'	'5'	'6'	'5'	'6'	'3'	'6'	'3'	'6'	'3'	'6'	'3'	'2'
'7'	'20-05-2011 18:51:20'	'en'		'20-05-2011 18:51:20'	'20-05-2011 18:34:32'	'87.220.175.197'	'-'	'A1'	'70'	'2'	'22'	'2'	'6'	'3'	'6'	'2'	'2'	'6'	'3'	'6'	'2'	'3'	'5'	'6'	'4'	'5'	'4'	'2'	'5'	'5'	'4'	'4'	'4'	'6'	'5'	'6'	'4'	'6'	'5'	'5'	'5'	'2'	'3'	'7'	'3'	'6'	'2'	'6'	'2'
'8'	'20-05-2011 19:17:39'	'nl'		'20-05-2011 19:17:39'	'20-05-2011 19:00:34'	'84.25.55.48'	'-'	'A1'	'42'	'2'	'23'	'1'	'3'	'6'	'6'	'2'	'5'	'4'	'2'	'4'	'6'	'3'	'3'	'6'	'5'	'2'	'3'	'2'	'5'	'3'	'3'	'5'	'4'	'6'	'2'	'3'	'2'	'5'	'2'	'6'	'2'	'1'	'2'	'4'	'7'	'7'	'7'	'7'	'2'
'9'	'20-05-2011 20:24:11'	'en'		'20-05-2011 20:24:11'	'20-05-2011 19:09:33'	'84.30.23.215'	'-'	'A1'	'124'	'1'	'21'	'5'	'5'	'7'	'6'	'1'	'1'	'5'	'6'	'6'	'2'	'1'	'1'	'1'	'1'	'1'	'1'	'5'	'5'	'1'	'1'	'6'	'6'	'1'	'1'	'1'	'1'	'1'	'1'	'1'	'1'	'4'	'5'	'4'	'5'	'5'	'4'	'4'	'1'
'10'	'20-05-2011 20:08:49'	'en'		'20-05-2011 20:08:49'	'20-05-2011 20:00:11'	'195.241.136.41'	'-'	'A1'	'92'	'2'	'22'	'6'	'4'	'2'	'5'	'4'	'3'	'6'	'3'	'3'	'6'	'3'	'3'	'6'	'4'	'3'	'4'	'2'	'2'	'6'	'5'	'5'	'4'	'6'	'5'	'1'	'1'	'6'	'4'	'6'	'4'	'3'	'2'	'7'	'2'	'4'	'2'	'6'	'2'
'11'	'20-05-2011 20:22:12'	'en'		'20-05-2011 20:22:12'	'20-05-2011 20:18:31'	'93.135.132.177'	'-'	'A1'	'76'	'2'	'25'	'6'	'5'	'6'	'5'	'3'	'2'	'3'	'5'	'2'	'5'	'3'	'6'	'5'	'5'	'2'	'1'	'4'	'4'	'5'	'5'	'3'	'5'	'5'	'3'	'4'	'3'	'4'	'3'	'4'	'3'	'2'	'2'	'2'	'2'	'3'	'2'	'3'	'2'
'12'	'20-05-2011 20:39:43'	'en'		'20-05-2011 20:39:43'	'20-05-2011 20:32:17'	'85.151.203.117'	'-'	'A1'	'120'	'1'	'20'	'3'	'2'	'6'	'6'	'4'	'2'	'6'	'6'	'2'	'3'	'4'	'2'	'5'	'6'	'2'	'2'	'7'	'3'	'4'	'6'	'6'	'6'	'5'	'6'	'4'	'5'	'5'	'6'	'4'	'4'	'6'	'1'	'5'	'1'	'4'	'1'	'3'	'1'
'13'		'nl'		'20-05-2011 22:00:19'	'20-05-2011 21:59:58'	'109.131.199.206'	'-'	'A1'	'52'	'2'	'22'
'14'	'20-05-2011 22:24:30'	'en'		'20-05-2011 22:24:30'	'20-05-2011 22:19:44'	'82.169.200.87'	'-'	'A1'	'96'	'2'	'23'	'3'	'5'	'5'	'4'	'5'	'5'	'3'	'2'	'4'	'4'	'2'	'2'	'5'	'4'	'6'	'6'	'2'	'2'	'4'	'4'	'4'	'4'	'4'	'4'	'4'	'4'	'4'	'4'	'4'	'4'	'4'	'5'	'6'	'5'	'6'	'4'	'5'	'2'
'15'	'23-05-2011 11:08:40'	'nl'		'23-05-2011 11:08:40'	'20-05-2011 22:33:52'	'84.25.237.193'	'http://bl123w.blu123.mail.live.com/mail/InboxLight.aspx?n=1423548670'	'A1'	'20'	'1'	'21'	'5'	'5'	'1'	'5'	'7'	'3'	'2'	'5'	'7'	'7'	'2'	'2'	'5'	'5'	'7'	'7'	'4'	'4'	'4'	'4'	'2'	'2'	'5'	'5'	'3'	'3'	'2'	'2'	'5'	'5'	'4'	'7'	'7'	'7'	'7'	'3'	'7'
'16'	'20-05-2011 23:34:50'	'en'		'20-05-2011 23:34:50'	'20-05-2011 23:27:46'	'87.209.158.186'	'-'	'A1'	'98'	'2'	'22'	'2'	'5'	'4'	'4'	'2'	'4'	'6'	'2'	'2'	'4'	'3'	'5'	'5'	'3'	'2'	'5'	'4'	'2'	'6'	'6'	'6'	'6'	'6'	'6'	'6'	'6'	'6'	'6'	'6'	'6'	'2'	'2'	'4'	'3'	'4'	'2'	'4'	'2'
'17'	'21-05-2011 02:33:40'	'en'		'21-05-2011 02:33:40'	'21-05-2011 02:20:46'	'84.63.109.86'	'-'	'A1'	'72'	'2'	'24'	'2'	'3'	'6'	'5'	'2'	'3'	'6'	'5'	'1'	'2'	'4'	'4'	'3'	'5'	'3'	'3'	'5'	'3'	'5'	'5'	'5'	'5'	'5'	'5'	'6'	'5'	'6'	'6'	'5'	'4'	'6'	'6'	'5'	'2'	'3'	'2'	'3'	'2'
'59'	'28-05-2011 02:55:37'	'en'		'28-05-2011 02:55:37'	'28-05-2011 02:38:53'	'84.30.110.170'	'-'	'A1'	'250'	'2'	'23'	'2'	'4'	'4'	'5'	'3'	'3'	'5'	'4'	'2'	'5'	'4'	'3'	'5'	'5'	'2'	'4'	'2'	'2'	'5'	'4'	'6'	'5'	'5'	'4'	'4'	'4'	'5'	'4'	'4'	'3'	'3'	'4'	'6'	'3'	'6'	'2'	'6'
'21'		'nl'		'21-05-2011 10:55:33'	'21-05-2011 10:55:11'	'85.158.139.227'	'-'	'A1'	'34'	'2'	'22'
'22'	'21-05-2011 11:09:50'	'nl'		'21-05-2011 11:09:50'	'21-05-2011 11:03:12'	'84.25.54.106'	'http://sn106w.snt106.mail.live.com/mail/InboxLight.aspx?n=969329986'	'A1'	'26'	'2'	'20'	'2'	'3'	'6'	'5'	'2'	'1'	'2'	'2'	'6'	'6'	'2'	'2'	'3'	'3'	'6'	'6'	'3'	'3'	'3'	'2'	'6'	'4'	'6'	'4'	'5'	'4'	'6'	'4'	'5'	'4'	'6'	'4'	'7'	'3'	'7'	'3'	'7'
'20'	'21-05-2011 11:01:15'	'en'		'21-05-2011 11:01:15'	'21-05-2011 10:53:44'	'85.151.205.12'	'-'	'A1'	'90'	'1'	'21'	'2'	'3'	'3'	'5'	'3'	'2'	'6'	'4'	'3'	'4'	'6'	'5'	'6'	'5'	'1'	'3'	'5'	'5'	'3'	'2'	'3'	'1'	'6'	'2'	'3'	'2'	'5'	'2'	'4'	'2'	'3'	'3'	'6'	'3'	'6'	'2'	'5'
'23'	'21-05-2011 11:25:23'	'nl'		'21-05-2011 11:25:23'	'21-05-2011 11:16:02'	'145.99.192.69'	'-'	'A1'	'30'	'1'	'20'	'2'	'3'	'6'	'5'	'3'	'2'	'7'	'6'	'2'	'4'	'5'	'6'	'6'	'4'	'2'	'2'	'6'	'6'	'6'	'5'	'6'	'5'	'6'	'5'	'5'	'4'	'5'	'4'	'6'	'4'	'5'	'2'	'3'	'2'	'4'	'1'	'2'
'24'	'21-05-2011 12:28:27'	'en'		'21-05-2011 12:28:27'	'21-05-2011 12:07:16'	'82.171.204.40'	'-'	'A1'	'78'	'2'	'24'	'2'	'5'	'6'	'4'	'6'	'1'	'7'	'5'	'2'	'5'	'3'	'5'	'6'	'3'	'2'	'7'	'1'	'6'	'6'	'4'	'5'	'4'	'6'	'4'	'6'	'4'	'5'	'4'	'5'	'4'	'2'	'1'	'6'	'2'	'7'	'2'	'5'
'25'	'21-05-2011 13:04:25'	'en'		'21-05-2011 13:04:25'	'21-05-2011 12:47:37'	'24.132.163.44'	'-'	'A1'	'122'	'2'	'29'	'2'	'3'	'6'	'6'	'4'	'3'	'6'	'5'	'3'	'3'	'4'	'3'	'6'	'5'	'4'	'4'	'3'	'3'	'4'	'4'	'5'	'5'	'4'	'4'	'4'	'4'	'4'	'4'	'5'	'5'	'2'	'3'	'4'	'2'	'3'	'2'	'3'
'26'	'21-05-2011 13:36:10'	'nl'		'21-05-2011 13:36:10'	'21-05-2011 13:30:21'	'84.25.92.37'	'http://by160w.bay160.mail.live.com/mail/InboxLight.aspx?ReadMessageId=06b1ac0c-82ff-11e0-b51b-001e0bccddde&n=2103717959'	'A1'	'6'	'1'	'21'	'2'	'2'	'5'	'6'	'3'	'2'	'5'	'5'	'2'	'3'	'5'	'3'	'5'	'5'	'3'	'2'	'5'	'3'	'5'	'4'	'5'	'4'	'6'	'5'	'5'	'4'	'6'	'4'	'6'	'4'	'6'	'4'	'5'	'3'	'4'	'2'	'3'
'27'	'21-05-2011 14:23:24'	'en'		'21-05-2011 14:23:24'	'21-05-2011 13:51:09'	'81.235.1.177'	'http://sn129w.snt129.mail.live.com/mail/InboxLight.aspx?n=1520782321'	'A1'	'84'	'2'	'21'	'6'	'2'	'3'	'6'	'5'	'3'	'4'	'5'	'4'	'3'	'5'	'3'	'4'	'3'	'3'	'2'	'5'	'3'	'3'	'5'	'3'	'5'	'3'	'5'	'3'	'5'	'3'	'5'	'3'	'5'	'6'	'3'	'5'	'3'	'4'	'2'	'6'
'28'	'21-05-2011 16:04:52'	'en'		'21-05-2011 16:04:52'	'21-05-2011 15:55:54'	'188.200.113.177'	'-'	'A1'	'74'	'1'	'23'	'6'	'5'	'5'	'6'	'4'	'3'	'5'	'5'	'1'	'2'	'5'	'4'	'5'	'6'	'2'	'2'	'1'	'6'	'6'	'5'	'6'	'6'	'6'	'6'	'5'	'5'	'6'	'5'	'6'	'5'	'2'	'2'	'4'	'1'	'5'	'1'	'4'
'29'		'nl'		'21-05-2011 19:20:09'	'21-05-2011 19:17:20'	'91.179.195.154'	'http://by162w.bay162.mail.live.com/mail/InboxLight.aspx?n=377522789'	'A1'	'46'	'1'	'17'	'6'	'5'	'6'	'6'
'30'	'21-05-2011 19:59:00'	'en'		'21-05-2011 19:59:00'	'21-05-2011 19:49:10'	'85.151.215.63'	'-'	'A1'	'116'	'1'	'22'	'5'	'2'	'2'	'5'	'4'	'2'	'6'	'3'	'4'	'3'	'7'	'3'	'5'	'4'	'5'	'4'	'5'	'3'	'2'	'2'	'2'	'2'	'2'	'2'	'2'	'2'	'2'	'2'	'1'	'2'	'6'	'2'	'5'	'2'	'4'	'2'	'4'
'31'	'21-05-2011 20:23:18'	'nl'		'21-05-2011 20:23:18'	'21-05-2011 20:15:26'	'81.70.156.145'	'http://co119w.col119.mail.live.com/mail/InboxLight.aspx?FolderID=00000000-0000-0000-0000-000000000001&fav=True&n=1110659378'	'A1'	'58'	'1'	'21'	'1'	'2'	'6'	'6'	'1'	'1'	'7'	'6'	'1'	'3'	'7'	'4'	'4'	'6'	'5'	'4'	'2'	'4'	'7'	'6'	'7'	'7'	'7'	'7'	'7'	'7'	'7'	'7'	'6'	'6'	'2'	'2'	'4'	'2'	'4'	'3'	'6'
'32'		'en'		'22-05-2011 09:54:42'	'22-05-2011 09:54:02'	'85.176.102.35'	'-'	'A1'	'128'	'2'	'22'
'33'	'22-05-2011 13:00:42'	'en'		'22-05-2011 13:00:42'	'22-05-2011 12:48:46'	'134.28.202.206'	'-'	'A1'	'86'	'2'	'23'	'2'	'6'	'3'	'5'	'6'	'3'	'1'	'6'	'4'	'2'	'4'	'4'	'4'	'5'	'6'	'2'	'6'	'3'	'5'	'6'	'4'	'6'	'4'	'6'	'4'	'6'	'4'	'6'	'4'	'6'	'6'	'4'	'4'	'5'	'3'	'5'	'3'
'34'	'22-05-2011 13:21:16'	'en'		'22-05-2011 13:21:16'	'22-05-2011 13:15:33'	'82.171.247.192'	'-'	'A1'	'68'	'1'	'19'	'2'	'3'	'3'	'6'	'2'	'2'	'6'	'5'	'3'	'3'	'5'	'4'	'4'	'5'	'5'	'5'	'7'	'2'	'5'	'6'	'5'	'5'	'6'	'6'	'4'	'3'	'3'	'4'	'4'	'4'	'6'	'1'	'2'	'1'	'2'	'1'	'4'
'35'	'22-05-2011 14:08:47'	'nl'		'22-05-2011 14:08:47'	'22-05-2011 13:58:05'	'79.255.198.31'	'-'	'A1'	'12'	'1'	'24'	'5'	'5'	'3'	'4'	'6'	'6'	'5'	'4'	'6'	'5'	'3'	'5'	'5'	'3'	'6'	'5'	'4'	'4'	'5'	'5'	'5'	'5'	'5'	'5'	'5'	'5'	'6'	'5'	'6'	'5'	'2'	'2'	'5'	'2'	'5'	'2'	'5'
'36'		'nl'		'22-05-2011 15:37:17'	'22-05-2011 15:36:07'	'84.193.131.78'	'http://bl120w.blu120.mail.live.com/mail/InboxLight.aspx?n=196948792'	'A1'	'64'	'1'	'21'
'37'		'nl'		'22-05-2011 16:22:25'	'22-05-2011 16:19:58'	'84.30.37.2'	'-'	'A1'	'48'	'2'	'18'	'1'	'6'	'5'	'5'	'4'	'2'	'6'	'3'
'38'	'22-05-2011 23:06:49'	'nl'		'22-05-2011 23:06:49'	'22-05-2011 22:49:04'	'83.119.222.69'	'http://by154w.bay154.mail.live.com/mail/InboxLight.aspx?n=630163039'	'A1'	'10'	'1'	'19'	'2'	'4'	'4'	'6'	'3'	'1'	'3'	'6'	'2'	'3'	'4'	'4'	'4'	'6'	'4'	'2'	'5'	'3'	'6'	'4'	'6'	'4'	'6'	'4'	'5'	'4'	'6'	'4'	'6'	'4'	'6'	'2'	'4'	'3'	'4'	'1'	'4'
'39'	'23-05-2011 11:27:44'	'nl'		'23-05-2011 11:27:44'	'23-05-2011 11:14:23'	'145.91.223.1'	'http://sn104w.snt104.mail.live.com/mail/InboxLight.aspx?n=215680511'	'A1'	'28'	'1'	'22'	'1'	'7'	'7'	'1'	'1'	'7'	'7'	'1'	'1'	'5'	'2'	'6'	'7'	'4'	'1'	'3'	'3'	'7'	'5'	'3'	'4'	'1'	'6'	'2'	'5'	'2'	'6'	'3'	'6'	'1'	'1'	'2'	'6'	'3'	'7'	'2'	'6'
'40'	'23-05-2011 19:31:33'	'en'		'23-05-2011 19:31:33'	'23-05-2011 13:21:02'	'84.30.51.92'	'-'	'A1'	'88'	'2'	'21'	'5'	'6'	'2'	'7'	'7'	'1'	'6'	'5'	'5'	'4'	'5'	'5'	'6'	'6'	'3'	'4'	'5'	'5'	'6'	'5'	'7'	'5'	'6'	'5'	'6'	'5'	'6'	'5'	'6'	'5'	'6'	'2'	'3'	'1'	'4'	'1'	'5'
'41'	'23-05-2011 13:49:07'	'nl'		'23-05-2011 13:49:07'	'23-05-2011 13:30:10'	'91.177.21.28'	'http://sn143w.snt143.mail.live.com/mail/InboxLight.aspx?n=1285543373'	'A1'	'62'	'1'	'20'	'2'	'3'	'5'	'5'	'3'	'2'	'6'	'5'	'2'	'3'	'3'	'5'	'2'	'4'	'2'	'4'	'3'	'4'	'5'	'4'	'6'	'5'	'6'	'5'	'5'	'4'	'4'	'3'	'4'	'3'	'2'	'2'	'3'	'2'	'3'	'2'	'4'
'42'	'23-05-2011 14:36:51'	'nl'		'23-05-2011 14:36:51'	'23-05-2011 14:18:43'	'87.208.239.21'	'-'	'A1'	'22'	'1'	'21'	'6'	'5'	'5'	'6'	'3'	'5'	'5'	'5'	'2'	'3'	'4'	'4'	'6'	'5'	'2'	'3'	'3'	'2'	'4'	'3'	'5'	'4'	'5'	'4'	'5'	'4'	'4'	'3'	'5'	'4'	'3'	'3'	'5'	'4'	'5'	'2'	'5'
'43'		'nl'		'23-05-2011 19:43:12'	'23-05-2011 19:38:58'	'77.169.115.177'	'-'	'A1'	'36'	'1'	'19'	'5'	'4'	'3'	'2'	'4'	'3'	'6'	'4'	'4'	'4'	'5'	'5'	'5'	'5'	'6'	'4'	'2'	'3'	'6'	'3'	'5'	'3'	'7'	'3'	'5'	'3'	'5'	'4'	'4'	'4'	'2'	'4'	'4'	'3'	'7'	'1'	'7'
'44'	'23-05-2011 23:09:43'	'nl'		'23-05-2011 23:09:43'	'23-05-2011 23:05:29'	'84.25.51.155'	'http://by163w.bay163.mail.live.com/mail/InboxLight.aspx?ReadMessageId=ae1e19e4-857e-11e0-87ff-002264c1c9fa&n=98938802'	'A1'	'66'	'2'	'23'	'6'	'5'	'5'	'6'	'5'	'4'	'3'	'4'	'2'	'5'	'5'	'6'	'6'	'5'	'4'	'4'	'3'	'3'	'5'	'6'	'6'	'5'	'6'	'6'	'5'	'4'	'4'	'5'	'5'	'4'	'5'	'4'	'4'	'4'	'4'	'5'	'3'
'45'	'24-05-2011 02:04:47'	'nl'		'24-05-2011 02:04:47'	'24-05-2011 02:00:00'	'84.30.37.2'	'-'	'A1'	'48'	'2'	'18'	'1'	'5'	'5'	'5'	'3'	'2'	'6'	'4'	'1'	'5'	'2'	'5'	'6'	'3'	'1'	'3'	'5'	'3'	'5'	'3'	'6'	'4'	'6'	'4'	'7'	'5'	'5'	'2'	'6'	'4'	'6'	'2'	'6'	'3'	'7'	'1'	'4'
'47'		'en'		'24-05-2011 10:21:23'	'24-05-2011 10:20:55'	'195.241.226.36'	'-'	'A1'	'108'	'1'	'21'
'48'	'24-05-2011 12:47:26'	'en'		'24-05-2011 12:47:26'	'24-05-2011 12:41:47'	'137.120.217.108'	'-'	'A1'	'130'	'2'	'22'	'1'	'3'	'3'	'3'	'6'	'3'	'6'	'5'	'2'	'4'	'3'	'3'	'4'	'4'	'3'	'3'	'6'	'5'	'5'	'5'	'5'	'5'	'5'	'5'	'5'	'5'	'6'	'5'	'6'	'5'	'2'	'2'	'6'	'3'	'5'	'2'	'7'
'49'	'24-05-2011 13:07:50'	'nl'		'24-05-2011 13:07:50'	'24-05-2011 13:02:38'	'84.192.81.137'	'http://bl150w.blu150.mail.live.com/mail/InboxLight.aspx?n=101523116'	'A1'	'60'	'1'	'20'	'3'	'7'	'7'	'1'	'3'	'3'	'7'	'2'	'3'	'6'	'4'	'4'	'6'	'4'	'3'	'5'	'4'	'4'	'6'	'6'	'6'	'6'	'6'	'6'	'5'	'5'	'5'	'5'	'6'	'6'	'2'	'2'	'6'	'2'	'6'	'2'	'6'
'50'	'24-05-2011 14:29:36'	'en'		'24-05-2011 14:29:36'	'24-05-2011 14:11:35'	'86.183.180.209'	'-'	'A1'	'118'	'1'	'19'	'1'	'3'	'1'	'3'	'1'	'2'	'6'	'4'	'2'	'4'	'2'	'3'	'7'	'6'	'1'	'2'	'5'	'3'	'5'	'5'	'6'	'5'	'6'	'5'	'4'	'4'	'6'	'5'	'6'	'4'	'2'	'1'	'3'	'1'	'3'	'2'	'4'
'51'	'24-05-2011 20:00:16'	'nl'		'24-05-2011 20:00:16'	'24-05-2011 19:46:31'	'94.227.93.200'	'-'	'A1'	'54'	'1'	'22'	'3'	'3'	'5'	'5'	'5'	'3'	'3'	'5'	'5'	'3'	'3'	'2'	'5'	'6'	'7'	'2'	'6'	'6'	'3'	'5'	'5'	'5'	'4'	'5'	'4'	'4'	'5'	'3'	'5'	'4'	'5'	'5'	'3'	'5'	'3'	'4'	'3'
'52'	'24-05-2011 20:35:26'	'nl'		'24-05-2011 20:35:26'	'24-05-2011 20:25:11'	'84.194.70.83'	'-'	'A1'	'16'	'1'	'20'	'1'	'5'	'2'	'4'	'2'	'3'	'1'	'6'	'2'	'7'	'4'	'4'	'3'	'3'	'2'	'2'	'4'	'6'	'5'	'3'	'6'	'4'	'7'	'5'	'5'	'3'	'5'	'3'	'4'	'4'	'2'	'3'	'7'	'2'	'4'	'2'	'6'
'53'	'24-05-2011 20:46:02'	'en'		'24-05-2011 20:46:02'	'24-05-2011 20:29:27'	'77.6.209.247'	'-'	'A1'	'80'	'1'	'22'	'3'	'6'	'5'	'5'	'3'	'3'	'5'	'3'	'2'	'4'	'5'	'6'	'6'	'5'	'3'	'5'	'3'	'3'	'7'	'5'	'7'	'5'	'7'	'6'	'6'	'5'	'6'	'5'	'6'	'5'	'6'	'2'	'3'	'2'	'4'	'1'	'2'
'54'	'24-05-2011 21:22:01'	'nl'		'24-05-2011 21:22:01'	'24-05-2011 21:12:43'	'80.60.146.74'	'http://du105w.dub105.mail.live.com/mail/InboxLight.aspx?FolderID=00000000-0000-0000-0000-000000000005&fav=False&n=993852824'	'A1'	'2'	'1'	'21'	'3'	'5'	'4'	'6'	'3'	'2'	'4'	'5'	'4'	'5'	'5'	'4'	'4'	'5'	'5'	'3'	'6'	'3'	'6'	'5'	'6'	'6'	'4'	'5'	'3'	'5'	'3'	'4'	'5'	'4'	'6'	'3'	'5'	'4'	'6'	'5'	'7'
'55'	'25-05-2011 10:48:10'	'en'		'25-05-2011 10:48:10'	'25-05-2011 10:33:53'	'95.90.68.139'	'-'	'A1'	'126'	'2'	'21'	'2'	'6'	'6'	'3'	'3'	'4'	'6'	'1'	'2'	'5'	'5'	'5'	'5'	'4'	'5'	'3'	'2'	'3'	'4'	'5'	'4'	'5'	'6'	'5'	'5'	'4'	'6'	'5'	'3'	'3'	'3'	'1'	'4'	'2'	'3'	'1'	'6'
'56'	'25-05-2011 18:50:44'	'nl'		'25-05-2011 18:50:44'	'25-05-2011 18:38:32'	'83.128.114.189'	'http://sn112w.snt112.mail.live.com/mail/InboxLight.aspx?n=204764965'	'A1'	'44'	'2'	'19'	'2'	'4'	'6'	'4'	'2'	'2'	'6'	'3'	'2'	'4'	'3'	'4'	'6'	'5'	'6'	'4'	'2'	'4'	'6'	'4'	'6'	'5'	'6'	'5'	'5'	'3'	'5'	'3'	'6'	'5'	'3'	'2'	'6'	'3'	'6'	'2'	'7'
'57'	'26-05-2011 10:50:50'	'nl'		'26-05-2011 10:50:50'	'26-05-2011 10:37:55'	'81.68.93.80'	'http://sn143w.snt143.mail.live.com/mail/InboxLight.aspx?n=1440318107'	'A1'	'40'	'1'	'21'	'3'	'2'	'3'	'7'	'3'	'1'	'3'	'6'	'5'	'3'	'7'	'3'	'4'	'5'	'4'	'2'	'5'	'3'	'3'	'5'	'5'	'6'	'3'	'5'	'4'	'5'	'4'	'6'	'3'	'5'	'6'	'2'	'4'	'3'	'5'	'3'	'5'
'58'	'27-05-2011 12:25:02'	'nl'		'27-05-2011 12:25:02'	'27-05-2011 11:54:42'	'84.25.82.252'	'-'	'A1'	'4'	'1'	'20'	'6'	'3'	'5'	'4'	'2'	'5'	'3'	'1'	'4'	'6'	'1'	'2'	'6'	'3'	'5'	'5'	'6'	'6'	'5'	'5'	'5'	'5'	'5'	'5'	'5'	'5'	'5'	'5'	'5'	'5'	'2'	'3'	'6'	'5'	'7'	'3'	'6'
'60'	'28-05-2011 14:14:22'	'nl'		'28-05-2011 14:14:22'	'28-05-2011 13:51:56'	'82.169.95.168'	'-'	'A1'	'18'	'2'	'24'	'2'	'3'	'4'	'5'	'6'	'5'	'4'	'4'	'6'	'6'	'2'	'2'	'6'	'6'	'6'	'6'	'2'	'3'	'5'	'4'	'5'	'4'	'6'	'4'	'5'	'4'	'5'	'4'	'6'	'4'	'6'	'3'	'4'	'3'	'4'	'2'	'3'
'61'	'29-05-2011 17:27:28'	'nl'		'29-05-2011 17:27:28'	'29-05-2011 17:16:46'	'87.209.36.12'	'http://du101w.dub101.mail.live.com/mail/InboxLight.aspx?n=2062761011'	'A1'	'14'	'1'	'21'	'1'	'6'	'7'	'3'	'1'	'3'	'7'	'1'	'1'	'6'	'7'	'4'	'5'	'5'	'3'	'3'	'6'	'6'	'5'	'5'	'7'	'7'	'7'	'7'	'7'	'7'	'7'	'7'	'7'	'7'	'2'	'2'	'4'	'2'	'4'	'2'	'4'
'62'		'nl'		'31-05-2011 15:02:30'	'31-05-2011 15:02:30'	'137.120.219.167'	'-'		'50'
'63'	'31-05-2011 23:11:55'	'en'		'31-05-2011 23:11:55'	'31-05-2011 23:02:33'	'131.220.99.58'	'-'	'A1'	'252'	'2'	'26'	'6'	'7'	'2'	'2'	'3'	'5'	'2'	'2'	'6'	'6'	'5'	'5'	'5'	'5'	'2'	'3'	'1'	'1'	'2'	'2'	'3'	'3'	'2'	'2'	'2'	'2'	'2'	'2'	'2'	'2'	'3'	'3'	'4'	'2'	'5'	'2'	'6'
'64'	'08-06-2011 21:45:42'	'nl'		'08-06-2011 21:45:42'	'08-06-2011 21:40:10'	'88.159.92.148'	'-'	'A1'	'18'	'2'	'24'	'5'	'3'	'2'	'6'	'6'	'2'	'3'	'5'	'6'	'3'	'5'	'3'	'3'	'5'	'5'	'3'	'6'	'3'	'4'	'5'	'4'	'5'	'4'	'5'	'4'	'5'	'4'	'5'	'4'	'5'	'6'	'5'	'3'	'5'	'3'	'5'	'3'
[truncated: 6 more columns]
