# Supplementary material for: Reactions to threatening health messages
Source: BMC Public Health. 2012 Nov 21;12:1011. doi: 10.1186/1471-2458-12-1011 (PMC3575362; doi:10.1186/1471-2458-12-1011)
Supplement: Additional file 1 — Full disclosure of research materials, data, analyses and output. [file 1471-2458-12-1011-S1.zip › 99365_surveydata_syntax.r]

#$Rev: 9205 $ .
dat_smoking_t0 <- read.table("99365_data_file.csv", sep=",", quote = "'", na.strings=c("","\"\""), stringsAsFactors=FALSE)

dat_smoking_t0 = loadData_limeSurveyFields(dataframe = dat_smoking_t0);

dat_smoking_t0[, 9] <- as.character(dat_smoking_t0[, 9])
attributes(dat_smoking_t0)$variable.labels[9] <- "Toestemmingsverklaringvoor deelname aan het wetenschappelijk onderzoek over Risico InschattingIk ben over het onderzoek geïnformeerd. Ik heb de informatie gelezen. Ik heb over mijn deelname aan het onderzoek kunnen nadenken. Ik heb het recht mijn toestemming op ieder moment weer in te trekken zonder dat ik daarvoor een reden hoef op te geven."
dat_smoking_t0[, 9] <- factor(dat_smoking_t0[, 9], levels=c( "A1"), labels=c( "Ik stem toe met deelname aan het onderzoek"))
names(dat_smoking_t0)[9] <- "informedConsent"

dat_smoking_t0[, 10] <- as.numeric(dat_smoking_t0[, 10])
attributes(dat_smoking_t0)$variable.labels[10] <- "ppnr"
names(dat_smoking_t0)[10] <- "ppnr"

dat_smoking_t0[, 11] <- as.numeric(dat_smoking_t0[, 11])
attributes(dat_smoking_t0)$variable.labels[11] <- "Geslacht:"
dat_smoking_t0[, 11] <- factor(dat_smoking_t0[, 11], levels=c( 1, 2), labels=c( "Vrouw", "Man"))
names(dat_smoking_t0)[11] <- "sex"

dat_smoking_t0[, 12] <- as.numeric(dat_smoking_t0[, 12])
attributes(dat_smoking_t0)$variable.labels[12] <- "Leeftijd:"
names(dat_smoking_t0)[12] <- "age"

dat_smoking_t0 = loadData_part1(dataframe = dat_smoking_t0, startIndex = 13, behavior = "smoking");
dat_smoking_t0 = loadData_part2(dataframe = dat_smoking_t0, startIndex = 43, behavior = "smoking");

dat_smoking_t0[, 50] <- as.numeric(dat_smoking_t0[, 50])
attributes(dat_smoking_t0)$variable.labels[50] <- "Geslacht:"
dat_smoking_t0[, 50] <- factor(dat_smoking_t0[, 50], levels=c( 1, 2), labels=c( "Vrouw", "Man"))
names(dat_smoking_t0)[50] <- "sex_2"

dat_smoking_t0[, 51] <- as.numeric(dat_smoking_t0[, 51])
attributes(dat_smoking_t0)$variable.labels[51] <- "Leeftijd:"
names(dat_smoking_t0)[51] <- "age_2"

dat_smoking_t0[, 52] <- as.numeric(dat_smoking_t0[, 52])
attributes(dat_smoking_t0)$variable.labels[52] <- "Rookt u?"
# dat_smoking_t0[, 52] <- factor(dat_smoking_t0[, 52], levels=c( 1, 2), labels=c( "Ja", "Nee"))
names(dat_smoking_t0)[52] <- "smokingStatus"

dat_smoking_t0[, 53] <- as.numeric(dat_smoking_t0[, 53])
attributes(dat_smoking_t0)$variable.labels[53] <- "Hoeveel sigaretten rookt u  gewoonlijk op een doordeweekse dag?"
names(dat_smoking_t0)[53] <- "nrOfCigarettes_weekday"

dat_smoking_t0[, 54] <- as.numeric(dat_smoking_t0[, 54])
attributes(dat_smoking_t0)$variable.labels[54] <- "Hoeveel sigaretten rookt u gewoonlijk op een dag in het weekend?"
names(dat_smoking_t0)[54] <- "nrOfCigarettes_weekendday"

dat_smoking_t0[, 55] <- as.numeric(dat_smoking_t0[, 55])
attributes(dat_smoking_t0)$variable.labels[55] <- "Hoeveel keer heeft u geprobeerd te stoppen met roken?"
names(dat_smoking_t0)[55] <- "nrOfQuitAttempts"

dat_smoking_t0[, 56] <- as.character(dat_smoking_t0[, 56])
attributes(dat_smoking_t0)$variable.labels[56] <- "Lees de volgende tekst goed en rustig door en als je daarmee klaar bent klik dan op \'versturen\'.De anti-rook brochures waar je net mee gewerkt hebt zijn gebruikt door Brown en Smith(2007) bij een onderzoek. De tekst van beide brochures zijn hetzelfde, de plaatjes zijn verschillend. De plaatjes in brochure A wekken veel angst op en de plaatjes in brochure B weinig angst. Theorie over angstaanjagende voorlichtingDit onderzoek gaat over angstaanjagende voorlichting. Deze voorlichting wordt gebruikt in anti-rookcampagnes in de hoop het gedrag van mensen te veranderen- te stoppen met roken. De theorie hierachter is, dat mensen als ze bang gemaakt worden, meer aandacht aan de boodschap gaan hechten en hierdoor gezonder zullen gaan leven. Er wordt aangenomen dat als mensen meer aandacht besteden aan voorlichting die relevant is voor hen zelf (zoals longfoto?s), zij hun risico op het krijgen van een door roken veroorzaakte ziekte hoger inschatten(bv. longkanker). Er wordt dus gedacht dat rokers bij het zien van angstaanjagende plaatjes hun risico hoger gaan inschatten, en daardoor sneller een gezondere leefstijl aan gaan nemen. Resultaten van de studie van Brown en SmithUit meerdere studies blijkt dat angstaanjagende voorlichting niet zo effectief is als gedacht wordt, en juist het tegenovergestelde effect heeft. Rokers veranderen hun rookgedrag juist niet als ze angstaanjagende plaatjes zien. Dit tegenovergesteld effect is ook aangetoond in het onderzoek van Brown en Smith(2007) :In het experiment van Brown en Smith waren er twee groepen rokers. Beide groepen kregen één van de brochures te zien die u net hebt bekeken. De eerste groep kreeg brochure A(angstaanjagende plaatjes) te zien en de tweede groep kreeg brochure B(minder angstaanjagende plaatjes) te zien. De uitkomst van het onderzoek was dat de rokers uit de eerste groep hun brochure(A) veel negatiever evalueerden, en hun risico op het krijgen van een door roken veroorzaakte ziekte, veel lager inschatte dan de tweede groep(brochure B). Volgens deze resultaten blijkt het dus dat angstaanjagende voorlichting rokers niet helpt bij het veranderen van hun gedrag. Verklaring van de resultatenDat angstaanjagende voorlichting niet effectief zou zijn kan binnen de psychologie verklaard worden vanuit de cognitieve dissonantie theorie. Dit houdt in de rokers een verschil ervaren tussen hetgeen wat ze denken (roken is niet goed voor je) en wat ze doen (roken). Om zich beter te voelen, hebben rokers een sterke drang om het verschil tussen wat ze denken en doen te verkleinen. Om dit verschil te verkleinen zullen zij óf hun rookgedrag aanpassen óf hun opvattingen over roken proberen aan te passen. Voor veel rokers is het veel makkelijker om hun opvattingen over roken aan te passen dan hun rookgedrag te veranderen. Een mechanisme hiervoor is het aannemen van een defensieve strategie. Een voorbeeld van een defensieve strategie met betrekking tot een angstaanjagende voorlichting kan zijn: \'\' Mijn opa heeft iedere dag een pakje sigaretten gerookt en die is 90 geworden, dus waarom zou het voor mij slecht zijn?\'\'. Zo\'n strategie zal de perceptie van het eigen risico om een door roken-veroorzaakte ziekte te krijgen verlagen. Rokers verdedigen zich zo tegenover de angstaanjagende voorlichting en hierdoor zal de anti-rookcampagne uiteindelijk dus weinig effect hebben.  Het effect van een hoge self-efficacyVoor rokers is het dus in het algemeen makkelijker om de opvatting over roken te veranderen, dan te stoppen met roken(het gedrag te veranderen). Wanneer veranderen rokers dan wel hun gedrag? Dat is wanneer een roker een hoge self-efficacy heeft. Self-efficacy is het vertrouwen van rokers in zichzelf om hun gedrag te kunnen veranderen. Rokers met een hoge self-efficacy zijn ervan overtuigd dat zij in staat is om hun gedrag te veranderen en kunnen dus stoppen met roken. Het probleem is echter dat de meeste rokers een lage self-efficacy hebben (ze zijn er niet van overtuigd dat ze kunnen stoppen met roken), en juist een defensieve strategie gaan gebruiken in plaats van hun gedrag te veranderen. Kortom, de meeste rokers hebben geen vertrouwen in zichzelf om hun gedrag te kunnen veranderen(lage self-efficacy). Zij zullen bij het zien van angstaanjagende plaatjes een defensieve strategie aannemen en dus niet stoppen met roken. Aangezien de meeste rokers dus in de categorie vallen met lage self-efficacy, zou het beter zijn dat anti-rookcampagnes zich gaan focussen op hoe zij rokers kunnen helpen bij het veranderen van hun gedrag (self-efficacy verhogen) in plaats van ze bang te maken.angstaanjagende voorlichting leidt in de meeste gevallen alleen tot het veranderen van iemands opvattingen, alleen als de self-efficacy hoger wordt zal gedragsverandering kunnen optreden.Bedankt voor je deelname aan het eerste deel van het onderzoek. Over een week ontvang je een herinneringsmail voor het tweede deel van het onderzoek. Bij het tweede deel krijg je ook de gelegenheid om je e-mailadres achter te laten voor de verloting van de BOL.COM-bonnen. Om er zeker van te zijn dat de antwoorden van andere deelnemers een even groot nut hebben als de antwoorden die u gegeven heeft zouden wij het ten zeer appreciëren als er bij vragen over het onderzoek van andere proefpersonen niets vermeld wordt over de opzet van deze studie.Graag hier je e-mailadres invoeren:"
names(dat_smoking_t0)[56] <- "email"
