# Supplementary material for: Reactions to threatening health messages
Source: BMC Public Health. 2012 Nov 21;12:1011. doi: 10.1186/1471-2458-12-1011 (PMC3575362; doi:10.1186/1471-2458-12-1011)
Supplement: Additional file 1 — Full disclosure of research materials, data, analyses and output. [file 1471-2458-12-1011-S1.zip › limesurvey_survey_64646.lss]

<?xml version="1.0" encoding="UTF-8"?>
<document>
 <LimeSurveyDocType>Survey</LimeSurveyDocType>
 <DBVersion>143</DBVersion>
 <languages>
  <language>en</language>
  <language>nl</language>
 </languages>
 <answers>
  <fields>
   <fieldname>qid</fieldname>
   <fieldname>code</fieldname>
   <fieldname>answer</fieldname>
   <fieldname>assessment_value</fieldname>
   <fieldname>sortorder</fieldname>
   <fieldname>language</fieldname>
   <fieldname>scale_id</fieldname>
  </fields>
  <rows>
   <row>
    <qid><![CDATA[11736]]></qid>
    <code><![CDATA[2]]></code>
    <answer><![CDATA[-2]]></answer>
    <assessment_value><![CDATA[1]]></assessment_value>
    <sortorder><![CDATA[2]]></sortorder>
    <language><![CDATA[en]]></language>
    <scale_id><![CDATA[0]]></scale_id>
   </row>
   <row>
    <qid><![CDATA[11751]]></qid>
    <code><![CDATA[4]]></code>
    <answer><![CDATA[0]]></answer>
    <assessment_value><![CDATA[0]]></assessment_value>
    <sortorder><![CDATA[4]]></sortorder>
    <language><![CDATA[nl]]></language>
    <scale_id><![CDATA[0]]></scale_id>
   </row>
   <row>
    <qid><![CDATA[11751]]></qid>
    <code><![CDATA[2]]></code>
    <answer><![CDATA[-2]]></answer>
    <assessment_value><![CDATA[0]]></assessment_value>
    <sortorder><![CDATA[2]]></sortorder>
    <language><![CDATA[nl]]></language>
    <scale_id><![CDATA[0]]></scale_id>
   </row>
   <row>
    <qid><![CDATA[11751]]></qid>
    <code><![CDATA[2]]></code>
    <answer><![CDATA[-2]]></answer>
    <assessment_value><![CDATA[0]]></assessment_value>
    <sortorder><![CDATA[2]]></sortorder>
    <language><![CDATA[en]]></language>
    <scale_id><![CDATA[0]]></scale_id>
   </row>
   <row>
    <qid><![CDATA[11751]]></qid>
    <code><![CDATA[3]]></code>
    <answer><![CDATA[-1]]></answer>
    <assessment_value><![CDATA[0]]></assessment_value>
    <sortorder><![CDATA[3]]></sortorder>
    <language><![CDATA[nl]]></language>
    <scale_id><![CDATA[0]]></scale_id>
   </row>
   <row>
    <qid><![CDATA[11749]]></qid>
    <code><![CDATA[3]]></code>
    <answer><![CDATA[-1]]></answer>
    <assessment_value><![CDATA[0]]></assessment_value>
    <sortorder><![CDATA[3]]></sortorder>
    <language><![CDATA[en]]></language>
    <scale_id><![CDATA[0]]></scale_id>
   </row>
   <row>
    <qid><![CDATA[11750]]></qid>
    <code><![CDATA[4]]></code>
    <answer><![CDATA[0]]></answer>
    <assessment_value><![CDATA[1]]></assessment_value>
    <sortorder><![CDATA[4]]></sortorder>
    <language><![CDATA[en]]></language>
    <scale_id><![CDATA[0]]></scale_id>
   </row>
   <row>
    <qid><![CDATA[11750]]></qid>
    <code><![CDATA[6]]></code>
    <answer><![CDATA[2]]></answer>
    <assessment_value><![CDATA[1]]></assessment_value>
    <sortorder><![CDATA[6]]></sortorder>
    <language><![CDATA[nl]]></language>
    <scale_id><![CDATA[0]]></scale_id>
   </row>
   <row>
    <qid><![CDATA[11743]]></qid>
    <code><![CDATA[4]]></code>
    <answer><![CDATA[0]]></answer>
    <assessment_value><![CDATA[0]]></assessment_value>
    <sortorder><![CDATA[4]]></sortorder>
    <language><![CDATA[nl]]></language>
    <scale_id><![CDATA[0]]></scale_id>
   </row>
   <row>
    <qid><![CDATA[11743]]></qid>
    <code><![CDATA[3]]></code>
    <answer><![CDATA[-1]]></answer>
    <assessment_value><![CDATA[0]]></assessment_value>
    <sortorder><![CDATA[3]]></sortorder>
    <language><![CDATA[en]]></language>
    <scale_id><![CDATA[0]]></scale_id>
   </row>
   <row>
    <qid><![CDATA[11742]]></qid>
    <code><![CDATA[6]]></code>
    <answer><![CDATA[2]]></answer>
    <assessment_value><![CDATA[1]]></assessment_value>
    <sortorder><![CDATA[6]]></sortorder>
    <language><![CDATA[nl]]></language>
    <scale_id><![CDATA[0]]></scale_id>
   </row>
   <row>
    <qid><![CDATA[11744]]></qid>
    <code><![CDATA[3]]></code>
    <answer><![CDATA[-1]]></answer>
    <assessment_value><![CDATA[1]]></assessment_value>
    <sortorder><![CDATA[3]]></sortorder>
    <language><![CDATA[nl]]></language>
    <scale_id><![CDATA[0]]></scale_id>
   </row>
   <row>
    <qid><![CDATA[11743]]></qid>
    <code><![CDATA[2]]></code>
    <answer><![CDATA[-2]]></answer>
    <assessment_value><![CDATA[0]]></assessment_value>
    <sortorder><![CDATA[2]]></sortorder>
    <language><![CDATA[nl]]></language>
    <scale_id><![CDATA[0]]></scale_id>
   </row>
   <row>
    <qid><![CDATA[11743]]></qid>
    <code><![CDATA[2]]></code>
    <answer><![CDATA[-2]]></answer>
    <assessment_value><![CDATA[0]]></assessment_value>
    <sortorder><![CDATA[2]]></sortorder>
    <language><![CDATA[en]]></language>
    <scale_id><![CDATA[0]]></scale_id>
   </row>
   <row>
    <qid><![CDATA[11743]]></qid>
    <code><![CDATA[4]]></code>
    <answer><![CDATA[0]]></answer>
    <assessment_value><![CDATA[0]]></assessment_value>
    <sortorder><![CDATA[4]]></sortorder>
    <language><![CDATA[en]]></language>
    <scale_id><![CDATA[0]]></scale_id>
   </row>
   <row>
    <qid><![CDATA[11723]]></qid>
    <code><![CDATA[4]]></code>
    <answer><![CDATA[0]]></answer>
    <assessment_value><![CDATA[1]]></assessment_value>
    <sortorder><![CDATA[4]]></sortorder>
    <language><![CDATA[nl]]></language>
    <scale_id><![CDATA[0]]></scale_id>
   </row>
   <row>
    <qid><![CDATA[11744]]></qid>
    <code><![CDATA[4]]></code>
    <answer><![CDATA[0]]></answer>
    <assessment_value><![CDATA[1]]></assessment_value>
    <sortorder><![CDATA[4]]></sortorder>
    <language><![CDATA[en]]></language>
    <scale_id><![CDATA[0]]></scale_id>
   </row>
   <row>
    <qid><![CDATA[11744]]></qid>
    <code><![CDATA[5]]></code>
    <answer><![CDATA[1]]></answer>
    <assessment_value><![CDATA[1]]></assessment_value>
    <sortorder><![CDATA[5]]></sortorder>
    <language><![CDATA[nl]]></language>
    <scale_id><![CDATA[0]]></scale_id>
   </row>
   <row>
    <qid><![CDATA[11730]]></qid>
    <code><![CDATA[2]]></code>
    <answer><![CDATA[-2]]></answer>
    <assessment_value><![CDATA[1]]></assessment_value>
    <sortorder><![CDATA[2]]></sortorder>
    <language><![CDATA[nl]]></language>
    <scale_id><![CDATA[0]]></scale_id>
   </row>
   <row>
    <qid><![CDATA[11730]]></qid>
    <code><![CDATA[2]]></code>
    <answer><![CDATA[-2]]></answer>
    <assessment_value><![CDATA[1]]></assessment_value>
    <sortorder><![CDATA[2]]></sortorder>
    <language><![CDATA[en]]></language>
    <scale_id><![CDATA[0]]></scale_id>
   </row>
   <row>
    <qid><![CDATA[11749]]></qid>
    <code><![CDATA[2]]></code>
    <answer><![CDATA[-2]]></answer>
    <assessment_value><![CDATA[0]]></assessment_value>
    <sortorder><![CDATA[2]]></sortorder>
    <language><![CDATA[en]]></language>
    <scale_id><![CDATA[0]]></scale_id>
   </row>
   <row>
    <qid><![CDATA[11730]]></qid>
    <code><![CDATA[1]]></code>
    <answer><![CDATA[Not Effective<br />-3<br />]]></answer>
    <assessment_value><![CDATA[1]]></assessment_value>
    <sortorder><![CDATA[1]]></sortorder>
    <language><![CDATA[en]]></language>
    <scale_id><![CDATA[0]]></scale_id>
   </row>
   <row>
    <qid><![CDATA[11746]]></qid>
    <code><![CDATA[6]]></code>
    <answer><![CDATA[2]]></answer>
    <assessment_value><![CDATA[1]]></assessment_value>
    <sortorder><![CDATA[6]]></sortorder>
    <language><![CDATA[en]]></language>
    <scale_id><![CDATA[0]]></scale_id>
   </row>
   <row>
    <qid><![CDATA[11749]]></qid>
    <code><![CDATA[3]]></code>
    <answer><![CDATA[-1]]></answer>
    <assessment_value><![CDATA[0]]></assessment_value>
    <sortorder><![CDATA[3]]></sortorder>
    <language><![CDATA[nl]]></language>
    <scale_id><![CDATA[0]]></scale_id>
   </row>
   <row>
    <qid><![CDATA[11730]]></qid>
    <code><![CDATA[3]]></code>
    <answer><![CDATA[-1]]></answer>
    <assessment_value><![CDATA[1]]></assessment_value>
    <sortorder><![CDATA[3]]></sortorder>
    <language><![CDATA[en]]></language>
    <scale_id><![CDATA[0]]></scale_id>
   </row>
   <row>
    <qid><![CDATA[11731]]></qid>
    <code><![CDATA[6]]></code>
    <answer><![CDATA[2]]></answer>
    <assessment_value><![CDATA[0]]></assessment_value>
    <sortorder><![CDATA[6]]></sortorder>
    <language><![CDATA[nl]]></language>
    <scale_id><![CDATA[0]]></scale_id>
   </row>
   <row>
    <qid><![CDATA[11750]]></qid>
    <code><![CDATA[2]]></code>
    <answer><![CDATA[-2]]></answer>
    <assessment_value><![CDATA[1]]></assessment_value>
    <sortorder><![CDATA[2]]></sortorder>
    <language><![CDATA[en]]></language>
    <scale_id><![CDATA[0]]></scale_id>
   </row>
   <row>
    <qid><![CDATA[11750]]></qid>
    <code><![CDATA[1]]></code>
    <answer><![CDATA[No chance<br />-3<br />]]></answer>
    <assessment_value><![CDATA[1]]></assessment_value>
    <sortorder><![CDATA[1]]></sortorder>
    <language><![CDATA[en]]></language>
    <scale_id><![CDATA[0]]></scale_id>
   </row>
   <row>
    <qid><![CDATA[11750]]></qid>
    <code><![CDATA[3]]></code>
    <answer><![CDATA[-1]]></answer>
    <assessment_value><![CDATA[1]]></assessment_value>
    <sortorder><![CDATA[3]]></sortorder>
    <language><![CDATA[nl]]></language>
    <scale_id><![CDATA[0]]></scale_id>
   </row>
   <row>
    <qid><![CDATA[11743]]></qid>
    <code><![CDATA[3]]></code>
    <answer><![CDATA[-1]]></answer>
    <assessment_value><![CDATA[0]]></assessment_value>
    <sortorder><![CDATA[3]]></sortorder>
    <language><![CDATA[nl]]></language>
    <scale_id><![CDATA[0]]></scale_id>
   </row>
   <row>
    <qid><![CDATA[11730]]></qid>
    <code><![CDATA[3]]></code>
    <answer><![CDATA[-1]]></answer>
    <assessment_value><![CDATA[1]]></assessment_value>
    <sortorder><![CDATA[3]]></sortorder>
    <language><![CDATA[nl]]></language>
    <scale_id><![CDATA[0]]></scale_id>
   </row>
   <row>
    <qid><![CDATA[11750]]></qid>
    <code><![CDATA[2]]></code>
    <answer><![CDATA[-2]]></answer>
    <assessment_value><![CDATA[1]]></assessment_value>
    <sortorder><![CDATA[2]]></sortorder>
    <language><![CDATA[nl]]></language>
    <scale_id><![CDATA[0]]></scale_id>
   </row>
   <row>
    <qid><![CDATA[11736]]></qid>
    <code><![CDATA[3]]></code>
    <answer><![CDATA[-1]]></answer>
    <assessment_value><![CDATA[1]]></assessment_value>
    <sortorder><![CDATA[3]]></sortorder>
    <language><![CDATA[en]]></language>
    <scale_id><![CDATA[0]]></scale_id>
   </row>
   <row>
    <qid><![CDATA[11736]]></qid>
    <code><![CDATA[2]]></code>
    <answer><![CDATA[-2]]></answer>
    <assessment_value><![CDATA[1]]></assessment_value>
    <sortorder><![CDATA[2]]></sortorder>
    <language><![CDATA[nl]]></language>
    <scale_id><![CDATA[0]]></scale_id>
   </row>
   <row>
    <qid><![CDATA[11738]]></qid>
    <code><![CDATA[7]]></code>
    <answer><![CDATA[Helemaal niet belangrijk<br />3<br />]]></answer>
    <assessment_value><![CDATA[1]]></assessment_value>
    <sortorder><![CDATA[7]]></sortorder>
    <language><![CDATA[nl]]></language>
    <scale_id><![CDATA[0]]></scale_id>
   </row>
   <row>
    <qid><![CDATA[11743]]></qid>
    <code><![CDATA[5]]></code>
    <answer><![CDATA[1]]></answer>
    <assessment_value><![CDATA[0]]></assessment_value>
    <sortorder><![CDATA[5]]></sortorder>
    <language><![CDATA[nl]]></language>
    <scale_id><![CDATA[0]]></scale_id>
   </row>
   <row>
    <qid><![CDATA[11742]]></qid>
    <code><![CDATA[5]]></code>
    <answer><![CDATA[1]]></answer>
    <assessment_value><![CDATA[1]]></assessment_value>
    <sortorder><![CDATA[5]]></sortorder>
    <language><![CDATA[en]]></language>
    <scale_id><![CDATA[0]]></scale_id>
   </row>
   <row>
    <qid><![CDATA[11738]]></qid>
    <code><![CDATA[7]]></code>
    <answer><![CDATA[Not important<br />3<br />]]></answer>
    <assessment_value><![CDATA[1]]></assessment_value>
    <sortorder><![CDATA[7]]></sortorder>
    <language><![CDATA[en]]></language>
    <scale_id><![CDATA[0]]></scale_id>
   </row>
   <row>
    <qid><![CDATA[11750]]></qid>
    <code><![CDATA[3]]></code>
    <answer><![CDATA[-1]]></answer>
    <assessment_value><![CDATA[1]]></assessment_value>
    <sortorder><![CDATA[3]]></sortorder>
    <language><![CDATA[en]]></language>
    <scale_id><![CDATA[0]]></scale_id>
   </row>
   <row>
    <qid><![CDATA[11749]]></qid>
    <code><![CDATA[4]]></code>
    <answer><![CDATA[0]]></answer>
    <assessment_value><![CDATA[0]]></assessment_value>
    <sortorder><![CDATA[4]]></sortorder>
    <language><![CDATA[nl]]></language>
    <scale_id><![CDATA[0]]></scale_id>
   </row>
   <row>
    <qid><![CDATA[11749]]></qid>
    <code><![CDATA[4]]></code>
    <answer><![CDATA[0]]></answer>
    <assessment_value><![CDATA[0]]></assessment_value>
    <sortorder><![CDATA[4]]></sortorder>
    <language><![CDATA[en]]></language>
    <scale_id><![CDATA[0]]></scale_id>
   </row>
   <row>
    <qid><![CDATA[11750]]></qid>
    <code><![CDATA[4]]></code>
    <answer><![CDATA[0]]></answer>
    <assessment_value><![CDATA[1]]></assessment_value>
    <sortorder><![CDATA[4]]></sortorder>
    <language><![CDATA[nl]]></language>
    <scale_id><![CDATA[0]]></scale_id>
   </row>
   <row>
    <qid><![CDATA[11751]]></qid>
    <code><![CDATA[7]]></code>
    <answer><![CDATA[Zeer hoog<br />3<br />]]></answer>
    <assessment_value><![CDATA[0]]></assessment_value>
    <sortorder><![CDATA[7]]></sortorder>
    <language><![CDATA[nl]]></language>
    <scale_id><![CDATA[0]]></scale_id>
   </row>
   <row>
    <qid><![CDATA[11749]]></qid>
    <code><![CDATA[5]]></code>
    <answer><![CDATA[1]]></answer>
    <assessment_value><![CDATA[0]]></assessment_value>
    <sortorder><![CDATA[5]]></sortorder>
    <language><![CDATA[en]]></language>
    <scale_id><![CDATA[0]]></scale_id>
   </row>
   <row>
    <qid><![CDATA[11747]]></qid>
    <code><![CDATA[7]]></code>
    <answer><![CDATA[Zeer hoog<br />3<br />]]></answer>
    <assessment_value><![CDATA[0]]></assessment_value>
    <sortorder><![CDATA[7]]></sortorder>
    <language><![CDATA[nl]]></language>
    <scale_id><![CDATA[0]]></scale_id>
   </row>
   <row>
    <qid><![CDATA[11747]]></qid>
    <code><![CDATA[5]]></code>
    <answer><![CDATA[1]]></answer>
    <assessment_value><![CDATA[0]]></assessment_value>
    <sortorder><![CDATA[5]]></sortorder>
    <language><![CDATA[en]]></language>
    <scale_id><![CDATA[0]]></scale_id>
   </row>
   <row>
    <qid><![CDATA[11747]]></qid>
    <code><![CDATA[6]]></code>
    <answer><![CDATA[2]]></answer>
    <assessment_value><![CDATA[0]]></assessment_value>
    <sortorder><![CDATA[6]]></sortorder>
    <language><![CDATA[nl]]></language>
    <scale_id><![CDATA[0]]></scale_id>
   </row>
   <row>
    <qid><![CDATA[11748]]></qid>
    <code><![CDATA[7]]></code>
    <answer><![CDATA[Zeer hoog<br />3<br />]]></answer>
    <assessment_value><![CDATA[1]]></assessment_value>
    <sortorder><![CDATA[7]]></sortorder>
    <language><![CDATA[nl]]></language>
    <scale_id><![CDATA[0]]></scale_id>
   </row>
   <row>
    <qid><![CDATA[11748]]></qid>
    <code><![CDATA[5]]></code>
    <answer><![CDATA[1]]></answer>
    <assessment_value><![CDATA[1]]></assessment_value>
    <sortorder><![CDATA[5]]></sortorder>
    <language><![CDATA[en]]></language>
    <scale_id><![CDATA[0]]></scale_id>
   </row>
   <row>
    <qid><![CDATA[11748]]></qid>
    <code><![CDATA[6]]></code>
    <answer><![CDATA[2]]></answer>
    <assessment_value><![CDATA[1]]></assessment_value>
    <sortorder><![CDATA[6]]></sortorder>
    <language><![CDATA[nl]]></language>
    <scale_id><![CDATA[0]]></scale_id>
   </row>
   <row>
    <qid><![CDATA[11748]]></qid>
    <code><![CDATA[4]]></code>
    <answer><![CDATA[0]]></answer>
    <assessment_value><![CDATA[1]]></assessment_value>
    <sortorder><![CDATA[4]]></sortorder>
    <language><![CDATA[en]]></language>
    <scale_id><![CDATA[0]]></scale_id>
   </row>
   <row>
    <qid><![CDATA[11748]]></qid>
    <code><![CDATA[5]]></code>
    <answer><![CDATA[1]]></answer>
    <assessment_value><![CDATA[1]]></assessment_value>
    <sortorder><![CDATA[5]]></sortorder>
    <language><![CDATA[nl]]></language>
    <scale_id><![CDATA[0]]></scale_id>
   </row>
   <row>
    <qid><![CDATA[11749]]></qid>
    <code><![CDATA[6]]></code>
    <answer><![CDATA[2]]></answer>
    <assessment_value><![CDATA[0]]></assessment_value>
    <sortorder><![CDATA[6]]></sortorder>
    <language><![CDATA[en]]></language>
    <scale_id><![CDATA[0]]></scale_id>
   </row>
   <row>
    <qid><![CDATA[11749]]></qid>
    <code><![CDATA[7]]></code>
    <answer><![CDATA[Zeer hoog<br />3<br />]]></answer>
    <assessment_value><![CDATA[0]]></assessment_value>
    <sortorder><![CDATA[7]]></sortorder>
    <language><![CDATA[nl]]></language>
    <scale_id><![CDATA[0]]></scale_id>
   </row>
   <row>
    <qid><![CDATA[11744]]></qid>
    <code><![CDATA[2]]></code>
    <answer><![CDATA[-2]]></answer>
    <assessment_value><![CDATA[1]]></assessment_value>
    <sortorder><![CDATA[2]]></sortorder>
    <language><![CDATA[nl]]></language>
    <scale_id><![CDATA[0]]></scale_id>
   </row>
   <row>
    <qid><![CDATA[11740]]></qid>
    <code><![CDATA[1]]></code>
    <answer><![CDATA[Veel moeite<br />-3<br />]]></answer>
    <assessment_value><![CDATA[1]]></assessment_value>
    <sortorder><![CDATA[1]]></sortorder>
    <language><![CDATA[nl]]></language>
    <scale_id><![CDATA[0]]></scale_id>
   </row>
   <row>
    <qid><![CDATA[11752]]></qid>
    <code><![CDATA[7]]></code>
    <answer><![CDATA[Zeer hoog<br />3<br />]]></answer>
    <assessment_value><![CDATA[1]]></assessment_value>
    <sortorder><![CDATA[7]]></sortorder>
    <language><![CDATA[nl]]></language>
    <scale_id><![CDATA[0]]></scale_id>
   </row>
   <row>
    <qid><![CDATA[11752]]></qid>
    <code><![CDATA[6]]></code>
    <answer><![CDATA[2]]></answer>
    <assessment_value><![CDATA[1]]></assessment_value>
    <sortorder><![CDATA[6]]></sortorder>
    <language><![CDATA[en]]></language>
    <scale_id><![CDATA[0]]></scale_id>
   </row>
   <row>
    <qid><![CDATA[11751]]></qid>
    <code><![CDATA[4]]></code>
    <answer><![CDATA[0]]></answer>
    <assessment_value><![CDATA[0]]></assessment_value>
    <sortorder><![CDATA[4]]></sortorder>
    <language><![CDATA[en]]></language>
    <scale_id><![CDATA[0]]></scale_id>
   </row>
   <row>
    <qid><![CDATA[11751]]></qid>
    <code><![CDATA[5]]></code>
    <answer><![CDATA[1]]></answer>
    <assessment_value><![CDATA[0]]></assessment_value>
    <sortorder><![CDATA[5]]></sortorder>
    <language><![CDATA[nl]]></language>
    <scale_id><![CDATA[0]]></scale_id>
   </row>
   <row>
    <qid><![CDATA[11751]]></qid>
    <code><![CDATA[5]]></code>
    <answer><![CDATA[1]]></answer>
    <assessment_value><![CDATA[0]]></assessment_value>
    <sortorder><![CDATA[5]]></sortorder>
    <language><![CDATA[en]]></language>
    <scale_id><![CDATA[0]]></scale_id>
   </row>
   <row>
    <qid><![CDATA[11744]]></qid>
    <code><![CDATA[2]]></code>
    <answer><![CDATA[-2]]></answer>
    <assessment_value><![CDATA[1]]></assessment_value>
    <sortorder><![CDATA[2]]></sortorder>
    <language><![CDATA[en]]></language>
    <scale_id><![CDATA[0]]></scale_id>
   </row>
   <row>
    <qid><![CDATA[11745]]></qid>
    <code><![CDATA[6]]></code>
    <answer><![CDATA[2]]></answer>
    <assessment_value><![CDATA[0]]></assessment_value>
    <sortorder><![CDATA[6]]></sortorder>
    <language><![CDATA[en]]></language>
    <scale_id><![CDATA[0]]></scale_id>
   </row>
   <row>
    <qid><![CDATA[11745]]></qid>
    <code><![CDATA[7]]></code>
    <answer><![CDATA[Zeer hoog<br />3<br />]]></answer>
    <assessment_value><![CDATA[0]]></assessment_value>
    <sortorder><![CDATA[7]]></sortorder>
    <language><![CDATA[nl]]></language>
    <scale_id><![CDATA[0]]></scale_id>
   </row>
   <row>
    <qid><![CDATA[11738]]></qid>
    <code><![CDATA[2]]></code>
    <answer><![CDATA[-2]]></answer>
    <assessment_value><![CDATA[1]]></assessment_value>
    <sortorder><![CDATA[2]]></sortorder>
    <language><![CDATA[nl]]></language>
    <scale_id><![CDATA[0]]></scale_id>
   </row>
   <row>
    <qid><![CDATA[11738]]></qid>
    <code><![CDATA[2]]></code>
    <answer><![CDATA[-2]]></answer>
    <assessment_value><![CDATA[1]]></assessment_value>
    <sortorder><![CDATA[2]]></sortorder>
    <language><![CDATA[en]]></language>
    <scale_id><![CDATA[0]]></scale_id>
   </row>
   <row>
    <qid><![CDATA[11738]]></qid>
    <code><![CDATA[3]]></code>
    <answer><![CDATA[-1]]></answer>
    <assessment_value><![CDATA[1]]></assessment_value>
    <sortorder><![CDATA[3]]></sortorder>
    <language><![CDATA[nl]]></language>
    <scale_id><![CDATA[0]]></scale_id>
   </row>
   <row>
    <qid><![CDATA[11738]]></qid>
    <code><![CDATA[3]]></code>
    <answer><![CDATA[-1]]></answer>
    <assessment_value><![CDATA[1]]></assessment_value>
    <sortorder><![CDATA[3]]></sortorder>
    <language><![CDATA[en]]></language>
    <scale_id><![CDATA[0]]></scale_id>
   </row>
   <row>
    <qid><![CDATA[11738]]></qid>
    <code><![CDATA[4]]></code>
    <answer><![CDATA[0]]></answer>
    <assessment_value><![CDATA[1]]></assessment_value>
    <sortorder><![CDATA[4]]></sortorder>
    <language><![CDATA[nl]]></language>
    <scale_id><![CDATA[0]]></scale_id>
   </row>
   <row>
    <qid><![CDATA[11738]]></qid>
    <code><![CDATA[4]]></code>
    <answer><![CDATA[0]]></answer>
    <assessment_value><![CDATA[1]]></assessment_value>
    <sortorder><![CDATA[4]]></sortorder>
    <language><![CDATA[en]]></language>
    <scale_id><![CDATA[0]]></scale_id>
   </row>
   <row>
    <qid><![CDATA[11738]]></qid>
    <code><![CDATA[5]]></code>
    <answer><![CDATA[1]]></answer>
    <assessment_value><![CDATA[1]]></assessment_value>
    <sortorder><![CDATA[5]]></sortorder>
    <language><![CDATA[nl]]></language>
    <scale_id><![CDATA[0]]></scale_id>
   </row>
   <row>
    <qid><![CDATA[11738]]></qid>
    <code><![CDATA[5]]></code>
    <answer><![CDATA[1]]></answer>
    <assessment_value><![CDATA[1]]></assessment_value>
    <sortorder><![CDATA[5]]></sortorder>
    <language><![CDATA[en]]></language>
    <scale_id><![CDATA[0]]></scale_id>
   </row>
   <row>
    <qid><![CDATA[11739]]></qid>
    <code><![CDATA[3]]></code>
    <answer><![CDATA[-1]]></answer>
    <assessment_value><![CDATA[0]]></assessment_value>
    <sortorder><![CDATA[3]]></sortorder>
    <language><![CDATA[en]]></language>
    <scale_id><![CDATA[0]]></scale_id>
   </row>
   <row>
    <qid><![CDATA[11739]]></qid>
    <code><![CDATA[1]]></code>
    <answer><![CDATA[Heel belangrijk<br />-3<br />]]></answer>
    <assessment_value><![CDATA[0]]></assessment_value>
    <sortorder><![CDATA[1]]></sortorder>
    <language><![CDATA[nl]]></language>
    <scale_id><![CDATA[0]]></scale_id>
   </row>
   <row>
    <qid><![CDATA[11739]]></qid>
    <code><![CDATA[1]]></code>
    <answer><![CDATA[Very important<br />-3<br />]]></answer>
    <assessment_value><![CDATA[0]]></assessment_value>
    <sortorder><![CDATA[1]]></sortorder>
    <language><![CDATA[en]]></language>
    <scale_id><![CDATA[0]]></scale_id>
   </row>
   <row>
    <qid><![CDATA[11749]]></qid>
    <code><![CDATA[6]]></code>
    <answer><![CDATA[2]]></answer>
    <assessment_value><![CDATA[0]]></assessment_value>
    <sortorder><![CDATA[6]]></sortorder>
    <language><![CDATA[nl]]></language>
    <scale_id><![CDATA[0]]></scale_id>
   </row>
   <row>
    <qid><![CDATA[11750]]></qid>
    <code><![CDATA[6]]></code>
    <answer><![CDATA[2]]></answer>
    <assessment_value><![CDATA[1]]></assessment_value>
    <sortorder><![CDATA[6]]></sortorder>
    <language><![CDATA[en]]></language>
    <scale_id><![CDATA[0]]></scale_id>
   </row>
   <row>
    <qid><![CDATA[11750]]></qid>
    <code><![CDATA[7]]></code>
    <answer><![CDATA[Zeer hoog<br />3<br />]]></answer>
    <assessment_value><![CDATA[1]]></assessment_value>
    <sortorder><![CDATA[7]]></sortorder>
    <language><![CDATA[nl]]></language>
    <scale_id><![CDATA[0]]></scale_id>
   </row>
   <row>
    <qid><![CDATA[11750]]></qid>
    <code><![CDATA[7]]></code>
    <answer><![CDATA[Completely certain<br />3<br />]]></answer>
    <assessment_value><![CDATA[1]]></assessment_value>
    <sortorder><![CDATA[7]]></sortorder>
    <language><![CDATA[en]]></language>
    <scale_id><![CDATA[0]]></scale_id>
   </row>
   <row>
    <qid><![CDATA[11750]]></qid>
    <code><![CDATA[5]]></code>
    <answer><![CDATA[1]]></answer>
    <assessment_value><![CDATA[1]]></assessment_value>
    <sortorder><![CDATA[5]]></sortorder>
    <language><![CDATA[nl]]></language>
    <scale_id><![CDATA[0]]></scale_id>
   </row>
   <row>
    <qid><![CDATA[11745]]></qid>
    <code><![CDATA[5]]></code>
    <answer><![CDATA[1]]></answer>
    <assessment_value><![CDATA[0]]></assessment_value>
    <sortorder><![CDATA[5]]></sortorder>
    <language><![CDATA[en]]></language>
    <scale_id><![CDATA[0]]></scale_id>
   </row>
   <row>
    <qid><![CDATA[11745]]></qid>
    <code><![CDATA[6]]></code>
    <answer><![CDATA[2]]></answer>
    <assessment_value><![CDATA[0]]></assessment_value>
    <sortorder><![CDATA[6]]></sortorder>
    <language><![CDATA[nl]]></language>
    <scale_id><![CDATA[0]]></scale_id>
   </row>
   <row>
    <qid><![CDATA[11745]]></qid>
    <code><![CDATA[5]]></code>
    <answer><![CDATA[1]]></answer>
    <assessment_value><![CDATA[0]]></assessment_value>
    <sortorder><![CDATA[5]]></sortorder>
    <language><![CDATA[nl]]></language>
    <scale_id><![CDATA[0]]></scale_id>
   </row>
   <row>
    <qid><![CDATA[11746]]></qid>
    <code><![CDATA[7]]></code>
    <answer><![CDATA[Completely certain<br />3<br />]]></answer>
    <assessment_value><![CDATA[1]]></assessment_value>
    <sortorder><![CDATA[7]]></sortorder>
    <language><![CDATA[en]]></language>
    <scale_id><![CDATA[0]]></scale_id>
   </row>
   <row>
    <qid><![CDATA[11746]]></qid>
    <code><![CDATA[5]]></code>
    <answer><![CDATA[1]]></answer>
    <assessment_value><![CDATA[1]]></assessment_value>
    <sortorder><![CDATA[5]]></sortorder>
    <language><![CDATA[en]]></language>
    <scale_id><![CDATA[0]]></scale_id>
   </row>
   <row>
    <qid><![CDATA[11746]]></qid>
    <code><![CDATA[5]]></code>
    <answer><![CDATA[1]]></answer>
    <assessment_value><![CDATA[1]]></assessment_value>
    <sortorder><![CDATA[5]]></sortorder>
    <language><![CDATA[nl]]></language>
    <scale_id><![CDATA[0]]></scale_id>
   </row>
   <row>
    <qid><![CDATA[11746]]></qid>
    <code><![CDATA[4]]></code>
    <answer><![CDATA[0]]></answer>
    <assessment_value><![CDATA[1]]></assessment_value>
    <sortorder><![CDATA[4]]></sortorder>
    <language><![CDATA[nl]]></language>
    <scale_id><![CDATA[0]]></scale_id>
   </row>
   <row>
    <qid><![CDATA[11747]]></qid>
    <code><![CDATA[6]]></code>
    <answer><![CDATA[2]]></answer>
    <assessment_value><![CDATA[0]]></assessment_value>
    <sortorder><![CDATA[6]]></sortorder>
    <language><![CDATA[en]]></language>
    <scale_id><![CDATA[0]]></scale_id>
   </row>
   <row>
    <qid><![CDATA[11740]]></qid>
    <code><![CDATA[1]]></code>
    <answer><![CDATA[A lot of effort<br />-3<br />]]></answer>
    <assessment_value><![CDATA[1]]></assessment_value>
    <sortorder><![CDATA[1]]></sortorder>
    <language><![CDATA[en]]></language>
    <scale_id><![CDATA[0]]></scale_id>
   </row>
   <row>
    <qid><![CDATA[11740]]></qid>
    <code><![CDATA[2]]></code>
    <answer><![CDATA[-2]]></answer>
    <assessment_value><![CDATA[1]]></assessment_value>
    <sortorder><![CDATA[2]]></sortorder>
    <language><![CDATA[nl]]></language>
    <scale_id><![CDATA[0]]></scale_id>
   </row>
   <row>
    <qid><![CDATA[11740]]></qid>
    <code><![CDATA[2]]></code>
    <answer><![CDATA[-2]]></answer>
    <assessment_value><![CDATA[1]]></assessment_value>
    <sortorder><![CDATA[2]]></sortorder>
    <language><![CDATA[en]]></language>
    <scale_id><![CDATA[0]]></scale_id>
   </row>
   <row>
    <qid><![CDATA[11740]]></qid>
    <code><![CDATA[3]]></code>
    <answer><![CDATA[-1]]></answer>
    <assessment_value><![CDATA[1]]></assessment_value>
    <sortorder><![CDATA[3]]></sortorder>
    <language><![CDATA[nl]]></language>
    <scale_id><![CDATA[0]]></scale_id>
   </row>
   <row>
    <qid><![CDATA[11740]]></qid>
    <code><![CDATA[3]]></code>
    <answer><![CDATA[-1]]></answer>
    <assessment_value><![CDATA[1]]></assessment_value>
    <sortorder><![CDATA[3]]></sortorder>
    <language><![CDATA[en]]></language>
    <scale_id><![CDATA[0]]></scale_id>
   </row>
   <row>
    <qid><![CDATA[11741]]></qid>
    <code><![CDATA[1]]></code>
    <answer><![CDATA[Veel moeite<br />-3<br />]]></answer>
    <assessment_value><![CDATA[0]]></assessment_value>
    <sortorder><![CDATA[1]]></sortorder>
    <language><![CDATA[nl]]></language>
    <scale_id><![CDATA[0]]></scale_id>
   </row>
   <row>
    <qid><![CDATA[11741]]></qid>
    <code><![CDATA[1]]></code>
    <answer><![CDATA[A lot of effort<br />-3<br />]]></answer>
    <assessment_value><![CDATA[0]]></assessment_value>
    <sortorder><![CDATA[1]]></sortorder>
    <language><![CDATA[en]]></language>
    <scale_id><![CDATA[0]]></scale_id>
   </row>
   <row>
    <qid><![CDATA[11741]]></qid>
    <code><![CDATA[2]]></code>
    <answer><![CDATA[-2]]></answer>
    <assessment_value><![CDATA[0]]></assessment_value>
    <sortorder><![CDATA[2]]></sortorder>
    <language><![CDATA[nl]]></language>
    <scale_id><![CDATA[0]]></scale_id>
   </row>
   <row>
    <qid><![CDATA[11741]]></qid>
    <code><![CDATA[2]]></code>
    <answer><![CDATA[-2]]></answer>
    <assessment_value><![CDATA[0]]></assessment_value>
    <sortorder><![CDATA[2]]></sortorder>
    <language><![CDATA[en]]></language>
    <scale_id><![CDATA[0]]></scale_id>
   </row>
   <row>
    <qid><![CDATA[11741]]></qid>
    <code><![CDATA[3]]></code>
    <answer><![CDATA[-1]]></answer>
    <assessment_value><![CDATA[0]]></assessment_value>
    <sortorder><![CDATA[3]]></sortorder>
    <language><![CDATA[nl]]></language>
    <scale_id><![CDATA[0]]></scale_id>
   </row>
   <row>
    <qid><![CDATA[11741]]></qid>
    <code><![CDATA[3]]></code>
    <answer><![CDATA[-1]]></answer>
    <assessment_value><![CDATA[0]]></assessment_value>
    <sortorder><![CDATA[3]]></sortorder>
    <language><![CDATA[en]]></language>
    <scale_id><![CDATA[0]]></scale_id>
   </row>
   <row>
    <qid><![CDATA[11742]]></qid>
    <code><![CDATA[1]]></code>
    <answer><![CDATA[Zeer laag<br />-3<br />]]></answer>
    <assessment_value><![CDATA[1]]></assessment_value>
    <sortorder><![CDATA[1]]></sortorder>
    <language><![CDATA[nl]]></language>
    <scale_id><![CDATA[0]]></scale_id>
   </row>
   <row>
    <qid><![CDATA[11742]]></qid>
    <code><![CDATA[1]]></code>
    <answer><![CDATA[No chance<br />-3<br />]]></answer>
    <assessment_value><![CDATA[1]]></assessment_value>
    <sortorder><![CDATA[1]]></sortorder>
    <language><![CDATA[en]]></language>
    <scale_id><![CDATA[0]]></scale_id>
   </row>
   <row>
    <qid><![CDATA[11742]]></qid>
    <code><![CDATA[2]]></code>
    <answer><![CDATA[-2]]></answer>
    <assessment_value><![CDATA[1]]></assessment_value>
    <sortorder><![CDATA[2]]></sortorder>
    <language><![CDATA[nl]]></language>
    <scale_id><![CDATA[0]]></scale_id>
   </row>
   <row>
    <qid><![CDATA[11742]]></qid>
    <code><![CDATA[2]]></code>
    <answer><![CDATA[-2]]></answer>
    <assessment_value><![CDATA[1]]></assessment_value>
    <sortorder><![CDATA[2]]></sortorder>
    <language><![CDATA[en]]></language>
    <scale_id><![CDATA[0]]></scale_id>
   </row>
   <row>
    <qid><![CDATA[11743]]></qid>
    <code><![CDATA[7]]></code>
    <answer><![CDATA[Zeer hoog<br />3<br />]]></answer>
    <assessment_value><![CDATA[0]]></assessment_value>
    <sortorder><![CDATA[7]]></sortorder>
    <language><![CDATA[nl]]></language>
    <scale_id><![CDATA[0]]></scale_id>
   </row>
   <row>
    <qid><![CDATA[11743]]></qid>
    <code><![CDATA[7]]></code>
    <answer><![CDATA[Completely certain<br />3<br />]]></answer>
    <assessment_value><![CDATA[0]]></assessment_value>
    <sortorder><![CDATA[7]]></sortorder>
    <language><![CDATA[en]]></language>
    <scale_id><![CDATA[0]]></scale_id>
   </row>
   <row>
    <qid><![CDATA[11743]]></qid>
    <code><![CDATA[6]]></code>
    <answer><![CDATA[2]]></answer>
    <assessment_value><![CDATA[0]]></assessment_value>
    <sortorder><![CDATA[6]]></sortorder>
    <language><![CDATA[nl]]></language>
    <scale_id><![CDATA[0]]></scale_id>
   </row>
   <row>
    <qid><![CDATA[11743]]></qid>
    <code><![CDATA[6]]></code>
    <answer><![CDATA[2]]></answer>
    <assessment_value><![CDATA[0]]></assessment_value>
    <sortorder><![CDATA[6]]></sortorder>
    <language><![CDATA[en]]></language>
    <scale_id><![CDATA[0]]></scale_id>
   </row>
   <row>
    <qid><![CDATA[11744]]></qid>
    <code><![CDATA[1]]></code>
    <answer><![CDATA[Zeer laag<br />-3<br />]]></answer>
    <assessment_value><![CDATA[1]]></assessment_value>
    <sortorder><![CDATA[1]]></sortorder>
    <language><![CDATA[nl]]></language>
    <scale_id><![CDATA[0]]></scale_id>
   </row>
   <row>
    <qid><![CDATA[11744]]></qid>
    <code><![CDATA[1]]></code>
    <answer><![CDATA[No chance<br />-3<br />]]></answer>
    <assessment_value><![CDATA[1]]></assessment_value>
    <sortorder><![CDATA[1]]></sortorder>
    <language><![CDATA[en]]></language>
    <scale_id><![CDATA[0]]></scale_id>
   </row>
   <row>
    <qid><![CDATA[11739]]></qid>
    <code><![CDATA[2]]></code>
    <answer><![CDATA[-2]]></answer>
    <assessment_value><![CDATA[0]]></assessment_value>
    <sortorder><![CDATA[2]]></sortorder>
    <language><![CDATA[nl]]></language>
    <scale_id><![CDATA[0]]></scale_id>
   </row>
   <row>
    <qid><![CDATA[11738]]></qid>
    <code><![CDATA[1]]></code>
    <answer><![CDATA[Very important<br />-3<br />]]></answer>
    <assessment_value><![CDATA[1]]></assessment_value>
    <sortorder><![CDATA[1]]></sortorder>
    <language><![CDATA[en]]></language>
    <scale_id><![CDATA[0]]></scale_id>
   </row>
   <row>
    <qid><![CDATA[11730]]></qid>
    <code><![CDATA[7]]></code>
    <answer><![CDATA[Heeft veel effect<br />3<br />]]></answer>
    <assessment_value><![CDATA[1]]></assessment_value>
    <sortorder><![CDATA[7]]></sortorder>
    <language><![CDATA[nl]]></language>
    <scale_id><![CDATA[0]]></scale_id>
   </row>
   <row>
    <qid><![CDATA[11730]]></qid>
    <code><![CDATA[5]]></code>
    <answer><![CDATA[1]]></answer>
    <assessment_value><![CDATA[1]]></assessment_value>
    <sortorder><![CDATA[5]]></sortorder>
    <language><![CDATA[en]]></language>
    <scale_id><![CDATA[0]]></scale_id>
   </row>
   <row>
    <qid><![CDATA[11730]]></qid>
    <code><![CDATA[6]]></code>
    <answer><![CDATA[2]]></answer>
    <assessment_value><![CDATA[1]]></assessment_value>
    <sortorder><![CDATA[6]]></sortorder>
    <language><![CDATA[nl]]></language>
    <scale_id><![CDATA[0]]></scale_id>
   </row>
   <row>
    <qid><![CDATA[11730]]></qid>
    <code><![CDATA[4]]></code>
    <answer><![CDATA[0]]></answer>
    <assessment_value><![CDATA[1]]></assessment_value>
    <sortorder><![CDATA[4]]></sortorder>
    <language><![CDATA[en]]></language>
    <scale_id><![CDATA[0]]></scale_id>
   </row>
   <row>
    <qid><![CDATA[11730]]></qid>
    <code><![CDATA[5]]></code>
    <answer><![CDATA[1]]></answer>
    <assessment_value><![CDATA[1]]></assessment_value>
    <sortorder><![CDATA[5]]></sortorder>
    <language><![CDATA[nl]]></language>
    <scale_id><![CDATA[0]]></scale_id>
   </row>
   <row>
    <qid><![CDATA[11731]]></qid>
    <code><![CDATA[3]]></code>
    <answer><![CDATA[-1]]></answer>
    <assessment_value><![CDATA[0]]></assessment_value>
    <sortorder><![CDATA[3]]></sortorder>
    <language><![CDATA[nl]]></language>
    <scale_id><![CDATA[0]]></scale_id>
   </row>
   <row>
    <qid><![CDATA[11731]]></qid>
    <code><![CDATA[3]]></code>
    <answer><![CDATA[-1]]></answer>
    <assessment_value><![CDATA[0]]></assessment_value>
    <sortorder><![CDATA[3]]></sortorder>
    <language><![CDATA[en]]></language>
    <scale_id><![CDATA[0]]></scale_id>
   </row>
   <row>
    <qid><![CDATA[11731]]></qid>
    <code><![CDATA[1]]></code>
    <answer><![CDATA[Heeft geen effect<br />-3<br />]]></answer>
    <assessment_value><![CDATA[0]]></assessment_value>
    <sortorder><![CDATA[1]]></sortorder>
    <language><![CDATA[nl]]></language>
    <scale_id><![CDATA[0]]></scale_id>
   </row>
   <row>
    <qid><![CDATA[11731]]></qid>
    <code><![CDATA[1]]></code>
    <answer><![CDATA[Not Effective<br />-3<br />]]></answer>
    <assessment_value><![CDATA[0]]></assessment_value>
    <sortorder><![CDATA[1]]></sortorder>
    <language><![CDATA[en]]></language>
    <scale_id><![CDATA[0]]></scale_id>
   </row>
   <row>
    <qid><![CDATA[11732]]></qid>
    <code><![CDATA[7]]></code>
    <answer><![CDATA[Completely disagree<br />3<br />]]></answer>
    <assessment_value><![CDATA[1]]></assessment_value>
    <sortorder><![CDATA[7]]></sortorder>
    <language><![CDATA[en]]></language>
    <scale_id><![CDATA[0]]></scale_id>
   </row>
   <row>
    <qid><![CDATA[11732]]></qid>
    <code><![CDATA[6]]></code>
    <answer><![CDATA[2]]></answer>
    <assessment_value><![CDATA[1]]></assessment_value>
    <sortorder><![CDATA[6]]></sortorder>
    <language><![CDATA[en]]></language>
    <scale_id><![CDATA[0]]></scale_id>
   </row>
   <row>
    <qid><![CDATA[11732]]></qid>
    <code><![CDATA[7]]></code>
    <answer><![CDATA[Geheel oneens <br />3<br />]]></answer>
    <assessment_value><![CDATA[1]]></assessment_value>
    <sortorder><![CDATA[7]]></sortorder>
    <language><![CDATA[nl]]></language>
    <scale_id><![CDATA[0]]></scale_id>
   </row>
   <row>
    <qid><![CDATA[11732]]></qid>
    <code><![CDATA[5]]></code>
    <answer><![CDATA[1]]></answer>
    <assessment_value><![CDATA[1]]></assessment_value>
    <sortorder><![CDATA[5]]></sortorder>
    <language><![CDATA[en]]></language>
    <scale_id><![CDATA[0]]></scale_id>
   </row>
   <row>
    <qid><![CDATA[11732]]></qid>
    <code><![CDATA[6]]></code>
    <answer><![CDATA[2]]></answer>
    <assessment_value><![CDATA[1]]></assessment_value>
    <sortorder><![CDATA[6]]></sortorder>
    <language><![CDATA[nl]]></language>
    <scale_id><![CDATA[0]]></scale_id>
   </row>
   <row>
    <qid><![CDATA[11733]]></qid>
    <code><![CDATA[2]]></code>
    <answer><![CDATA[-2]]></answer>
    <assessment_value><![CDATA[0]]></assessment_value>
    <sortorder><![CDATA[2]]></sortorder>
    <language><![CDATA[nl]]></language>
    <scale_id><![CDATA[0]]></scale_id>
   </row>
   <row>
    <qid><![CDATA[11733]]></qid>
    <code><![CDATA[2]]></code>
    <answer><![CDATA[-2]]></answer>
    <assessment_value><![CDATA[0]]></assessment_value>
    <sortorder><![CDATA[2]]></sortorder>
    <language><![CDATA[en]]></language>
    <scale_id><![CDATA[0]]></scale_id>
   </row>
   <row>
    <qid><![CDATA[11760]]></qid>
    <code><![CDATA[6]]></code>
    <answer><![CDATA[2]]></answer>
    <assessment_value><![CDATA[0]]></assessment_value>
    <sortorder><![CDATA[6]]></sortorder>
    <language><![CDATA[nl]]></language>
    <scale_id><![CDATA[0]]></scale_id>
   </row>
   <row>
    <qid><![CDATA[11761]]></qid>
    <code><![CDATA[6]]></code>
    <answer><![CDATA[2]]></answer>
    <assessment_value><![CDATA[1]]></assessment_value>
    <sortorder><![CDATA[6]]></sortorder>
    <language><![CDATA[nl]]></language>
    <scale_id><![CDATA[0]]></scale_id>
   </row>
   <row>
    <qid><![CDATA[11733]]></qid>
    <code><![CDATA[7]]></code>
    <answer><![CDATA[Geheel oneens<br />3<br />]]></answer>
    <assessment_value><![CDATA[0]]></assessment_value>
    <sortorder><![CDATA[7]]></sortorder>
    <language><![CDATA[nl]]></language>
    <scale_id><![CDATA[0]]></scale_id>
   </row>
   <row>
    <qid><![CDATA[11733]]></qid>
    <code><![CDATA[6]]></code>
    <answer><![CDATA[2]]></answer>
    <assessment_value><![CDATA[0]]></assessment_value>
    <sortorder><![CDATA[6]]></sortorder>
    <language><![CDATA[nl]]></language>
    <scale_id><![CDATA[0]]></scale_id>
   </row>
   <row>
    <qid><![CDATA[11733]]></qid>
    <code><![CDATA[6]]></code>
    <answer><![CDATA[2]]></answer>
    <assessment_value><![CDATA[0]]></assessment_value>
    <sortorder><![CDATA[6]]></sortorder>
    <language><![CDATA[en]]></language>
    <scale_id><![CDATA[0]]></scale_id>
   </row>
   <row>
    <qid><![CDATA[11733]]></qid>
    <code><![CDATA[5]]></code>
    <answer><![CDATA[1]]></answer>
    <assessment_value><![CDATA[0]]></assessment_value>
    <sortorder><![CDATA[5]]></sortorder>
    <language><![CDATA[nl]]></language>
    <scale_id><![CDATA[0]]></scale_id>
   </row>
   <row>
    <qid><![CDATA[11733]]></qid>
    <code><![CDATA[5]]></code>
    <answer><![CDATA[1]]></answer>
    <assessment_value><![CDATA[0]]></assessment_value>
    <sortorder><![CDATA[5]]></sortorder>
    <language><![CDATA[en]]></language>
    <scale_id><![CDATA[0]]></scale_id>
   </row>
   <row>
    <qid><![CDATA[11733]]></qid>
    <code><![CDATA[4]]></code>
    <answer><![CDATA[0]]></answer>
    <assessment_value><![CDATA[0]]></assessment_value>
    <sortorder><![CDATA[4]]></sortorder>
    <language><![CDATA[nl]]></language>
    <scale_id><![CDATA[0]]></scale_id>
   </row>
   <row>
    <qid><![CDATA[11733]]></qid>
    <code><![CDATA[4]]></code>
    <answer><![CDATA[0]]></answer>
    <assessment_value><![CDATA[0]]></assessment_value>
    <sortorder><![CDATA[4]]></sortorder>
    <language><![CDATA[en]]></language>
    <scale_id><![CDATA[0]]></scale_id>
   </row>
   <row>
    <qid><![CDATA[11733]]></qid>
    <code><![CDATA[3]]></code>
    <answer><![CDATA[-1]]></answer>
    <assessment_value><![CDATA[0]]></assessment_value>
    <sortorder><![CDATA[3]]></sortorder>
    <language><![CDATA[nl]]></language>
    <scale_id><![CDATA[0]]></scale_id>
   </row>
   <row>
    <qid><![CDATA[11733]]></qid>
    <code><![CDATA[3]]></code>
    <answer><![CDATA[-1]]></answer>
    <assessment_value><![CDATA[0]]></assessment_value>
    <sortorder><![CDATA[3]]></sortorder>
    <language><![CDATA[en]]></language>
    <scale_id><![CDATA[0]]></scale_id>
   </row>
   <row>
    <qid><![CDATA[11733]]></qid>
    <code><![CDATA[1]]></code>
    <answer><![CDATA[Geheel eens<br />-3<br /><br />]]></answer>
    <assessment_value><![CDATA[0]]></assessment_value>
    <sortorder><![CDATA[1]]></sortorder>
    <language><![CDATA[nl]]></language>
    <scale_id><![CDATA[0]]></scale_id>
   </row>
   <row>
    <qid><![CDATA[11733]]></qid>
    <code><![CDATA[1]]></code>
    <answer><![CDATA[Completely agree<br />-3<br /><br />]]></answer>
    <assessment_value><![CDATA[0]]></assessment_value>
    <sortorder><![CDATA[1]]></sortorder>
    <language><![CDATA[en]]></language>
    <scale_id><![CDATA[0]]></scale_id>
   </row>
   <row>
    <qid><![CDATA[11735]]></qid>
    <code><![CDATA[2]]></code>
    <answer><![CDATA[-2]]></answer>
    <assessment_value><![CDATA[0]]></assessment_value>
    <sortorder><![CDATA[2]]></sortorder>
    <language><![CDATA[nl]]></language>
    <scale_id><![CDATA[0]]></scale_id>
   </row>
   <row>
    <qid><![CDATA[11735]]></qid>
    <code><![CDATA[2]]></code>
    <answer><![CDATA[-2]]></answer>
    <assessment_value><![CDATA[0]]></assessment_value>
    <sortorder><![CDATA[2]]></sortorder>
    <language><![CDATA[en]]></language>
    <scale_id><![CDATA[0]]></scale_id>
   </row>
   <row>
    <qid><![CDATA[11735]]></qid>
    <code><![CDATA[3]]></code>
    <answer><![CDATA[-1]]></answer>
    <assessment_value><![CDATA[0]]></assessment_value>
    <sortorder><![CDATA[3]]></sortorder>
    <language><![CDATA[nl]]></language>
    <scale_id><![CDATA[0]]></scale_id>
   </row>
   <row>
    <qid><![CDATA[11735]]></qid>
    <code><![CDATA[3]]></code>
    <answer><![CDATA[-1]]></answer>
    <assessment_value><![CDATA[0]]></assessment_value>
    <sortorder><![CDATA[3]]></sortorder>
    <language><![CDATA[en]]></language>
    <scale_id><![CDATA[0]]></scale_id>
   </row>
   <row>
    <qid><![CDATA[11735]]></qid>
    <code><![CDATA[4]]></code>
    <answer><![CDATA[0]]></answer>
    <assessment_value><![CDATA[0]]></assessment_value>
    <sortorder><![CDATA[4]]></sortorder>
    <language><![CDATA[nl]]></language>
    <scale_id><![CDATA[0]]></scale_id>
   </row>
   <row>
    <qid><![CDATA[11735]]></qid>
    <code><![CDATA[4]]></code>
    <answer><![CDATA[0]]></answer>
    <assessment_value><![CDATA[0]]></assessment_value>
    <sortorder><![CDATA[4]]></sortorder>
    <language><![CDATA[en]]></language>
    <scale_id><![CDATA[0]]></scale_id>
   </row>
   <row>
    <qid><![CDATA[11735]]></qid>
    <code><![CDATA[5]]></code>
    <answer><![CDATA[1]]></answer>
    <assessment_value><![CDATA[0]]></assessment_value>
    <sortorder><![CDATA[5]]></sortorder>
    <language><![CDATA[nl]]></language>
    <scale_id><![CDATA[0]]></scale_id>
   </row>
   <row>
    <qid><![CDATA[11736]]></qid>
    <code><![CDATA[7]]></code>
    <answer><![CDATA[Significant strenghts<br />3<br />]]></answer>
    <assessment_value><![CDATA[1]]></assessment_value>
    <sortorder><![CDATA[7]]></sortorder>
    <language><![CDATA[en]]></language>
    <scale_id><![CDATA[0]]></scale_id>
   </row>
   <row>
    <qid><![CDATA[11736]]></qid>
    <code><![CDATA[7]]></code>
    <answer><![CDATA[Opvallend veel sterke punten<br />3<br />]]></answer>
    <assessment_value><![CDATA[1]]></assessment_value>
    <sortorder><![CDATA[7]]></sortorder>
    <language><![CDATA[nl]]></language>
    <scale_id><![CDATA[0]]></scale_id>
   </row>
   <row>
    <qid><![CDATA[11736]]></qid>
    <code><![CDATA[4]]></code>
    <answer><![CDATA[0]]></answer>
    <assessment_value><![CDATA[1]]></assessment_value>
    <sortorder><![CDATA[4]]></sortorder>
    <language><![CDATA[nl]]></language>
    <scale_id><![CDATA[0]]></scale_id>
   </row>
   <row>
    <qid><![CDATA[11736]]></qid>
    <code><![CDATA[4]]></code>
    <answer><![CDATA[0]]></answer>
    <assessment_value><![CDATA[1]]></assessment_value>
    <sortorder><![CDATA[4]]></sortorder>
    <language><![CDATA[en]]></language>
    <scale_id><![CDATA[0]]></scale_id>
   </row>
   <row>
    <qid><![CDATA[11736]]></qid>
    <code><![CDATA[5]]></code>
    <answer><![CDATA[1]]></answer>
    <assessment_value><![CDATA[1]]></assessment_value>
    <sortorder><![CDATA[5]]></sortorder>
    <language><![CDATA[nl]]></language>
    <scale_id><![CDATA[0]]></scale_id>
   </row>
   <row>
    <qid><![CDATA[11736]]></qid>
    <code><![CDATA[5]]></code>
    <answer><![CDATA[1]]></answer>
    <assessment_value><![CDATA[1]]></assessment_value>
    <sortorder><![CDATA[5]]></sortorder>
    <language><![CDATA[en]]></language>
    <scale_id><![CDATA[0]]></scale_id>
   </row>
   <row>
    <qid><![CDATA[11736]]></qid>
    <code><![CDATA[6]]></code>
    <answer><![CDATA[2]]></answer>
    <assessment_value><![CDATA[1]]></assessment_value>
    <sortorder><![CDATA[6]]></sortorder>
    <language><![CDATA[nl]]></language>
    <scale_id><![CDATA[0]]></scale_id>
   </row>
   <row>
    <qid><![CDATA[11764]]></qid>
    <code><![CDATA[3]]></code>
    <answer><![CDATA[-1]]></answer>
    <assessment_value><![CDATA[0]]></assessment_value>
    <sortorder><![CDATA[3]]></sortorder>
    <language><![CDATA[nl]]></language>
    <scale_id><![CDATA[0]]></scale_id>
   </row>
   <row>
    <qid><![CDATA[11764]]></qid>
    <code><![CDATA[1]]></code>
    <answer><![CDATA[Extremely uneasy<br />-3<br />]]></answer>
    <assessment_value><![CDATA[0]]></assessment_value>
    <sortorder><![CDATA[1]]></sortorder>
    <language><![CDATA[en]]></language>
    <scale_id><![CDATA[0]]></scale_id>
   </row>
   <row>
    <qid><![CDATA[11737]]></qid>
    <code><![CDATA[5]]></code>
    <answer><![CDATA[-1]]></answer>
    <assessment_value><![CDATA[0]]></assessment_value>
    <sortorder><![CDATA[5]]></sortorder>
    <language><![CDATA[en]]></language>
    <scale_id><![CDATA[0]]></scale_id>
   </row>
   <row>
    <qid><![CDATA[11737]]></qid>
    <code><![CDATA[6]]></code>
    <answer><![CDATA[2]]></answer>
    <assessment_value><![CDATA[0]]></assessment_value>
    <sortorder><![CDATA[6]]></sortorder>
    <language><![CDATA[nl]]></language>
    <scale_id><![CDATA[0]]></scale_id>
   </row>
   <row>
    <qid><![CDATA[11737]]></qid>
    <code><![CDATA[6]]></code>
    <answer><![CDATA[-2]]></answer>
    <assessment_value><![CDATA[0]]></assessment_value>
    <sortorder><![CDATA[6]]></sortorder>
    <language><![CDATA[en]]></language>
    <scale_id><![CDATA[0]]></scale_id>
   </row>
   <row>
    <qid><![CDATA[11737]]></qid>
    <code><![CDATA[7]]></code>
    <answer><![CDATA[Opvallend veel sterke punten<br />3<br />]]></answer>
    <assessment_value><![CDATA[0]]></assessment_value>
    <sortorder><![CDATA[7]]></sortorder>
    <language><![CDATA[nl]]></language>
    <scale_id><![CDATA[0]]></scale_id>
   </row>
   <row>
    <qid><![CDATA[11737]]></qid>
    <code><![CDATA[7]]></code>
    <answer><![CDATA[Significant strenghts<br />-3<br />]]></answer>
    <assessment_value><![CDATA[0]]></assessment_value>
    <sortorder><![CDATA[7]]></sortorder>
    <language><![CDATA[en]]></language>
    <scale_id><![CDATA[0]]></scale_id>
   </row>
   <row>
    <qid><![CDATA[11738]]></qid>
    <code><![CDATA[6]]></code>
    <answer><![CDATA[2]]></answer>
    <assessment_value><![CDATA[1]]></assessment_value>
    <sortorder><![CDATA[6]]></sortorder>
    <language><![CDATA[nl]]></language>
    <scale_id><![CDATA[0]]></scale_id>
   </row>
   <row>
    <qid><![CDATA[11738]]></qid>
    <code><![CDATA[6]]></code>
    <answer><![CDATA[2]]></answer>
    <assessment_value><![CDATA[1]]></assessment_value>
    <sortorder><![CDATA[6]]></sortorder>
    <language><![CDATA[en]]></language>
    <scale_id><![CDATA[0]]></scale_id>
   </row>
   <row>
    <qid><![CDATA[11738]]></qid>
    <code><![CDATA[1]]></code>
    <answer><![CDATA[Heel belangrijk<br />-3<br />]]></answer>
    <assessment_value><![CDATA[1]]></assessment_value>
    <sortorder><![CDATA[1]]></sortorder>
    <language><![CDATA[nl]]></language>
    <scale_id><![CDATA[0]]></scale_id>
   </row>
   <row>
    <qid><![CDATA[11728]]></qid>
    <code><![CDATA[5]]></code>
    <answer><![CDATA[1]]></answer>
    <assessment_value><![CDATA[1]]></assessment_value>
    <sortorder><![CDATA[5]]></sortorder>
    <language><![CDATA[nl]]></language>
    <scale_id><![CDATA[0]]></scale_id>
   </row>
   <row>
    <qid><![CDATA[11729]]></qid>
    <code><![CDATA[5]]></code>
    <answer><![CDATA[-1]]></answer>
    <assessment_value><![CDATA[0]]></assessment_value>
    <sortorder><![CDATA[5]]></sortorder>
    <language><![CDATA[en]]></language>
    <scale_id><![CDATA[0]]></scale_id>
   </row>
   <row>
    <qid><![CDATA[11729]]></qid>
    <code><![CDATA[4]]></code>
    <answer><![CDATA[0]]></answer>
    <assessment_value><![CDATA[0]]></assessment_value>
    <sortorder><![CDATA[4]]></sortorder>
    <language><![CDATA[en]]></language>
    <scale_id><![CDATA[0]]></scale_id>
   </row>
   <row>
    <qid><![CDATA[11729]]></qid>
    <code><![CDATA[5]]></code>
    <answer><![CDATA[1]]></answer>
    <assessment_value><![CDATA[0]]></assessment_value>
    <sortorder><![CDATA[5]]></sortorder>
    <language><![CDATA[nl]]></language>
    <scale_id><![CDATA[0]]></scale_id>
   </row>
   <row>
    <qid><![CDATA[11730]]></qid>
    <code><![CDATA[6]]></code>
    <answer><![CDATA[2]]></answer>
    <assessment_value><![CDATA[1]]></assessment_value>
    <sortorder><![CDATA[6]]></sortorder>
    <language><![CDATA[en]]></language>
    <scale_id><![CDATA[0]]></scale_id>
   </row>
   <row>
    <qid><![CDATA[11726]]></qid>
    <code><![CDATA[3]]></code>
    <answer><![CDATA[-1]]></answer>
    <assessment_value><![CDATA[0]]></assessment_value>
    <sortorder><![CDATA[3]]></sortorder>
    <language><![CDATA[en]]></language>
    <scale_id><![CDATA[0]]></scale_id>
   </row>
   <row>
    <qid><![CDATA[11728]]></qid>
    <code><![CDATA[7]]></code>
    <answer><![CDATA[Niet goed doordacht<br />3<br />]]></answer>
    <assessment_value><![CDATA[1]]></assessment_value>
    <sortorder><![CDATA[7]]></sortorder>
    <language><![CDATA[nl]]></language>
    <scale_id><![CDATA[0]]></scale_id>
   </row>
   <row>
    <qid><![CDATA[11728]]></qid>
    <code><![CDATA[6]]></code>
    <answer><![CDATA[2]]></answer>
    <assessment_value><![CDATA[1]]></assessment_value>
    <sortorder><![CDATA[6]]></sortorder>
    <language><![CDATA[nl]]></language>
    <scale_id><![CDATA[0]]></scale_id>
   </row>
   <row>
    <qid><![CDATA[11728]]></qid>
    <code><![CDATA[6]]></code>
    <answer><![CDATA[2]]></answer>
    <assessment_value><![CDATA[1]]></assessment_value>
    <sortorder><![CDATA[6]]></sortorder>
    <language><![CDATA[en]]></language>
    <scale_id><![CDATA[0]]></scale_id>
   </row>
   <row>
    <qid><![CDATA[11725]]></qid>
    <code><![CDATA[2]]></code>
    <answer><![CDATA[-2]]></answer>
    <assessment_value><![CDATA[1]]></assessment_value>
    <sortorder><![CDATA[2]]></sortorder>
    <language><![CDATA[nl]]></language>
    <scale_id><![CDATA[0]]></scale_id>
   </row>
   <row>
    <qid><![CDATA[11725]]></qid>
    <code><![CDATA[2]]></code>
    <answer><![CDATA[-2]]></answer>
    <assessment_value><![CDATA[1]]></assessment_value>
    <sortorder><![CDATA[2]]></sortorder>
    <language><![CDATA[en]]></language>
    <scale_id><![CDATA[0]]></scale_id>
   </row>
   <row>
    <qid><![CDATA[11726]]></qid>
    <code><![CDATA[2]]></code>
    <answer><![CDATA[-2]]></answer>
    <assessment_value><![CDATA[0]]></assessment_value>
    <sortorder><![CDATA[2]]></sortorder>
    <language><![CDATA[nl]]></language>
    <scale_id><![CDATA[0]]></scale_id>
   </row>
   <row>
    <qid><![CDATA[11726]]></qid>
    <code><![CDATA[2]]></code>
    <answer><![CDATA[-2]]></answer>
    <assessment_value><![CDATA[0]]></assessment_value>
    <sortorder><![CDATA[2]]></sortorder>
    <language><![CDATA[en]]></language>
    <scale_id><![CDATA[0]]></scale_id>
   </row>
   <row>
    <qid><![CDATA[11726]]></qid>
    <code><![CDATA[3]]></code>
    <answer><![CDATA[-1]]></answer>
    <assessment_value><![CDATA[0]]></assessment_value>
    <sortorder><![CDATA[3]]></sortorder>
    <language><![CDATA[nl]]></language>
    <scale_id><![CDATA[0]]></scale_id>
   </row>
   <row>
    <qid><![CDATA[11724]]></qid>
    <code><![CDATA[3]]></code>
    <answer><![CDATA[-1]]></answer>
    <assessment_value><![CDATA[1]]></assessment_value>
    <sortorder><![CDATA[3]]></sortorder>
    <language><![CDATA[nl]]></language>
    <scale_id><![CDATA[0]]></scale_id>
   </row>
   <row>
    <qid><![CDATA[11724]]></qid>
    <code><![CDATA[3]]></code>
    <answer><![CDATA[-1]]></answer>
    <assessment_value><![CDATA[1]]></assessment_value>
    <sortorder><![CDATA[3]]></sortorder>
    <language><![CDATA[en]]></language>
    <scale_id><![CDATA[0]]></scale_id>
   </row>
   <row>
    <qid><![CDATA[11725]]></qid>
    <code><![CDATA[1]]></code>
    <answer><![CDATA[Slecht <br />-3<br />]]></answer>
    <assessment_value><![CDATA[1]]></assessment_value>
    <sortorder><![CDATA[1]]></sortorder>
    <language><![CDATA[nl]]></language>
    <scale_id><![CDATA[0]]></scale_id>
   </row>
   <row>
    <qid><![CDATA[11725]]></qid>
    <code><![CDATA[1]]></code>
    <answer><![CDATA[Bad <br />-3<br />]]></answer>
    <assessment_value><![CDATA[1]]></assessment_value>
    <sortorder><![CDATA[1]]></sortorder>
    <language><![CDATA[en]]></language>
    <scale_id><![CDATA[0]]></scale_id>
   </row>
   <row>
    <qid><![CDATA[11723]]></qid>
    <code><![CDATA[6]]></code>
    <answer><![CDATA[2]]></answer>
    <assessment_value><![CDATA[1]]></assessment_value>
    <sortorder><![CDATA[6]]></sortorder>
    <language><![CDATA[en]]></language>
    <scale_id><![CDATA[0]]></scale_id>
   </row>
   <row>
    <qid><![CDATA[11723]]></qid>
    <code><![CDATA[6]]></code>
    <answer><![CDATA[2]]></answer>
    <assessment_value><![CDATA[1]]></assessment_value>
    <sortorder><![CDATA[6]]></sortorder>
    <language><![CDATA[nl]]></language>
    <scale_id><![CDATA[0]]></scale_id>
   </row>
   <row>
    <qid><![CDATA[11723]]></qid>
    <code><![CDATA[5]]></code>
    <answer><![CDATA[1]]></answer>
    <assessment_value><![CDATA[1]]></assessment_value>
    <sortorder><![CDATA[5]]></sortorder>
    <language><![CDATA[en]]></language>
    <scale_id><![CDATA[0]]></scale_id>
   </row>
   <row>
    <qid><![CDATA[11723]]></qid>
    <code><![CDATA[4]]></code>
    <answer><![CDATA[0]]></answer>
    <assessment_value><![CDATA[1]]></assessment_value>
    <sortorder><![CDATA[4]]></sortorder>
    <language><![CDATA[en]]></language>
    <scale_id><![CDATA[0]]></scale_id>
   </row>
   <row>
    <qid><![CDATA[11748]]></qid>
    <code><![CDATA[6]]></code>
    <answer><![CDATA[2]]></answer>
    <assessment_value><![CDATA[1]]></assessment_value>
    <sortorder><![CDATA[6]]></sortorder>
    <language><![CDATA[en]]></language>
    <scale_id><![CDATA[0]]></scale_id>
   </row>
   <row>
    <qid><![CDATA[11723]]></qid>
    <code><![CDATA[5]]></code>
    <answer><![CDATA[1]]></answer>
    <assessment_value><![CDATA[1]]></assessment_value>
    <sortorder><![CDATA[5]]></sortorder>
    <language><![CDATA[nl]]></language>
    <scale_id><![CDATA[0]]></scale_id>
   </row>
   <row>
    <qid><![CDATA[11748]]></qid>
    <code><![CDATA[3]]></code>
    <answer><![CDATA[-1]]></answer>
    <assessment_value><![CDATA[1]]></assessment_value>
    <sortorder><![CDATA[3]]></sortorder>
    <language><![CDATA[en]]></language>
    <scale_id><![CDATA[0]]></scale_id>
   </row>
   <row>
    <qid><![CDATA[11745]]></qid>
    <code><![CDATA[4]]></code>
    <answer><![CDATA[0]]></answer>
    <assessment_value><![CDATA[0]]></assessment_value>
    <sortorder><![CDATA[4]]></sortorder>
    <language><![CDATA[nl]]></language>
    <scale_id><![CDATA[0]]></scale_id>
   </row>
   <row>
    <qid><![CDATA[11745]]></qid>
    <code><![CDATA[2]]></code>
    <answer><![CDATA[-2]]></answer>
    <assessment_value><![CDATA[0]]></assessment_value>
    <sortorder><![CDATA[2]]></sortorder>
    <language><![CDATA[nl]]></language>
    <scale_id><![CDATA[0]]></scale_id>
   </row>
   <row>
    <qid><![CDATA[11745]]></qid>
    <code><![CDATA[1]]></code>
    <answer><![CDATA[No chance<br />-3<br />]]></answer>
    <assessment_value><![CDATA[0]]></assessment_value>
    <sortorder><![CDATA[1]]></sortorder>
    <language><![CDATA[en]]></language>
    <scale_id><![CDATA[0]]></scale_id>
   </row>
   <row>
    <qid><![CDATA[11746]]></qid>
    <code><![CDATA[6]]></code>
    <answer><![CDATA[2]]></answer>
    <assessment_value><![CDATA[1]]></assessment_value>
    <sortorder><![CDATA[6]]></sortorder>
    <language><![CDATA[nl]]></language>
    <scale_id><![CDATA[0]]></scale_id>
   </row>
   <row>
    <qid><![CDATA[11746]]></qid>
    <code><![CDATA[4]]></code>
    <answer><![CDATA[0]]></answer>
    <assessment_value><![CDATA[1]]></assessment_value>
    <sortorder><![CDATA[4]]></sortorder>
    <language><![CDATA[en]]></language>
    <scale_id><![CDATA[0]]></scale_id>
   </row>
   <row>
    <qid><![CDATA[11749]]></qid>
    <code><![CDATA[2]]></code>
    <answer><![CDATA[-2]]></answer>
    <assessment_value><![CDATA[0]]></assessment_value>
    <sortorder><![CDATA[2]]></sortorder>
    <language><![CDATA[nl]]></language>
    <scale_id><![CDATA[0]]></scale_id>
   </row>
   <row>
    <qid><![CDATA[11730]]></qid>
    <code><![CDATA[4]]></code>
    <answer><![CDATA[0]]></answer>
    <assessment_value><![CDATA[1]]></assessment_value>
    <sortorder><![CDATA[4]]></sortorder>
    <language><![CDATA[nl]]></language>
    <scale_id><![CDATA[0]]></scale_id>
   </row>
   <row>
    <qid><![CDATA[11730]]></qid>
    <code><![CDATA[1]]></code>
    <answer><![CDATA[Heeft geen effect<br />-3<br />]]></answer>
    <assessment_value><![CDATA[1]]></assessment_value>
    <sortorder><![CDATA[1]]></sortorder>
    <language><![CDATA[nl]]></language>
    <scale_id><![CDATA[0]]></scale_id>
   </row>
   <row>
    <qid><![CDATA[11729]]></qid>
    <code><![CDATA[6]]></code>
    <answer><![CDATA[2]]></answer>
    <assessment_value><![CDATA[0]]></assessment_value>
    <sortorder><![CDATA[6]]></sortorder>
    <language><![CDATA[nl]]></language>
    <scale_id><![CDATA[0]]></scale_id>
   </row>
   <row>
    <qid><![CDATA[11729]]></qid>
    <code><![CDATA[6]]></code>
    <answer><![CDATA[-2]]></answer>
    <assessment_value><![CDATA[0]]></assessment_value>
    <sortorder><![CDATA[6]]></sortorder>
    <language><![CDATA[en]]></language>
    <scale_id><![CDATA[0]]></scale_id>
   </row>
   <row>
    <qid><![CDATA[11728]]></qid>
    <code><![CDATA[2]]></code>
    <answer><![CDATA[-2]]></answer>
    <assessment_value><![CDATA[1]]></assessment_value>
    <sortorder><![CDATA[2]]></sortorder>
    <language><![CDATA[nl]]></language>
    <scale_id><![CDATA[0]]></scale_id>
   </row>
   <row>
    <qid><![CDATA[11728]]></qid>
    <code><![CDATA[2]]></code>
    <answer><![CDATA[-2]]></answer>
    <assessment_value><![CDATA[1]]></assessment_value>
    <sortorder><![CDATA[2]]></sortorder>
    <language><![CDATA[en]]></language>
    <scale_id><![CDATA[0]]></scale_id>
   </row>
   <row>
    <qid><![CDATA[11729]]></qid>
    <code><![CDATA[3]]></code>
    <answer><![CDATA[1]]></answer>
    <assessment_value><![CDATA[0]]></assessment_value>
    <sortorder><![CDATA[3]]></sortorder>
    <language><![CDATA[en]]></language>
    <scale_id><![CDATA[0]]></scale_id>
   </row>
   <row>
    <qid><![CDATA[11729]]></qid>
    <code><![CDATA[4]]></code>
    <answer><![CDATA[0]]></answer>
    <assessment_value><![CDATA[0]]></assessment_value>
    <sortorder><![CDATA[4]]></sortorder>
    <language><![CDATA[nl]]></language>
    <scale_id><![CDATA[0]]></scale_id>
   </row>
   <row>
    <qid><![CDATA[11729]]></qid>
    <code><![CDATA[2]]></code>
    <answer><![CDATA[-2]]></answer>
    <assessment_value><![CDATA[0]]></assessment_value>
    <sortorder><![CDATA[2]]></sortorder>
    <language><![CDATA[nl]]></language>
    <scale_id><![CDATA[0]]></scale_id>
   </row>
   <row>
    <qid><![CDATA[11729]]></qid>
    <code><![CDATA[2]]></code>
    <answer><![CDATA[2]]></answer>
    <assessment_value><![CDATA[0]]></assessment_value>
    <sortorder><![CDATA[2]]></sortorder>
    <language><![CDATA[en]]></language>
    <scale_id><![CDATA[0]]></scale_id>
   </row>
   <row>
    <qid><![CDATA[11729]]></qid>
    <code><![CDATA[3]]></code>
    <answer><![CDATA[-1]]></answer>
    <assessment_value><![CDATA[0]]></assessment_value>
    <sortorder><![CDATA[3]]></sortorder>
    <language><![CDATA[nl]]></language>
    <scale_id><![CDATA[0]]></scale_id>
   </row>
   <row>
    <qid><![CDATA[11728]]></qid>
    <code><![CDATA[5]]></code>
    <answer><![CDATA[1]]></answer>
    <assessment_value><![CDATA[1]]></assessment_value>
    <sortorder><![CDATA[5]]></sortorder>
    <language><![CDATA[en]]></language>
    <scale_id><![CDATA[0]]></scale_id>
   </row>
   <row>
    <qid><![CDATA[11728]]></qid>
    <code><![CDATA[4]]></code>
    <answer><![CDATA[0]]></answer>
    <assessment_value><![CDATA[1]]></assessment_value>
    <sortorder><![CDATA[4]]></sortorder>
    <language><![CDATA[nl]]></language>
    <scale_id><![CDATA[0]]></scale_id>
   </row>
   <row>
    <qid><![CDATA[11728]]></qid>
    <code><![CDATA[4]]></code>
    <answer><![CDATA[0]]></answer>
    <assessment_value><![CDATA[1]]></assessment_value>
    <sortorder><![CDATA[4]]></sortorder>
    <language><![CDATA[en]]></language>
    <scale_id><![CDATA[0]]></scale_id>
   </row>
   <row>
    <qid><![CDATA[11728]]></qid>
    <code><![CDATA[3]]></code>
    <answer><![CDATA[-1]]></answer>
    <assessment_value><![CDATA[1]]></assessment_value>
    <sortorder><![CDATA[3]]></sortorder>
    <language><![CDATA[nl]]></language>
    <scale_id><![CDATA[0]]></scale_id>
   </row>
   <row>
    <qid><![CDATA[11728]]></qid>
    <code><![CDATA[3]]></code>
    <answer><![CDATA[-1]]></answer>
    <assessment_value><![CDATA[1]]></assessment_value>
    <sortorder><![CDATA[3]]></sortorder>
    <language><![CDATA[en]]></language>
    <scale_id><![CDATA[0]]></scale_id>
   </row>
   <row>
    <qid><![CDATA[11737]]></qid>
    <code><![CDATA[2]]></code>
    <answer><![CDATA[-2]]></answer>
    <assessment_value><![CDATA[0]]></assessment_value>
    <sortorder><![CDATA[2]]></sortorder>
    <language><![CDATA[nl]]></language>
    <scale_id><![CDATA[0]]></scale_id>
   </row>
   <row>
    <qid><![CDATA[11737]]></qid>
    <code><![CDATA[2]]></code>
    <answer><![CDATA[2]]></answer>
    <assessment_value><![CDATA[0]]></assessment_value>
    <sortorder><![CDATA[2]]></sortorder>
    <language><![CDATA[en]]></language>
    <scale_id><![CDATA[0]]></scale_id>
   </row>
   <row>
    <qid><![CDATA[11737]]></qid>
    <code><![CDATA[3]]></code>
    <answer><![CDATA[-1]]></answer>
    <assessment_value><![CDATA[0]]></assessment_value>
    <sortorder><![CDATA[3]]></sortorder>
    <language><![CDATA[nl]]></language>
    <scale_id><![CDATA[0]]></scale_id>
   </row>
   <row>
    <qid><![CDATA[11737]]></qid>
    <code><![CDATA[3]]></code>
    <answer><![CDATA[1]]></answer>
    <assessment_value><![CDATA[0]]></assessment_value>
    <sortorder><![CDATA[3]]></sortorder>
    <language><![CDATA[en]]></language>
    <scale_id><![CDATA[0]]></scale_id>
   </row>
   <row>
    <qid><![CDATA[11737]]></qid>
    <code><![CDATA[4]]></code>
    <answer><![CDATA[0]]></answer>
    <assessment_value><![CDATA[0]]></assessment_value>
    <sortorder><![CDATA[4]]></sortorder>
    <language><![CDATA[nl]]></language>
    <scale_id><![CDATA[0]]></scale_id>
   </row>
   <row>
    <qid><![CDATA[11737]]></qid>
    <code><![CDATA[4]]></code>
    <answer><![CDATA[0]]></answer>
    <assessment_value><![CDATA[0]]></assessment_value>
    <sortorder><![CDATA[4]]></sortorder>
    <language><![CDATA[en]]></language>
    <scale_id><![CDATA[0]]></scale_id>
   </row>
   <row>
    <qid><![CDATA[11737]]></qid>
    <code><![CDATA[5]]></code>
    <answer><![CDATA[1]]></answer>
    <assessment_value><![CDATA[0]]></assessment_value>
    <sortorder><![CDATA[5]]></sortorder>
    <language><![CDATA[nl]]></language>
    <scale_id><![CDATA[0]]></scale_id>
   </row>
   <row>
    <qid><![CDATA[11737]]></qid>
    <code><![CDATA[1]]></code>
    <answer><![CDATA[Geen sterke punten<br />-3<br />]]></answer>
    <assessment_value><![CDATA[0]]></assessment_value>
    <sortorder><![CDATA[1]]></sortorder>
    <language><![CDATA[nl]]></language>
    <scale_id><![CDATA[0]]></scale_id>
   </row>
   <row>
    <qid><![CDATA[11737]]></qid>
    <code><![CDATA[1]]></code>
    <answer><![CDATA[No strenghts<br />3<br />]]></answer>
    <assessment_value><![CDATA[0]]></assessment_value>
    <sortorder><![CDATA[1]]></sortorder>
    <language><![CDATA[en]]></language>
    <scale_id><![CDATA[0]]></scale_id>
   </row>
   <row>
    <qid><![CDATA[11736]]></qid>
    <code><![CDATA[1]]></code>
    <answer><![CDATA[Geen sterke punten<br />-3<br />]]></answer>
    <assessment_value><![CDATA[1]]></assessment_value>
    <sortorder><![CDATA[1]]></sortorder>
    <language><![CDATA[nl]]></language>
    <scale_id><![CDATA[0]]></scale_id>
   </row>
   <row>
    <qid><![CDATA[11736]]></qid>
    <code><![CDATA[1]]></code>
    <answer><![CDATA[No strenghts<br />-3<br />]]></answer>
    <assessment_value><![CDATA[1]]></assessment_value>
    <sortorder><![CDATA[1]]></sortorder>
    <language><![CDATA[en]]></language>
    <scale_id><![CDATA[0]]></scale_id>
   </row>
   <row>
    <qid><![CDATA[11724]]></qid>
    <code><![CDATA[4]]></code>
    <answer><![CDATA[0]]></answer>
    <assessment_value><![CDATA[1]]></assessment_value>
    <sortorder><![CDATA[4]]></sortorder>
    <language><![CDATA[en]]></language>
    <scale_id><![CDATA[0]]></scale_id>
   </row>
   <row>
    <qid><![CDATA[11748]]></qid>
    <code><![CDATA[2]]></code>
    <answer><![CDATA[-2]]></answer>
    <assessment_value><![CDATA[1]]></assessment_value>
    <sortorder><![CDATA[2]]></sortorder>
    <language><![CDATA[en]]></language>
    <scale_id><![CDATA[0]]></scale_id>
   </row>
   <row>
    <qid><![CDATA[11725]]></qid>
    <code><![CDATA[6]]></code>
    <answer><![CDATA[2]]></answer>
    <assessment_value><![CDATA[1]]></assessment_value>
    <sortorder><![CDATA[6]]></sortorder>
    <language><![CDATA[nl]]></language>
    <scale_id><![CDATA[0]]></scale_id>
   </row>
   <row>
    <qid><![CDATA[11748]]></qid>
    <code><![CDATA[3]]></code>
    <answer><![CDATA[-1]]></answer>
    <assessment_value><![CDATA[1]]></assessment_value>
    <sortorder><![CDATA[3]]></sortorder>
    <language><![CDATA[nl]]></language>
    <scale_id><![CDATA[0]]></scale_id>
   </row>
   <row>
    <qid><![CDATA[11725]]></qid>
    <code><![CDATA[5]]></code>
    <answer><![CDATA[1]]></answer>
    <assessment_value><![CDATA[1]]></assessment_value>
    <sortorder><![CDATA[5]]></sortorder>
    <language><![CDATA[en]]></language>
    <scale_id><![CDATA[0]]></scale_id>
   </row>
   <row>
    <qid><![CDATA[11725]]></qid>
    <code><![CDATA[5]]></code>
    <answer><![CDATA[1]]></answer>
    <assessment_value><![CDATA[1]]></assessment_value>
    <sortorder><![CDATA[5]]></sortorder>
    <language><![CDATA[nl]]></language>
    <scale_id><![CDATA[0]]></scale_id>
   </row>
   <row>
    <qid><![CDATA[11747]]></qid>
    <code><![CDATA[3]]></code>
    <answer><![CDATA[-1]]></answer>
    <assessment_value><![CDATA[0]]></assessment_value>
    <sortorder><![CDATA[3]]></sortorder>
    <language><![CDATA[en]]></language>
    <scale_id><![CDATA[0]]></scale_id>
   </row>
   <row>
    <qid><![CDATA[11747]]></qid>
    <code><![CDATA[4]]></code>
    <answer><![CDATA[0]]></answer>
    <assessment_value><![CDATA[0]]></assessment_value>
    <sortorder><![CDATA[4]]></sortorder>
    <language><![CDATA[nl]]></language>
    <scale_id><![CDATA[0]]></scale_id>
   </row>
   <row>
    <qid><![CDATA[11747]]></qid>
    <code><![CDATA[4]]></code>
    <answer><![CDATA[0]]></answer>
    <assessment_value><![CDATA[0]]></assessment_value>
    <sortorder><![CDATA[4]]></sortorder>
    <language><![CDATA[en]]></language>
    <scale_id><![CDATA[0]]></scale_id>
   </row>
   <row>
    <qid><![CDATA[11748]]></qid>
    <code><![CDATA[2]]></code>
    <answer><![CDATA[-2]]></answer>
    <assessment_value><![CDATA[1]]></assessment_value>
    <sortorder><![CDATA[2]]></sortorder>
    <language><![CDATA[nl]]></language>
    <scale_id><![CDATA[0]]></scale_id>
   </row>
   <row>
    <qid><![CDATA[11724]]></qid>
    <code><![CDATA[5]]></code>
    <answer><![CDATA[1]]></answer>
    <assessment_value><![CDATA[1]]></assessment_value>
    <sortorder><![CDATA[5]]></sortorder>
    <language><![CDATA[nl]]></language>
    <scale_id><![CDATA[0]]></scale_id>
   </row>
   <row>
    <qid><![CDATA[11742]]></qid>
    <code><![CDATA[6]]></code>
    <answer><![CDATA[2]]></answer>
    <assessment_value><![CDATA[1]]></assessment_value>
    <sortorder><![CDATA[6]]></sortorder>
    <language><![CDATA[en]]></language>
    <scale_id><![CDATA[0]]></scale_id>
   </row>
   <row>
    <qid><![CDATA[11731]]></qid>
    <code><![CDATA[5]]></code>
    <answer><![CDATA[1]]></answer>
    <assessment_value><![CDATA[0]]></assessment_value>
    <sortorder><![CDATA[5]]></sortorder>
    <language><![CDATA[nl]]></language>
    <scale_id><![CDATA[0]]></scale_id>
   </row>
   <row>
    <qid><![CDATA[11731]]></qid>
    <code><![CDATA[5]]></code>
    <answer><![CDATA[1]]></answer>
    <assessment_value><![CDATA[0]]></assessment_value>
    <sortorder><![CDATA[5]]></sortorder>
    <language><![CDATA[en]]></language>
    <scale_id><![CDATA[0]]></scale_id>
   </row>
   <row>
    <qid><![CDATA[11731]]></qid>
    <code><![CDATA[4]]></code>
    <answer><![CDATA[0]]></answer>
    <assessment_value><![CDATA[0]]></assessment_value>
    <sortorder><![CDATA[4]]></sortorder>
    <language><![CDATA[nl]]></language>
    <scale_id><![CDATA[0]]></scale_id>
   </row>
   <row>
    <qid><![CDATA[11731]]></qid>
    <code><![CDATA[4]]></code>
    <answer><![CDATA[0]]></answer>
    <assessment_value><![CDATA[0]]></assessment_value>
    <sortorder><![CDATA[4]]></sortorder>
    <language><![CDATA[en]]></language>
    <scale_id><![CDATA[0]]></scale_id>
   </row>
   <row>
    <qid><![CDATA[11732]]></qid>
    <code><![CDATA[5]]></code>
    <answer><![CDATA[1]]></answer>
    <assessment_value><![CDATA[1]]></assessment_value>
    <sortorder><![CDATA[5]]></sortorder>
    <language><![CDATA[nl]]></language>
    <scale_id><![CDATA[0]]></scale_id>
   </row>
   <row>
    <qid><![CDATA[11732]]></qid>
    <code><![CDATA[3]]></code>
    <answer><![CDATA[-1]]></answer>
    <assessment_value><![CDATA[1]]></assessment_value>
    <sortorder><![CDATA[3]]></sortorder>
    <language><![CDATA[en]]></language>
    <scale_id><![CDATA[0]]></scale_id>
   </row>
   <row>
    <qid><![CDATA[11732]]></qid>
    <code><![CDATA[4]]></code>
    <answer><![CDATA[0]]></answer>
    <assessment_value><![CDATA[1]]></assessment_value>
    <sortorder><![CDATA[4]]></sortorder>
    <language><![CDATA[nl]]></language>
    <scale_id><![CDATA[0]]></scale_id>
   </row>
   <row>
    <qid><![CDATA[11732]]></qid>
    <code><![CDATA[2]]></code>
    <answer><![CDATA[-2]]></answer>
    <assessment_value><![CDATA[1]]></assessment_value>
    <sortorder><![CDATA[2]]></sortorder>
    <language><![CDATA[en]]></language>
    <scale_id><![CDATA[0]]></scale_id>
   </row>
   <row>
    <qid><![CDATA[11732]]></qid>
    <code><![CDATA[3]]></code>
    <answer><![CDATA[-1]]></answer>
    <assessment_value><![CDATA[1]]></assessment_value>
    <sortorder><![CDATA[3]]></sortorder>
    <language><![CDATA[nl]]></language>
    <scale_id><![CDATA[0]]></scale_id>
   </row>
   <row>
    <qid><![CDATA[11732]]></qid>
    <code><![CDATA[1]]></code>
    <answer><![CDATA[Geheel eens <br />-3<br />]]></answer>
    <assessment_value><![CDATA[1]]></assessment_value>
    <sortorder><![CDATA[1]]></sortorder>
    <language><![CDATA[nl]]></language>
    <scale_id><![CDATA[0]]></scale_id>
   </row>
   <row>
    <qid><![CDATA[11732]]></qid>
    <code><![CDATA[1]]></code>
    <answer><![CDATA[Completely agree<br />-3<br />]]></answer>
    <assessment_value><![CDATA[1]]></assessment_value>
    <sortorder><![CDATA[1]]></sortorder>
    <language><![CDATA[en]]></language>
    <scale_id><![CDATA[0]]></scale_id>
   </row>
   <row>
    <qid><![CDATA[11759]]></qid>
    <code><![CDATA[2]]></code>
    <answer><![CDATA[-2]]></answer>
    <assessment_value><![CDATA[1]]></assessment_value>
    <sortorder><![CDATA[2]]></sortorder>
    <language><![CDATA[en]]></language>
    <scale_id><![CDATA[0]]></scale_id>
   </row>
   <row>
    <qid><![CDATA[11759]]></qid>
    <code><![CDATA[1]]></code>
    <answer><![CDATA[Extreem angstig <br />-3<br />]]></answer>
    <assessment_value><![CDATA[1]]></assessment_value>
    <sortorder><![CDATA[1]]></sortorder>
    <language><![CDATA[nl]]></language>
    <scale_id><![CDATA[0]]></scale_id>
   </row>
   <row>
    <qid><![CDATA[11759]]></qid>
    <code><![CDATA[1]]></code>
    <answer><![CDATA[Extremely anxious<br />-3<br />]]></answer>
    <assessment_value><![CDATA[1]]></assessment_value>
    <sortorder><![CDATA[1]]></sortorder>
    <language><![CDATA[en]]></language>
    <scale_id><![CDATA[0]]></scale_id>
   </row>
   <row>
    <qid><![CDATA[11760]]></qid>
    <code><![CDATA[5]]></code>
    <answer><![CDATA[1]]></answer>
    <assessment_value><![CDATA[0]]></assessment_value>
    <sortorder><![CDATA[5]]></sortorder>
    <language><![CDATA[en]]></language>
    <scale_id><![CDATA[0]]></scale_id>
   </row>
   <row>
    <qid><![CDATA[11734]]></qid>
    <code><![CDATA[7]]></code>
    <answer><![CDATA[Significant weaknesses<br />3<br />]]></answer>
    <assessment_value><![CDATA[1]]></assessment_value>
    <sortorder><![CDATA[7]]></sortorder>
    <language><![CDATA[en]]></language>
    <scale_id><![CDATA[0]]></scale_id>
   </row>
   <row>
    <qid><![CDATA[11734]]></qid>
    <code><![CDATA[7]]></code>
    <answer><![CDATA[Opvallend veel zwakke punten<br />3<br />]]></answer>
    <assessment_value><![CDATA[1]]></assessment_value>
    <sortorder><![CDATA[7]]></sortorder>
    <language><![CDATA[nl]]></language>
    <scale_id><![CDATA[0]]></scale_id>
   </row>
   <row>
    <qid><![CDATA[11734]]></qid>
    <code><![CDATA[6]]></code>
    <answer><![CDATA[2]]></answer>
    <assessment_value><![CDATA[1]]></assessment_value>
    <sortorder><![CDATA[6]]></sortorder>
    <language><![CDATA[nl]]></language>
    <scale_id><![CDATA[0]]></scale_id>
   </row>
   <row>
    <qid><![CDATA[11734]]></qid>
    <code><![CDATA[6]]></code>
    <answer><![CDATA[2]]></answer>
    <assessment_value><![CDATA[1]]></assessment_value>
    <sortorder><![CDATA[6]]></sortorder>
    <language><![CDATA[en]]></language>
    <scale_id><![CDATA[0]]></scale_id>
   </row>
   <row>
    <qid><![CDATA[11734]]></qid>
    <code><![CDATA[5]]></code>
    <answer><![CDATA[1]]></answer>
    <assessment_value><![CDATA[1]]></assessment_value>
    <sortorder><![CDATA[5]]></sortorder>
    <language><![CDATA[nl]]></language>
    <scale_id><![CDATA[0]]></scale_id>
   </row>
   <row>
    <qid><![CDATA[11735]]></qid>
    <code><![CDATA[5]]></code>
    <answer><![CDATA[1]]></answer>
    <assessment_value><![CDATA[0]]></assessment_value>
    <sortorder><![CDATA[5]]></sortorder>
    <language><![CDATA[en]]></language>
    <scale_id><![CDATA[0]]></scale_id>
   </row>
   <row>
    <qid><![CDATA[11735]]></qid>
    <code><![CDATA[1]]></code>
    <answer><![CDATA[Geen zwakke punten<br />-3<br />]]></answer>
    <assessment_value><![CDATA[0]]></assessment_value>
    <sortorder><![CDATA[1]]></sortorder>
    <language><![CDATA[nl]]></language>
    <scale_id><![CDATA[0]]></scale_id>
   </row>
   <row>
    <qid><![CDATA[11735]]></qid>
    <code><![CDATA[1]]></code>
    <answer><![CDATA[No weaknesses<br />-3<br />]]></answer>
    <assessment_value><![CDATA[0]]></assessment_value>
    <sortorder><![CDATA[1]]></sortorder>
    <language><![CDATA[en]]></language>
    <scale_id><![CDATA[0]]></scale_id>
   </row>
   <row>
    <qid><![CDATA[11764]]></qid>
    <code><![CDATA[1]]></code>
    <answer><![CDATA[Extreem ongemakkelijk<br />-3<br />]]></answer>
    <assessment_value><![CDATA[0]]></assessment_value>
    <sortorder><![CDATA[1]]></sortorder>
    <language><![CDATA[nl]]></language>
    <scale_id><![CDATA[0]]></scale_id>
   </row>
   <row>
    <qid><![CDATA[11739]]></qid>
    <code><![CDATA[4]]></code>
    <answer><![CDATA[0]]></answer>
    <assessment_value><![CDATA[0]]></assessment_value>
    <sortorder><![CDATA[4]]></sortorder>
    <language><![CDATA[nl]]></language>
    <scale_id><![CDATA[0]]></scale_id>
   </row>
   <row>
    <qid><![CDATA[11739]]></qid>
    <code><![CDATA[4]]></code>
    <answer><![CDATA[0]]></answer>
    <assessment_value><![CDATA[0]]></assessment_value>
    <sortorder><![CDATA[4]]></sortorder>
    <language><![CDATA[en]]></language>
    <scale_id><![CDATA[0]]></scale_id>
   </row>
   <row>
    <qid><![CDATA[11739]]></qid>
    <code><![CDATA[5]]></code>
    <answer><![CDATA[1]]></answer>
    <assessment_value><![CDATA[0]]></assessment_value>
    <sortorder><![CDATA[5]]></sortorder>
    <language><![CDATA[nl]]></language>
    <scale_id><![CDATA[0]]></scale_id>
   </row>
   <row>
    <qid><![CDATA[11739]]></qid>
    <code><![CDATA[5]]></code>
    <answer><![CDATA[1]]></answer>
    <assessment_value><![CDATA[0]]></assessment_value>
    <sortorder><![CDATA[5]]></sortorder>
    <language><![CDATA[en]]></language>
    <scale_id><![CDATA[0]]></scale_id>
   </row>
   <row>
    <qid><![CDATA[11739]]></qid>
    <code><![CDATA[6]]></code>
    <answer><![CDATA[2]]></answer>
    <assessment_value><![CDATA[0]]></assessment_value>
    <sortorder><![CDATA[6]]></sortorder>
    <language><![CDATA[nl]]></language>
    <scale_id><![CDATA[0]]></scale_id>
   </row>
   <row>
    <qid><![CDATA[11739]]></qid>
    <code><![CDATA[6]]></code>
    <answer><![CDATA[2]]></answer>
    <assessment_value><![CDATA[0]]></assessment_value>
    <sortorder><![CDATA[6]]></sortorder>
    <language><![CDATA[en]]></language>
    <scale_id><![CDATA[0]]></scale_id>
   </row>
   <row>
    <qid><![CDATA[11739]]></qid>
    <code><![CDATA[7]]></code>
    <answer><![CDATA[Helemaal niet belangrijk<br />3<br />]]></answer>
    <assessment_value><![CDATA[0]]></assessment_value>
    <sortorder><![CDATA[7]]></sortorder>
    <language><![CDATA[nl]]></language>
    <scale_id><![CDATA[0]]></scale_id>
   </row>
   <row>
    <qid><![CDATA[11739]]></qid>
    <code><![CDATA[7]]></code>
    <answer><![CDATA[Not important<br />3<br />]]></answer>
    <assessment_value><![CDATA[0]]></assessment_value>
    <sortorder><![CDATA[7]]></sortorder>
    <language><![CDATA[en]]></language>
    <scale_id><![CDATA[0]]></scale_id>
   </row>
   <row>
    <qid><![CDATA[11740]]></qid>
    <code><![CDATA[4]]></code>
    <answer><![CDATA[0]]></answer>
    <assessment_value><![CDATA[1]]></assessment_value>
    <sortorder><![CDATA[4]]></sortorder>
    <language><![CDATA[en]]></language>
    <scale_id><![CDATA[0]]></scale_id>
   </row>
   <row>
    <qid><![CDATA[11740]]></qid>
    <code><![CDATA[5]]></code>
    <answer><![CDATA[1]]></answer>
    <assessment_value><![CDATA[1]]></assessment_value>
    <sortorder><![CDATA[5]]></sortorder>
    <language><![CDATA[nl]]></language>
    <scale_id><![CDATA[0]]></scale_id>
   </row>
   <row>
    <qid><![CDATA[11740]]></qid>
    <code><![CDATA[5]]></code>
    <answer><![CDATA[1]]></answer>
    <assessment_value><![CDATA[1]]></assessment_value>
    <sortorder><![CDATA[5]]></sortorder>
    <language><![CDATA[en]]></language>
    <scale_id><![CDATA[0]]></scale_id>
   </row>
   <row>
    <qid><![CDATA[11740]]></qid>
    <code><![CDATA[6]]></code>
    <answer><![CDATA[2]]></answer>
    <assessment_value><![CDATA[1]]></assessment_value>
    <sortorder><![CDATA[6]]></sortorder>
    <language><![CDATA[nl]]></language>
    <scale_id><![CDATA[0]]></scale_id>
   </row>
   <row>
    <qid><![CDATA[11740]]></qid>
    <code><![CDATA[6]]></code>
    <answer><![CDATA[2]]></answer>
    <assessment_value><![CDATA[1]]></assessment_value>
    <sortorder><![CDATA[6]]></sortorder>
    <language><![CDATA[en]]></language>
    <scale_id><![CDATA[0]]></scale_id>
   </row>
   <row>
    <qid><![CDATA[11741]]></qid>
    <code><![CDATA[7]]></code>
    <answer><![CDATA[Not a lot of effort<br />3<br />]]></answer>
    <assessment_value><![CDATA[0]]></assessment_value>
    <sortorder><![CDATA[7]]></sortorder>
    <language><![CDATA[en]]></language>
    <scale_id><![CDATA[0]]></scale_id>
   </row>
   <row>
    <qid><![CDATA[11741]]></qid>
    <code><![CDATA[6]]></code>
    <answer><![CDATA[2]]></answer>
    <assessment_value><![CDATA[0]]></assessment_value>
    <sortorder><![CDATA[6]]></sortorder>
    <language><![CDATA[en]]></language>
    <scale_id><![CDATA[0]]></scale_id>
   </row>
   <row>
    <qid><![CDATA[11741]]></qid>
    <code><![CDATA[7]]></code>
    <answer><![CDATA[Weinig moeite<br />3<br />]]></answer>
    <assessment_value><![CDATA[0]]></assessment_value>
    <sortorder><![CDATA[7]]></sortorder>
    <language><![CDATA[nl]]></language>
    <scale_id><![CDATA[0]]></scale_id>
   </row>
   <row>
    <qid><![CDATA[11741]]></qid>
    <code><![CDATA[5]]></code>
    <answer><![CDATA[1]]></answer>
    <assessment_value><![CDATA[0]]></assessment_value>
    <sortorder><![CDATA[5]]></sortorder>
    <language><![CDATA[en]]></language>
    <scale_id><![CDATA[0]]></scale_id>
   </row>
   <row>
    <qid><![CDATA[11741]]></qid>
    <code><![CDATA[6]]></code>
    <answer><![CDATA[2]]></answer>
    <assessment_value><![CDATA[0]]></assessment_value>
    <sortorder><![CDATA[6]]></sortorder>
    <language><![CDATA[nl]]></language>
    <scale_id><![CDATA[0]]></scale_id>
   </row>
   <row>
    <qid><![CDATA[11740]]></qid>
    <code><![CDATA[7]]></code>
    <answer><![CDATA[Not a lot of effort<br />3<br />]]></answer>
    <assessment_value><![CDATA[1]]></assessment_value>
    <sortorder><![CDATA[7]]></sortorder>
    <language><![CDATA[en]]></language>
    <scale_id><![CDATA[0]]></scale_id>
   </row>
   <row>
    <qid><![CDATA[11751]]></qid>
    <code><![CDATA[6]]></code>
    <answer><![CDATA[2]]></answer>
    <assessment_value><![CDATA[0]]></assessment_value>
    <sortorder><![CDATA[6]]></sortorder>
    <language><![CDATA[nl]]></language>
    <scale_id><![CDATA[0]]></scale_id>
   </row>
   <row>
    <qid><![CDATA[11751]]></qid>
    <code><![CDATA[6]]></code>
    <answer><![CDATA[2]]></answer>
    <assessment_value><![CDATA[0]]></assessment_value>
    <sortorder><![CDATA[6]]></sortorder>
    <language><![CDATA[en]]></language>
    <scale_id><![CDATA[0]]></scale_id>
   </row>
   <row>
    <qid><![CDATA[11752]]></qid>
    <code><![CDATA[2]]></code>
    <answer><![CDATA[-2]]></answer>
    <assessment_value><![CDATA[1]]></assessment_value>
    <sortorder><![CDATA[2]]></sortorder>
    <language><![CDATA[en]]></language>
    <scale_id><![CDATA[0]]></scale_id>
   </row>
   <row>
    <qid><![CDATA[11752]]></qid>
    <code><![CDATA[3]]></code>
    <answer><![CDATA[-1]]></answer>
    <assessment_value><![CDATA[1]]></assessment_value>
    <sortorder><![CDATA[3]]></sortorder>
    <language><![CDATA[nl]]></language>
    <scale_id><![CDATA[0]]></scale_id>
   </row>
   <row>
    <qid><![CDATA[11752]]></qid>
    <code><![CDATA[3]]></code>
    <answer><![CDATA[-1]]></answer>
    <assessment_value><![CDATA[1]]></assessment_value>
    <sortorder><![CDATA[3]]></sortorder>
    <language><![CDATA[en]]></language>
    <scale_id><![CDATA[0]]></scale_id>
   </row>
   <row>
    <qid><![CDATA[11752]]></qid>
    <code><![CDATA[4]]></code>
    <answer><![CDATA[0]]></answer>
    <assessment_value><![CDATA[1]]></assessment_value>
    <sortorder><![CDATA[4]]></sortorder>
    <language><![CDATA[nl]]></language>
    <scale_id><![CDATA[0]]></scale_id>
   </row>
   <row>
    <qid><![CDATA[11752]]></qid>
    <code><![CDATA[4]]></code>
    <answer><![CDATA[0]]></answer>
    <assessment_value><![CDATA[1]]></assessment_value>
    <sortorder><![CDATA[4]]></sortorder>
    <language><![CDATA[en]]></language>
    <scale_id><![CDATA[0]]></scale_id>
   </row>
   <row>
    <qid><![CDATA[11753]]></qid>
    <code><![CDATA[5]]></code>
    <answer><![CDATA[1]]></answer>
    <assessment_value><![CDATA[0]]></assessment_value>
    <sortorder><![CDATA[5]]></sortorder>
    <language><![CDATA[nl]]></language>
    <scale_id><![CDATA[0]]></scale_id>
   </row>
   <row>
    <qid><![CDATA[11753]]></qid>
    <code><![CDATA[5]]></code>
    <answer><![CDATA[1]]></answer>
    <assessment_value><![CDATA[0]]></assessment_value>
    <sortorder><![CDATA[5]]></sortorder>
    <language><![CDATA[en]]></language>
    <scale_id><![CDATA[0]]></scale_id>
   </row>
   <row>
    <qid><![CDATA[11753]]></qid>
    <code><![CDATA[6]]></code>
    <answer><![CDATA[2]]></answer>
    <assessment_value><![CDATA[0]]></assessment_value>
    <sortorder><![CDATA[6]]></sortorder>
    <language><![CDATA[nl]]></language>
    <scale_id><![CDATA[0]]></scale_id>
   </row>
   <row>
    <qid><![CDATA[11753]]></qid>
    <code><![CDATA[6]]></code>
    <answer><![CDATA[2]]></answer>
    <assessment_value><![CDATA[0]]></assessment_value>
    <sortorder><![CDATA[6]]></sortorder>
    <language><![CDATA[en]]></language>
    <scale_id><![CDATA[0]]></scale_id>
   </row>
   <row>
    <qid><![CDATA[11754]]></qid>
    <code><![CDATA[7]]></code>
    <answer><![CDATA[Completely certain<br />3<br />]]></answer>
    <assessment_value><![CDATA[1]]></assessment_value>
    <sortorder><![CDATA[7]]></sortorder>
    <language><![CDATA[en]]></language>
    <scale_id><![CDATA[0]]></scale_id>
   </row>
   <row>
    <qid><![CDATA[11754]]></qid>
    <code><![CDATA[6]]></code>
    <answer><![CDATA[2]]></answer>
    <assessment_value><![CDATA[1]]></assessment_value>
    <sortorder><![CDATA[6]]></sortorder>
    <language><![CDATA[en]]></language>
    <scale_id><![CDATA[0]]></scale_id>
   </row>
   <row>
    <qid><![CDATA[11754]]></qid>
    <code><![CDATA[7]]></code>
    <answer><![CDATA[Zeer hoog<br />3<br />]]></answer>
    <assessment_value><![CDATA[1]]></assessment_value>
    <sortorder><![CDATA[7]]></sortorder>
    <language><![CDATA[nl]]></language>
    <scale_id><![CDATA[0]]></scale_id>
   </row>
   <row>
    <qid><![CDATA[11754]]></qid>
    <code><![CDATA[5]]></code>
    <answer><![CDATA[1]]></answer>
    <assessment_value><![CDATA[1]]></assessment_value>
    <sortorder><![CDATA[5]]></sortorder>
    <language><![CDATA[en]]></language>
    <scale_id><![CDATA[0]]></scale_id>
   </row>
   <row>
    <qid><![CDATA[11754]]></qid>
    <code><![CDATA[6]]></code>
    <answer><![CDATA[2]]></answer>
    <assessment_value><![CDATA[1]]></assessment_value>
    <sortorder><![CDATA[6]]></sortorder>
    <language><![CDATA[nl]]></language>
    <scale_id><![CDATA[0]]></scale_id>
   </row>
   <row>
    <qid><![CDATA[11755]]></qid>
    <code><![CDATA[4]]></code>
    <answer><![CDATA[0]]></answer>
    <assessment_value><![CDATA[0]]></assessment_value>
    <sortorder><![CDATA[4]]></sortorder>
    <language><![CDATA[nl]]></language>
    <scale_id><![CDATA[0]]></scale_id>
   </row>
   <row>
    <qid><![CDATA[11755]]></qid>
    <code><![CDATA[2]]></code>
    <answer><![CDATA[-2]]></answer>
    <assessment_value><![CDATA[0]]></assessment_value>
    <sortorder><![CDATA[2]]></sortorder>
    <language><![CDATA[nl]]></language>
    <scale_id><![CDATA[0]]></scale_id>
   </row>
   <row>
    <qid><![CDATA[11755]]></qid>
    <code><![CDATA[2]]></code>
    <answer><![CDATA[-2]]></answer>
    <assessment_value><![CDATA[0]]></assessment_value>
    <sortorder><![CDATA[2]]></sortorder>
    <language><![CDATA[en]]></language>
    <scale_id><![CDATA[0]]></scale_id>
   </row>
   <row>
    <qid><![CDATA[11755]]></qid>
    <code><![CDATA[3]]></code>
    <answer><![CDATA[-1]]></answer>
    <assessment_value><![CDATA[0]]></assessment_value>
    <sortorder><![CDATA[3]]></sortorder>
    <language><![CDATA[nl]]></language>
    <scale_id><![CDATA[0]]></scale_id>
   </row>
   <row>
    <qid><![CDATA[11756]]></qid>
    <code><![CDATA[2]]></code>
    <answer><![CDATA[-2]]></answer>
    <assessment_value><![CDATA[1]]></assessment_value>
    <sortorder><![CDATA[2]]></sortorder>
    <language><![CDATA[en]]></language>
    <scale_id><![CDATA[0]]></scale_id>
   </row>
   <row>
    <qid><![CDATA[11756]]></qid>
    <code><![CDATA[3]]></code>
    <answer><![CDATA[-1]]></answer>
    <assessment_value><![CDATA[1]]></assessment_value>
    <sortorder><![CDATA[3]]></sortorder>
    <language><![CDATA[nl]]></language>
    <scale_id><![CDATA[0]]></scale_id>
   </row>
   <row>
    <qid><![CDATA[11756]]></qid>
    <code><![CDATA[3]]></code>
    <answer><![CDATA[-1]]></answer>
    <assessment_value><![CDATA[1]]></assessment_value>
    <sortorder><![CDATA[3]]></sortorder>
    <language><![CDATA[en]]></language>
    <scale_id><![CDATA[0]]></scale_id>
   </row>
   <row>
    <qid><![CDATA[11756]]></qid>
    <code><![CDATA[4]]></code>
    <answer><![CDATA[0]]></answer>
    <assessment_value><![CDATA[1]]></assessment_value>
    <sortorder><![CDATA[4]]></sortorder>
    <language><![CDATA[nl]]></language>
    <scale_id><![CDATA[0]]></scale_id>
   </row>
   <row>
    <qid><![CDATA[11756]]></qid>
    <code><![CDATA[4]]></code>
    <answer><![CDATA[0]]></answer>
    <assessment_value><![CDATA[1]]></assessment_value>
    <sortorder><![CDATA[4]]></sortorder>
    <language><![CDATA[en]]></language>
    <scale_id><![CDATA[0]]></scale_id>
   </row>
   <row>
    <qid><![CDATA[11757]]></qid>
    <code><![CDATA[4]]></code>
    <answer><![CDATA[0]]></answer>
    <assessment_value><![CDATA[0]]></assessment_value>
    <sortorder><![CDATA[4]]></sortorder>
    <language><![CDATA[nl]]></language>
    <scale_id><![CDATA[0]]></scale_id>
   </row>
   <row>
    <qid><![CDATA[11757]]></qid>
    <code><![CDATA[2]]></code>
    <answer><![CDATA[-2]]></answer>
    <assessment_value><![CDATA[0]]></assessment_value>
    <sortorder><![CDATA[2]]></sortorder>
    <language><![CDATA[nl]]></language>
    <scale_id><![CDATA[0]]></scale_id>
   </row>
   <row>
    <qid><![CDATA[11757]]></qid>
    <code><![CDATA[2]]></code>
    <answer><![CDATA[-2]]></answer>
    <assessment_value><![CDATA[0]]></assessment_value>
    <sortorder><![CDATA[2]]></sortorder>
    <language><![CDATA[en]]></language>
    <scale_id><![CDATA[0]]></scale_id>
   </row>
   <row>
    <qid><![CDATA[11757]]></qid>
    <code><![CDATA[3]]></code>
    <answer><![CDATA[-1]]></answer>
    <assessment_value><![CDATA[0]]></assessment_value>
    <sortorder><![CDATA[3]]></sortorder>
    <language><![CDATA[nl]]></language>
    <scale_id><![CDATA[0]]></scale_id>
   </row>
   <row>
    <qid><![CDATA[11758]]></qid>
    <code><![CDATA[7]]></code>
    <answer><![CDATA[3]]></answer>
    <assessment_value><![CDATA[1]]></assessment_value>
    <sortorder><![CDATA[7]]></sortorder>
    <language><![CDATA[nl]]></language>
    <scale_id><![CDATA[0]]></scale_id>
   </row>
   <row>
    <qid><![CDATA[11758]]></qid>
    <code><![CDATA[7]]></code>
    <answer><![CDATA[3]]></answer>
    <assessment_value><![CDATA[1]]></assessment_value>
    <sortorder><![CDATA[7]]></sortorder>
    <language><![CDATA[en]]></language>
    <scale_id><![CDATA[0]]></scale_id>
   </row>
   <row>
    <qid><![CDATA[11758]]></qid>
    <code><![CDATA[4]]></code>
    <answer><![CDATA[<i>A en B even lang bestudeerden</i><br />0]]></answer>
    <assessment_value><![CDATA[1]]></assessment_value>
    <sortorder><![CDATA[4]]></sortorder>
    <language><![CDATA[nl]]></language>
    <scale_id><![CDATA[0]]></scale_id>
   </row>
   <row>
    <qid><![CDATA[11758]]></qid>
    <code><![CDATA[4]]></code>
    <answer><![CDATA[<i>the same amount of time for both A and B</i><br />0]]></answer>
    <assessment_value><![CDATA[1]]></assessment_value>
    <sortorder><![CDATA[4]]></sortorder>
    <language><![CDATA[en]]></language>
    <scale_id><![CDATA[0]]></scale_id>
   </row>
   <row>
    <qid><![CDATA[11761]]></qid>
    <code><![CDATA[7]]></code>
    <answer><![CDATA[Helemaal niet gestrest<br />3<br />]]></answer>
    <assessment_value><![CDATA[1]]></assessment_value>
    <sortorder><![CDATA[7]]></sortorder>
    <language><![CDATA[nl]]></language>
    <scale_id><![CDATA[0]]></scale_id>
   </row>
   <row>
    <qid><![CDATA[11731]]></qid>
    <code><![CDATA[6]]></code>
    <answer><![CDATA[2]]></answer>
    <assessment_value><![CDATA[0]]></assessment_value>
    <sortorder><![CDATA[6]]></sortorder>
    <language><![CDATA[en]]></language>
    <scale_id><![CDATA[0]]></scale_id>
   </row>
   <row>
    <qid><![CDATA[11731]]></qid>
    <code><![CDATA[7]]></code>
    <answer><![CDATA[Heeft veel effect<br />3<br />]]></answer>
    <assessment_value><![CDATA[0]]></assessment_value>
    <sortorder><![CDATA[7]]></sortorder>
    <language><![CDATA[nl]]></language>
    <scale_id><![CDATA[0]]></scale_id>
   </row>
   <row>
    <qid><![CDATA[11731]]></qid>
    <code><![CDATA[7]]></code>
    <answer><![CDATA[Effective<br />3<br />]]></answer>
    <assessment_value><![CDATA[0]]></assessment_value>
    <sortorder><![CDATA[7]]></sortorder>
    <language><![CDATA[en]]></language>
    <scale_id><![CDATA[0]]></scale_id>
   </row>
   <row>
    <qid><![CDATA[11760]]></qid>
    <code><![CDATA[6]]></code>
    <answer><![CDATA[2]]></answer>
    <assessment_value><![CDATA[0]]></assessment_value>
    <sortorder><![CDATA[6]]></sortorder>
    <language><![CDATA[en]]></language>
    <scale_id><![CDATA[0]]></scale_id>
   </row>
   <row>
    <qid><![CDATA[11760]]></qid>
    <code><![CDATA[5]]></code>
    <answer><![CDATA[1]]></answer>
    <assessment_value><![CDATA[0]]></assessment_value>
    <sortorder><![CDATA[5]]></sortorder>
    <language><![CDATA[nl]]></language>
    <scale_id><![CDATA[0]]></scale_id>
   </row>
   <row>
    <qid><![CDATA[11734]]></qid>
    <code><![CDATA[5]]></code>
    <answer><![CDATA[1]]></answer>
    <assessment_value><![CDATA[1]]></assessment_value>
    <sortorder><![CDATA[5]]></sortorder>
    <language><![CDATA[en]]></language>
    <scale_id><![CDATA[0]]></scale_id>
   </row>
   <row>
    <qid><![CDATA[11734]]></qid>
    <code><![CDATA[4]]></code>
    <answer><![CDATA[0]]></answer>
    <assessment_value><![CDATA[1]]></assessment_value>
    <sortorder><![CDATA[4]]></sortorder>
    <language><![CDATA[nl]]></language>
    <scale_id><![CDATA[0]]></scale_id>
   </row>
   <row>
    <qid><![CDATA[11734]]></qid>
    <code><![CDATA[4]]></code>
    <answer><![CDATA[0]]></answer>
    <assessment_value><![CDATA[1]]></assessment_value>
    <sortorder><![CDATA[4]]></sortorder>
    <language><![CDATA[en]]></language>
    <scale_id><![CDATA[0]]></scale_id>
   </row>
   <row>
    <qid><![CDATA[11734]]></qid>
    <code><![CDATA[3]]></code>
    <answer><![CDATA[-1]]></answer>
    <assessment_value><![CDATA[1]]></assessment_value>
    <sortorder><![CDATA[3]]></sortorder>
    <language><![CDATA[nl]]></language>
    <scale_id><![CDATA[0]]></scale_id>
   </row>
   <row>
    <qid><![CDATA[11734]]></qid>
    <code><![CDATA[3]]></code>
    <answer><![CDATA[-1]]></answer>
    <assessment_value><![CDATA[1]]></assessment_value>
    <sortorder><![CDATA[3]]></sortorder>
    <language><![CDATA[en]]></language>
    <scale_id><![CDATA[0]]></scale_id>
   </row>
   <row>
    <qid><![CDATA[11734]]></qid>
    <code><![CDATA[1]]></code>
    <answer><![CDATA[Geen zwakke punten<br />-3<br />]]></answer>
    <assessment_value><![CDATA[1]]></assessment_value>
    <sortorder><![CDATA[1]]></sortorder>
    <language><![CDATA[nl]]></language>
    <scale_id><![CDATA[0]]></scale_id>
   </row>
   <row>
    <qid><![CDATA[11734]]></qid>
    <code><![CDATA[1]]></code>
    <answer><![CDATA[No weaknesses<br />-3<br />]]></answer>
    <assessment_value><![CDATA[1]]></assessment_value>
    <sortorder><![CDATA[1]]></sortorder>
    <language><![CDATA[en]]></language>
    <scale_id><![CDATA[0]]></scale_id>
   </row>
   <row>
    <qid><![CDATA[11734]]></qid>
    <code><![CDATA[2]]></code>
    <answer><![CDATA[-2]]></answer>
    <assessment_value><![CDATA[1]]></assessment_value>
    <sortorder><![CDATA[2]]></sortorder>
    <language><![CDATA[nl]]></language>
    <scale_id><![CDATA[0]]></scale_id>
   </row>
   <row>
    <qid><![CDATA[11734]]></qid>
    <code><![CDATA[2]]></code>
    <answer><![CDATA[-2]]></answer>
    <assessment_value><![CDATA[1]]></assessment_value>
    <sortorder><![CDATA[2]]></sortorder>
    <language><![CDATA[en]]></language>
    <scale_id><![CDATA[0]]></scale_id>
   </row>
   <row>
    <qid><![CDATA[11741]]></qid>
    <code><![CDATA[4]]></code>
    <answer><![CDATA[0]]></answer>
    <assessment_value><![CDATA[0]]></assessment_value>
    <sortorder><![CDATA[4]]></sortorder>
    <language><![CDATA[en]]></language>
    <scale_id><![CDATA[0]]></scale_id>
   </row>
   <row>
    <qid><![CDATA[11741]]></qid>
    <code><![CDATA[5]]></code>
    <answer><![CDATA[1]]></answer>
    <assessment_value><![CDATA[0]]></assessment_value>
    <sortorder><![CDATA[5]]></sortorder>
    <language><![CDATA[nl]]></language>
    <scale_id><![CDATA[0]]></scale_id>
   </row>
   <row>
    <qid><![CDATA[11742]]></qid>
    <code><![CDATA[7]]></code>
    <answer><![CDATA[Zeer hoog<br />3<br />]]></answer>
    <assessment_value><![CDATA[1]]></assessment_value>
    <sortorder><![CDATA[7]]></sortorder>
    <language><![CDATA[nl]]></language>
    <scale_id><![CDATA[0]]></scale_id>
   </row>
   <row>
    <qid><![CDATA[11743]]></qid>
    <code><![CDATA[1]]></code>
    <answer><![CDATA[Zeer laag<br />-3<br />]]></answer>
    <assessment_value><![CDATA[0]]></assessment_value>
    <sortorder><![CDATA[1]]></sortorder>
    <language><![CDATA[nl]]></language>
    <scale_id><![CDATA[0]]></scale_id>
   </row>
   <row>
    <qid><![CDATA[11744]]></qid>
    <code><![CDATA[7]]></code>
    <answer><![CDATA[Zeer hoog<br />3<br />]]></answer>
    <assessment_value><![CDATA[1]]></assessment_value>
    <sortorder><![CDATA[7]]></sortorder>
    <language><![CDATA[nl]]></language>
    <scale_id><![CDATA[0]]></scale_id>
   </row>
   <row>
    <qid><![CDATA[11751]]></qid>
    <code><![CDATA[3]]></code>
    <answer><![CDATA[-1]]></answer>
    <assessment_value><![CDATA[0]]></assessment_value>
    <sortorder><![CDATA[3]]></sortorder>
    <language><![CDATA[en]]></language>
    <scale_id><![CDATA[0]]></scale_id>
   </row>
   <row>
    <qid><![CDATA[11752]]></qid>
    <code><![CDATA[2]]></code>
    <answer><![CDATA[-2]]></answer>
    <assessment_value><![CDATA[1]]></assessment_value>
    <sortorder><![CDATA[2]]></sortorder>
    <language><![CDATA[nl]]></language>
    <scale_id><![CDATA[0]]></scale_id>
   </row>
   <row>
    <qid><![CDATA[11753]]></qid>
    <code><![CDATA[7]]></code>
    <answer><![CDATA[Zeer hoog<br />3<br />]]></answer>
    <assessment_value><![CDATA[0]]></assessment_value>
    <sortorder><![CDATA[7]]></sortorder>
    <language><![CDATA[nl]]></language>
    <scale_id><![CDATA[0]]></scale_id>
   </row>
   <row>
    <qid><![CDATA[11755]]></qid>
    <code><![CDATA[3]]></code>
    <answer><![CDATA[-1]]></answer>
    <assessment_value><![CDATA[0]]></assessment_value>
    <sortorder><![CDATA[3]]></sortorder>
    <language><![CDATA[en]]></language>
    <scale_id><![CDATA[0]]></scale_id>
   </row>
   <row>
    <qid><![CDATA[11756]]></qid>
    <code><![CDATA[2]]></code>
    <answer><![CDATA[-2]]></answer>
    <assessment_value><![CDATA[1]]></assessment_value>
    <sortorder><![CDATA[2]]></sortorder>
    <language><![CDATA[nl]]></language>
    <scale_id><![CDATA[0]]></scale_id>
   </row>
   <row>
    <qid><![CDATA[11757]]></qid>
    <code><![CDATA[3]]></code>
    <answer><![CDATA[-1]]></answer>
    <assessment_value><![CDATA[0]]></assessment_value>
    <sortorder><![CDATA[3]]></sortorder>
    <language><![CDATA[en]]></language>
    <scale_id><![CDATA[0]]></scale_id>
   </row>
   <row>
    <qid><![CDATA[11758]]></qid>
    <code><![CDATA[2]]></code>
    <answer><![CDATA[<i>meer tijd nemen voor A</i><br />-2]]></answer>
    <assessment_value><![CDATA[1]]></assessment_value>
    <sortorder><![CDATA[2]]></sortorder>
    <language><![CDATA[nl]]></language>
    <scale_id><![CDATA[0]]></scale_id>
   </row>
   <row>
    <qid><![CDATA[11758]]></qid>
    <code><![CDATA[2]]></code>
    <answer><![CDATA[<i>took more time for A </i><br />-2]]></answer>
    <assessment_value><![CDATA[1]]></assessment_value>
    <sortorder><![CDATA[2]]></sortorder>
    <language><![CDATA[en]]></language>
    <scale_id><![CDATA[0]]></scale_id>
   </row>
   <row>
    <qid><![CDATA[11758]]></qid>
    <code><![CDATA[1]]></code>
    <answer><![CDATA[-3]]></answer>
    <assessment_value><![CDATA[1]]></assessment_value>
    <sortorder><![CDATA[1]]></sortorder>
    <language><![CDATA[nl]]></language>
    <scale_id><![CDATA[0]]></scale_id>
   </row>
   <row>
    <qid><![CDATA[11758]]></qid>
    <code><![CDATA[1]]></code>
    <answer><![CDATA[-3]]></answer>
    <assessment_value><![CDATA[1]]></assessment_value>
    <sortorder><![CDATA[1]]></sortorder>
    <language><![CDATA[en]]></language>
    <scale_id><![CDATA[0]]></scale_id>
   </row>
   <row>
    <qid><![CDATA[11759]]></qid>
    <code><![CDATA[5]]></code>
    <answer><![CDATA[1]]></answer>
    <assessment_value><![CDATA[1]]></assessment_value>
    <sortorder><![CDATA[5]]></sortorder>
    <language><![CDATA[en]]></language>
    <scale_id><![CDATA[0]]></scale_id>
   </row>
   <row>
    <qid><![CDATA[11759]]></qid>
    <code><![CDATA[4]]></code>
    <answer><![CDATA[0]]></answer>
    <assessment_value><![CDATA[1]]></assessment_value>
    <sortorder><![CDATA[4]]></sortorder>
    <language><![CDATA[nl]]></language>
    <scale_id><![CDATA[0]]></scale_id>
   </row>
   <row>
    <qid><![CDATA[11759]]></qid>
    <code><![CDATA[4]]></code>
    <answer><![CDATA[0]]></answer>
    <assessment_value><![CDATA[1]]></assessment_value>
    <sortorder><![CDATA[4]]></sortorder>
    <language><![CDATA[en]]></language>
    <scale_id><![CDATA[0]]></scale_id>
   </row>
   <row>
    <qid><![CDATA[11759]]></qid>
    <code><![CDATA[3]]></code>
    <answer><![CDATA[-1]]></answer>
    <assessment_value><![CDATA[1]]></assessment_value>
    <sortorder><![CDATA[3]]></sortorder>
    <language><![CDATA[nl]]></language>
    <scale_id><![CDATA[0]]></scale_id>
   </row>
   <row>
    <qid><![CDATA[11759]]></qid>
    <code><![CDATA[3]]></code>
    <answer><![CDATA[-1]]></answer>
    <assessment_value><![CDATA[1]]></assessment_value>
    <sortorder><![CDATA[3]]></sortorder>
    <language><![CDATA[en]]></language>
    <scale_id><![CDATA[0]]></scale_id>
   </row>
   <row>
    <qid><![CDATA[11760]]></qid>
    <code><![CDATA[2]]></code>
    <answer><![CDATA[-2]]></answer>
    <assessment_value><![CDATA[0]]></assessment_value>
    <sortorder><![CDATA[2]]></sortorder>
    <language><![CDATA[nl]]></language>
    <scale_id><![CDATA[0]]></scale_id>
   </row>
   <row>
    <qid><![CDATA[11760]]></qid>
    <code><![CDATA[2]]></code>
    <answer><![CDATA[-2]]></answer>
    <assessment_value><![CDATA[0]]></assessment_value>
    <sortorder><![CDATA[2]]></sortorder>
    <language><![CDATA[en]]></language>
    <scale_id><![CDATA[0]]></scale_id>
   </row>
   <row>
    <qid><![CDATA[11760]]></qid>
    <code><![CDATA[3]]></code>
    <answer><![CDATA[-1]]></answer>
    <assessment_value><![CDATA[0]]></assessment_value>
    <sortorder><![CDATA[3]]></sortorder>
    <language><![CDATA[nl]]></language>
    <scale_id><![CDATA[0]]></scale_id>
   </row>
   <row>
    <qid><![CDATA[11760]]></qid>
    <code><![CDATA[3]]></code>
    <answer><![CDATA[-1]]></answer>
    <assessment_value><![CDATA[0]]></assessment_value>
    <sortorder><![CDATA[3]]></sortorder>
    <language><![CDATA[en]]></language>
    <scale_id><![CDATA[0]]></scale_id>
   </row>
   <row>
    <qid><![CDATA[11760]]></qid>
    <code><![CDATA[4]]></code>
    <answer><![CDATA[0]]></answer>
    <assessment_value><![CDATA[0]]></assessment_value>
    <sortorder><![CDATA[4]]></sortorder>
    <language><![CDATA[nl]]></language>
    <scale_id><![CDATA[0]]></scale_id>
   </row>
   <row>
    <qid><![CDATA[11761]]></qid>
    <code><![CDATA[3]]></code>
    <answer><![CDATA[-1]]></answer>
    <assessment_value><![CDATA[1]]></assessment_value>
    <sortorder><![CDATA[3]]></sortorder>
    <language><![CDATA[nl]]></language>
    <scale_id><![CDATA[0]]></scale_id>
   </row>
   <row>
    <qid><![CDATA[11761]]></qid>
    <code><![CDATA[3]]></code>
    <answer><![CDATA[-1]]></answer>
    <assessment_value><![CDATA[1]]></assessment_value>
    <sortorder><![CDATA[3]]></sortorder>
    <language><![CDATA[en]]></language>
    <scale_id><![CDATA[0]]></scale_id>
   </row>
   <row>
    <qid><![CDATA[11761]]></qid>
    <code><![CDATA[4]]></code>
    <answer><![CDATA[0]]></answer>
    <assessment_value><![CDATA[1]]></assessment_value>
    <sortorder><![CDATA[4]]></sortorder>
    <language><![CDATA[nl]]></language>
    <scale_id><![CDATA[0]]></scale_id>
   </row>
   <row>
    <qid><![CDATA[11761]]></qid>
    <code><![CDATA[4]]></code>
    <answer><![CDATA[0]]></answer>
    <assessment_value><![CDATA[1]]></assessment_value>
    <sortorder><![CDATA[4]]></sortorder>
    <language><![CDATA[en]]></language>
    <scale_id><![CDATA[0]]></scale_id>
   </row>
   <row>
    <qid><![CDATA[11761]]></qid>
    <code><![CDATA[5]]></code>
    <answer><![CDATA[1]]></answer>
    <assessment_value><![CDATA[1]]></assessment_value>
    <sortorder><![CDATA[5]]></sortorder>
    <language><![CDATA[nl]]></language>
    <scale_id><![CDATA[0]]></scale_id>
   </row>
   <row>
    <qid><![CDATA[11762]]></qid>
    <code><![CDATA[3]]></code>
    <answer><![CDATA[-1]]></answer>
    <assessment_value><![CDATA[0]]></assessment_value>
    <sortorder><![CDATA[3]]></sortorder>
    <language><![CDATA[en]]></language>
    <scale_id><![CDATA[0]]></scale_id>
   </row>
   <row>
    <qid><![CDATA[11762]]></qid>
    <code><![CDATA[4]]></code>
    <answer><![CDATA[0]]></answer>
    <assessment_value><![CDATA[0]]></assessment_value>
    <sortorder><![CDATA[4]]></sortorder>
    <language><![CDATA[nl]]></language>
    <scale_id><![CDATA[0]]></scale_id>
   </row>
   <row>
    <qid><![CDATA[11762]]></qid>
    <code><![CDATA[4]]></code>
    <answer><![CDATA[0]]></answer>
    <assessment_value><![CDATA[0]]></assessment_value>
    <sortorder><![CDATA[4]]></sortorder>
    <language><![CDATA[en]]></language>
    <scale_id><![CDATA[0]]></scale_id>
   </row>
   <row>
    <qid><![CDATA[11762]]></qid>
    <code><![CDATA[5]]></code>
    <answer><![CDATA[1]]></answer>
    <assessment_value><![CDATA[0]]></assessment_value>
    <sortorder><![CDATA[5]]></sortorder>
    <language><![CDATA[nl]]></language>
    <scale_id><![CDATA[0]]></scale_id>
   </row>
   <row>
    <qid><![CDATA[11762]]></qid>
    <code><![CDATA[5]]></code>
    <answer><![CDATA[1]]></answer>
    <assessment_value><![CDATA[0]]></assessment_value>
    <sortorder><![CDATA[5]]></sortorder>
    <language><![CDATA[en]]></language>
    <scale_id><![CDATA[0]]></scale_id>
   </row>
   <row>
    <qid><![CDATA[11762]]></qid>
    <code><![CDATA[6]]></code>
    <answer><![CDATA[2]]></answer>
    <assessment_value><![CDATA[0]]></assessment_value>
    <sortorder><![CDATA[6]]></sortorder>
    <language><![CDATA[nl]]></language>
    <scale_id><![CDATA[0]]></scale_id>
   </row>
   <row>
    <qid><![CDATA[11762]]></qid>
    <code><![CDATA[6]]></code>
    <answer><![CDATA[2]]></answer>
    <assessment_value><![CDATA[0]]></assessment_value>
    <sortorder><![CDATA[6]]></sortorder>
    <language><![CDATA[en]]></language>
    <scale_id><![CDATA[0]]></scale_id>
   </row>
   <row>
    <qid><![CDATA[11762]]></qid>
    <code><![CDATA[7]]></code>
    <answer><![CDATA[Helemaal niet gestrest <br />3<br />]]></answer>
    <assessment_value><![CDATA[0]]></assessment_value>
    <sortorder><![CDATA[7]]></sortorder>
    <language><![CDATA[nl]]></language>
    <scale_id><![CDATA[0]]></scale_id>
   </row>
   <row>
    <qid><![CDATA[11762]]></qid>
    <code><![CDATA[7]]></code>
    <answer><![CDATA[Not at all distressed<br />3<br />]]></answer>
    <assessment_value><![CDATA[0]]></assessment_value>
    <sortorder><![CDATA[7]]></sortorder>
    <language><![CDATA[en]]></language>
    <scale_id><![CDATA[0]]></scale_id>
   </row>
   <row>
    <qid><![CDATA[11764]]></qid>
    <code><![CDATA[3]]></code>
    <answer><![CDATA[-1]]></answer>
    <assessment_value><![CDATA[0]]></assessment_value>
    <sortorder><![CDATA[3]]></sortorder>
    <language><![CDATA[en]]></language>
    <scale_id><![CDATA[0]]></scale_id>
   </row>
   <row>
    <qid><![CDATA[11764]]></qid>
    <code><![CDATA[4]]></code>
    <answer><![CDATA[0]]></answer>
    <assessment_value><![CDATA[0]]></assessment_value>
    <sortorder><![CDATA[4]]></sortorder>
    <language><![CDATA[nl]]></language>
    <scale_id><![CDATA[0]]></scale_id>
   </row>
   <row>
    <qid><![CDATA[11764]]></qid>
    <code><![CDATA[4]]></code>
    <answer><![CDATA[0]]></answer>
    <assessment_value><![CDATA[0]]></assessment_value>
    <sortorder><![CDATA[4]]></sortorder>
    <language><![CDATA[en]]></language>
    <scale_id><![CDATA[0]]></scale_id>
   </row>
   <row>
    <qid><![CDATA[11764]]></qid>
    <code><![CDATA[5]]></code>
    <answer><![CDATA[1]]></answer>
    <assessment_value><![CDATA[0]]></assessment_value>
    <sortorder><![CDATA[5]]></sortorder>
    <language><![CDATA[nl]]></language>
    <scale_id><![CDATA[0]]></scale_id>
   </row>
   <row>
    <qid><![CDATA[11764]]></qid>
    <code><![CDATA[5]]></code>
    <answer><![CDATA[1]]></answer>
    <assessment_value><![CDATA[0]]></assessment_value>
    <sortorder><![CDATA[5]]></sortorder>
    <language><![CDATA[en]]></language>
    <scale_id><![CDATA[0]]></scale_id>
   </row>
   <row>
    <qid><![CDATA[11723]]></qid>
    <code><![CDATA[2]]></code>
    <answer><![CDATA[-2]]></answer>
    <assessment_value><![CDATA[1]]></assessment_value>
    <sortorder><![CDATA[2]]></sortorder>
    <language><![CDATA[nl]]></language>
    <scale_id><![CDATA[0]]></scale_id>
   </row>
   <row>
    <qid><![CDATA[11723]]></qid>
    <code><![CDATA[2]]></code>
    <answer><![CDATA[-2]]></answer>
    <assessment_value><![CDATA[1]]></assessment_value>
    <sortorder><![CDATA[2]]></sortorder>
    <language><![CDATA[en]]></language>
    <scale_id><![CDATA[0]]></scale_id>
   </row>
   <row>
    <qid><![CDATA[11723]]></qid>
    <code><![CDATA[3]]></code>
    <answer><![CDATA[-1]]></answer>
    <assessment_value><![CDATA[1]]></assessment_value>
    <sortorder><![CDATA[3]]></sortorder>
    <language><![CDATA[nl]]></language>
    <scale_id><![CDATA[0]]></scale_id>
   </row>
   <row>
    <qid><![CDATA[11723]]></qid>
    <code><![CDATA[3]]></code>
    <answer><![CDATA[-1]]></answer>
    <assessment_value><![CDATA[1]]></assessment_value>
    <sortorder><![CDATA[3]]></sortorder>
    <language><![CDATA[en]]></language>
    <scale_id><![CDATA[0]]></scale_id>
   </row>
   <row>
    <qid><![CDATA[11724]]></qid>
    <code><![CDATA[4]]></code>
    <answer><![CDATA[0]]></answer>
    <assessment_value><![CDATA[1]]></assessment_value>
    <sortorder><![CDATA[4]]></sortorder>
    <language><![CDATA[nl]]></language>
    <scale_id><![CDATA[0]]></scale_id>
   </row>
   <row>
    <qid><![CDATA[11724]]></qid>
    <code><![CDATA[2]]></code>
    <answer><![CDATA[-2]]></answer>
    <assessment_value><![CDATA[1]]></assessment_value>
    <sortorder><![CDATA[2]]></sortorder>
    <language><![CDATA[nl]]></language>
    <scale_id><![CDATA[0]]></scale_id>
   </row>
   <row>
    <qid><![CDATA[11724]]></qid>
    <code><![CDATA[2]]></code>
    <answer><![CDATA[-2]]></answer>
    <assessment_value><![CDATA[1]]></assessment_value>
    <sortorder><![CDATA[2]]></sortorder>
    <language><![CDATA[en]]></language>
    <scale_id><![CDATA[0]]></scale_id>
   </row>
   <row>
    <qid><![CDATA[11746]]></qid>
    <code><![CDATA[3]]></code>
    <answer><![CDATA[-1]]></answer>
    <assessment_value><![CDATA[1]]></assessment_value>
    <sortorder><![CDATA[3]]></sortorder>
    <language><![CDATA[en]]></language>
    <scale_id><![CDATA[0]]></scale_id>
   </row>
   <row>
    <qid><![CDATA[11725]]></qid>
    <code><![CDATA[4]]></code>
    <answer><![CDATA[0]]></answer>
    <assessment_value><![CDATA[1]]></assessment_value>
    <sortorder><![CDATA[4]]></sortorder>
    <language><![CDATA[nl]]></language>
    <scale_id><![CDATA[0]]></scale_id>
   </row>
   <row>
    <qid><![CDATA[11747]]></qid>
    <code><![CDATA[2]]></code>
    <answer><![CDATA[-2]]></answer>
    <assessment_value><![CDATA[0]]></assessment_value>
    <sortorder><![CDATA[2]]></sortorder>
    <language><![CDATA[en]]></language>
    <scale_id><![CDATA[0]]></scale_id>
   </row>
   <row>
    <qid><![CDATA[11725]]></qid>
    <code><![CDATA[4]]></code>
    <answer><![CDATA[0]]></answer>
    <assessment_value><![CDATA[1]]></assessment_value>
    <sortorder><![CDATA[4]]></sortorder>
    <language><![CDATA[en]]></language>
    <scale_id><![CDATA[0]]></scale_id>
   </row>
   <row>
    <qid><![CDATA[11747]]></qid>
    <code><![CDATA[3]]></code>
    <answer><![CDATA[-1]]></answer>
    <assessment_value><![CDATA[0]]></assessment_value>
    <sortorder><![CDATA[3]]></sortorder>
    <language><![CDATA[nl]]></language>
    <scale_id><![CDATA[0]]></scale_id>
   </row>
   <row>
    <qid><![CDATA[11725]]></qid>
    <code><![CDATA[3]]></code>
    <answer><![CDATA[-1]]></answer>
    <assessment_value><![CDATA[1]]></assessment_value>
    <sortorder><![CDATA[3]]></sortorder>
    <language><![CDATA[en]]></language>
    <scale_id><![CDATA[0]]></scale_id>
   </row>
   <row>
    <qid><![CDATA[11725]]></qid>
    <code><![CDATA[6]]></code>
    <answer><![CDATA[2]]></answer>
    <assessment_value><![CDATA[1]]></assessment_value>
    <sortorder><![CDATA[6]]></sortorder>
    <language><![CDATA[en]]></language>
    <scale_id><![CDATA[0]]></scale_id>
   </row>
   <row>
    <qid><![CDATA[11724]]></qid>
    <code><![CDATA[5]]></code>
    <answer><![CDATA[1]]></answer>
    <assessment_value><![CDATA[1]]></assessment_value>
    <sortorder><![CDATA[5]]></sortorder>
    <language><![CDATA[en]]></language>
    <scale_id><![CDATA[0]]></scale_id>
   </row>
   <row>
    <qid><![CDATA[11724]]></qid>
    <code><![CDATA[6]]></code>
    <answer><![CDATA[2]]></answer>
    <assessment_value><![CDATA[1]]></assessment_value>
    <sortorder><![CDATA[6]]></sortorder>
    <language><![CDATA[nl]]></language>
    <scale_id><![CDATA[0]]></scale_id>
   </row>
   <row>
    <qid><![CDATA[11724]]></qid>
    <code><![CDATA[6]]></code>
    <answer><![CDATA[2]]></answer>
    <assessment_value><![CDATA[1]]></assessment_value>
    <sortorder><![CDATA[6]]></sortorder>
    <language><![CDATA[en]]></language>
    <scale_id><![CDATA[0]]></scale_id>
   </row>
   <row>
    <qid><![CDATA[11724]]></qid>
    <code><![CDATA[7]]></code>
    <answer><![CDATA[Niet Overtuigend<br />3<br />]]></answer>
    <assessment_value><![CDATA[1]]></assessment_value>
    <sortorder><![CDATA[7]]></sortorder>
    <language><![CDATA[nl]]></language>
    <scale_id><![CDATA[0]]></scale_id>
   </row>
   <row>
    <qid><![CDATA[11748]]></qid>
    <code><![CDATA[4]]></code>
    <answer><![CDATA[0]]></answer>
    <assessment_value><![CDATA[1]]></assessment_value>
    <sortorder><![CDATA[4]]></sortorder>
    <language><![CDATA[nl]]></language>
    <scale_id><![CDATA[0]]></scale_id>
   </row>
   <row>
    <qid><![CDATA[11723]]></qid>
    <code><![CDATA[7]]></code>
    <answer><![CDATA[Niet Overtuigend<br />3<br />]]></answer>
    <assessment_value><![CDATA[1]]></assessment_value>
    <sortorder><![CDATA[7]]></sortorder>
    <language><![CDATA[nl]]></language>
    <scale_id><![CDATA[0]]></scale_id>
   </row>
   <row>
    <qid><![CDATA[11726]]></qid>
    <code><![CDATA[6]]></code>
    <answer><![CDATA[2]]></answer>
    <assessment_value><![CDATA[0]]></assessment_value>
    <sortorder><![CDATA[6]]></sortorder>
    <language><![CDATA[en]]></language>
    <scale_id><![CDATA[0]]></scale_id>
   </row>
   <row>
    <qid><![CDATA[11726]]></qid>
    <code><![CDATA[7]]></code>
    <answer><![CDATA[Good<br />3<br />]]></answer>
    <assessment_value><![CDATA[0]]></assessment_value>
    <sortorder><![CDATA[7]]></sortorder>
    <language><![CDATA[en]]></language>
    <scale_id><![CDATA[0]]></scale_id>
   </row>
   <row>
    <qid><![CDATA[11726]]></qid>
    <code><![CDATA[7]]></code>
    <answer><![CDATA[Goed<br />3<br />]]></answer>
    <assessment_value><![CDATA[0]]></assessment_value>
    <sortorder><![CDATA[7]]></sortorder>
    <language><![CDATA[nl]]></language>
    <scale_id><![CDATA[0]]></scale_id>
   </row>
   <row>
    <qid><![CDATA[11745]]></qid>
    <code><![CDATA[4]]></code>
    <answer><![CDATA[0]]></answer>
    <assessment_value><![CDATA[0]]></assessment_value>
    <sortorder><![CDATA[4]]></sortorder>
    <language><![CDATA[en]]></language>
    <scale_id><![CDATA[0]]></scale_id>
   </row>
   <row>
    <qid><![CDATA[11745]]></qid>
    <code><![CDATA[2]]></code>
    <answer><![CDATA[-2]]></answer>
    <assessment_value><![CDATA[0]]></assessment_value>
    <sortorder><![CDATA[2]]></sortorder>
    <language><![CDATA[en]]></language>
    <scale_id><![CDATA[0]]></scale_id>
   </row>
   <row>
    <qid><![CDATA[11745]]></qid>
    <code><![CDATA[3]]></code>
    <answer><![CDATA[-1]]></answer>
    <assessment_value><![CDATA[0]]></assessment_value>
    <sortorder><![CDATA[3]]></sortorder>
    <language><![CDATA[nl]]></language>
    <scale_id><![CDATA[0]]></scale_id>
   </row>
   <row>
    <qid><![CDATA[11745]]></qid>
    <code><![CDATA[3]]></code>
    <answer><![CDATA[-1]]></answer>
    <assessment_value><![CDATA[0]]></assessment_value>
    <sortorder><![CDATA[3]]></sortorder>
    <language><![CDATA[en]]></language>
    <scale_id><![CDATA[0]]></scale_id>
   </row>
   <row>
    <qid><![CDATA[11746]]></qid>
    <code><![CDATA[2]]></code>
    <answer><![CDATA[-2]]></answer>
    <assessment_value><![CDATA[1]]></assessment_value>
    <sortorder><![CDATA[2]]></sortorder>
    <language><![CDATA[en]]></language>
    <scale_id><![CDATA[0]]></scale_id>
   </row>
   <row>
    <qid><![CDATA[11746]]></qid>
    <code><![CDATA[3]]></code>
    <answer><![CDATA[-1]]></answer>
    <assessment_value><![CDATA[1]]></assessment_value>
    <sortorder><![CDATA[3]]></sortorder>
    <language><![CDATA[nl]]></language>
    <scale_id><![CDATA[0]]></scale_id>
   </row>
   <row>
    <qid><![CDATA[11744]]></qid>
    <code><![CDATA[5]]></code>
    <answer><![CDATA[1]]></answer>
    <assessment_value><![CDATA[1]]></assessment_value>
    <sortorder><![CDATA[5]]></sortorder>
    <language><![CDATA[en]]></language>
    <scale_id><![CDATA[0]]></scale_id>
   </row>
   <row>
    <qid><![CDATA[11744]]></qid>
    <code><![CDATA[6]]></code>
    <answer><![CDATA[2]]></answer>
    <assessment_value><![CDATA[1]]></assessment_value>
    <sortorder><![CDATA[6]]></sortorder>
    <language><![CDATA[nl]]></language>
    <scale_id><![CDATA[0]]></scale_id>
   </row>
   <row>
    <qid><![CDATA[11744]]></qid>
    <code><![CDATA[6]]></code>
    <answer><![CDATA[2]]></answer>
    <assessment_value><![CDATA[1]]></assessment_value>
    <sortorder><![CDATA[6]]></sortorder>
    <language><![CDATA[en]]></language>
    <scale_id><![CDATA[0]]></scale_id>
   </row>
   <row>
    <qid><![CDATA[11742]]></qid>
    <code><![CDATA[3]]></code>
    <answer><![CDATA[-1]]></answer>
    <assessment_value><![CDATA[1]]></assessment_value>
    <sortorder><![CDATA[3]]></sortorder>
    <language><![CDATA[nl]]></language>
    <scale_id><![CDATA[0]]></scale_id>
   </row>
   <row>
    <qid><![CDATA[11742]]></qid>
    <code><![CDATA[3]]></code>
    <answer><![CDATA[-1]]></answer>
    <assessment_value><![CDATA[1]]></assessment_value>
    <sortorder><![CDATA[3]]></sortorder>
    <language><![CDATA[en]]></language>
    <scale_id><![CDATA[0]]></scale_id>
   </row>
   <row>
    <qid><![CDATA[11742]]></qid>
    <code><![CDATA[4]]></code>
    <answer><![CDATA[0]]></answer>
    <assessment_value><![CDATA[1]]></assessment_value>
    <sortorder><![CDATA[4]]></sortorder>
    <language><![CDATA[nl]]></language>
    <scale_id><![CDATA[0]]></scale_id>
   </row>
   <row>
    <qid><![CDATA[11742]]></qid>
    <code><![CDATA[4]]></code>
    <answer><![CDATA[0]]></answer>
    <assessment_value><![CDATA[1]]></assessment_value>
    <sortorder><![CDATA[4]]></sortorder>
    <language><![CDATA[en]]></language>
    <scale_id><![CDATA[0]]></scale_id>
   </row>
   <row>
    <qid><![CDATA[11747]]></qid>
    <code><![CDATA[2]]></code>
    <answer><![CDATA[-2]]></answer>
    <assessment_value><![CDATA[0]]></assessment_value>
    <sortorder><![CDATA[2]]></sortorder>
    <language><![CDATA[nl]]></language>
    <scale_id><![CDATA[0]]></scale_id>
   </row>
   <row>
    <qid><![CDATA[11746]]></qid>
    <code><![CDATA[7]]></code>
    <answer><![CDATA[Zeer hoog<br />3<br />]]></answer>
    <assessment_value><![CDATA[1]]></assessment_value>
    <sortorder><![CDATA[7]]></sortorder>
    <language><![CDATA[nl]]></language>
    <scale_id><![CDATA[0]]></scale_id>
   </row>
   <row>
    <qid><![CDATA[11726]]></qid>
    <code><![CDATA[5]]></code>
    <answer><![CDATA[1]]></answer>
    <assessment_value><![CDATA[0]]></assessment_value>
    <sortorder><![CDATA[5]]></sortorder>
    <language><![CDATA[nl]]></language>
    <scale_id><![CDATA[0]]></scale_id>
   </row>
   <row>
    <qid><![CDATA[11726]]></qid>
    <code><![CDATA[1]]></code>
    <answer><![CDATA[Slecht<br />-3<br />]]></answer>
    <assessment_value><![CDATA[0]]></assessment_value>
    <sortorder><![CDATA[1]]></sortorder>
    <language><![CDATA[nl]]></language>
    <scale_id><![CDATA[0]]></scale_id>
   </row>
   <row>
    <qid><![CDATA[11726]]></qid>
    <code><![CDATA[5]]></code>
    <answer><![CDATA[1]]></answer>
    <assessment_value><![CDATA[0]]></assessment_value>
    <sortorder><![CDATA[5]]></sortorder>
    <language><![CDATA[en]]></language>
    <scale_id><![CDATA[0]]></scale_id>
   </row>
   <row>
    <qid><![CDATA[11726]]></qid>
    <code><![CDATA[6]]></code>
    <answer><![CDATA[2]]></answer>
    <assessment_value><![CDATA[0]]></assessment_value>
    <sortorder><![CDATA[6]]></sortorder>
    <language><![CDATA[nl]]></language>
    <scale_id><![CDATA[0]]></scale_id>
   </row>
   <row>
    <qid><![CDATA[11755]]></qid>
    <code><![CDATA[5]]></code>
    <answer><![CDATA[1]]></answer>
    <assessment_value><![CDATA[0]]></assessment_value>
    <sortorder><![CDATA[5]]></sortorder>
    <language><![CDATA[en]]></language>
    <scale_id><![CDATA[0]]></scale_id>
   </row>
   <row>
    <qid><![CDATA[11755]]></qid>
    <code><![CDATA[5]]></code>
    <answer><![CDATA[1]]></answer>
    <assessment_value><![CDATA[0]]></assessment_value>
    <sortorder><![CDATA[5]]></sortorder>
    <language><![CDATA[nl]]></language>
    <scale_id><![CDATA[0]]></scale_id>
   </row>
   <row>
    <qid><![CDATA[11755]]></qid>
    <code><![CDATA[6]]></code>
    <answer><![CDATA[2]]></answer>
    <assessment_value><![CDATA[0]]></assessment_value>
    <sortorder><![CDATA[6]]></sortorder>
    <language><![CDATA[nl]]></language>
    <scale_id><![CDATA[0]]></scale_id>
   </row>
   <row>
    <qid><![CDATA[11754]]></qid>
    <code><![CDATA[2]]></code>
    <answer><![CDATA[-2]]></answer>
    <assessment_value><![CDATA[1]]></assessment_value>
    <sortorder><![CDATA[2]]></sortorder>
    <language><![CDATA[nl]]></language>
    <scale_id><![CDATA[0]]></scale_id>
   </row>
   <row>
    <qid><![CDATA[11754]]></qid>
    <code><![CDATA[1]]></code>
    <answer><![CDATA[No chance<br />-3<br />]]></answer>
    <assessment_value><![CDATA[1]]></assessment_value>
    <sortorder><![CDATA[1]]></sortorder>
    <language><![CDATA[en]]></language>
    <scale_id><![CDATA[0]]></scale_id>
   </row>
   <row>
    <qid><![CDATA[11754]]></qid>
    <code><![CDATA[1]]></code>
    <answer><![CDATA[Zeer laag<br />-3<br />]]></answer>
    <assessment_value><![CDATA[1]]></assessment_value>
    <sortorder><![CDATA[1]]></sortorder>
    <language><![CDATA[nl]]></language>
    <scale_id><![CDATA[0]]></scale_id>
   </row>
   <row>
    <qid><![CDATA[11754]]></qid>
    <code><![CDATA[3]]></code>
    <answer><![CDATA[-1]]></answer>
    <assessment_value><![CDATA[1]]></assessment_value>
    <sortorder><![CDATA[3]]></sortorder>
    <language><![CDATA[nl]]></language>
    <scale_id><![CDATA[0]]></scale_id>
   </row>
   <row>
    <qid><![CDATA[11753]]></qid>
    <code><![CDATA[4]]></code>
    <answer><![CDATA[0]]></answer>
    <assessment_value><![CDATA[0]]></assessment_value>
    <sortorder><![CDATA[4]]></sortorder>
    <language><![CDATA[nl]]></language>
    <scale_id><![CDATA[0]]></scale_id>
   </row>
   <row>
    <qid><![CDATA[11753]]></qid>
    <code><![CDATA[3]]></code>
    <answer><![CDATA[-1]]></answer>
    <assessment_value><![CDATA[0]]></assessment_value>
    <sortorder><![CDATA[3]]></sortorder>
    <language><![CDATA[en]]></language>
    <scale_id><![CDATA[0]]></scale_id>
   </row>
   <row>
    <qid><![CDATA[11753]]></qid>
    <code><![CDATA[3]]></code>
    <answer><![CDATA[-1]]></answer>
    <assessment_value><![CDATA[0]]></assessment_value>
    <sortorder><![CDATA[3]]></sortorder>
    <language><![CDATA[nl]]></language>
    <scale_id><![CDATA[0]]></scale_id>
   </row>
   <row>
    <qid><![CDATA[11753]]></qid>
    <code><![CDATA[2]]></code>
    <answer><![CDATA[-2]]></answer>
    <assessment_value><![CDATA[0]]></assessment_value>
    <sortorder><![CDATA[2]]></sortorder>
    <language><![CDATA[en]]></language>
    <scale_id><![CDATA[0]]></scale_id>
   </row>
   <row>
    <qid><![CDATA[11752]]></qid>
    <code><![CDATA[5]]></code>
    <answer><![CDATA[1]]></answer>
    <assessment_value><![CDATA[1]]></assessment_value>
    <sortorder><![CDATA[5]]></sortorder>
    <language><![CDATA[en]]></language>
    <scale_id><![CDATA[0]]></scale_id>
   </row>
   <row>
    <qid><![CDATA[11752]]></qid>
    <code><![CDATA[6]]></code>
    <answer><![CDATA[2]]></answer>
    <assessment_value><![CDATA[1]]></assessment_value>
    <sortorder><![CDATA[6]]></sortorder>
    <language><![CDATA[nl]]></language>
    <scale_id><![CDATA[0]]></scale_id>
   </row>
   <row>
    <qid><![CDATA[11753]]></qid>
    <code><![CDATA[2]]></code>
    <answer><![CDATA[-2]]></answer>
    <assessment_value><![CDATA[0]]></assessment_value>
    <sortorder><![CDATA[2]]></sortorder>
    <language><![CDATA[nl]]></language>
    <scale_id><![CDATA[0]]></scale_id>
   </row>
   <row>
    <qid><![CDATA[11755]]></qid>
    <code><![CDATA[4]]></code>
    <answer><![CDATA[0]]></answer>
    <assessment_value><![CDATA[0]]></assessment_value>
    <sortorder><![CDATA[4]]></sortorder>
    <language><![CDATA[en]]></language>
    <scale_id><![CDATA[0]]></scale_id>
   </row>
   <row>
    <qid><![CDATA[11756]]></qid>
    <code><![CDATA[6]]></code>
    <answer><![CDATA[2]]></answer>
    <assessment_value><![CDATA[1]]></assessment_value>
    <sortorder><![CDATA[6]]></sortorder>
    <language><![CDATA[en]]></language>
    <scale_id><![CDATA[0]]></scale_id>
   </row>
   <row>
    <qid><![CDATA[11756]]></qid>
    <code><![CDATA[7]]></code>
    <answer><![CDATA[Zeer hoog<br />3<br />]]></answer>
    <assessment_value><![CDATA[1]]></assessment_value>
    <sortorder><![CDATA[7]]></sortorder>
    <language><![CDATA[nl]]></language>
    <scale_id><![CDATA[0]]></scale_id>
   </row>
   <row>
    <qid><![CDATA[11756]]></qid>
    <code><![CDATA[5]]></code>
    <answer><![CDATA[1]]></answer>
    <assessment_value><![CDATA[1]]></assessment_value>
    <sortorder><![CDATA[5]]></sortorder>
    <language><![CDATA[en]]></language>
    <scale_id><![CDATA[0]]></scale_id>
   </row>
   <row>
    <qid><![CDATA[11756]]></qid>
    <code><![CDATA[6]]></code>
    <answer><![CDATA[2]]></answer>
    <assessment_value><![CDATA[1]]></assessment_value>
    <sortorder><![CDATA[6]]></sortorder>
    <language><![CDATA[nl]]></language>
    <scale_id><![CDATA[0]]></scale_id>
   </row>
   <row>
    <qid><![CDATA[11757]]></qid>
    <code><![CDATA[6]]></code>
    <answer><![CDATA[2]]></answer>
    <assessment_value><![CDATA[0]]></assessment_value>
    <sortorder><![CDATA[6]]></sortorder>
    <language><![CDATA[nl]]></language>
    <scale_id><![CDATA[0]]></scale_id>
   </row>
   <row>
    <qid><![CDATA[11757]]></qid>
    <code><![CDATA[5]]></code>
    <answer><![CDATA[1]]></answer>
    <assessment_value><![CDATA[0]]></assessment_value>
    <sortorder><![CDATA[5]]></sortorder>
    <language><![CDATA[nl]]></language>
    <scale_id><![CDATA[0]]></scale_id>
   </row>
   <row>
    <qid><![CDATA[11757]]></qid>
    <code><![CDATA[5]]></code>
    <answer><![CDATA[1]]></answer>
    <assessment_value><![CDATA[0]]></assessment_value>
    <sortorder><![CDATA[5]]></sortorder>
    <language><![CDATA[en]]></language>
    <scale_id><![CDATA[0]]></scale_id>
   </row>
   <row>
    <qid><![CDATA[11757]]></qid>
    <code><![CDATA[4]]></code>
    <answer><![CDATA[0]]></answer>
    <assessment_value><![CDATA[0]]></assessment_value>
    <sortorder><![CDATA[4]]></sortorder>
    <language><![CDATA[en]]></language>
    <scale_id><![CDATA[0]]></scale_id>
   </row>
   <row>
    <qid><![CDATA[11758]]></qid>
    <code><![CDATA[5]]></code>
    <answer><![CDATA[1]]></answer>
    <assessment_value><![CDATA[1]]></assessment_value>
    <sortorder><![CDATA[5]]></sortorder>
    <language><![CDATA[nl]]></language>
    <scale_id><![CDATA[0]]></scale_id>
   </row>
   <row>
    <qid><![CDATA[11758]]></qid>
    <code><![CDATA[5]]></code>
    <answer><![CDATA[1]]></answer>
    <assessment_value><![CDATA[1]]></assessment_value>
    <sortorder><![CDATA[5]]></sortorder>
    <language><![CDATA[en]]></language>
    <scale_id><![CDATA[0]]></scale_id>
   </row>
   <row>
    <qid><![CDATA[11758]]></qid>
    <code><![CDATA[6]]></code>
    <answer><![CDATA[<i>meer tijd nemen voor B</i><br />2]]></answer>
    <assessment_value><![CDATA[1]]></assessment_value>
    <sortorder><![CDATA[6]]></sortorder>
    <language><![CDATA[nl]]></language>
    <scale_id><![CDATA[0]]></scale_id>
   </row>
   <row>
    <qid><![CDATA[11758]]></qid>
    <code><![CDATA[6]]></code>
    <answer><![CDATA[<i>took more time for B</i><br />2]]></answer>
    <assessment_value><![CDATA[1]]></assessment_value>
    <sortorder><![CDATA[6]]></sortorder>
    <language><![CDATA[en]]></language>
    <scale_id><![CDATA[0]]></scale_id>
   </row>
   <row>
    <qid><![CDATA[11759]]></qid>
    <code><![CDATA[7]]></code>
    <answer><![CDATA[Helemaal niet angstig<br />3<br />]]></answer>
    <assessment_value><![CDATA[1]]></assessment_value>
    <sortorder><![CDATA[7]]></sortorder>
    <language><![CDATA[nl]]></language>
    <scale_id><![CDATA[0]]></scale_id>
   </row>
   <row>
    <qid><![CDATA[11759]]></qid>
    <code><![CDATA[7]]></code>
    <answer><![CDATA[Not at all anxious<br />3<br />]]></answer>
    <assessment_value><![CDATA[1]]></assessment_value>
    <sortorder><![CDATA[7]]></sortorder>
    <language><![CDATA[en]]></language>
    <scale_id><![CDATA[0]]></scale_id>
   </row>
   <row>
    <qid><![CDATA[11759]]></qid>
    <code><![CDATA[6]]></code>
    <answer><![CDATA[2]]></answer>
    <assessment_value><![CDATA[1]]></assessment_value>
    <sortorder><![CDATA[6]]></sortorder>
    <language><![CDATA[nl]]></language>
    <scale_id><![CDATA[0]]></scale_id>
   </row>
   <row>
    <qid><![CDATA[11759]]></qid>
    <code><![CDATA[6]]></code>
    <answer><![CDATA[2]]></answer>
    <assessment_value><![CDATA[1]]></assessment_value>
    <sortorder><![CDATA[6]]></sortorder>
    <language><![CDATA[en]]></language>
    <scale_id><![CDATA[0]]></scale_id>
   </row>
   <row>
    <qid><![CDATA[11760]]></qid>
    <code><![CDATA[1]]></code>
    <answer><![CDATA[Extremely anxious<br />-3<br />]]></answer>
    <assessment_value><![CDATA[0]]></assessment_value>
    <sortorder><![CDATA[1]]></sortorder>
    <language><![CDATA[en]]></language>
    <scale_id><![CDATA[0]]></scale_id>
   </row>
   <row>
    <qid><![CDATA[11760]]></qid>
    <code><![CDATA[1]]></code>
    <answer><![CDATA[Extreem angstig<br />-3<br />]]></answer>
    <assessment_value><![CDATA[0]]></assessment_value>
    <sortorder><![CDATA[1]]></sortorder>
    <language><![CDATA[nl]]></language>
    <scale_id><![CDATA[0]]></scale_id>
   </row>
   <row>
    <qid><![CDATA[11761]]></qid>
    <code><![CDATA[1]]></code>
    <answer><![CDATA[Extreem gestrest<br />-3<br />]]></answer>
    <assessment_value><![CDATA[1]]></assessment_value>
    <sortorder><![CDATA[1]]></sortorder>
    <language><![CDATA[nl]]></language>
    <scale_id><![CDATA[0]]></scale_id>
   </row>
   <row>
    <qid><![CDATA[11761]]></qid>
    <code><![CDATA[1]]></code>
    <answer><![CDATA[Extremely distressed<br />-3<br />]]></answer>
    <assessment_value><![CDATA[1]]></assessment_value>
    <sortorder><![CDATA[1]]></sortorder>
    <language><![CDATA[en]]></language>
    <scale_id><![CDATA[0]]></scale_id>
   </row>
   <row>
    <qid><![CDATA[11761]]></qid>
    <code><![CDATA[2]]></code>
    <answer><![CDATA[-2]]></answer>
    <assessment_value><![CDATA[1]]></assessment_value>
    <sortorder><![CDATA[2]]></sortorder>
    <language><![CDATA[nl]]></language>
    <scale_id><![CDATA[0]]></scale_id>
   </row>
   <row>
    <qid><![CDATA[11761]]></qid>
    <code><![CDATA[2]]></code>
    <answer><![CDATA[-2]]></answer>
    <assessment_value><![CDATA[1]]></assessment_value>
    <sortorder><![CDATA[2]]></sortorder>
    <language><![CDATA[en]]></language>
    <scale_id><![CDATA[0]]></scale_id>
   </row>
   <row>
    <qid><![CDATA[11762]]></qid>
    <code><![CDATA[3]]></code>
    <answer><![CDATA[-1]]></answer>
    <assessment_value><![CDATA[0]]></assessment_value>
    <sortorder><![CDATA[3]]></sortorder>
    <language><![CDATA[nl]]></language>
    <scale_id><![CDATA[0]]></scale_id>
   </row>
   <row>
    <qid><![CDATA[11762]]></qid>
    <code><![CDATA[1]]></code>
    <answer><![CDATA[Extreem gestrest<br />-3<br />]]></answer>
    <assessment_value><![CDATA[0]]></assessment_value>
    <sortorder><![CDATA[1]]></sortorder>
    <language><![CDATA[nl]]></language>
    <scale_id><![CDATA[0]]></scale_id>
   </row>
   <row>
    <qid><![CDATA[11762]]></qid>
    <code><![CDATA[1]]></code>
    <answer><![CDATA[Extremely distressed<br />-3<br />]]></answer>
    <assessment_value><![CDATA[0]]></assessment_value>
    <sortorder><![CDATA[1]]></sortorder>
    <language><![CDATA[en]]></language>
    <scale_id><![CDATA[0]]></scale_id>
   </row>
   <row>
    <qid><![CDATA[11764]]></qid>
    <code><![CDATA[7]]></code>
    <answer><![CDATA[Helemaal niet ongemakkelijk<br />3<br />]]></answer>
    <assessment_value><![CDATA[0]]></assessment_value>
    <sortorder><![CDATA[7]]></sortorder>
    <language><![CDATA[nl]]></language>
    <scale_id><![CDATA[0]]></scale_id>
   </row>
   <row>
    <qid><![CDATA[11764]]></qid>
    <code><![CDATA[7]]></code>
    <answer><![CDATA[Not at all uneasy<br />3<br />]]></answer>
    <assessment_value><![CDATA[0]]></assessment_value>
    <sortorder><![CDATA[7]]></sortorder>
    <language><![CDATA[en]]></language>
    <scale_id><![CDATA[0]]></scale_id>
   </row>
   <row>
    <qid><![CDATA[11764]]></qid>
    <code><![CDATA[6]]></code>
    <answer><![CDATA[2]]></answer>
    <assessment_value><![CDATA[0]]></assessment_value>
    <sortorder><![CDATA[6]]></sortorder>
    <language><![CDATA[nl]]></language>
    <scale_id><![CDATA[0]]></scale_id>
   </row>
   <row>
    <qid><![CDATA[11764]]></qid>
    <code><![CDATA[6]]></code>
    <answer><![CDATA[2]]></answer>
    <assessment_value><![CDATA[0]]></assessment_value>
    <sortorder><![CDATA[6]]></sortorder>
    <language><![CDATA[en]]></language>
    <scale_id><![CDATA[0]]></scale_id>
   </row>
   <row>
    <qid><![CDATA[11723]]></qid>
    <code><![CDATA[1]]></code>
    <answer><![CDATA[Overtuigend<br />-3<br />]]></answer>
    <assessment_value><![CDATA[1]]></assessment_value>
    <sortorder><![CDATA[1]]></sortorder>
    <language><![CDATA[nl]]></language>
    <scale_id><![CDATA[0]]></scale_id>
   </row>
   <row>
    <qid><![CDATA[11723]]></qid>
    <code><![CDATA[1]]></code>
    <answer><![CDATA[Persuasive<br />-3<br />]]></answer>
    <assessment_value><![CDATA[1]]></assessment_value>
    <sortorder><![CDATA[1]]></sortorder>
    <language><![CDATA[en]]></language>
    <scale_id><![CDATA[0]]></scale_id>
   </row>
   <row>
    <qid><![CDATA[11724]]></qid>
    <code><![CDATA[1]]></code>
    <answer><![CDATA[Overtuigend<br />-3<br />]]></answer>
    <assessment_value><![CDATA[1]]></assessment_value>
    <sortorder><![CDATA[1]]></sortorder>
    <language><![CDATA[nl]]></language>
    <scale_id><![CDATA[0]]></scale_id>
   </row>
   <row>
    <qid><![CDATA[11724]]></qid>
    <code><![CDATA[1]]></code>
    <answer><![CDATA[Persuasive<br />-3<br />]]></answer>
    <assessment_value><![CDATA[1]]></assessment_value>
    <sortorder><![CDATA[1]]></sortorder>
    <language><![CDATA[en]]></language>
    <scale_id><![CDATA[0]]></scale_id>
   </row>
   <row>
    <qid><![CDATA[11725]]></qid>
    <code><![CDATA[3]]></code>
    <answer><![CDATA[-1]]></answer>
    <assessment_value><![CDATA[1]]></assessment_value>
    <sortorder><![CDATA[3]]></sortorder>
    <language><![CDATA[nl]]></language>
    <scale_id><![CDATA[0]]></scale_id>
   </row>
   <row>
    <qid><![CDATA[11726]]></qid>
    <code><![CDATA[4]]></code>
    <answer><![CDATA[0]]></answer>
    <assessment_value><![CDATA[0]]></assessment_value>
    <sortorder><![CDATA[4]]></sortorder>
    <language><![CDATA[nl]]></language>
    <scale_id><![CDATA[0]]></scale_id>
   </row>
   <row>
    <qid><![CDATA[11726]]></qid>
    <code><![CDATA[4]]></code>
    <answer><![CDATA[0]]></answer>
    <assessment_value><![CDATA[0]]></assessment_value>
    <sortorder><![CDATA[4]]></sortorder>
    <language><![CDATA[en]]></language>
    <scale_id><![CDATA[0]]></scale_id>
   </row>
   <row>
    <qid><![CDATA[11726]]></qid>
    <code><![CDATA[1]]></code>
    <answer><![CDATA[Bad<br />-3<br />]]></answer>
    <assessment_value><![CDATA[0]]></assessment_value>
    <sortorder><![CDATA[1]]></sortorder>
    <language><![CDATA[en]]></language>
    <scale_id><![CDATA[0]]></scale_id>
   </row>
   <row>
    <qid><![CDATA[11728]]></qid>
    <code><![CDATA[7]]></code>
    <answer><![CDATA[Stupid<br />3<br />]]></answer>
    <assessment_value><![CDATA[1]]></assessment_value>
    <sortorder><![CDATA[7]]></sortorder>
    <language><![CDATA[en]]></language>
    <scale_id><![CDATA[0]]></scale_id>
   </row>
   <row>
    <qid><![CDATA[11729]]></qid>
    <code><![CDATA[7]]></code>
    <answer><![CDATA[Niet goed doordacht<br />3<br />]]></answer>
    <assessment_value><![CDATA[0]]></assessment_value>
    <sortorder><![CDATA[7]]></sortorder>
    <language><![CDATA[nl]]></language>
    <scale_id><![CDATA[0]]></scale_id>
   </row>
   <row>
    <qid><![CDATA[11729]]></qid>
    <code><![CDATA[7]]></code>
    <answer><![CDATA[Stupid<br />-3<br />]]></answer>
    <assessment_value><![CDATA[0]]></assessment_value>
    <sortorder><![CDATA[7]]></sortorder>
    <language><![CDATA[en]]></language>
    <scale_id><![CDATA[0]]></scale_id>
   </row>
   <row>
    <qid><![CDATA[11730]]></qid>
    <code><![CDATA[7]]></code>
    <answer><![CDATA[Effective<br />3<br />]]></answer>
    <assessment_value><![CDATA[1]]></assessment_value>
    <sortorder><![CDATA[7]]></sortorder>
    <language><![CDATA[en]]></language>
    <scale_id><![CDATA[0]]></scale_id>
   </row>
   <row>
    <qid><![CDATA[11731]]></qid>
    <code><![CDATA[2]]></code>
    <answer><![CDATA[-2]]></answer>
    <assessment_value><![CDATA[0]]></assessment_value>
    <sortorder><![CDATA[2]]></sortorder>
    <language><![CDATA[nl]]></language>
    <scale_id><![CDATA[0]]></scale_id>
   </row>
   <row>
    <qid><![CDATA[11731]]></qid>
    <code><![CDATA[2]]></code>
    <answer><![CDATA[-2]]></answer>
    <assessment_value><![CDATA[0]]></assessment_value>
    <sortorder><![CDATA[2]]></sortorder>
    <language><![CDATA[en]]></language>
    <scale_id><![CDATA[0]]></scale_id>
   </row>
   <row>
    <qid><![CDATA[11733]]></qid>
    <code><![CDATA[7]]></code>
    <answer><![CDATA[Completely disagree<br />3<br />]]></answer>
    <assessment_value><![CDATA[0]]></assessment_value>
    <sortorder><![CDATA[7]]></sortorder>
    <language><![CDATA[en]]></language>
    <scale_id><![CDATA[0]]></scale_id>
   </row>
   <row>
    <qid><![CDATA[11732]]></qid>
    <code><![CDATA[4]]></code>
    <answer><![CDATA[0]]></answer>
    <assessment_value><![CDATA[1]]></assessment_value>
    <sortorder><![CDATA[4]]></sortorder>
    <language><![CDATA[en]]></language>
    <scale_id><![CDATA[0]]></scale_id>
   </row>
   <row>
    <qid><![CDATA[11735]]></qid>
    <code><![CDATA[7]]></code>
    <answer><![CDATA[Opvallend veel zwakke punten<br />3<br />]]></answer>
    <assessment_value><![CDATA[0]]></assessment_value>
    <sortorder><![CDATA[7]]></sortorder>
    <language><![CDATA[nl]]></language>
    <scale_id><![CDATA[0]]></scale_id>
   </row>
   <row>
    <qid><![CDATA[11735]]></qid>
    <code><![CDATA[7]]></code>
    <answer><![CDATA[Significant weaknesses<br />3<br />]]></answer>
    <assessment_value><![CDATA[0]]></assessment_value>
    <sortorder><![CDATA[7]]></sortorder>
    <language><![CDATA[en]]></language>
    <scale_id><![CDATA[0]]></scale_id>
   </row>
   <row>
    <qid><![CDATA[11735]]></qid>
    <code><![CDATA[6]]></code>
    <answer><![CDATA[2]]></answer>
    <assessment_value><![CDATA[0]]></assessment_value>
    <sortorder><![CDATA[6]]></sortorder>
    <language><![CDATA[nl]]></language>
    <scale_id><![CDATA[0]]></scale_id>
   </row>
   <row>
    <qid><![CDATA[11735]]></qid>
    <code><![CDATA[6]]></code>
    <answer><![CDATA[2]]></answer>
    <assessment_value><![CDATA[0]]></assessment_value>
    <sortorder><![CDATA[6]]></sortorder>
    <language><![CDATA[en]]></language>
    <scale_id><![CDATA[0]]></scale_id>
   </row>
   <row>
    <qid><![CDATA[11759]]></qid>
    <code><![CDATA[5]]></code>
    <answer><![CDATA[1]]></answer>
    <assessment_value><![CDATA[1]]></assessment_value>
    <sortorder><![CDATA[5]]></sortorder>
    <language><![CDATA[nl]]></language>
    <scale_id><![CDATA[0]]></scale_id>
   </row>
   <row>
    <qid><![CDATA[11736]]></qid>
    <code><![CDATA[6]]></code>
    <answer><![CDATA[2]]></answer>
    <assessment_value><![CDATA[1]]></assessment_value>
    <sortorder><![CDATA[6]]></sortorder>
    <language><![CDATA[en]]></language>
    <scale_id><![CDATA[0]]></scale_id>
   </row>
   <row>
    <qid><![CDATA[11736]]></qid>
    <code><![CDATA[3]]></code>
    <answer><![CDATA[-1]]></answer>
    <assessment_value><![CDATA[1]]></assessment_value>
    <sortorder><![CDATA[3]]></sortorder>
    <language><![CDATA[nl]]></language>
    <scale_id><![CDATA[0]]></scale_id>
   </row>
   <row>
    <qid><![CDATA[11739]]></qid>
    <code><![CDATA[2]]></code>
    <answer><![CDATA[-2]]></answer>
    <assessment_value><![CDATA[0]]></assessment_value>
    <sortorder><![CDATA[2]]></sortorder>
    <language><![CDATA[en]]></language>
    <scale_id><![CDATA[0]]></scale_id>
   </row>
   <row>
    <qid><![CDATA[11739]]></qid>
    <code><![CDATA[3]]></code>
    <answer><![CDATA[-1]]></answer>
    <assessment_value><![CDATA[0]]></assessment_value>
    <sortorder><![CDATA[3]]></sortorder>
    <language><![CDATA[nl]]></language>
    <scale_id><![CDATA[0]]></scale_id>
   </row>
   <row>
    <qid><![CDATA[11741]]></qid>
    <code><![CDATA[4]]></code>
    <answer><![CDATA[0]]></answer>
    <assessment_value><![CDATA[0]]></assessment_value>
    <sortorder><![CDATA[4]]></sortorder>
    <language><![CDATA[nl]]></language>
    <scale_id><![CDATA[0]]></scale_id>
   </row>
   <row>
    <qid><![CDATA[11740]]></qid>
    <code><![CDATA[7]]></code>
    <answer><![CDATA[Weinig moeite<br />3<br />]]></answer>
    <assessment_value><![CDATA[1]]></assessment_value>
    <sortorder><![CDATA[7]]></sortorder>
    <language><![CDATA[nl]]></language>
    <scale_id><![CDATA[0]]></scale_id>
   </row>
   <row>
    <qid><![CDATA[11740]]></qid>
    <code><![CDATA[4]]></code>
    <answer><![CDATA[0]]></answer>
    <assessment_value><![CDATA[1]]></assessment_value>
    <sortorder><![CDATA[4]]></sortorder>
    <language><![CDATA[nl]]></language>
    <scale_id><![CDATA[0]]></scale_id>
   </row>
   <row>
    <qid><![CDATA[11743]]></qid>
    <code><![CDATA[5]]></code>
    <answer><![CDATA[1]]></answer>
    <assessment_value><![CDATA[0]]></assessment_value>
    <sortorder><![CDATA[5]]></sortorder>
    <language><![CDATA[en]]></language>
    <scale_id><![CDATA[0]]></scale_id>
   </row>
   <row>
    <qid><![CDATA[11742]]></qid>
    <code><![CDATA[5]]></code>
    <answer><![CDATA[1]]></answer>
    <assessment_value><![CDATA[1]]></assessment_value>
    <sortorder><![CDATA[5]]></sortorder>
    <language><![CDATA[nl]]></language>
    <scale_id><![CDATA[0]]></scale_id>
   </row>
   <row>
    <qid><![CDATA[11745]]></qid>
    <code><![CDATA[7]]></code>
    <answer><![CDATA[Completely certain<br />3<br />]]></answer>
    <assessment_value><![CDATA[0]]></assessment_value>
    <sortorder><![CDATA[7]]></sortorder>
    <language><![CDATA[en]]></language>
    <scale_id><![CDATA[0]]></scale_id>
   </row>
   <row>
    <qid><![CDATA[11744]]></qid>
    <code><![CDATA[4]]></code>
    <answer><![CDATA[0]]></answer>
    <assessment_value><![CDATA[1]]></assessment_value>
    <sortorder><![CDATA[4]]></sortorder>
    <language><![CDATA[nl]]></language>
    <scale_id><![CDATA[0]]></scale_id>
   </row>
   <row>
    <qid><![CDATA[11747]]></qid>
    <code><![CDATA[5]]></code>
    <answer><![CDATA[1]]></answer>
    <assessment_value><![CDATA[0]]></assessment_value>
    <sortorder><![CDATA[5]]></sortorder>
    <language><![CDATA[nl]]></language>
    <scale_id><![CDATA[0]]></scale_id>
   </row>
   <row>
    <qid><![CDATA[11749]]></qid>
    <code><![CDATA[5]]></code>
    <answer><![CDATA[1]]></answer>
    <assessment_value><![CDATA[0]]></assessment_value>
    <sortorder><![CDATA[5]]></sortorder>
    <language><![CDATA[nl]]></language>
    <scale_id><![CDATA[0]]></scale_id>
   </row>
   <row>
    <qid><![CDATA[11748]]></qid>
    <code><![CDATA[7]]></code>
    <answer><![CDATA[Completely certain<br />3<br />]]></answer>
    <assessment_value><![CDATA[1]]></assessment_value>
    <sortorder><![CDATA[7]]></sortorder>
    <language><![CDATA[en]]></language>
    <scale_id><![CDATA[0]]></scale_id>
   </row>
   <row>
    <qid><![CDATA[11751]]></qid>
    <code><![CDATA[7]]></code>
    <answer><![CDATA[Completely certain<br />3<br />]]></answer>
    <assessment_value><![CDATA[0]]></assessment_value>
    <sortorder><![CDATA[7]]></sortorder>
    <language><![CDATA[en]]></language>
    <scale_id><![CDATA[0]]></scale_id>
   </row>
   <row>
    <qid><![CDATA[11750]]></qid>
    <code><![CDATA[5]]></code>
    <answer><![CDATA[1]]></answer>
    <assessment_value><![CDATA[1]]></assessment_value>
    <sortorder><![CDATA[5]]></sortorder>
    <language><![CDATA[en]]></language>
    <scale_id><![CDATA[0]]></scale_id>
   </row>
   <row>
    <qid><![CDATA[11753]]></qid>
    <code><![CDATA[4]]></code>
    <answer><![CDATA[0]]></answer>
    <assessment_value><![CDATA[0]]></assessment_value>
    <sortorder><![CDATA[4]]></sortorder>
    <language><![CDATA[en]]></language>
    <scale_id><![CDATA[0]]></scale_id>
   </row>
   <row>
    <qid><![CDATA[11752]]></qid>
    <code><![CDATA[5]]></code>
    <answer><![CDATA[1]]></answer>
    <assessment_value><![CDATA[1]]></assessment_value>
    <sortorder><![CDATA[5]]></sortorder>
    <language><![CDATA[nl]]></language>
    <scale_id><![CDATA[0]]></scale_id>
   </row>
   <row>
    <qid><![CDATA[11755]]></qid>
    <code><![CDATA[6]]></code>
    <answer><![CDATA[2]]></answer>
    <assessment_value><![CDATA[0]]></assessment_value>
    <sortorder><![CDATA[6]]></sortorder>
    <language><![CDATA[en]]></language>
    <scale_id><![CDATA[0]]></scale_id>
   </row>
   <row>
    <qid><![CDATA[11754]]></qid>
    <code><![CDATA[3]]></code>
    <answer><![CDATA[-1]]></answer>
    <assessment_value><![CDATA[1]]></assessment_value>
    <sortorder><![CDATA[3]]></sortorder>
    <language><![CDATA[en]]></language>
    <scale_id><![CDATA[0]]></scale_id>
   </row>
   <row>
    <qid><![CDATA[11754]]></qid>
    <code><![CDATA[4]]></code>
    <answer><![CDATA[0]]></answer>
    <assessment_value><![CDATA[1]]></assessment_value>
    <sortorder><![CDATA[4]]></sortorder>
    <language><![CDATA[nl]]></language>
    <scale_id><![CDATA[0]]></scale_id>
   </row>
   <row>
    <qid><![CDATA[11754]]></qid>
    <code><![CDATA[4]]></code>
    <answer><![CDATA[0]]></answer>
    <assessment_value><![CDATA[1]]></assessment_value>
    <sortorder><![CDATA[4]]></sortorder>
    <language><![CDATA[en]]></language>
    <scale_id><![CDATA[0]]></scale_id>
   </row>
   <row>
    <qid><![CDATA[11754]]></qid>
    <code><![CDATA[5]]></code>
    <answer><![CDATA[1]]></answer>
    <assessment_value><![CDATA[1]]></assessment_value>
    <sortorder><![CDATA[5]]></sortorder>
    <language><![CDATA[nl]]></language>
    <scale_id><![CDATA[0]]></scale_id>
   </row>
   <row>
    <qid><![CDATA[11756]]></qid>
    <code><![CDATA[5]]></code>
    <answer><![CDATA[1]]></answer>
    <assessment_value><![CDATA[1]]></assessment_value>
    <sortorder><![CDATA[5]]></sortorder>
    <language><![CDATA[nl]]></language>
    <scale_id><![CDATA[0]]></scale_id>
   </row>
   <row>
    <qid><![CDATA[11757]]></qid>
    <code><![CDATA[6]]></code>
    <answer><![CDATA[2]]></answer>
    <assessment_value><![CDATA[0]]></assessment_value>
    <sortorder><![CDATA[6]]></sortorder>
    <language><![CDATA[en]]></language>
    <scale_id><![CDATA[0]]></scale_id>
   </row>
   <row>
    <qid><![CDATA[11758]]></qid>
    <code><![CDATA[3]]></code>
    <answer><![CDATA[-1]]></answer>
    <assessment_value><![CDATA[1]]></assessment_value>
    <sortorder><![CDATA[3]]></sortorder>
    <language><![CDATA[nl]]></language>
    <scale_id><![CDATA[0]]></scale_id>
   </row>
   <row>
    <qid><![CDATA[11758]]></qid>
    <code><![CDATA[3]]></code>
    <answer><![CDATA[-1]]></answer>
    <assessment_value><![CDATA[1]]></assessment_value>
    <sortorder><![CDATA[3]]></sortorder>
    <language><![CDATA[en]]></language>
    <scale_id><![CDATA[0]]></scale_id>
   </row>
   <row>
    <qid><![CDATA[11760]]></qid>
    <code><![CDATA[4]]></code>
    <answer><![CDATA[0]]></answer>
    <assessment_value><![CDATA[0]]></assessment_value>
    <sortorder><![CDATA[4]]></sortorder>
    <language><![CDATA[en]]></language>
    <scale_id><![CDATA[0]]></scale_id>
   </row>
   <row>
    <qid><![CDATA[11759]]></qid>
    <code><![CDATA[2]]></code>
    <answer><![CDATA[-2]]></answer>
    <assessment_value><![CDATA[1]]></assessment_value>
    <sortorder><![CDATA[2]]></sortorder>
    <language><![CDATA[nl]]></language>
    <scale_id><![CDATA[0]]></scale_id>
   </row>
   <row>
    <qid><![CDATA[11761]]></qid>
    <code><![CDATA[5]]></code>
    <answer><![CDATA[1]]></answer>
    <assessment_value><![CDATA[1]]></assessment_value>
    <sortorder><![CDATA[5]]></sortorder>
    <language><![CDATA[en]]></language>
    <scale_id><![CDATA[0]]></scale_id>
   </row>
   <row>
    <qid><![CDATA[11764]]></qid>
    <code><![CDATA[2]]></code>
    <answer><![CDATA[-2]]></answer>
    <assessment_value><![CDATA[0]]></assessment_value>
    <sortorder><![CDATA[2]]></sortorder>
    <language><![CDATA[nl]]></language>
    <scale_id><![CDATA[0]]></scale_id>
   </row>
   <row>
    <qid><![CDATA[11764]]></qid>
    <code><![CDATA[2]]></code>
    <answer><![CDATA[-2]]></answer>
    <assessment_value><![CDATA[0]]></assessment_value>
    <sortorder><![CDATA[2]]></sortorder>
    <language><![CDATA[en]]></language>
    <scale_id><![CDATA[0]]></scale_id>
   </row>
   <row>
    <qid><![CDATA[11742]]></qid>
    <code><![CDATA[7]]></code>
    <answer><![CDATA[Completely certain<br />3<br />]]></answer>
    <assessment_value><![CDATA[1]]></assessment_value>
    <sortorder><![CDATA[7]]></sortorder>
    <language><![CDATA[en]]></language>
    <scale_id><![CDATA[0]]></scale_id>
   </row>
   <row>
    <qid><![CDATA[11743]]></qid>
    <code><![CDATA[1]]></code>
    <answer><![CDATA[No chance<br />-3<br />]]></answer>
    <assessment_value><![CDATA[0]]></assessment_value>
    <sortorder><![CDATA[1]]></sortorder>
    <language><![CDATA[en]]></language>
    <scale_id><![CDATA[0]]></scale_id>
   </row>
   <row>
    <qid><![CDATA[11744]]></qid>
    <code><![CDATA[7]]></code>
    <answer><![CDATA[Completely certain<br />3<br />]]></answer>
    <assessment_value><![CDATA[1]]></assessment_value>
    <sortorder><![CDATA[7]]></sortorder>
    <language><![CDATA[en]]></language>
    <scale_id><![CDATA[0]]></scale_id>
   </row>
   <row>
    <qid><![CDATA[11745]]></qid>
    <code><![CDATA[1]]></code>
    <answer><![CDATA[Zeer laag<br />-3<br />]]></answer>
    <assessment_value><![CDATA[0]]></assessment_value>
    <sortorder><![CDATA[1]]></sortorder>
    <language><![CDATA[nl]]></language>
    <scale_id><![CDATA[0]]></scale_id>
   </row>
   <row>
    <qid><![CDATA[11746]]></qid>
    <code><![CDATA[2]]></code>
    <answer><![CDATA[-2]]></answer>
    <assessment_value><![CDATA[1]]></assessment_value>
    <sortorder><![CDATA[2]]></sortorder>
    <language><![CDATA[nl]]></language>
    <scale_id><![CDATA[0]]></scale_id>
   </row>
   <row>
    <qid><![CDATA[11746]]></qid>
    <code><![CDATA[1]]></code>
    <answer><![CDATA[Zeer laag<br />-3<br />]]></answer>
    <assessment_value><![CDATA[1]]></assessment_value>
    <sortorder><![CDATA[1]]></sortorder>
    <language><![CDATA[nl]]></language>
    <scale_id><![CDATA[0]]></scale_id>
   </row>
   <row>
    <qid><![CDATA[11746]]></qid>
    <code><![CDATA[1]]></code>
    <answer><![CDATA[No chance<br />-3<br />]]></answer>
    <assessment_value><![CDATA[1]]></assessment_value>
    <sortorder><![CDATA[1]]></sortorder>
    <language><![CDATA[en]]></language>
    <scale_id><![CDATA[0]]></scale_id>
   </row>
   <row>
    <qid><![CDATA[11747]]></qid>
    <code><![CDATA[1]]></code>
    <answer><![CDATA[Zeer laag<br />-3<br />]]></answer>
    <assessment_value><![CDATA[0]]></assessment_value>
    <sortorder><![CDATA[1]]></sortorder>
    <language><![CDATA[nl]]></language>
    <scale_id><![CDATA[0]]></scale_id>
   </row>
   <row>
    <qid><![CDATA[11747]]></qid>
    <code><![CDATA[1]]></code>
    <answer><![CDATA[No chance<br />-3<br />]]></answer>
    <assessment_value><![CDATA[0]]></assessment_value>
    <sortorder><![CDATA[1]]></sortorder>
    <language><![CDATA[en]]></language>
    <scale_id><![CDATA[0]]></scale_id>
   </row>
   <row>
    <qid><![CDATA[11748]]></qid>
    <code><![CDATA[1]]></code>
    <answer><![CDATA[Zeer laag<br />-3<br />]]></answer>
    <assessment_value><![CDATA[1]]></assessment_value>
    <sortorder><![CDATA[1]]></sortorder>
    <language><![CDATA[nl]]></language>
    <scale_id><![CDATA[0]]></scale_id>
   </row>
   <row>
    <qid><![CDATA[11748]]></qid>
    <code><![CDATA[1]]></code>
    <answer><![CDATA[No chance<br />-3<br />]]></answer>
    <assessment_value><![CDATA[1]]></assessment_value>
    <sortorder><![CDATA[1]]></sortorder>
    <language><![CDATA[en]]></language>
    <scale_id><![CDATA[0]]></scale_id>
   </row>
   <row>
    <qid><![CDATA[11749]]></qid>
    <code><![CDATA[1]]></code>
    <answer><![CDATA[Zeer laag<br />-3<br />]]></answer>
    <assessment_value><![CDATA[0]]></assessment_value>
    <sortorder><![CDATA[1]]></sortorder>
    <language><![CDATA[nl]]></language>
    <scale_id><![CDATA[0]]></scale_id>
   </row>
   <row>
    <qid><![CDATA[11749]]></qid>
    <code><![CDATA[1]]></code>
    <answer><![CDATA[No chance<br />-3<br />]]></answer>
    <assessment_value><![CDATA[0]]></assessment_value>
    <sortorder><![CDATA[1]]></sortorder>
    <language><![CDATA[en]]></language>
    <scale_id><![CDATA[0]]></scale_id>
   </row>
   <row>
    <qid><![CDATA[11750]]></qid>
    <code><![CDATA[1]]></code>
    <answer><![CDATA[Zeer laag<br />-3<br />]]></answer>
    <assessment_value><![CDATA[1]]></assessment_value>
    <sortorder><![CDATA[1]]></sortorder>
    <language><![CDATA[nl]]></language>
    <scale_id><![CDATA[0]]></scale_id>
   </row>
   <row>
    <qid><![CDATA[11751]]></qid>
    <code><![CDATA[1]]></code>
    <answer><![CDATA[Zeer laag<br />-3<br />]]></answer>
    <assessment_value><![CDATA[0]]></assessment_value>
    <sortorder><![CDATA[1]]></sortorder>
    <language><![CDATA[nl]]></language>
    <scale_id><![CDATA[0]]></scale_id>
   </row>
   <row>
    <qid><![CDATA[11751]]></qid>
    <code><![CDATA[1]]></code>
    <answer><![CDATA[No chance<br />-3<br />]]></answer>
    <assessment_value><![CDATA[0]]></assessment_value>
    <sortorder><![CDATA[1]]></sortorder>
    <language><![CDATA[en]]></language>
    <scale_id><![CDATA[0]]></scale_id>
   </row>
   <row>
    <qid><![CDATA[11752]]></qid>
    <code><![CDATA[1]]></code>
    <answer><![CDATA[Zeer laag<br />-3<br />]]></answer>
    <assessment_value><![CDATA[1]]></assessment_value>
    <sortorder><![CDATA[1]]></sortorder>
    <language><![CDATA[nl]]></language>
    <scale_id><![CDATA[0]]></scale_id>
   </row>
   <row>
    <qid><![CDATA[11752]]></qid>
    <code><![CDATA[1]]></code>
    <answer><![CDATA[No chance<br />-3<br />]]></answer>
    <assessment_value><![CDATA[1]]></assessment_value>
    <sortorder><![CDATA[1]]></sortorder>
    <language><![CDATA[en]]></language>
    <scale_id><![CDATA[0]]></scale_id>
   </row>
   <row>
    <qid><![CDATA[11753]]></qid>
    <code><![CDATA[7]]></code>
    <answer><![CDATA[Completely certain<br />3<br />]]></answer>
    <assessment_value><![CDATA[0]]></assessment_value>
    <sortorder><![CDATA[7]]></sortorder>
    <language><![CDATA[en]]></language>
    <scale_id><![CDATA[0]]></scale_id>
   </row>
   <row>
    <qid><![CDATA[11754]]></qid>
    <code><![CDATA[2]]></code>
    <answer><![CDATA[-2]]></answer>
    <assessment_value><![CDATA[1]]></assessment_value>
    <sortorder><![CDATA[2]]></sortorder>
    <language><![CDATA[en]]></language>
    <scale_id><![CDATA[0]]></scale_id>
   </row>
   <row>
    <qid><![CDATA[11755]]></qid>
    <code><![CDATA[1]]></code>
    <answer><![CDATA[Zeer laag<br />-3<br />]]></answer>
    <assessment_value><![CDATA[0]]></assessment_value>
    <sortorder><![CDATA[1]]></sortorder>
    <language><![CDATA[nl]]></language>
    <scale_id><![CDATA[0]]></scale_id>
   </row>
   <row>
    <qid><![CDATA[11755]]></qid>
    <code><![CDATA[1]]></code>
    <answer><![CDATA[No chance<br />-3<br />]]></answer>
    <assessment_value><![CDATA[0]]></assessment_value>
    <sortorder><![CDATA[1]]></sortorder>
    <language><![CDATA[en]]></language>
    <scale_id><![CDATA[0]]></scale_id>
   </row>
   <row>
    <qid><![CDATA[11756]]></qid>
    <code><![CDATA[1]]></code>
    <answer><![CDATA[Zeer laag<br />-3<br />]]></answer>
    <assessment_value><![CDATA[1]]></assessment_value>
    <sortorder><![CDATA[1]]></sortorder>
    <language><![CDATA[nl]]></language>
    <scale_id><![CDATA[0]]></scale_id>
   </row>
   <row>
    <qid><![CDATA[11756]]></qid>
    <code><![CDATA[1]]></code>
    <answer><![CDATA[No chance<br />-3<br />]]></answer>
    <assessment_value><![CDATA[1]]></assessment_value>
    <sortorder><![CDATA[1]]></sortorder>
    <language><![CDATA[en]]></language>
    <scale_id><![CDATA[0]]></scale_id>
   </row>
   <row>
    <qid><![CDATA[11757]]></qid>
    <code><![CDATA[1]]></code>
    <answer><![CDATA[Zeer laag<br />-3<br />]]></answer>
    <assessment_value><![CDATA[0]]></assessment_value>
    <sortorder><![CDATA[1]]></sortorder>
    <language><![CDATA[nl]]></language>
    <scale_id><![CDATA[0]]></scale_id>
   </row>
   <row>
    <qid><![CDATA[11757]]></qid>
    <code><![CDATA[1]]></code>
    <answer><![CDATA[No chance<br />-3<br />]]></answer>
    <assessment_value><![CDATA[0]]></assessment_value>
    <sortorder><![CDATA[1]]></sortorder>
    <language><![CDATA[en]]></language>
    <scale_id><![CDATA[0]]></scale_id>
   </row>
   <row>
    <qid><![CDATA[11765]]></qid>
    <code><![CDATA[A5]]></code>
    <answer><![CDATA[4 or more times per week]]></answer>
    <assessment_value><![CDATA[1]]></assessment_value>
    <sortorder><![CDATA[5]]></sortorder>
    <language><![CDATA[en]]></language>
    <scale_id><![CDATA[0]]></scale_id>
   </row>
   <row>
    <qid><![CDATA[11765]]></qid>
    <code><![CDATA[A5]]></code>
    <answer><![CDATA[4 of meer keer per week]]></answer>
    <assessment_value><![CDATA[1]]></assessment_value>
    <sortorder><![CDATA[5]]></sortorder>
    <language><![CDATA[nl]]></language>
    <scale_id><![CDATA[0]]></scale_id>
   </row>
   <row>
    <qid><![CDATA[11766]]></qid>
    <code><![CDATA[A5]]></code>
    <answer><![CDATA[10 or more]]></answer>
    <assessment_value><![CDATA[1]]></assessment_value>
    <sortorder><![CDATA[5]]></sortorder>
    <language><![CDATA[en]]></language>
    <scale_id><![CDATA[0]]></scale_id>
   </row>
   <row>
    <qid><![CDATA[11765]]></qid>
    <code><![CDATA[A1]]></code>
    <answer><![CDATA[Nooit]]></answer>
    <assessment_value><![CDATA[0]]></assessment_value>
    <sortorder><![CDATA[1]]></sortorder>
    <language><![CDATA[nl]]></language>
    <scale_id><![CDATA[0]]></scale_id>
   </row>
   <row>
    <qid><![CDATA[11765]]></qid>
    <code><![CDATA[A1]]></code>
    <answer><![CDATA[Never]]></answer>
    <assessment_value><![CDATA[0]]></assessment_value>
    <sortorder><![CDATA[1]]></sortorder>
    <language><![CDATA[en]]></language>
    <scale_id><![CDATA[0]]></scale_id>
   </row>
   <row>
    <qid><![CDATA[11765]]></qid>
    <code><![CDATA[A2]]></code>
    <answer><![CDATA[Maandelijks of minder]]></answer>
    <assessment_value><![CDATA[1]]></assessment_value>
    <sortorder><![CDATA[2]]></sortorder>
    <language><![CDATA[nl]]></language>
    <scale_id><![CDATA[0]]></scale_id>
   </row>
   <row>
    <qid><![CDATA[11765]]></qid>
    <code><![CDATA[A2]]></code>
    <answer><![CDATA[Monthly or less]]></answer>
    <assessment_value><![CDATA[1]]></assessment_value>
    <sortorder><![CDATA[2]]></sortorder>
    <language><![CDATA[en]]></language>
    <scale_id><![CDATA[0]]></scale_id>
   </row>
   <row>
    <qid><![CDATA[11765]]></qid>
    <code><![CDATA[A3]]></code>
    <answer><![CDATA[2 tot 4 keer per maand]]></answer>
    <assessment_value><![CDATA[1]]></assessment_value>
    <sortorder><![CDATA[3]]></sortorder>
    <language><![CDATA[nl]]></language>
    <scale_id><![CDATA[0]]></scale_id>
   </row>
   <row>
    <qid><![CDATA[11765]]></qid>
    <code><![CDATA[A3]]></code>
    <answer><![CDATA[2 to 4 times a month]]></answer>
    <assessment_value><![CDATA[1]]></assessment_value>
    <sortorder><![CDATA[3]]></sortorder>
    <language><![CDATA[en]]></language>
    <scale_id><![CDATA[0]]></scale_id>
   </row>
   <row>
    <qid><![CDATA[11765]]></qid>
    <code><![CDATA[A4]]></code>
    <answer><![CDATA[2 tot 3 keer per week]]></answer>
    <assessment_value><![CDATA[1]]></assessment_value>
    <sortorder><![CDATA[4]]></sortorder>
    <language><![CDATA[nl]]></language>
    <scale_id><![CDATA[0]]></scale_id>
   </row>
   <row>
    <qid><![CDATA[11765]]></qid>
    <code><![CDATA[A4]]></code>
    <answer><![CDATA[2 or 3 times a week]]></answer>
    <assessment_value><![CDATA[1]]></assessment_value>
    <sortorder><![CDATA[4]]></sortorder>
    <language><![CDATA[en]]></language>
    <scale_id><![CDATA[0]]></scale_id>
   </row>
   <row>
    <qid><![CDATA[11766]]></qid>
    <code><![CDATA[A4]]></code>
    <answer><![CDATA[7 to 9]]></answer>
    <assessment_value><![CDATA[1]]></assessment_value>
    <sortorder><![CDATA[4]]></sortorder>
    <language><![CDATA[en]]></language>
    <scale_id><![CDATA[0]]></scale_id>
   </row>
   <row>
    <qid><![CDATA[11766]]></qid>
    <code><![CDATA[A5]]></code>
    <answer><![CDATA[10 of meer]]></answer>
    <assessment_value><![CDATA[1]]></assessment_value>
    <sortorder><![CDATA[5]]></sortorder>
    <language><![CDATA[nl]]></language>
    <scale_id><![CDATA[0]]></scale_id>
   </row>
   <row>
    <qid><![CDATA[11766]]></qid>
    <code><![CDATA[A4]]></code>
    <answer><![CDATA[7 tot 9 ]]></answer>
    <assessment_value><![CDATA[1]]></assessment_value>
    <sortorder><![CDATA[4]]></sortorder>
    <language><![CDATA[nl]]></language>
    <scale_id><![CDATA[0]]></scale_id>
   </row>
   <row>
    <qid><![CDATA[11766]]></qid>
    <code><![CDATA[A3]]></code>
    <answer><![CDATA[5 of 6]]></answer>
    <assessment_value><![CDATA[1]]></assessment_value>
    <sortorder><![CDATA[3]]></sortorder>
    <language><![CDATA[nl]]></language>
    <scale_id><![CDATA[0]]></scale_id>
   </row>
   <row>
    <qid><![CDATA[11766]]></qid>
    <code><![CDATA[A3]]></code>
    <answer><![CDATA[5 or 6]]></answer>
    <assessment_value><![CDATA[1]]></assessment_value>
    <sortorder><![CDATA[3]]></sortorder>
    <language><![CDATA[en]]></language>
    <scale_id><![CDATA[0]]></scale_id>
   </row>
   <row>
    <qid><![CDATA[11766]]></qid>
    <code><![CDATA[A2]]></code>
    <answer><![CDATA[3 of 4]]></answer>
    <assessment_value><![CDATA[1]]></assessment_value>
    <sortorder><![CDATA[2]]></sortorder>
    <language><![CDATA[nl]]></language>
    <scale_id><![CDATA[0]]></scale_id>
   </row>
   <row>
    <qid><![CDATA[11766]]></qid>
    <code><![CDATA[A2]]></code>
    <answer><![CDATA[3 or 4]]></answer>
    <assessment_value><![CDATA[1]]></assessment_value>
    <sortorder><![CDATA[2]]></sortorder>
    <language><![CDATA[en]]></language>
    <scale_id><![CDATA[0]]></scale_id>
   </row>
   <row>
    <qid><![CDATA[11766]]></qid>
    <code><![CDATA[A1]]></code>
    <answer><![CDATA[1 of 2]]></answer>
    <assessment_value><![CDATA[0]]></assessment_value>
    <sortorder><![CDATA[1]]></sortorder>
    <language><![CDATA[nl]]></language>
    <scale_id><![CDATA[0]]></scale_id>
   </row>
   <row>
    <qid><![CDATA[11766]]></qid>
    <code><![CDATA[A1]]></code>
    <answer><![CDATA[1 or 2]]></answer>
    <assessment_value><![CDATA[0]]></assessment_value>
    <sortorder><![CDATA[1]]></sortorder>
    <language><![CDATA[en]]></language>
    <scale_id><![CDATA[0]]></scale_id>
   </row>
   <row>
    <qid><![CDATA[11767]]></qid>
    <code><![CDATA[A2]]></code>
    <answer><![CDATA[Minder dan maandelijks]]></answer>
    <assessment_value><![CDATA[1]]></assessment_value>
    <sortorder><![CDATA[2]]></sortorder>
    <language><![CDATA[nl]]></language>
    <scale_id><![CDATA[0]]></scale_id>
   </row>
   <row>
    <qid><![CDATA[11767]]></qid>
    <code><![CDATA[A2]]></code>
    <answer><![CDATA[Less than monthly]]></answer>
    <assessment_value><![CDATA[1]]></assessment_value>
    <sortorder><![CDATA[2]]></sortorder>
    <language><![CDATA[en]]></language>
    <scale_id><![CDATA[0]]></scale_id>
   </row>
   <row>
    <qid><![CDATA[11767]]></qid>
    <code><![CDATA[A3]]></code>
    <answer><![CDATA[Maandelijks]]></answer>
    <assessment_value><![CDATA[1]]></assessment_value>
    <sortorder><![CDATA[3]]></sortorder>
    <language><![CDATA[nl]]></language>
    <scale_id><![CDATA[0]]></scale_id>
   </row>
   <row>
    <qid><![CDATA[11767]]></qid>
    <code><![CDATA[A3]]></code>
    <answer><![CDATA[Monthly]]></answer>
    <assessment_value><![CDATA[1]]></assessment_value>
    <sortorder><![CDATA[3]]></sortorder>
    <language><![CDATA[en]]></language>
    <scale_id><![CDATA[0]]></scale_id>
   </row>
   <row>
    <qid><![CDATA[11767]]></qid>
    <code><![CDATA[A4]]></code>
    <answer><![CDATA[Wekelijks]]></answer>
    <assessment_value><![CDATA[1]]></assessment_value>
    <sortorder><![CDATA[4]]></sortorder>
    <language><![CDATA[nl]]></language>
    <scale_id><![CDATA[0]]></scale_id>
   </row>
   <row>
    <qid><![CDATA[11767]]></qid>
    <code><![CDATA[A4]]></code>
    <answer><![CDATA[Weekly]]></answer>
    <assessment_value><![CDATA[1]]></assessment_value>
    <sortorder><![CDATA[4]]></sortorder>
    <language><![CDATA[en]]></language>
    <scale_id><![CDATA[0]]></scale_id>
   </row>
   <row>
    <qid><![CDATA[11767]]></qid>
    <code><![CDATA[A5]]></code>
    <answer><![CDATA[Dagelijks of bijna dagelijks]]></answer>
    <assessment_value><![CDATA[1]]></assessment_value>
    <sortorder><![CDATA[5]]></sortorder>
    <language><![CDATA[nl]]></language>
    <scale_id><![CDATA[0]]></scale_id>
   </row>
   <row>
    <qid><![CDATA[11767]]></qid>
    <code><![CDATA[A5]]></code>
    <answer><![CDATA[Daily or almost daily]]></answer>
    <assessment_value><![CDATA[1]]></assessment_value>
    <sortorder><![CDATA[5]]></sortorder>
    <language><![CDATA[en]]></language>
    <scale_id><![CDATA[0]]></scale_id>
   </row>
   <row>
    <qid><![CDATA[11768]]></qid>
    <code><![CDATA[A2]]></code>
    <answer><![CDATA[Minder dan maandelijks]]></answer>
    <assessment_value><![CDATA[1]]></assessment_value>
    <sortorder><![CDATA[2]]></sortorder>
    <language><![CDATA[nl]]></language>
    <scale_id><![CDATA[0]]></scale_id>
   </row>
   <row>
    <qid><![CDATA[11768]]></qid>
    <code><![CDATA[A2]]></code>
    <answer><![CDATA[Less than monthly]]></answer>
    <assessment_value><![CDATA[1]]></assessment_value>
    <sortorder><![CDATA[2]]></sortorder>
    <language><![CDATA[en]]></language>
    <scale_id><![CDATA[0]]></scale_id>
   </row>
   <row>
    <qid><![CDATA[11768]]></qid>
    <code><![CDATA[A3]]></code>
    <answer><![CDATA[Maandelijks]]></answer>
    <assessment_value><![CDATA[1]]></assessment_value>
    <sortorder><![CDATA[3]]></sortorder>
    <language><![CDATA[nl]]></language>
    <scale_id><![CDATA[0]]></scale_id>
   </row>
   <row>
    <qid><![CDATA[11768]]></qid>
    <code><![CDATA[A3]]></code>
    <answer><![CDATA[Monthly]]></answer>
    <assessment_value><![CDATA[1]]></assessment_value>
    <sortorder><![CDATA[3]]></sortorder>
    <language><![CDATA[en]]></language>
    <scale_id><![CDATA[0]]></scale_id>
   </row>
   <row>
    <qid><![CDATA[11768]]></qid>
    <code><![CDATA[A4]]></code>
    <answer><![CDATA[Wekelijks]]></answer>
    <assessment_value><![CDATA[1]]></assessment_value>
    <sortorder><![CDATA[4]]></sortorder>
    <language><![CDATA[nl]]></language>
    <scale_id><![CDATA[0]]></scale_id>
   </row>
   <row>
    <qid><![CDATA[11768]]></qid>
    <code><![CDATA[A4]]></code>
    <answer><![CDATA[Weekly]]></answer>
    <assessment_value><![CDATA[1]]></assessment_value>
    <sortorder><![CDATA[4]]></sortorder>
    <language><![CDATA[en]]></language>
    <scale_id><![CDATA[0]]></scale_id>
   </row>
   <row>
    <qid><![CDATA[11768]]></qid>
    <code><![CDATA[A5]]></code>
    <answer><![CDATA[Dagelijks of bijna dagelijks]]></answer>
    <assessment_value><![CDATA[1]]></assessment_value>
    <sortorder><![CDATA[5]]></sortorder>
    <language><![CDATA[nl]]></language>
    <scale_id><![CDATA[0]]></scale_id>
   </row>
   <row>
    <qid><![CDATA[11768]]></qid>
    <code><![CDATA[A5]]></code>
    <answer><![CDATA[Daily or almost daily]]></answer>
    <assessment_value><![CDATA[1]]></assessment_value>
    <sortorder><![CDATA[5]]></sortorder>
    <language><![CDATA[en]]></language>
    <scale_id><![CDATA[0]]></scale_id>
   </row>
   <row>
    <qid><![CDATA[11769]]></qid>
    <code><![CDATA[A3]]></code>
    <answer><![CDATA[Yes, during the past year]]></answer>
    <assessment_value><![CDATA[1]]></assessment_value>
    <sortorder><![CDATA[3]]></sortorder>
    <language><![CDATA[en]]></language>
    <scale_id><![CDATA[0]]></scale_id>
   </row>
   <row>
    <qid><![CDATA[11769]]></qid>
    <code><![CDATA[A2]]></code>
    <answer><![CDATA[Yes, but not in the past year]]></answer>
    <assessment_value><![CDATA[1]]></assessment_value>
    <sortorder><![CDATA[2]]></sortorder>
    <language><![CDATA[en]]></language>
    <scale_id><![CDATA[0]]></scale_id>
   </row>
   <row>
    <qid><![CDATA[11769]]></qid>
    <code><![CDATA[A3]]></code>
    <answer><![CDATA[Ja, tijdens het afgelopen jaar]]></answer>
    <assessment_value><![CDATA[1]]></assessment_value>
    <sortorder><![CDATA[3]]></sortorder>
    <language><![CDATA[nl]]></language>
    <scale_id><![CDATA[0]]></scale_id>
   </row>
   <row>
    <qid><![CDATA[11770]]></qid>
    <code><![CDATA[A2]]></code>
    <answer><![CDATA[Maandelijks of minder]]></answer>
    <assessment_value><![CDATA[1]]></assessment_value>
    <sortorder><![CDATA[2]]></sortorder>
    <language><![CDATA[nl]]></language>
    <scale_id><![CDATA[0]]></scale_id>
   </row>
   <row>
    <qid><![CDATA[11770]]></qid>
    <code><![CDATA[A2]]></code>
    <answer><![CDATA[Monthly or less]]></answer>
    <assessment_value><![CDATA[1]]></assessment_value>
    <sortorder><![CDATA[2]]></sortorder>
    <language><![CDATA[en]]></language>
    <scale_id><![CDATA[0]]></scale_id>
   </row>
   <row>
    <qid><![CDATA[11770]]></qid>
    <code><![CDATA[A3]]></code>
    <answer><![CDATA[2 tot 4 keer per maand]]></answer>
    <assessment_value><![CDATA[1]]></assessment_value>
    <sortorder><![CDATA[3]]></sortorder>
    <language><![CDATA[nl]]></language>
    <scale_id><![CDATA[0]]></scale_id>
   </row>
   <row>
    <qid><![CDATA[11770]]></qid>
    <code><![CDATA[A3]]></code>
    <answer><![CDATA[2 to 4 times a month]]></answer>
    <assessment_value><![CDATA[1]]></assessment_value>
    <sortorder><![CDATA[3]]></sortorder>
    <language><![CDATA[en]]></language>
    <scale_id><![CDATA[0]]></scale_id>
   </row>
   <row>
    <qid><![CDATA[11770]]></qid>
    <code><![CDATA[A4]]></code>
    <answer><![CDATA[2 of 3 keer per week]]></answer>
    <assessment_value><![CDATA[1]]></assessment_value>
    <sortorder><![CDATA[4]]></sortorder>
    <language><![CDATA[nl]]></language>
    <scale_id><![CDATA[0]]></scale_id>
   </row>
   <row>
    <qid><![CDATA[11770]]></qid>
    <code><![CDATA[A4]]></code>
    <answer><![CDATA[2 or 3 times a week]]></answer>
    <assessment_value><![CDATA[1]]></assessment_value>
    <sortorder><![CDATA[4]]></sortorder>
    <language><![CDATA[en]]></language>
    <scale_id><![CDATA[0]]></scale_id>
   </row>
   <row>
    <qid><![CDATA[11770]]></qid>
    <code><![CDATA[A5]]></code>
    <answer><![CDATA[4 of meer keer per week]]></answer>
    <assessment_value><![CDATA[1]]></assessment_value>
    <sortorder><![CDATA[5]]></sortorder>
    <language><![CDATA[nl]]></language>
    <scale_id><![CDATA[0]]></scale_id>
   </row>
   <row>
    <qid><![CDATA[11770]]></qid>
    <code><![CDATA[A5]]></code>
    <answer><![CDATA[4 or more times per week]]></answer>
    <assessment_value><![CDATA[1]]></assessment_value>
    <sortorder><![CDATA[5]]></sortorder>
    <language><![CDATA[en]]></language>
    <scale_id><![CDATA[0]]></scale_id>
   </row>
   <row>
    <qid><![CDATA[11767]]></qid>
    <code><![CDATA[A1]]></code>
    <answer><![CDATA[Nooit]]></answer>
    <assessment_value><![CDATA[0]]></assessment_value>
    <sortorder><![CDATA[1]]></sortorder>
    <language><![CDATA[nl]]></language>
    <scale_id><![CDATA[0]]></scale_id>
   </row>
   <row>
    <qid><![CDATA[11767]]></qid>
    <code><![CDATA[A1]]></code>
    <answer><![CDATA[Never]]></answer>
    <assessment_value><![CDATA[0]]></assessment_value>
    <sortorder><![CDATA[1]]></sortorder>
    <language><![CDATA[en]]></language>
    <scale_id><![CDATA[0]]></scale_id>
   </row>
   <row>
    <qid><![CDATA[11768]]></qid>
    <code><![CDATA[A1]]></code>
    <answer><![CDATA[Nooit]]></answer>
    <assessment_value><![CDATA[0]]></assessment_value>
    <sortorder><![CDATA[1]]></sortorder>
    <language><![CDATA[nl]]></language>
    <scale_id><![CDATA[0]]></scale_id>
   </row>
   <row>
    <qid><![CDATA[11768]]></qid>
    <code><![CDATA[A1]]></code>
    <answer><![CDATA[Never]]></answer>
    <assessment_value><![CDATA[0]]></assessment_value>
    <sortorder><![CDATA[1]]></sortorder>
    <language><![CDATA[en]]></language>
    <scale_id><![CDATA[0]]></scale_id>
   </row>
   <row>
    <qid><![CDATA[11769]]></qid>
    <code><![CDATA[A1]]></code>
    <answer><![CDATA[Nee]]></answer>
    <assessment_value><![CDATA[0]]></assessment_value>
    <sortorder><![CDATA[1]]></sortorder>
    <language><![CDATA[nl]]></language>
    <scale_id><![CDATA[0]]></scale_id>
   </row>
   <row>
    <qid><![CDATA[11769]]></qid>
    <code><![CDATA[A1]]></code>
    <answer><![CDATA[No]]></answer>
    <assessment_value><![CDATA[0]]></assessment_value>
    <sortorder><![CDATA[1]]></sortorder>
    <language><![CDATA[en]]></language>
    <scale_id><![CDATA[0]]></scale_id>
   </row>
   <row>
    <qid><![CDATA[11769]]></qid>
    <code><![CDATA[A2]]></code>
    <answer><![CDATA[Ja, maar niet afgelopen jaar]]></answer>
    <assessment_value><![CDATA[1]]></assessment_value>
    <sortorder><![CDATA[2]]></sortorder>
    <language><![CDATA[nl]]></language>
    <scale_id><![CDATA[0]]></scale_id>
   </row>
   <row>
    <qid><![CDATA[11770]]></qid>
    <code><![CDATA[A1]]></code>
    <answer><![CDATA[Nooit]]></answer>
    <assessment_value><![CDATA[0]]></assessment_value>
    <sortorder><![CDATA[1]]></sortorder>
    <language><![CDATA[nl]]></language>
    <scale_id><![CDATA[0]]></scale_id>
   </row>
   <row>
    <qid><![CDATA[11770]]></qid>
    <code><![CDATA[A1]]></code>
    <answer><![CDATA[Never]]></answer>
    <assessment_value><![CDATA[0]]></assessment_value>
    <sortorder><![CDATA[1]]></sortorder>
    <language><![CDATA[en]]></language>
    <scale_id><![CDATA[0]]></scale_id>
   </row>
   <row>
    <qid><![CDATA[11744]]></qid>
    <code><![CDATA[3]]></code>
    <answer><![CDATA[-1]]></answer>
    <assessment_value><![CDATA[1]]></assessment_value>
    <sortorder><![CDATA[3]]></sortorder>
    <language><![CDATA[en]]></language>
    <scale_id><![CDATA[0]]></scale_id>
   </row>
   <row>
    <qid><![CDATA[11747]]></qid>
    <code><![CDATA[7]]></code>
    <answer><![CDATA[Completely certain<br />3<br />]]></answer>
    <assessment_value><![CDATA[0]]></assessment_value>
    <sortorder><![CDATA[7]]></sortorder>
    <language><![CDATA[en]]></language>
    <scale_id><![CDATA[0]]></scale_id>
   </row>
   <row>
    <qid><![CDATA[11749]]></qid>
    <code><![CDATA[7]]></code>
    <answer><![CDATA[Completely certain<br />3<br />]]></answer>
    <assessment_value><![CDATA[0]]></assessment_value>
    <sortorder><![CDATA[7]]></sortorder>
    <language><![CDATA[en]]></language>
    <scale_id><![CDATA[0]]></scale_id>
   </row>
   <row>
    <qid><![CDATA[11752]]></qid>
    <code><![CDATA[7]]></code>
    <answer><![CDATA[Completely certain<br />3<br />]]></answer>
    <assessment_value><![CDATA[1]]></assessment_value>
    <sortorder><![CDATA[7]]></sortorder>
    <language><![CDATA[en]]></language>
    <scale_id><![CDATA[0]]></scale_id>
   </row>
   <row>
    <qid><![CDATA[11753]]></qid>
    <code><![CDATA[1]]></code>
    <answer><![CDATA[Zeer laag<br />-3<br />]]></answer>
    <assessment_value><![CDATA[0]]></assessment_value>
    <sortorder><![CDATA[1]]></sortorder>
    <language><![CDATA[nl]]></language>
    <scale_id><![CDATA[0]]></scale_id>
   </row>
   <row>
    <qid><![CDATA[11753]]></qid>
    <code><![CDATA[1]]></code>
    <answer><![CDATA[No chance<br />-3<br />]]></answer>
    <assessment_value><![CDATA[0]]></assessment_value>
    <sortorder><![CDATA[1]]></sortorder>
    <language><![CDATA[en]]></language>
    <scale_id><![CDATA[0]]></scale_id>
   </row>
   <row>
    <qid><![CDATA[11755]]></qid>
    <code><![CDATA[7]]></code>
    <answer><![CDATA[Zeer hoog<br />3<br />]]></answer>
    <assessment_value><![CDATA[0]]></assessment_value>
    <sortorder><![CDATA[7]]></sortorder>
    <language><![CDATA[nl]]></language>
    <scale_id><![CDATA[0]]></scale_id>
   </row>
   <row>
    <qid><![CDATA[11755]]></qid>
    <code><![CDATA[7]]></code>
    <answer><![CDATA[Completely certain<br />3<br />]]></answer>
    <assessment_value><![CDATA[0]]></assessment_value>
    <sortorder><![CDATA[7]]></sortorder>
    <language><![CDATA[en]]></language>
    <scale_id><![CDATA[0]]></scale_id>
   </row>
   <row>
    <qid><![CDATA[11756]]></qid>
    <code><![CDATA[7]]></code>
    <answer><![CDATA[Completely certain<br />3<br />]]></answer>
    <assessment_value><![CDATA[1]]></assessment_value>
    <sortorder><![CDATA[7]]></sortorder>
    <language><![CDATA[en]]></language>
    <scale_id><![CDATA[0]]></scale_id>
   </row>
   <row>
    <qid><![CDATA[11757]]></qid>
    <code><![CDATA[7]]></code>
    <answer><![CDATA[Zeer hoog<br />3<br />]]></answer>
    <assessment_value><![CDATA[0]]></assessment_value>
    <sortorder><![CDATA[7]]></sortorder>
    <language><![CDATA[nl]]></language>
    <scale_id><![CDATA[0]]></scale_id>
   </row>
   <row>
    <qid><![CDATA[11757]]></qid>
    <code><![CDATA[7]]></code>
    <answer><![CDATA[Completely certain<br />3<br />]]></answer>
    <assessment_value><![CDATA[0]]></assessment_value>
    <sortorder><![CDATA[7]]></sortorder>
    <language><![CDATA[en]]></language>
    <scale_id><![CDATA[0]]></scale_id>
   </row>
   <row>
    <qid><![CDATA[11762]]></qid>
    <code><![CDATA[2]]></code>
    <answer><![CDATA[-2]]></answer>
    <assessment_value><![CDATA[0]]></assessment_value>
    <sortorder><![CDATA[2]]></sortorder>
    <language><![CDATA[nl]]></language>
    <scale_id><![CDATA[0]]></scale_id>
   </row>
   <row>
    <qid><![CDATA[11762]]></qid>
    <code><![CDATA[2]]></code>
    <answer><![CDATA[-2]]></answer>
    <assessment_value><![CDATA[0]]></assessment_value>
    <sortorder><![CDATA[2]]></sortorder>
    <language><![CDATA[en]]></language>
    <scale_id><![CDATA[0]]></scale_id>
   </row>
   <row>
    <qid><![CDATA[11763]]></qid>
    <code><![CDATA[1]]></code>
    <answer><![CDATA[Extreem ongemakkelijk<br />-3<br />]]></answer>
    <assessment_value><![CDATA[1]]></assessment_value>
    <sortorder><![CDATA[1]]></sortorder>
    <language><![CDATA[nl]]></language>
    <scale_id><![CDATA[0]]></scale_id>
   </row>
   <row>
    <qid><![CDATA[11763]]></qid>
    <code><![CDATA[1]]></code>
    <answer><![CDATA[Extremely uneasy <br />-3<br />]]></answer>
    <assessment_value><![CDATA[1]]></assessment_value>
    <sortorder><![CDATA[1]]></sortorder>
    <language><![CDATA[en]]></language>
    <scale_id><![CDATA[0]]></scale_id>
   </row>
   <row>
    <qid><![CDATA[11763]]></qid>
    <code><![CDATA[2]]></code>
    <answer><![CDATA[-2]]></answer>
    <assessment_value><![CDATA[1]]></assessment_value>
    <sortorder><![CDATA[2]]></sortorder>
    <language><![CDATA[nl]]></language>
    <scale_id><![CDATA[0]]></scale_id>
   </row>
   <row>
    <qid><![CDATA[11763]]></qid>
    <code><![CDATA[2]]></code>
    <answer><![CDATA[-2]]></answer>
    <assessment_value><![CDATA[1]]></assessment_value>
    <sortorder><![CDATA[2]]></sortorder>
    <language><![CDATA[en]]></language>
    <scale_id><![CDATA[0]]></scale_id>
   </row>
   <row>
    <qid><![CDATA[11763]]></qid>
    <code><![CDATA[3]]></code>
    <answer><![CDATA[-1]]></answer>
    <assessment_value><![CDATA[1]]></assessment_value>
    <sortorder><![CDATA[3]]></sortorder>
    <language><![CDATA[nl]]></language>
    <scale_id><![CDATA[0]]></scale_id>
   </row>
   <row>
    <qid><![CDATA[11763]]></qid>
    <code><![CDATA[3]]></code>
    <answer><![CDATA[-1]]></answer>
    <assessment_value><![CDATA[1]]></assessment_value>
    <sortorder><![CDATA[3]]></sortorder>
    <language><![CDATA[en]]></language>
    <scale_id><![CDATA[0]]></scale_id>
   </row>
   <row>
    <qid><![CDATA[11763]]></qid>
    <code><![CDATA[4]]></code>
    <answer><![CDATA[0]]></answer>
    <assessment_value><![CDATA[1]]></assessment_value>
    <sortorder><![CDATA[4]]></sortorder>
    <language><![CDATA[nl]]></language>
    <scale_id><![CDATA[0]]></scale_id>
   </row>
   <row>
    <qid><![CDATA[11763]]></qid>
    <code><![CDATA[4]]></code>
    <answer><![CDATA[0]]></answer>
    <assessment_value><![CDATA[1]]></assessment_value>
    <sortorder><![CDATA[4]]></sortorder>
    <language><![CDATA[en]]></language>
    <scale_id><![CDATA[0]]></scale_id>
   </row>
   <row>
    <qid><![CDATA[11763]]></qid>
    <code><![CDATA[5]]></code>
    <answer><![CDATA[1]]></answer>
    <assessment_value><![CDATA[1]]></assessment_value>
    <sortorder><![CDATA[5]]></sortorder>
    <language><![CDATA[nl]]></language>
    <scale_id><![CDATA[0]]></scale_id>
   </row>
   <row>
    <qid><![CDATA[11763]]></qid>
    <code><![CDATA[5]]></code>
    <answer><![CDATA[1]]></answer>
    <assessment_value><![CDATA[1]]></assessment_value>
    <sortorder><![CDATA[5]]></sortorder>
    <language><![CDATA[en]]></language>
    <scale_id><![CDATA[0]]></scale_id>
   </row>
   <row>
    <qid><![CDATA[11763]]></qid>
    <code><![CDATA[6]]></code>
    <answer><![CDATA[2]]></answer>
    <assessment_value><![CDATA[1]]></assessment_value>
    <sortorder><![CDATA[6]]></sortorder>
    <language><![CDATA[nl]]></language>
    <scale_id><![CDATA[0]]></scale_id>
   </row>
   <row>
    <qid><![CDATA[11763]]></qid>
    <code><![CDATA[6]]></code>
    <answer><![CDATA[2]]></answer>
    <assessment_value><![CDATA[1]]></assessment_value>
    <sortorder><![CDATA[6]]></sortorder>
    <language><![CDATA[en]]></language>
    <scale_id><![CDATA[0]]></scale_id>
   </row>
   <row>
    <qid><![CDATA[11763]]></qid>
    <code><![CDATA[7]]></code>
    <answer><![CDATA[Helemaal niet ongemakkelijk<br />3<br />]]></answer>
    <assessment_value><![CDATA[1]]></assessment_value>
    <sortorder><![CDATA[7]]></sortorder>
    <language><![CDATA[nl]]></language>
    <scale_id><![CDATA[0]]></scale_id>
   </row>
   <row>
    <qid><![CDATA[11763]]></qid>
    <code><![CDATA[7]]></code>
    <answer><![CDATA[Not at all uneasy<br />3<br />]]></answer>
    <assessment_value><![CDATA[1]]></assessment_value>
    <sortorder><![CDATA[7]]></sortorder>
    <language><![CDATA[en]]></language>
    <scale_id><![CDATA[0]]></scale_id>
   </row>
   <row>
    <qid><![CDATA[11725]]></qid>
    <code><![CDATA[7]]></code>
    <answer><![CDATA[Goed<br />3<br />]]></answer>
    <assessment_value><![CDATA[1]]></assessment_value>
    <sortorder><![CDATA[7]]></sortorder>
    <language><![CDATA[nl]]></language>
    <scale_id><![CDATA[0]]></scale_id>
   </row>
   <row>
    <qid><![CDATA[11725]]></qid>
    <code><![CDATA[7]]></code>
    <answer><![CDATA[Good <br />3<br />]]></answer>
    <assessment_value><![CDATA[1]]></assessment_value>
    <sortorder><![CDATA[7]]></sortorder>
    <language><![CDATA[en]]></language>
    <scale_id><![CDATA[0]]></scale_id>
   </row>
   <row>
    <qid><![CDATA[11724]]></qid>
    <code><![CDATA[7]]></code>
    <answer><![CDATA[Not Persuasive<br />3<br />]]></answer>
    <assessment_value><![CDATA[1]]></assessment_value>
    <sortorder><![CDATA[7]]></sortorder>
    <language><![CDATA[en]]></language>
    <scale_id><![CDATA[0]]></scale_id>
   </row>
   <row>
    <qid><![CDATA[11723]]></qid>
    <code><![CDATA[7]]></code>
    <answer><![CDATA[Not Persuasive<br />3<br />]]></answer>
    <assessment_value><![CDATA[1]]></assessment_value>
    <sortorder><![CDATA[7]]></sortorder>
    <language><![CDATA[en]]></language>
    <scale_id><![CDATA[0]]></scale_id>
   </row>
   <row>
    <qid><![CDATA[11761]]></qid>
    <code><![CDATA[7]]></code>
    <answer><![CDATA[Not at all distressed<br />3<br />]]></answer>
    <assessment_value><![CDATA[1]]></assessment_value>
    <sortorder><![CDATA[7]]></sortorder>
    <language><![CDATA[en]]></language>
    <scale_id><![CDATA[0]]></scale_id>
   </row>
   <row>
    <qid><![CDATA[11732]]></qid>
    <code><![CDATA[2]]></code>
    <answer><![CDATA[-2]]></answer>
    <assessment_value><![CDATA[1]]></assessment_value>
    <sortorder><![CDATA[2]]></sortorder>
    <language><![CDATA[nl]]></language>
    <scale_id><![CDATA[0]]></scale_id>
   </row>
   <row>
    <qid><![CDATA[11761]]></qid>
    <code><![CDATA[6]]></code>
    <answer><![CDATA[2]]></answer>
    <assessment_value><![CDATA[1]]></assessment_value>
    <sortorder><![CDATA[6]]></sortorder>
    <language><![CDATA[en]]></language>
    <scale_id><![CDATA[0]]></scale_id>
   </row>
   <row>
    <qid><![CDATA[11760]]></qid>
    <code><![CDATA[7]]></code>
    <answer><![CDATA[Helemaal niet angstig<br />3<br />]]></answer>
    <assessment_value><![CDATA[0]]></assessment_value>
    <sortorder><![CDATA[7]]></sortorder>
    <language><![CDATA[nl]]></language>
    <scale_id><![CDATA[0]]></scale_id>
   </row>
   <row>
    <qid><![CDATA[11760]]></qid>
    <code><![CDATA[7]]></code>
    <answer><![CDATA[Not at all anxious<br />3<br />]]></answer>
    <assessment_value><![CDATA[0]]></assessment_value>
    <sortorder><![CDATA[7]]></sortorder>
    <language><![CDATA[en]]></language>
    <scale_id><![CDATA[0]]></scale_id>
   </row>
   <row>
    <qid><![CDATA[11728]]></qid>
    <code><![CDATA[1]]></code>
    <answer><![CDATA[Goed doordacht<br />-3<br />]]></answer>
    <assessment_value><![CDATA[1]]></assessment_value>
    <sortorder><![CDATA[1]]></sortorder>
    <language><![CDATA[nl]]></language>
    <scale_id><![CDATA[0]]></scale_id>
   </row>
   <row>
    <qid><![CDATA[11728]]></qid>
    <code><![CDATA[1]]></code>
    <answer><![CDATA[Clever<br />-3<br />]]></answer>
    <assessment_value><![CDATA[1]]></assessment_value>
    <sortorder><![CDATA[1]]></sortorder>
    <language><![CDATA[en]]></language>
    <scale_id><![CDATA[0]]></scale_id>
   </row>
   <row>
    <qid><![CDATA[11729]]></qid>
    <code><![CDATA[1]]></code>
    <answer><![CDATA[Goed doordacht<br />-3<br />]]></answer>
    <assessment_value><![CDATA[0]]></assessment_value>
    <sortorder><![CDATA[1]]></sortorder>
    <language><![CDATA[nl]]></language>
    <scale_id><![CDATA[0]]></scale_id>
   </row>
   <row>
    <qid><![CDATA[11729]]></qid>
    <code><![CDATA[1]]></code>
    <answer><![CDATA[Clever<br />3<br />]]></answer>
    <assessment_value><![CDATA[0]]></assessment_value>
    <sortorder><![CDATA[1]]></sortorder>
    <language><![CDATA[en]]></language>
    <scale_id><![CDATA[0]]></scale_id>
   </row>
  </rows>
 </answers>
 <conditions>
  <fields>
   <fieldname>cid</fieldname>
   <fieldname>qid</fieldname>
   <fieldname>scenario</fieldname>
   <fieldname>cqid</fieldname>
   <fieldname>cfieldname</fieldname>
   <fieldname>method</fieldname>
   <fieldname>value</fieldname>
  </fields>
  <rows>
   <row>
    <cid><![CDATA[773]]></cid>
    <qid><![CDATA[11766]]></qid>
    <scenario><![CDATA[1]]></scenario>
    <cqid><![CDATA[11765]]></cqid>
    <cfieldname><![CDATA[64646X581X11765]]></cfieldname>
    <method><![CDATA[!=]]></method>
    <value><![CDATA[A1]]></value>
   </row>
   <row>
    <cid><![CDATA[774]]></cid>
    <qid><![CDATA[11767]]></qid>
    <scenario><![CDATA[1]]></scenario>
    <cqid><![CDATA[11765]]></cqid>
    <cfieldname><![CDATA[64646X581X11765]]></cfieldname>
    <method><![CDATA[==]]></method>
    <value><![CDATA[A4]]></value>
   </row>
   <row>
    <cid><![CDATA[775]]></cid>
    <qid><![CDATA[11767]]></qid>
    <scenario><![CDATA[1]]></scenario>
    <cqid><![CDATA[11765]]></cqid>
    <cfieldname><![CDATA[64646X581X11765]]></cfieldname>
    <method><![CDATA[==]]></method>
    <value><![CDATA[A5]]></value>
   </row>
   <row>
    <cid><![CDATA[772]]></cid>
    <qid><![CDATA[11768]]></qid>
    <scenario><![CDATA[1]]></scenario>
    <cqid><![CDATA[11765]]></cqid>
    <cfieldname><![CDATA[64646X581X11765]]></cfieldname>
    <method><![CDATA[==]]></method>
    <value><![CDATA[A4]]></value>
   </row>
   <row>
    <cid><![CDATA[771]]></cid>
    <qid><![CDATA[11768]]></qid>
    <scenario><![CDATA[1]]></scenario>
    <cqid><![CDATA[11765]]></cqid>
    <cfieldname><![CDATA[64646X581X11765]]></cfieldname>
    <method><![CDATA[==]]></method>
    <value><![CDATA[A5]]></value>
   </row>
   <row>
    <cid><![CDATA[770]]></cid>
    <qid><![CDATA[11769]]></qid>
    <scenario><![CDATA[1]]></scenario>
    <cqid><![CDATA[11765]]></cqid>
    <cfieldname><![CDATA[64646X581X11765]]></cfieldname>
    <method><![CDATA[==]]></method>
    <value><![CDATA[A4]]></value>
   </row>
   <row>
    <cid><![CDATA[769]]></cid>
    <qid><![CDATA[11769]]></qid>
    <scenario><![CDATA[1]]></scenario>
    <cqid><![CDATA[11765]]></cqid>
    <cfieldname><![CDATA[64646X581X11765]]></cfieldname>
    <method><![CDATA[==]]></method>
    <value><![CDATA[A5]]></value>
   </row>
   <row>
    <cid><![CDATA[776]]></cid>
    <qid><![CDATA[11770]]></qid>
    <scenario><![CDATA[1]]></scenario>
    <cqid><![CDATA[11765]]></cqid>
    <cfieldname><![CDATA[64646X581X11765]]></cfieldname>
    <method><![CDATA[!=]]></method>
    <value><![CDATA[A1]]></value>
   </row>
  </rows>
 </conditions>
 <groups>
  <fields>
   <fieldname>gid</fieldname>
   <fieldname>sid</fieldname>
   <fieldname>group_name</fieldname>
   <fieldname>group_order</fieldname>
   <fieldname>description</fieldname>
   <fieldname>language</fieldname>
  </fields>
  <rows>
   <row>
    <gid><![CDATA[559]]></gid>
    <sid><![CDATA[64646]]></sid>
    <group_name><![CDATA[Introductie]]></group_name>
    <group_order><![CDATA[0]]></group_order>
    <description><![CDATA[<br />
<br />]]></description>
    <language><![CDATA[nl]]></language>
   </row>
   <row>
    <gid><![CDATA[559]]></gid>
    <sid><![CDATA[64646]]></sid>
    <group_name><![CDATA[Introduction]]></group_name>
    <group_order><![CDATA[0]]></group_order>
    <description><![CDATA[<br />
<br />]]></description>
    <language><![CDATA[en]]></language>
   </row>
   <row>
    <gid><![CDATA[560]]></gid>
    <sid><![CDATA[64646]]></sid>
    <group_name><![CDATA[1]]></group_name>
    <group_order><![CDATA[1]]></group_order>
    <description><![CDATA[<i>Could you please indicate what the subjects in the Brown and Locker(2008) experiment answered on the following questions.</i>]]></description>
    <language><![CDATA[en]]></language>
   </row>
   <row>
    <gid><![CDATA[560]]></gid>
    <sid><![CDATA[64646]]></sid>
    <group_name><![CDATA[1]]></group_name>
    <group_order><![CDATA[1]]></group_order>
    <description><![CDATA[<i>Geef aan wat jij denkt dat de proefpersonen in het onderzoek van Brown en Locker(2008) geantwoord zouden hebben.</i>]]></description>
    <language><![CDATA[nl]]></language>
   </row>
   <row>
    <gid><![CDATA[561]]></gid>
    <sid><![CDATA[64646]]></sid>
    <group_name><![CDATA[2]]></group_name>
    <group_order><![CDATA[2]]></group_order>
    <description><![CDATA[<i>Could you please indicate what the subjects in the Brown and Locker(2008) experiment answered on the following questions.</i>]]></description>
    <language><![CDATA[en]]></language>
   </row>
   <row>
    <gid><![CDATA[561]]></gid>
    <sid><![CDATA[64646]]></sid>
    <group_name><![CDATA[2]]></group_name>
    <group_order><![CDATA[2]]></group_order>
    <description><![CDATA[<i>Geef aan wat jij denkt dat de proefpersonen in het onderzoek van Brown en Locker(2008) geantwoord zouden hebben.</i>]]></description>
    <language><![CDATA[nl]]></language>
   </row>
   <row>
    <gid><![CDATA[562]]></gid>
    <sid><![CDATA[64646]]></sid>
    <group_name><![CDATA[3]]></group_name>
    <group_order><![CDATA[3]]></group_order>
    <description><![CDATA[<i>Geef aan wat jij denkt dat de proefpersonen in het onderzoek van Brown en Locker(2008) geantwoord zouden hebben.</i>]]></description>
    <language><![CDATA[nl]]></language>
   </row>
   <row>
    <gid><![CDATA[562]]></gid>
    <sid><![CDATA[64646]]></sid>
    <group_name><![CDATA[3]]></group_name>
    <group_order><![CDATA[3]]></group_order>
    <description><![CDATA[<i>Could you please indicate what the subjects in the Brown and Locker(2008) experiment answered on the following questions.</i>]]></description>
    <language><![CDATA[en]]></language>
   </row>
   <row>
    <gid><![CDATA[563]]></gid>
    <sid><![CDATA[64646]]></sid>
    <group_name><![CDATA[4]]></group_name>
    <group_order><![CDATA[4]]></group_order>
    <description><![CDATA[<i>Geef aan wat jij denkt dat de proefpersonen in het onderzoek van Brown en Locker(2008) geantwoord zouden hebben.</i>]]></description>
    <language><![CDATA[nl]]></language>
   </row>
   <row>
    <gid><![CDATA[563]]></gid>
    <sid><![CDATA[64646]]></sid>
    <group_name><![CDATA[4]]></group_name>
    <group_order><![CDATA[4]]></group_order>
    <description><![CDATA[<i>Could you please indicate what the subjects in the Brown and Locker(2008) experiment answered on the following questions.</i>]]></description>
    <language><![CDATA[en]]></language>
   </row>
   <row>
    <gid><![CDATA[564]]></gid>
    <sid><![CDATA[64646]]></sid>
    <group_name><![CDATA[5]]></group_name>
    <group_order><![CDATA[5]]></group_order>
    <description><![CDATA[<i>Geef aan wat jij denkt dat de proefpersonen in het onderzoek van Brown en Locker(2008) geantwoord zouden hebben.</i>]]></description>
    <language><![CDATA[nl]]></language>
   </row>
   <row>
    <gid><![CDATA[564]]></gid>
    <sid><![CDATA[64646]]></sid>
    <group_name><![CDATA[5]]></group_name>
    <group_order><![CDATA[5]]></group_order>
    <description><![CDATA[<i>Could you please indicate what the subjects in the Brown and Locker(2008) experiment answered on the following questions.</i>]]></description>
    <language><![CDATA[en]]></language>
   </row>
   <row>
    <gid><![CDATA[565]]></gid>
    <sid><![CDATA[64646]]></sid>
    <group_name><![CDATA[6]]></group_name>
    <group_order><![CDATA[6]]></group_order>
    <description><![CDATA[<i>Geef aan wat jij denkt dat de proefpersonen in het onderzoek van Brown en Locker(2008) geantwoord zouden hebben.</i>]]></description>
    <language><![CDATA[nl]]></language>
   </row>
   <row>
    <gid><![CDATA[565]]></gid>
    <sid><![CDATA[64646]]></sid>
    <group_name><![CDATA[6]]></group_name>
    <group_order><![CDATA[6]]></group_order>
    <description><![CDATA[<i>Could you please indicate what the subjects in the Brown and Locker(2008) experiment answered on the following questions.</i>]]></description>
    <language><![CDATA[en]]></language>
   </row>
   <row>
    <gid><![CDATA[566]]></gid>
    <sid><![CDATA[64646]]></sid>
    <group_name><![CDATA[7]]></group_name>
    <group_order><![CDATA[7]]></group_order>
    <description><![CDATA[<i>Geef aan wat jij denkt dat de proefpersonen in het onderzoek van Brown en Locker(2008) geantwoord zouden hebben.</i>]]></description>
    <language><![CDATA[nl]]></language>
   </row>
   <row>
    <gid><![CDATA[566]]></gid>
    <sid><![CDATA[64646]]></sid>
    <group_name><![CDATA[7]]></group_name>
    <group_order><![CDATA[7]]></group_order>
    <description><![CDATA[<i>Could you please indicate what the subjects in the Brown and Locker(2008) experiment answered on the following questions.</i>]]></description>
    <language><![CDATA[en]]></language>
   </row>
   <row>
    <gid><![CDATA[567]]></gid>
    <sid><![CDATA[64646]]></sid>
    <group_name><![CDATA[8]]></group_name>
    <group_order><![CDATA[8]]></group_order>
    <description><![CDATA[<i>Geef aan wat jij denkt dat de proefpersonen in het onderzoek van Brown en Locker(2008) geantwoord zouden hebben.</i>]]></description>
    <language><![CDATA[nl]]></language>
   </row>
   <row>
    <gid><![CDATA[567]]></gid>
    <sid><![CDATA[64646]]></sid>
    <group_name><![CDATA[8]]></group_name>
    <group_order><![CDATA[8]]></group_order>
    <description><![CDATA[<i>Could you please indicate what the subjects in the Brown and Locker(2008) experiment answered on the following questions.</i>]]></description>
    <language><![CDATA[en]]></language>
   </row>
   <row>
    <gid><![CDATA[568]]></gid>
    <sid><![CDATA[64646]]></sid>
    <group_name><![CDATA[9]]></group_name>
    <group_order><![CDATA[9]]></group_order>
    <description><![CDATA[<i>Geef aan wat jij denkt dat de proefpersonen in het onderzoek van Brown en Locker(2008) geantwoord zouden hebben.</i>]]></description>
    <language><![CDATA[nl]]></language>
   </row>
   <row>
    <gid><![CDATA[568]]></gid>
    <sid><![CDATA[64646]]></sid>
    <group_name><![CDATA[9]]></group_name>
    <group_order><![CDATA[9]]></group_order>
    <description><![CDATA[<i>Could you please indicate what the subjects in the Brown and Locker(2008) experiment answered on the following questions.</i>]]></description>
    <language><![CDATA[en]]></language>
   </row>
   <row>
    <gid><![CDATA[569]]></gid>
    <sid><![CDATA[64646]]></sid>
    <group_name><![CDATA[10]]></group_name>
    <group_order><![CDATA[10]]></group_order>
    <description><![CDATA[De volgende vragen hebben betrekking op hoe de studenten in het experiment van Brown en Locker die veel alcohol drinken, <strong>hun eigen risico inschatten om een aan drinken gerelateerd probleem te krijgen </strong>na het bekijken van de brochure . Het is nu aan jou om te voorspellen hoe zij antwoorden.<br />
<br />
Wat scoorden de studenten, die veel alcohol drinken, op de volgende vragen?<br />
<br />]]></description>
    <language><![CDATA[nl]]></language>
   </row>
   <row>
    <gid><![CDATA[569]]></gid>
    <sid><![CDATA[64646]]></sid>
    <group_name><![CDATA[10]]></group_name>
    <group_order><![CDATA[10]]></group_order>
    <description><![CDATA[The following questions deal with how the students in Brown and Locker’s experiment, who drink a lot, <b>estimate their own risk to get an alcohol related problem</b> after having studied the booklet. Now it is your task to predict what they replied to the questions.<br />
<br />
What did the students who drink a lot of alcohol score on the following questions?<br />]]></description>
    <language><![CDATA[en]]></language>
   </row>
   <row>
    <gid><![CDATA[570]]></gid>
    <sid><![CDATA[64646]]></sid>
    <group_name><![CDATA[11]]></group_name>
    <group_order><![CDATA[11]]></group_order>
    <description><![CDATA[<em>Geef aan wat jij denkt dat de proefpersonen in het onderzoek van Brown en Locker(2008) geantwoord zouden hebben.</em>]]></description>
    <language><![CDATA[nl]]></language>
   </row>
   <row>
    <gid><![CDATA[570]]></gid>
    <sid><![CDATA[64646]]></sid>
    <group_name><![CDATA[11]]></group_name>
    <group_order><![CDATA[11]]></group_order>
    <description><![CDATA[<em>Could you please indicate what the subjects in the Brown and Locker(2008) experiment answered on the following questions.</em>]]></description>
    <language><![CDATA[en]]></language>
   </row>
   <row>
    <gid><![CDATA[571]]></gid>
    <sid><![CDATA[64646]]></sid>
    <group_name><![CDATA[12]]></group_name>
    <group_order><![CDATA[12]]></group_order>
    <description><![CDATA[<div class="survey-groupdescription"><i>Geef aan wat jij denkt dat de proefpersonen in het onderzoek van Brown en Locker(2008) geantwoord zouden hebben.</i></div>]]></description>
    <language><![CDATA[nl]]></language>
   </row>
   <row>
    <gid><![CDATA[571]]></gid>
    <sid><![CDATA[64646]]></sid>
    <group_name><![CDATA[12]]></group_name>
    <group_order><![CDATA[12]]></group_order>
    <description><![CDATA[<em>Could you please indicate what the subjects in the Brown and Locker(2008) experiment answered on the following questions.</em>]]></description>
    <language><![CDATA[en]]></language>
   </row>
   <row>
    <gid><![CDATA[572]]></gid>
    <sid><![CDATA[64646]]></sid>
    <group_name><![CDATA[13]]></group_name>
    <group_order><![CDATA[13]]></group_order>
    <description><![CDATA[<div class="survey-groupdescription"><i>Geef aan wat jij denkt dat de proefpersonen in het onderzoek van Brown en Locker(2008) geantwoord zouden hebben.</i></div>]]></description>
    <language><![CDATA[nl]]></language>
   </row>
   <row>
    <gid><![CDATA[572]]></gid>
    <sid><![CDATA[64646]]></sid>
    <group_name><![CDATA[13]]></group_name>
    <group_order><![CDATA[13]]></group_order>
    <description><![CDATA[<div class="survey-groupdescription"><i>Could you please indicate what the subjects in the Brown and Locker(2008) experiment answered on the following questions.</i></div>]]></description>
    <language><![CDATA[en]]></language>
   </row>
   <row>
    <gid><![CDATA[573]]></gid>
    <sid><![CDATA[64646]]></sid>
    <group_name><![CDATA[14]]></group_name>
    <group_order><![CDATA[14]]></group_order>
    <description><![CDATA[<div class="survey-groupdescription"><i>Geef aan wat jij denkt dat de proefpersonen in het onderzoek van Brown en Locker(2008) geantwoord zouden hebben.</i></div>]]></description>
    <language><![CDATA[nl]]></language>
   </row>
   <row>
    <gid><![CDATA[573]]></gid>
    <sid><![CDATA[64646]]></sid>
    <group_name><![CDATA[14]]></group_name>
    <group_order><![CDATA[14]]></group_order>
    <description><![CDATA[<div class="survey-groupdescription"><i>Could you please indicate what the subjects in the Brown and Locker(2008) experiment answered on the following questions.</i></div>]]></description>
    <language><![CDATA[en]]></language>
   </row>
   <row>
    <gid><![CDATA[574]]></gid>
    <sid><![CDATA[64646]]></sid>
    <group_name><![CDATA[15]]></group_name>
    <group_order><![CDATA[15]]></group_order>
    <description><![CDATA[<div class="survey-groupdescription"><i>Geef aan wat jij denkt dat de proefpersonen in het onderzoek van Brown en Locker(2008) geantwoord zouden hebben.</i></div>]]></description>
    <language><![CDATA[nl]]></language>
   </row>
   <row>
    <gid><![CDATA[574]]></gid>
    <sid><![CDATA[64646]]></sid>
    <group_name><![CDATA[15]]></group_name>
    <group_order><![CDATA[15]]></group_order>
    <description><![CDATA[<div class="survey-groupdescription"><i>Could you please indicate what the subjects in the Brown and Locker(2008) experiment answered on the following questions.</i></div>]]></description>
    <language><![CDATA[en]]></language>
   </row>
   <row>
    <gid><![CDATA[575]]></gid>
    <sid><![CDATA[64646]]></sid>
    <group_name><![CDATA[16]]></group_name>
    <group_order><![CDATA[16]]></group_order>
    <description><![CDATA[<div class="survey-groupdescription"><i>Geef aan wat jij denkt dat de proefpersonen in het onderzoek van Brown en Locker(2008) geantwoord zouden hebben.</i></div>]]></description>
    <language><![CDATA[nl]]></language>
   </row>
   <row>
    <gid><![CDATA[575]]></gid>
    <sid><![CDATA[64646]]></sid>
    <group_name><![CDATA[16]]></group_name>
    <group_order><![CDATA[16]]></group_order>
    <description><![CDATA[<div class="survey-groupdescription"><i>Could you please indicate what the subjects in the Brown and Locker(2008) experiment answered on the following questions.</i></div>]]></description>
    <language><![CDATA[en]]></language>
   </row>
   <row>
    <gid><![CDATA[576]]></gid>
    <sid><![CDATA[64646]]></sid>
    <group_name><![CDATA[17]]></group_name>
    <group_order><![CDATA[17]]></group_order>
    <description><![CDATA[<div class="survey-groupdescription"><i>
<div class="survey-groupdescription"><i>Could you please indicate what the subjects in the Brown and Locker(2008) experiment answered on the following questions.</i></div>
</i></div>]]></description>
    <language><![CDATA[en]]></language>
   </row>
   <row>
    <gid><![CDATA[576]]></gid>
    <sid><![CDATA[64646]]></sid>
    <group_name><![CDATA[17]]></group_name>
    <group_order><![CDATA[17]]></group_order>
    <description><![CDATA[<div class="survey-groupdescription"><i>Geef aan wat jij denkt dat de proefpersonen in het onderzoek van Brown en Locker(2008) geantwoord zouden hebben.</i></div>]]></description>
    <language><![CDATA[nl]]></language>
   </row>
   <row>
    <gid><![CDATA[577]]></gid>
    <sid><![CDATA[64646]]></sid>
    <group_name><![CDATA[18]]></group_name>
    <group_order><![CDATA[18]]></group_order>
    <description><![CDATA[The following question deals with <b>how much time</b> the students in Brown and Locker’s experiment who drink a lot spent looking at the pamphlet<br />
<br />]]></description>
    <language><![CDATA[en]]></language>
   </row>
   <row>
    <gid><![CDATA[577]]></gid>
    <sid><![CDATA[64646]]></sid>
    <group_name><![CDATA[18]]></group_name>
    <group_order><![CDATA[18]]></group_order>
    <description><![CDATA[De volgende vraag heeft betrekking op wat jij denkt <b>hoeveel tijd</b> de studenten in het experiment van Brown en Locker, die veel drinken, aan het bekijken van de brochures besteden.<br />]]></description>
    <language><![CDATA[nl]]></language>
   </row>
   <row>
    <gid><![CDATA[578]]></gid>
    <sid><![CDATA[64646]]></sid>
    <group_name><![CDATA[19]]></group_name>
    <group_order><![CDATA[19]]></group_order>
    <description><![CDATA[The following questions deal with how the students in Brown and Locker’s experiment who drink a lot <b>felt</b> after having studied the booklet. Now it is your task to predict what they replied to the questions.<br />
<br />
What did the students who drink a lot of alcohol score on the following questions?<br />]]></description>
    <language><![CDATA[en]]></language>
   </row>
   <row>
    <gid><![CDATA[578]]></gid>
    <sid><![CDATA[64646]]></sid>
    <group_name><![CDATA[19]]></group_name>
    <group_order><![CDATA[19]]></group_order>
    <description><![CDATA[De volgende vragen hebben betrekking op hoe de studenten in het experiment van Brown en Locker, die veel alcohol drinken, zich na het bekijken van de brochure <b>voelden</b>. Het is nu aan jou om te voorspellen hoe zij antwoorden. <br />
<br />
Wat scoorden de studenten, die veel alcohol drinken, op de volgende vragen?<br />]]></description>
    <language><![CDATA[nl]]></language>
   </row>
   <row>
    <gid><![CDATA[579]]></gid>
    <sid><![CDATA[64646]]></sid>
    <group_name><![CDATA[20]]></group_name>
    <group_order><![CDATA[20]]></group_order>
    <description><![CDATA[<div class="survey-groupdescription"><i>Could you please indicate what the subjects in the Brown and Locker(2008) experiment answered on the following questions.</i></div>]]></description>
    <language><![CDATA[en]]></language>
   </row>
   <row>
    <gid><![CDATA[579]]></gid>
    <sid><![CDATA[64646]]></sid>
    <group_name><![CDATA[20]]></group_name>
    <group_order><![CDATA[20]]></group_order>
    <description><![CDATA[<div class="survey-groupdescription">
<div class="survey-groupdescription"><i>Geef aan wat jij denkt dat de proefpersonen in het onderzoek van Brown en Locker(2008) geantwoord zouden hebben.</i></div>
</div>]]></description>
    <language><![CDATA[nl]]></language>
   </row>
   <row>
    <gid><![CDATA[580]]></gid>
    <sid><![CDATA[64646]]></sid>
    <group_name><![CDATA[21]]></group_name>
    <group_order><![CDATA[21]]></group_order>
    <description><![CDATA[<div class="survey-groupdescription">
<div class="survey-groupdescription"><i>Geef aan wat jij denkt dat de proefpersonen in het onderzoek van Brown en Locker(2008) geantwoord zouden hebben.</i></div>
</div>]]></description>
    <language><![CDATA[nl]]></language>
   </row>
   <row>
    <gid><![CDATA[580]]></gid>
    <sid><![CDATA[64646]]></sid>
    <group_name><![CDATA[21]]></group_name>
    <group_order><![CDATA[21]]></group_order>
    <description><![CDATA[<div class="survey-groupdescription"><i>Could you please indicate what the subjects in the Brown and Locker(2008) experiment answered on the following questions.</i></div>]]></description>
    <language><![CDATA[en]]></language>
   </row>
   <row>
    <gid><![CDATA[581]]></gid>
    <sid><![CDATA[64646]]></sid>
    <group_name><![CDATA[Status]]></group_name>
    <group_order><![CDATA[22]]></group_order>
    <description><![CDATA[<b>Let op: De volgende vragen gaan over uw EIGEN drinkgedrag. </b><br />
<br />
Neem alstublieft uw tijd als u werkt met de brochures en de vragenlijsten.<br />
<br />]]></description>
    <language><![CDATA[nl]]></language>
   </row>
   <row>
    <gid><![CDATA[581]]></gid>
    <sid><![CDATA[64646]]></sid>
    <group_name><![CDATA[Status]]></group_name>
    <group_order><![CDATA[22]]></group_order>
    <description><![CDATA[<b>Note: the following questions are about your OWN drinking behaviour. </b><br />
<br />
Please take your time as you work through the booklet and questions.<br />]]></description>
    <language><![CDATA[en]]></language>
   </row>
   <row>
    <gid><![CDATA[609]]></gid>
    <sid><![CDATA[64646]]></sid>
    <group_name><![CDATA[Debriefing-form]]></group_name>
    <group_order><![CDATA[23]]></group_order>
    <description><![CDATA[<div><font size="2"><script></font></div>
<div><font size="2">  $(document).ready(function() {</font></div>
<div><font size="2">    document.getElementById('moveprevbtn').disabled=true;</font></div>
<div><font size="2">  });</font></div>
<div><font size="2"></script><script></font></div>
<div><font size="2">  $(document).ready(function() {</font></div>
<div><font size="2">    document.getElementById('moveprevbtn').disabled=true;</font></div>
<div><font size="2">  });</font></div>
<div><font size="2"></script><script></font></div>
<div><font size="2">  $(document).ready(function() {</font></div>
<div><font size="2">    document.getElementById('moveprevbtn').disabled=true;</font></div>
<div><font size="2"> </font>});</div>
<div><font size="2"></script></font></div>
<script>

  $(document).ready(function() {

    document.getElementById('moveprevbtn').disabled=true;

  });

</script>]]></description>
    <language><![CDATA[en]]></language>
   </row>
   <row>
    <gid><![CDATA[609]]></gid>
    <sid><![CDATA[64646]]></sid>
    <group_name><![CDATA[Debriefing-formulier]]></group_name>
    <group_order><![CDATA[23]]></group_order>
    <description><![CDATA[<div><font size="2"><script></font></div>
<div><font size="2">  $(document).ready(function() {</font></div>
<div><font size="2">    document.getElementById('moveprevbtn').disabled=true;</font></div>
<div><font size="2">  });</font></div>
<div><font size="2"></script><script></font></div>
<div><font size="2">  $(document).ready(function() {</font></div>
<div><font size="2">    document.getElementById('moveprevbtn').disabled=true;</font></div>
<div><font size="2">  });</font></div>
<div><font size="2"></script><script></font></div>
<div><font size="2">  $(document).ready(function() {</font></div>
<div><font size="2">    document.getElementById('moveprevbtn').disabled=true;</font></div>
<div><font size="2"> </font>});</div>
<div><font size="2"></script></font></div>
<script>

  $(document).ready(function() {

    document.getElementById('moveprevbtn').disabled=true;

  });

</script>]]></description>
    <language><![CDATA[nl]]></language>
   </row>
  </rows>
 </groups>
 <questions>
  <fields>
   <fieldname>qid</fieldname>
   <fieldname>parent_qid</fieldname>
   <fieldname>sid</fieldname>
   <fieldname>gid</fieldname>
   <fieldname>type</fieldname>
   <fieldname>title</fieldname>
   <fieldname>question</fieldname>
   <fieldname>preg</fieldname>
   <fieldname>help</fieldname>
   <fieldname>other</fieldname>
   <fieldname>mandatory</fieldname>
   <fieldname>question_order</fieldname>
   <fieldname>language</fieldname>
   <fieldname>scale_id</fieldname>
   <fieldname>same_default</fieldname>
  </fields>
  <rows>
   <row>
    <qid><![CDATA[11723]]></qid>
    <parent_qid><![CDATA[0]]></parent_qid>
    <sid><![CDATA[64646]]></sid>
    <gid><![CDATA[560]]></gid>
    <type><![CDATA[F]]></type>
    <title><![CDATA[a]]></title>
    <question><![CDATA[Test subjects who studied <b>booklet A</b>:<br />
<i>Could you please rate what you think of the booklet on the following dimensions:<br />
</i><br />
<br />]]></question>
    <preg><![CDATA[]]></preg>
    <help><![CDATA[]]></help>
    <other><![CDATA[N]]></other>
    <mandatory><![CDATA[Y]]></mandatory>
    <question_order><![CDATA[0]]></question_order>
    <language><![CDATA[en]]></language>
    <scale_id><![CDATA[0]]></scale_id>
    <same_default><![CDATA[0]]></same_default>
   </row>
   <row>
    <qid><![CDATA[11723]]></qid>
    <parent_qid><![CDATA[0]]></parent_qid>
    <sid><![CDATA[64646]]></sid>
    <gid><![CDATA[560]]></gid>
    <type><![CDATA[F]]></type>
    <title><![CDATA[a]]></title>
    <question><![CDATA[Proefpersonen die <b>brochure A</b> bekeken:<br />
<i>Geef op de volgende dimensies aan wat jij van de brochure vindt:</i><br />
<br />]]></question>
    <preg><![CDATA[]]></preg>
    <help><![CDATA[]]></help>
    <other><![CDATA[N]]></other>
    <mandatory><![CDATA[Y]]></mandatory>
    <question_order><![CDATA[0]]></question_order>
    <language><![CDATA[nl]]></language>
    <scale_id><![CDATA[0]]></scale_id>
    <same_default><![CDATA[0]]></same_default>
   </row>
   <row>
    <qid><![CDATA[11724]]></qid>
    <parent_qid><![CDATA[0]]></parent_qid>
    <sid><![CDATA[64646]]></sid>
    <gid><![CDATA[560]]></gid>
    <type><![CDATA[F]]></type>
    <title><![CDATA[b]]></title>
    <question><![CDATA[Proefpersonen die <b>brochure B</b> bekeken:<br />
<i>Geef op de volgende dimensies aan wat jij van de brochure vindt:</i><br />
<br />]]></question>
    <preg><![CDATA[]]></preg>
    <help><![CDATA[]]></help>
    <other><![CDATA[N]]></other>
    <mandatory><![CDATA[Y]]></mandatory>
    <question_order><![CDATA[2]]></question_order>
    <language><![CDATA[nl]]></language>
    <scale_id><![CDATA[0]]></scale_id>
    <same_default><![CDATA[0]]></same_default>
   </row>
   <row>
    <qid><![CDATA[11724]]></qid>
    <parent_qid><![CDATA[0]]></parent_qid>
    <sid><![CDATA[64646]]></sid>
    <gid><![CDATA[560]]></gid>
    <type><![CDATA[F]]></type>
    <title><![CDATA[b]]></title>
    <question><![CDATA[Test subjects who studied <b>booklet B</b>:<br />
<i>Could you please rate what you think of the booklet on the following dimensions:</i><br />
<br />]]></question>
    <preg><![CDATA[]]></preg>
    <help><![CDATA[]]></help>
    <other><![CDATA[N]]></other>
    <mandatory><![CDATA[Y]]></mandatory>
    <question_order><![CDATA[2]]></question_order>
    <language><![CDATA[en]]></language>
    <scale_id><![CDATA[0]]></scale_id>
    <same_default><![CDATA[0]]></same_default>
   </row>
   <row>
    <qid><![CDATA[11725]]></qid>
    <parent_qid><![CDATA[0]]></parent_qid>
    <sid><![CDATA[64646]]></sid>
    <gid><![CDATA[561]]></gid>
    <type><![CDATA[F]]></type>
    <title><![CDATA[a]]></title>
    <question><![CDATA[Test subjects who studied booklet A:<br />
<i>Could you please rate what you think of the booklet on the following dimensions:</i><br />
<br />]]></question>
    <preg><![CDATA[]]></preg>
    <help><![CDATA[]]></help>
    <other><![CDATA[N]]></other>
    <mandatory><![CDATA[Y]]></mandatory>
    <question_order><![CDATA[0]]></question_order>
    <language><![CDATA[en]]></language>
    <scale_id><![CDATA[0]]></scale_id>
    <same_default><![CDATA[0]]></same_default>
   </row>
   <row>
    <qid><![CDATA[11725]]></qid>
    <parent_qid><![CDATA[0]]></parent_qid>
    <sid><![CDATA[64646]]></sid>
    <gid><![CDATA[561]]></gid>
    <type><![CDATA[F]]></type>
    <title><![CDATA[a]]></title>
    <question><![CDATA[Proefpersonen die <b>brochure A</b> bekeken:<br />
<i>Geef op de volgende dimensies aan wat jij van de brochure vindt:</i><br />
<br />]]></question>
    <preg><![CDATA[]]></preg>
    <help><![CDATA[]]></help>
    <other><![CDATA[N]]></other>
    <mandatory><![CDATA[Y]]></mandatory>
    <question_order><![CDATA[0]]></question_order>
    <language><![CDATA[nl]]></language>
    <scale_id><![CDATA[0]]></scale_id>
    <same_default><![CDATA[0]]></same_default>
   </row>
   <row>
    <qid><![CDATA[11726]]></qid>
    <parent_qid><![CDATA[0]]></parent_qid>
    <sid><![CDATA[64646]]></sid>
    <gid><![CDATA[561]]></gid>
    <type><![CDATA[F]]></type>
    <title><![CDATA[b]]></title>
    <question><![CDATA[Test subjects who studied<b> booklet B</b>:<br />
<i>Could you please rate what you think of the booklet on the following dimensions:</i><br />
<br />]]></question>
    <preg><![CDATA[]]></preg>
    <help><![CDATA[]]></help>
    <other><![CDATA[N]]></other>
    <mandatory><![CDATA[Y]]></mandatory>
    <question_order><![CDATA[3]]></question_order>
    <language><![CDATA[en]]></language>
    <scale_id><![CDATA[0]]></scale_id>
    <same_default><![CDATA[0]]></same_default>
   </row>
   <row>
    <qid><![CDATA[11726]]></qid>
    <parent_qid><![CDATA[0]]></parent_qid>
    <sid><![CDATA[64646]]></sid>
    <gid><![CDATA[561]]></gid>
    <type><![CDATA[F]]></type>
    <title><![CDATA[b]]></title>
    <question><![CDATA[Proefpersonen die <b>brochure B</b> bekeken:<br />
<i>Geef op de volgende dimensies aan wat jij van de brochure vindt:</i><br />
<br />]]></question>
    <preg><![CDATA[]]></preg>
    <help><![CDATA[]]></help>
    <other><![CDATA[N]]></other>
    <mandatory><![CDATA[Y]]></mandatory>
    <question_order><![CDATA[3]]></question_order>
    <language><![CDATA[nl]]></language>
    <scale_id><![CDATA[0]]></scale_id>
    <same_default><![CDATA[0]]></same_default>
   </row>
   <row>
    <qid><![CDATA[11727]]></qid>
    <parent_qid><![CDATA[0]]></parent_qid>
    <sid><![CDATA[64646]]></sid>
    <gid><![CDATA[559]]></gid>
    <type><![CDATA[X]]></type>
    <title><![CDATA[1]]></title>
    <question><![CDATA[In the Brown and Locker experiment described before, the following questions were asked to the students in Brown and Locker’s experiment who drink a lot of alcohol. <br />
<br />
It is your task to predict what the much-drinking students in Brown and Locker’s experiment replied to the questions.<br />
<br />
<b>Note</b>: The questions in <i>italics</i> are the original questions of Brown and Locker’s experiment that were asked to the students who drink a lot. <b>You are not supposed to answer the questions with how you would score, but with what you think how the test subjects in the experiment actually scored</b>. <br />
<br />
<br />
What did the students who drink a lot of alcohol score on the following questions?]]></question>
    <preg><![CDATA[]]></preg>
    <help><![CDATA[]]></help>
    <other><![CDATA[N]]></other>
    <mandatory><![CDATA[N]]></mandatory>
    <question_order><![CDATA[0]]></question_order>
    <language><![CDATA[en]]></language>
    <scale_id><![CDATA[0]]></scale_id>
    <same_default><![CDATA[0]]></same_default>
   </row>
   <row>
    <qid><![CDATA[11727]]></qid>
    <parent_qid><![CDATA[0]]></parent_qid>
    <sid><![CDATA[64646]]></sid>
    <gid><![CDATA[559]]></gid>
    <type><![CDATA[X]]></type>
    <title><![CDATA[1]]></title>
    <question><![CDATA[In het experiment van Brown en Locker dat net is uitgelegd, werden de volgende vragen aan de studenten die veel alcohol drinken, gesteld.<br />
<br />
Het is aan jou om te voorspellen wat de studenten die veel drinken in het onderzoek van Brown en Locker antwoorden op deze vragen.<br />
<br />
<b>Let op</b>: De <i>cursief gedrukte </i>vragen zijn steeds de originele vragen uit het experiment van Brown en Locker die aan de drinkende studenten werden gesteld. <b>Het gaat er dus niet om wat jij denkt op deze vragen te scoren, maar hoe de proefpersonen in het experiment daarop scoorden</b>.<br />
<br />
Wat scoorden de studenten die veel drinken op de volgende vragen?]]></question>
    <preg><![CDATA[]]></preg>
    <help><![CDATA[]]></help>
    <other><![CDATA[N]]></other>
    <mandatory><![CDATA[N]]></mandatory>
    <question_order><![CDATA[0]]></question_order>
    <language><![CDATA[nl]]></language>
    <scale_id><![CDATA[0]]></scale_id>
    <same_default><![CDATA[0]]></same_default>
   </row>
   <row>
    <qid><![CDATA[11728]]></qid>
    <parent_qid><![CDATA[0]]></parent_qid>
    <sid><![CDATA[64646]]></sid>
    <gid><![CDATA[562]]></gid>
    <type><![CDATA[F]]></type>
    <title><![CDATA[a]]></title>
    <question><![CDATA[Test subjects who studied <b>booklet A</b>:<br />
<i>Could you please rate what you think of the booklet on the following dimensions:</i><br />
<br />]]></question>
    <preg><![CDATA[]]></preg>
    <help><![CDATA[]]></help>
    <other><![CDATA[N]]></other>
    <mandatory><![CDATA[Y]]></mandatory>
    <question_order><![CDATA[0]]></question_order>
    <language><![CDATA[en]]></language>
    <scale_id><![CDATA[0]]></scale_id>
    <same_default><![CDATA[0]]></same_default>
   </row>
   <row>
    <qid><![CDATA[11728]]></qid>
    <parent_qid><![CDATA[0]]></parent_qid>
    <sid><![CDATA[64646]]></sid>
    <gid><![CDATA[562]]></gid>
    <type><![CDATA[F]]></type>
    <title><![CDATA[a]]></title>
    <question><![CDATA[Proefpersonen die <b>brochure A</b> bekeken:<br />
<i>Geef op de volgende dimensies aan wat jij van de brochure vindt:</i><br />
<br />]]></question>
    <preg><![CDATA[]]></preg>
    <help><![CDATA[]]></help>
    <other><![CDATA[N]]></other>
    <mandatory><![CDATA[Y]]></mandatory>
    <question_order><![CDATA[0]]></question_order>
    <language><![CDATA[nl]]></language>
    <scale_id><![CDATA[0]]></scale_id>
    <same_default><![CDATA[0]]></same_default>
   </row>
   <row>
    <qid><![CDATA[11729]]></qid>
    <parent_qid><![CDATA[0]]></parent_qid>
    <sid><![CDATA[64646]]></sid>
    <gid><![CDATA[562]]></gid>
    <type><![CDATA[F]]></type>
    <title><![CDATA[b]]></title>
    <question><![CDATA[Test subjects who studied <b>booklet B</b>:<br />
<i>Could you please rate what you think of the booklet on the following dimensions:</i><br />
<br />]]></question>
    <preg><![CDATA[]]></preg>
    <help><![CDATA[]]></help>
    <other><![CDATA[N]]></other>
    <mandatory><![CDATA[Y]]></mandatory>
    <question_order><![CDATA[3]]></question_order>
    <language><![CDATA[en]]></language>
    <scale_id><![CDATA[0]]></scale_id>
    <same_default><![CDATA[0]]></same_default>
   </row>
   <row>
    <qid><![CDATA[11729]]></qid>
    <parent_qid><![CDATA[0]]></parent_qid>
    <sid><![CDATA[64646]]></sid>
    <gid><![CDATA[562]]></gid>
    <type><![CDATA[F]]></type>
    <title><![CDATA[b]]></title>
    <question><![CDATA[Proefpersonen die <b>brochure B</b> bekeken:<br />
<i>Geef op de volgende dimensies aan wat jij van de brochure vindt:</i><br />
<br />]]></question>
    <preg><![CDATA[]]></preg>
    <help><![CDATA[]]></help>
    <other><![CDATA[N]]></other>
    <mandatory><![CDATA[Y]]></mandatory>
    <question_order><![CDATA[3]]></question_order>
    <language><![CDATA[nl]]></language>
    <scale_id><![CDATA[0]]></scale_id>
    <same_default><![CDATA[0]]></same_default>
   </row>
   <row>
    <qid><![CDATA[11730]]></qid>
    <parent_qid><![CDATA[0]]></parent_qid>
    <sid><![CDATA[64646]]></sid>
    <gid><![CDATA[563]]></gid>
    <type><![CDATA[F]]></type>
    <title><![CDATA[a]]></title>
    <question><![CDATA[Test subjects who studied <b>booklet A</b>:<br />
<i>Could you please rate what you think of the booklet on the following dimensions:</i><br />
<br />]]></question>
    <preg><![CDATA[]]></preg>
    <help><![CDATA[]]></help>
    <other><![CDATA[N]]></other>
    <mandatory><![CDATA[Y]]></mandatory>
    <question_order><![CDATA[0]]></question_order>
    <language><![CDATA[en]]></language>
    <scale_id><![CDATA[0]]></scale_id>
    <same_default><![CDATA[0]]></same_default>
   </row>
   <row>
    <qid><![CDATA[11730]]></qid>
    <parent_qid><![CDATA[0]]></parent_qid>
    <sid><![CDATA[64646]]></sid>
    <gid><![CDATA[563]]></gid>
    <type><![CDATA[F]]></type>
    <title><![CDATA[a]]></title>
    <question><![CDATA[Proefpersonen die <b>brochure A</b> bekeken:<br />
<i>Geef op de volgende dimensies aan wat jij van de brochure vindt:</i><br />
<br />]]></question>
    <preg><![CDATA[]]></preg>
    <help><![CDATA[]]></help>
    <other><![CDATA[N]]></other>
    <mandatory><![CDATA[Y]]></mandatory>
    <question_order><![CDATA[0]]></question_order>
    <language><![CDATA[nl]]></language>
    <scale_id><![CDATA[0]]></scale_id>
    <same_default><![CDATA[0]]></same_default>
   </row>
   <row>
    <qid><![CDATA[11731]]></qid>
    <parent_qid><![CDATA[0]]></parent_qid>
    <sid><![CDATA[64646]]></sid>
    <gid><![CDATA[563]]></gid>
    <type><![CDATA[F]]></type>
    <title><![CDATA[b]]></title>
    <question><![CDATA[Test subjects who studied <b>booklet B</b>:<br />
<i>Could you please rate what you think of the booklet on the following dimensions:</i><br />
<br />]]></question>
    <preg><![CDATA[]]></preg>
    <help><![CDATA[]]></help>
    <other><![CDATA[N]]></other>
    <mandatory><![CDATA[Y]]></mandatory>
    <question_order><![CDATA[3]]></question_order>
    <language><![CDATA[en]]></language>
    <scale_id><![CDATA[0]]></scale_id>
    <same_default><![CDATA[0]]></same_default>
   </row>
   <row>
    <qid><![CDATA[11731]]></qid>
    <parent_qid><![CDATA[0]]></parent_qid>
    <sid><![CDATA[64646]]></sid>
    <gid><![CDATA[563]]></gid>
    <type><![CDATA[F]]></type>
    <title><![CDATA[b]]></title>
    <question><![CDATA[Proefpersonen die <b>brochure B</b> bekeken:<br />
<i>Geef op de volgende dimensies aan wat jij van de brochure vindt:</i><br />
<br />]]></question>
    <preg><![CDATA[]]></preg>
    <help><![CDATA[]]></help>
    <other><![CDATA[N]]></other>
    <mandatory><![CDATA[Y]]></mandatory>
    <question_order><![CDATA[3]]></question_order>
    <language><![CDATA[nl]]></language>
    <scale_id><![CDATA[0]]></scale_id>
    <same_default><![CDATA[0]]></same_default>
   </row>
   <row>
    <qid><![CDATA[11732]]></qid>
    <parent_qid><![CDATA[0]]></parent_qid>
    <sid><![CDATA[64646]]></sid>
    <gid><![CDATA[564]]></gid>
    <type><![CDATA[F]]></type>
    <title><![CDATA[a]]></title>
    <question><![CDATA[Test subjects who studied <b>booklet A</b>:<br />
<br />
<i>Could you please rate what you think of the booklet on the following dimensions:</i><br />
<i><br />
The booklet gives me the feeling of decreasing my drinking behaviour</i>]]></question>
    <preg><![CDATA[]]></preg>
    <help><![CDATA[]]></help>
    <other><![CDATA[N]]></other>
    <mandatory><![CDATA[Y]]></mandatory>
    <question_order><![CDATA[0]]></question_order>
    <language><![CDATA[en]]></language>
    <scale_id><![CDATA[0]]></scale_id>
    <same_default><![CDATA[0]]></same_default>
   </row>
   <row>
    <qid><![CDATA[11732]]></qid>
    <parent_qid><![CDATA[0]]></parent_qid>
    <sid><![CDATA[64646]]></sid>
    <gid><![CDATA[564]]></gid>
    <type><![CDATA[F]]></type>
    <title><![CDATA[a]]></title>
    <question><![CDATA[Proefpersonen die <b>brochure A</b> bekeken:<br />
<p><i>Geef op de volgende dimensies aan wat jij van de brochure vindt:</i><br />
 <br />
<i>De brochure geeft mij het gevoel minder te willen gaan drinken:</i></p>]]></question>
    <preg><![CDATA[]]></preg>
    <help><![CDATA[]]></help>
    <other><![CDATA[N]]></other>
    <mandatory><![CDATA[Y]]></mandatory>
    <question_order><![CDATA[0]]></question_order>
    <language><![CDATA[nl]]></language>
    <scale_id><![CDATA[0]]></scale_id>
    <same_default><![CDATA[0]]></same_default>
   </row>
   <row>
    <qid><![CDATA[11733]]></qid>
    <parent_qid><![CDATA[0]]></parent_qid>
    <sid><![CDATA[64646]]></sid>
    <gid><![CDATA[564]]></gid>
    <type><![CDATA[F]]></type>
    <title><![CDATA[b]]></title>
    <question><![CDATA[Test subjects who studied <b>booklet B</b>:<br />
<br />
<i>Could you please rate what you think of the booklet on the following dimensions:<br />
<br />
The booklet gives me the feeling of decreasing my drinking behaviour</i>]]></question>
    <preg><![CDATA[]]></preg>
    <help><![CDATA[]]></help>
    <other><![CDATA[N]]></other>
    <mandatory><![CDATA[Y]]></mandatory>
    <question_order><![CDATA[3]]></question_order>
    <language><![CDATA[en]]></language>
    <scale_id><![CDATA[0]]></scale_id>
    <same_default><![CDATA[0]]></same_default>
   </row>
   <row>
    <qid><![CDATA[11733]]></qid>
    <parent_qid><![CDATA[0]]></parent_qid>
    <sid><![CDATA[64646]]></sid>
    <gid><![CDATA[564]]></gid>
    <type><![CDATA[F]]></type>
    <title><![CDATA[b]]></title>
    <question><![CDATA[Proefpersonen die <b>brochure B</b> bekeken:<br />
<br />
<i>Geef op de volgende dimensies aan wat jij van de brochure vindt:<br />
<br />
</i>
<p><i>De brochure geeft mij het gevoel minder te willen gaan drinken:</i></p>]]></question>
    <preg><![CDATA[]]></preg>
    <help><![CDATA[]]></help>
    <other><![CDATA[N]]></other>
    <mandatory><![CDATA[Y]]></mandatory>
    <question_order><![CDATA[3]]></question_order>
    <language><![CDATA[nl]]></language>
    <scale_id><![CDATA[0]]></scale_id>
    <same_default><![CDATA[0]]></same_default>
   </row>
   <row>
    <qid><![CDATA[11734]]></qid>
    <parent_qid><![CDATA[0]]></parent_qid>
    <sid><![CDATA[64646]]></sid>
    <gid><![CDATA[565]]></gid>
    <type><![CDATA[F]]></type>
    <title><![CDATA[a]]></title>
    <question><![CDATA[Test subjects who studied<b> booklet A</b>:<br />
<i>To what degree did you find any weaknesses in the message?</i><br />
<br />]]></question>
    <preg><![CDATA[]]></preg>
    <help><![CDATA[]]></help>
    <other><![CDATA[N]]></other>
    <mandatory><![CDATA[Y]]></mandatory>
    <question_order><![CDATA[0]]></question_order>
    <language><![CDATA[en]]></language>
    <scale_id><![CDATA[0]]></scale_id>
    <same_default><![CDATA[0]]></same_default>
   </row>
   <row>
    <qid><![CDATA[11734]]></qid>
    <parent_qid><![CDATA[0]]></parent_qid>
    <sid><![CDATA[64646]]></sid>
    <gid><![CDATA[565]]></gid>
    <type><![CDATA[F]]></type>
    <title><![CDATA[a]]></title>
    <question><![CDATA[Proefpersonen die <b>brochure A</b> bekeken:<br />
<i>In hoeverre bevatte de uitspraken in de brochure zwakke punten?</i><br />
<br />]]></question>
    <preg><![CDATA[]]></preg>
    <help><![CDATA[]]></help>
    <other><![CDATA[N]]></other>
    <mandatory><![CDATA[Y]]></mandatory>
    <question_order><![CDATA[0]]></question_order>
    <language><![CDATA[nl]]></language>
    <scale_id><![CDATA[0]]></scale_id>
    <same_default><![CDATA[0]]></same_default>
   </row>
   <row>
    <qid><![CDATA[11735]]></qid>
    <parent_qid><![CDATA[0]]></parent_qid>
    <sid><![CDATA[64646]]></sid>
    <gid><![CDATA[565]]></gid>
    <type><![CDATA[F]]></type>
    <title><![CDATA[b]]></title>
    <question><![CDATA[Test subjects who studied<b> booklet B</b>:<br />
<i>To what degree did you find any weaknesses in the message?</i><br />
<br />]]></question>
    <preg><![CDATA[]]></preg>
    <help><![CDATA[]]></help>
    <other><![CDATA[N]]></other>
    <mandatory><![CDATA[Y]]></mandatory>
    <question_order><![CDATA[3]]></question_order>
    <language><![CDATA[en]]></language>
    <scale_id><![CDATA[0]]></scale_id>
    <same_default><![CDATA[0]]></same_default>
   </row>
   <row>
    <qid><![CDATA[11735]]></qid>
    <parent_qid><![CDATA[0]]></parent_qid>
    <sid><![CDATA[64646]]></sid>
    <gid><![CDATA[565]]></gid>
    <type><![CDATA[F]]></type>
    <title><![CDATA[b]]></title>
    <question><![CDATA[Proefpersonen die <b>brochure B</b> bekeken:<br />
<i>In hoeverre bevatte de uitspraken in de brochure zwakke punten?</i><br />
<br />]]></question>
    <preg><![CDATA[]]></preg>
    <help><![CDATA[]]></help>
    <other><![CDATA[N]]></other>
    <mandatory><![CDATA[Y]]></mandatory>
    <question_order><![CDATA[3]]></question_order>
    <language><![CDATA[nl]]></language>
    <scale_id><![CDATA[0]]></scale_id>
    <same_default><![CDATA[0]]></same_default>
   </row>
   <row>
    <qid><![CDATA[11736]]></qid>
    <parent_qid><![CDATA[0]]></parent_qid>
    <sid><![CDATA[64646]]></sid>
    <gid><![CDATA[566]]></gid>
    <type><![CDATA[F]]></type>
    <title><![CDATA[a]]></title>
    <question><![CDATA[Test subjects who studied<b> booklet A</b>:<br />
<i>To what degree did you find any strenghts in the message?</i><br />
<br />]]></question>
    <preg><![CDATA[]]></preg>
    <help><![CDATA[]]></help>
    <other><![CDATA[N]]></other>
    <mandatory><![CDATA[Y]]></mandatory>
    <question_order><![CDATA[0]]></question_order>
    <language><![CDATA[en]]></language>
    <scale_id><![CDATA[0]]></scale_id>
    <same_default><![CDATA[0]]></same_default>
   </row>
   <row>
    <qid><![CDATA[11736]]></qid>
    <parent_qid><![CDATA[0]]></parent_qid>
    <sid><![CDATA[64646]]></sid>
    <gid><![CDATA[566]]></gid>
    <type><![CDATA[F]]></type>
    <title><![CDATA[a]]></title>
    <question><![CDATA[Proefpersonen die <b>brochure A</b> bekeken:<br />
<i>In hoeverre bevatte de uitspraken in de brochure sterke punten?</i><br />
<br />]]></question>
    <preg><![CDATA[]]></preg>
    <help><![CDATA[]]></help>
    <other><![CDATA[N]]></other>
    <mandatory><![CDATA[Y]]></mandatory>
    <question_order><![CDATA[0]]></question_order>
    <language><![CDATA[nl]]></language>
    <scale_id><![CDATA[0]]></scale_id>
    <same_default><![CDATA[0]]></same_default>
   </row>
   <row>
    <qid><![CDATA[11737]]></qid>
    <parent_qid><![CDATA[0]]></parent_qid>
    <sid><![CDATA[64646]]></sid>
    <gid><![CDATA[566]]></gid>
    <type><![CDATA[F]]></type>
    <title><![CDATA[b]]></title>
    <question><![CDATA[Test subjects who studied <b>booklet B</b>:<br />
<i>To what degree did you find any strenghts in the message?</i><br />
<br />]]></question>
    <preg><![CDATA[]]></preg>
    <help><![CDATA[]]></help>
    <other><![CDATA[N]]></other>
    <mandatory><![CDATA[Y]]></mandatory>
    <question_order><![CDATA[3]]></question_order>
    <language><![CDATA[en]]></language>
    <scale_id><![CDATA[0]]></scale_id>
    <same_default><![CDATA[0]]></same_default>
   </row>
   <row>
    <qid><![CDATA[11737]]></qid>
    <parent_qid><![CDATA[0]]></parent_qid>
    <sid><![CDATA[64646]]></sid>
    <gid><![CDATA[566]]></gid>
    <type><![CDATA[F]]></type>
    <title><![CDATA[b]]></title>
    <question><![CDATA[Proefpersonen die <b>brochure </b><b>B</b> bekeken:<br />
<i>In hoeverre bevatte de uitspraken in de brochure sterke punten?</i><br />
<br />]]></question>
    <preg><![CDATA[]]></preg>
    <help><![CDATA[]]></help>
    <other><![CDATA[N]]></other>
    <mandatory><![CDATA[Y]]></mandatory>
    <question_order><![CDATA[3]]></question_order>
    <language><![CDATA[nl]]></language>
    <scale_id><![CDATA[0]]></scale_id>
    <same_default><![CDATA[0]]></same_default>
   </row>
   <row>
    <qid><![CDATA[11738]]></qid>
    <parent_qid><![CDATA[0]]></parent_qid>
    <sid><![CDATA[64646]]></sid>
    <gid><![CDATA[567]]></gid>
    <type><![CDATA[F]]></type>
    <title><![CDATA[a]]></title>
    <question><![CDATA[Test subjects who studied <b>booklet A</b>:<i><br />
To what degree is the message important for making a decision about decreasing your drinking behaviour?<br />
</i><br />]]></question>
    <preg><![CDATA[]]></preg>
    <help><![CDATA[]]></help>
    <other><![CDATA[N]]></other>
    <mandatory><![CDATA[Y]]></mandatory>
    <question_order><![CDATA[0]]></question_order>
    <language><![CDATA[en]]></language>
    <scale_id><![CDATA[0]]></scale_id>
    <same_default><![CDATA[0]]></same_default>
   </row>
   <row>
    <qid><![CDATA[11738]]></qid>
    <parent_qid><![CDATA[0]]></parent_qid>
    <sid><![CDATA[64646]]></sid>
    <gid><![CDATA[567]]></gid>
    <type><![CDATA[F]]></type>
    <title><![CDATA[a]]></title>
    <question><![CDATA[Proefpersonen die <b>brochure A</b> bekeken:<br />
<i>In hoeverre zijn de uitspraken in de brochure belangrijk om een beslissing te nemen over het minderen met drinken</i>?<br />
<br />]]></question>
    <preg><![CDATA[]]></preg>
    <help><![CDATA[]]></help>
    <other><![CDATA[N]]></other>
    <mandatory><![CDATA[Y]]></mandatory>
    <question_order><![CDATA[0]]></question_order>
    <language><![CDATA[nl]]></language>
    <scale_id><![CDATA[0]]></scale_id>
    <same_default><![CDATA[0]]></same_default>
   </row>
   <row>
    <qid><![CDATA[11739]]></qid>
    <parent_qid><![CDATA[0]]></parent_qid>
    <sid><![CDATA[64646]]></sid>
    <gid><![CDATA[567]]></gid>
    <type><![CDATA[F]]></type>
    <title><![CDATA[b]]></title>
    <question><![CDATA[Test subjects who studied <b>booklet B</b>:<i><br />
To what degree is the message important for making a decision about decreasing your drinking behaviour?<br />
</i><br />]]></question>
    <preg><![CDATA[]]></preg>
    <help><![CDATA[]]></help>
    <other><![CDATA[N]]></other>
    <mandatory><![CDATA[Y]]></mandatory>
    <question_order><![CDATA[3]]></question_order>
    <language><![CDATA[en]]></language>
    <scale_id><![CDATA[0]]></scale_id>
    <same_default><![CDATA[0]]></same_default>
   </row>
   <row>
    <qid><![CDATA[11739]]></qid>
    <parent_qid><![CDATA[0]]></parent_qid>
    <sid><![CDATA[64646]]></sid>
    <gid><![CDATA[567]]></gid>
    <type><![CDATA[F]]></type>
    <title><![CDATA[b]]></title>
    <question><![CDATA[Proefpersonen die <b>brochure B</b> bekeken:<br />
<i>In hoeverre zijn de uitspraken in de brochure belangrijk om een beslissing te nemen over het minderen met drinken</i>?<br />
<br />]]></question>
    <preg><![CDATA[]]></preg>
    <help><![CDATA[]]></help>
    <other><![CDATA[N]]></other>
    <mandatory><![CDATA[Y]]></mandatory>
    <question_order><![CDATA[3]]></question_order>
    <language><![CDATA[nl]]></language>
    <scale_id><![CDATA[0]]></scale_id>
    <same_default><![CDATA[0]]></same_default>
   </row>
   <row>
    <qid><![CDATA[11740]]></qid>
    <parent_qid><![CDATA[0]]></parent_qid>
    <sid><![CDATA[64646]]></sid>
    <gid><![CDATA[568]]></gid>
    <type><![CDATA[F]]></type>
    <title><![CDATA[a]]></title>
    <question><![CDATA[Test subjects who studied <b>booklet A</b>:<br />
<i>How much effort did you put into reading the text?</i><br />
<br />]]></question>
    <preg><![CDATA[]]></preg>
    <help><![CDATA[]]></help>
    <other><![CDATA[N]]></other>
    <mandatory><![CDATA[Y]]></mandatory>
    <question_order><![CDATA[0]]></question_order>
    <language><![CDATA[en]]></language>
    <scale_id><![CDATA[0]]></scale_id>
    <same_default><![CDATA[0]]></same_default>
   </row>
   <row>
    <qid><![CDATA[11740]]></qid>
    <parent_qid><![CDATA[0]]></parent_qid>
    <sid><![CDATA[64646]]></sid>
    <gid><![CDATA[568]]></gid>
    <type><![CDATA[F]]></type>
    <title><![CDATA[a]]></title>
    <question><![CDATA[Proefpersonen die <b>brochure A</b> bekeken:<br />
<i>Hoeveel moeite heb je in het lezen van de tekst gestoken</i>?<br />
<br />]]></question>
    <preg><![CDATA[]]></preg>
    <help><![CDATA[]]></help>
    <other><![CDATA[N]]></other>
    <mandatory><![CDATA[Y]]></mandatory>
    <question_order><![CDATA[0]]></question_order>
    <language><![CDATA[nl]]></language>
    <scale_id><![CDATA[0]]></scale_id>
    <same_default><![CDATA[0]]></same_default>
   </row>
   <row>
    <qid><![CDATA[11741]]></qid>
    <parent_qid><![CDATA[0]]></parent_qid>
    <sid><![CDATA[64646]]></sid>
    <gid><![CDATA[568]]></gid>
    <type><![CDATA[F]]></type>
    <title><![CDATA[b]]></title>
    <question><![CDATA[Test subjects who studied <b>booklet </b><b>B</b>:<br />
<i>How much effort did you put into reading the text?</i><br />
<br />]]></question>
    <preg><![CDATA[]]></preg>
    <help><![CDATA[]]></help>
    <other><![CDATA[N]]></other>
    <mandatory><![CDATA[Y]]></mandatory>
    <question_order><![CDATA[3]]></question_order>
    <language><![CDATA[en]]></language>
    <scale_id><![CDATA[0]]></scale_id>
    <same_default><![CDATA[0]]></same_default>
   </row>
   <row>
    <qid><![CDATA[11741]]></qid>
    <parent_qid><![CDATA[0]]></parent_qid>
    <sid><![CDATA[64646]]></sid>
    <gid><![CDATA[568]]></gid>
    <type><![CDATA[F]]></type>
    <title><![CDATA[b]]></title>
    <question><![CDATA[Proefpersonen die <b>brochure B</b> bekeken:<br />
<i>Hoeveel moeite heb je in het lezen van de tekst gestoken?</i><br />
<br />]]></question>
    <preg><![CDATA[]]></preg>
    <help><![CDATA[]]></help>
    <other><![CDATA[N]]></other>
    <mandatory><![CDATA[Y]]></mandatory>
    <question_order><![CDATA[3]]></question_order>
    <language><![CDATA[nl]]></language>
    <scale_id><![CDATA[0]]></scale_id>
    <same_default><![CDATA[0]]></same_default>
   </row>
   <row>
    <qid><![CDATA[11742]]></qid>
    <parent_qid><![CDATA[0]]></parent_qid>
    <sid><![CDATA[64646]]></sid>
    <gid><![CDATA[569]]></gid>
    <type><![CDATA[F]]></type>
    <title><![CDATA[a]]></title>
    <question><![CDATA[Test subjects who studied <b>booklet A</b>:<br />
<i>Assuming that you continue to drink the way that you do now, could you rate the probability that <b>alcohol creates serious difficulties for you in an intimate relationship</b>?</i><br />]]></question>
    <preg><![CDATA[]]></preg>
    <help><![CDATA[]]></help>
    <other><![CDATA[N]]></other>
    <mandatory><![CDATA[Y]]></mandatory>
    <question_order><![CDATA[0]]></question_order>
    <language><![CDATA[en]]></language>
    <scale_id><![CDATA[0]]></scale_id>
    <same_default><![CDATA[0]]></same_default>
   </row>
   <row>
    <qid><![CDATA[11742]]></qid>
    <parent_qid><![CDATA[0]]></parent_qid>
    <sid><![CDATA[64646]]></sid>
    <gid><![CDATA[569]]></gid>
    <type><![CDATA[F]]></type>
    <title><![CDATA[a]]></title>
    <question><![CDATA[Proefpersonen die <b>brochure A</b> bekeken:<br />
<i>Ervan uitgaande dat jij doorgaat met drinken zoals jij dat nu doet, kun jij dan de kans aangeven dat alcohol voor jou <b>ernstige relatieproblemen</b> veroorzaakt?<br />
</i><br />]]></question>
    <preg><![CDATA[]]></preg>
    <help><![CDATA[]]></help>
    <other><![CDATA[N]]></other>
    <mandatory><![CDATA[Y]]></mandatory>
    <question_order><![CDATA[0]]></question_order>
    <language><![CDATA[nl]]></language>
    <scale_id><![CDATA[0]]></scale_id>
    <same_default><![CDATA[0]]></same_default>
   </row>
   <row>
    <qid><![CDATA[11743]]></qid>
    <parent_qid><![CDATA[0]]></parent_qid>
    <sid><![CDATA[64646]]></sid>
    <gid><![CDATA[569]]></gid>
    <type><![CDATA[F]]></type>
    <title><![CDATA[b]]></title>
    <question><![CDATA[Proefpersonen die <b>brochure B</b> bekeken:<br />
<i>Ervan uitgaande dat jij doorgaat met drinken zoals jij dat nu doet, kun jij dan de kans aangeven dat alcohol voor jou <b>ernstige relatieproblemen</b> veroorzaakt?</i><br />]]></question>
    <preg><![CDATA[]]></preg>
    <help><![CDATA[]]></help>
    <other><![CDATA[N]]></other>
    <mandatory><![CDATA[Y]]></mandatory>
    <question_order><![CDATA[3]]></question_order>
    <language><![CDATA[nl]]></language>
    <scale_id><![CDATA[0]]></scale_id>
    <same_default><![CDATA[0]]></same_default>
   </row>
   <row>
    <qid><![CDATA[11743]]></qid>
    <parent_qid><![CDATA[0]]></parent_qid>
    <sid><![CDATA[64646]]></sid>
    <gid><![CDATA[569]]></gid>
    <type><![CDATA[F]]></type>
    <title><![CDATA[b]]></title>
    <question><![CDATA[Test subjects who studied <b>booklet B</b>:<br />
<i>Assuming that you continue to drink the way that you do now, could you rate the probability that <b>alcohol creates serious difficulties for you in an intimate relationship</b>?</i><i><br />
</i><br />]]></question>
    <preg><![CDATA[]]></preg>
    <help><![CDATA[]]></help>
    <other><![CDATA[N]]></other>
    <mandatory><![CDATA[Y]]></mandatory>
    <question_order><![CDATA[3]]></question_order>
    <language><![CDATA[en]]></language>
    <scale_id><![CDATA[0]]></scale_id>
    <same_default><![CDATA[0]]></same_default>
   </row>
   <row>
    <qid><![CDATA[11744]]></qid>
    <parent_qid><![CDATA[0]]></parent_qid>
    <sid><![CDATA[64646]]></sid>
    <gid><![CDATA[570]]></gid>
    <type><![CDATA[F]]></type>
    <title><![CDATA[a]]></title>
    <question><![CDATA[Proefpersonen die <b>brochure A </b>bekeken:<br />
<i>Ervan uitgaande dat jij doorgaat met drinken zoals jij dat nu doet, kun jij dan de kans aangeven dat</i><i> jij </i><b><i>aan alcohol verslaafd raakt?</i></b><br />]]></question>
    <preg><![CDATA[]]></preg>
    <help><![CDATA[]]></help>
    <other><![CDATA[N]]></other>
    <mandatory><![CDATA[Y]]></mandatory>
    <question_order><![CDATA[0]]></question_order>
    <language><![CDATA[nl]]></language>
    <scale_id><![CDATA[0]]></scale_id>
    <same_default><![CDATA[0]]></same_default>
   </row>
   <row>
    <qid><![CDATA[11744]]></qid>
    <parent_qid><![CDATA[0]]></parent_qid>
    <sid><![CDATA[64646]]></sid>
    <gid><![CDATA[570]]></gid>
    <type><![CDATA[F]]></type>
    <title><![CDATA[a]]></title>
    <question><![CDATA[Test subjects who studied <b>booklet A</b>:<br />
<i>Assuming that you continue to drink the way that you do now, could you rate the probability that you <b>become addicted to alcohol</b>?</i><br />]]></question>
    <preg><![CDATA[]]></preg>
    <help><![CDATA[]]></help>
    <other><![CDATA[N]]></other>
    <mandatory><![CDATA[Y]]></mandatory>
    <question_order><![CDATA[0]]></question_order>
    <language><![CDATA[en]]></language>
    <scale_id><![CDATA[0]]></scale_id>
    <same_default><![CDATA[0]]></same_default>
   </row>
   <row>
    <qid><![CDATA[11745]]></qid>
    <parent_qid><![CDATA[0]]></parent_qid>
    <sid><![CDATA[64646]]></sid>
    <gid><![CDATA[570]]></gid>
    <type><![CDATA[F]]></type>
    <title><![CDATA[b]]></title>
    <question><![CDATA[Proefpersonen die <b>brochure B </b>bekeken:<br />
<i>Ervan uitgaande dat jij doorgaat met drinken zoals jij dat nu doet, kun jij dan de kans aangeven dat</i><i> jij <b>aan alcohol verslaafd raakt</b>?</i><br />]]></question>
    <preg><![CDATA[]]></preg>
    <help><![CDATA[]]></help>
    <other><![CDATA[N]]></other>
    <mandatory><![CDATA[Y]]></mandatory>
    <question_order><![CDATA[3]]></question_order>
    <language><![CDATA[nl]]></language>
    <scale_id><![CDATA[0]]></scale_id>
    <same_default><![CDATA[0]]></same_default>
   </row>
   <row>
    <qid><![CDATA[11745]]></qid>
    <parent_qid><![CDATA[0]]></parent_qid>
    <sid><![CDATA[64646]]></sid>
    <gid><![CDATA[570]]></gid>
    <type><![CDATA[F]]></type>
    <title><![CDATA[b]]></title>
    <question><![CDATA[Test subjects who studied <b>booklet B</b>:<br />
<i>Assuming that you continue to drink the way that you do now, could you rate the probability that you <b>become addicted to alcohol</b>?</i><br />]]></question>
    <preg><![CDATA[]]></preg>
    <help><![CDATA[]]></help>
    <other><![CDATA[N]]></other>
    <mandatory><![CDATA[Y]]></mandatory>
    <question_order><![CDATA[3]]></question_order>
    <language><![CDATA[en]]></language>
    <scale_id><![CDATA[0]]></scale_id>
    <same_default><![CDATA[0]]></same_default>
   </row>
   <row>
    <qid><![CDATA[11746]]></qid>
    <parent_qid><![CDATA[0]]></parent_qid>
    <sid><![CDATA[64646]]></sid>
    <gid><![CDATA[571]]></gid>
    <type><![CDATA[F]]></type>
    <title><![CDATA[a]]></title>
    <question><![CDATA[Proefpersonen die <b>brochure A</b> bekeken:<br />
<i>Ervan uitgaande dat jij doorgaat met drinken zoals jij dat nu doet, kun jij dan de kans aangeven dat</i><i> jij </i><b><i>een ernstige leveraandoening krijgt?</i></b><br />]]></question>
    <preg><![CDATA[]]></preg>
    <help><![CDATA[]]></help>
    <other><![CDATA[N]]></other>
    <mandatory><![CDATA[Y]]></mandatory>
    <question_order><![CDATA[0]]></question_order>
    <language><![CDATA[nl]]></language>
    <scale_id><![CDATA[0]]></scale_id>
    <same_default><![CDATA[0]]></same_default>
   </row>
   <row>
    <qid><![CDATA[11746]]></qid>
    <parent_qid><![CDATA[0]]></parent_qid>
    <sid><![CDATA[64646]]></sid>
    <gid><![CDATA[571]]></gid>
    <type><![CDATA[F]]></type>
    <title><![CDATA[a]]></title>
    <question><![CDATA[Test subjects who studied <b>booklet A</b>:<br />
<i>Assuming that you continue to drink the way that you do now, could you rate the probability that you</i><b><i> develop a serious liver disease?</i></b><br />]]></question>
    <preg><![CDATA[]]></preg>
    <help><![CDATA[]]></help>
    <other><![CDATA[N]]></other>
    <mandatory><![CDATA[Y]]></mandatory>
    <question_order><![CDATA[0]]></question_order>
    <language><![CDATA[en]]></language>
    <scale_id><![CDATA[0]]></scale_id>
    <same_default><![CDATA[0]]></same_default>
   </row>
   <row>
    <qid><![CDATA[11747]]></qid>
    <parent_qid><![CDATA[0]]></parent_qid>
    <sid><![CDATA[64646]]></sid>
    <gid><![CDATA[571]]></gid>
    <type><![CDATA[F]]></type>
    <title><![CDATA[b]]></title>
    <question><![CDATA[Proefpersonen die <b>brochure B</b> bekeken:<br />
<i>Ervan uitgaande dat jij doorgaat met drinken zoals jij dat nu doet, kun jij dan de kans aangeven dat</i><i> jij </i><b><i>een ernstige leveraandoening krijgt?</i></b><br />]]></question>
    <preg><![CDATA[]]></preg>
    <help><![CDATA[]]></help>
    <other><![CDATA[N]]></other>
    <mandatory><![CDATA[Y]]></mandatory>
    <question_order><![CDATA[3]]></question_order>
    <language><![CDATA[nl]]></language>
    <scale_id><![CDATA[0]]></scale_id>
    <same_default><![CDATA[0]]></same_default>
   </row>
   <row>
    <qid><![CDATA[11747]]></qid>
    <parent_qid><![CDATA[0]]></parent_qid>
    <sid><![CDATA[64646]]></sid>
    <gid><![CDATA[571]]></gid>
    <type><![CDATA[F]]></type>
    <title><![CDATA[b]]></title>
    <question><![CDATA[Test subjects who studied <b>booklet B</b>:<br />
<i>Assuming that you continue to drink the way that you do now, could you rate the probability that you</i><b><i> develop a serious liver disease?</i></b><br />]]></question>
    <preg><![CDATA[]]></preg>
    <help><![CDATA[]]></help>
    <other><![CDATA[N]]></other>
    <mandatory><![CDATA[Y]]></mandatory>
    <question_order><![CDATA[3]]></question_order>
    <language><![CDATA[en]]></language>
    <scale_id><![CDATA[0]]></scale_id>
    <same_default><![CDATA[0]]></same_default>
   </row>
   <row>
    <qid><![CDATA[11748]]></qid>
    <parent_qid><![CDATA[0]]></parent_qid>
    <sid><![CDATA[64646]]></sid>
    <gid><![CDATA[572]]></gid>
    <type><![CDATA[F]]></type>
    <title><![CDATA[a]]></title>
    <question><![CDATA[Proefpersonen die <b>brochure A</b> bekeken:<br />
<i>Ervan uitgaande dat jij doorgaat met drinken zoals jij dat nu doet, kun jij dan de kans aangeven dat</i><i> jij <b>onbeschoft tegen mensen bent</b>?</i><br />]]></question>
    <preg><![CDATA[]]></preg>
    <help><![CDATA[]]></help>
    <other><![CDATA[N]]></other>
    <mandatory><![CDATA[Y]]></mandatory>
    <question_order><![CDATA[0]]></question_order>
    <language><![CDATA[nl]]></language>
    <scale_id><![CDATA[0]]></scale_id>
    <same_default><![CDATA[0]]></same_default>
   </row>
   <row>
    <qid><![CDATA[11748]]></qid>
    <parent_qid><![CDATA[0]]></parent_qid>
    <sid><![CDATA[64646]]></sid>
    <gid><![CDATA[572]]></gid>
    <type><![CDATA[F]]></type>
    <title><![CDATA[a]]></title>
    <question><![CDATA[Test subjects who studied <b>booklet A</b>:<br />
<i>Assuming that you continue to drink the way that you do now, could you rate the probability that <b>alcohol makes you insult or being rude to people</b>?</i><br />]]></question>
    <preg><![CDATA[]]></preg>
    <help><![CDATA[]]></help>
    <other><![CDATA[N]]></other>
    <mandatory><![CDATA[Y]]></mandatory>
    <question_order><![CDATA[0]]></question_order>
    <language><![CDATA[en]]></language>
    <scale_id><![CDATA[0]]></scale_id>
    <same_default><![CDATA[0]]></same_default>
   </row>
   <row>
    <qid><![CDATA[11749]]></qid>
    <parent_qid><![CDATA[0]]></parent_qid>
    <sid><![CDATA[64646]]></sid>
    <gid><![CDATA[572]]></gid>
    <type><![CDATA[F]]></type>
    <title><![CDATA[b]]></title>
    <question><![CDATA[Proefpersonen die <b>brochure B</b> bekeken:<br />
<i>Ervan uitgaande dat jij doorgaat met drinken zoals jij dat nu doet, kun jij dan de kans aangeven dat</i><i> jij <b>onbeschoft tegen mensen bent</b>?</i><br />]]></question>
    <preg><![CDATA[]]></preg>
    <help><![CDATA[]]></help>
    <other><![CDATA[N]]></other>
    <mandatory><![CDATA[Y]]></mandatory>
    <question_order><![CDATA[3]]></question_order>
    <language><![CDATA[nl]]></language>
    <scale_id><![CDATA[0]]></scale_id>
    <same_default><![CDATA[0]]></same_default>
   </row>
   <row>
    <qid><![CDATA[11749]]></qid>
    <parent_qid><![CDATA[0]]></parent_qid>
    <sid><![CDATA[64646]]></sid>
    <gid><![CDATA[572]]></gid>
    <type><![CDATA[F]]></type>
    <title><![CDATA[b]]></title>
    <question><![CDATA[Test subjects who studied <b>booklet </b><b>B</b>:<br />
<i>Assuming that you continue to drink the way that you do now, could you rate the probability that <b>alcohol makes you insult or being rude to people</b>?</i><br />]]></question>
    <preg><![CDATA[]]></preg>
    <help><![CDATA[]]></help>
    <other><![CDATA[N]]></other>
    <mandatory><![CDATA[Y]]></mandatory>
    <question_order><![CDATA[3]]></question_order>
    <language><![CDATA[en]]></language>
    <scale_id><![CDATA[0]]></scale_id>
    <same_default><![CDATA[0]]></same_default>
   </row>
   <row>
    <qid><![CDATA[11750]]></qid>
    <parent_qid><![CDATA[0]]></parent_qid>
    <sid><![CDATA[64646]]></sid>
    <gid><![CDATA[573]]></gid>
    <type><![CDATA[F]]></type>
    <title><![CDATA[a]]></title>
    <question><![CDATA[Test subjects who studied <b>booklet A</b>:<br />
<i>Assuming that you continue to drink the way that you do now, could you rate the probability that </i><b><i>alcohol causes serious trouble with family relationships for you?</i></b><br />]]></question>
    <preg><![CDATA[]]></preg>
    <help><![CDATA[]]></help>
    <other><![CDATA[N]]></other>
    <mandatory><![CDATA[Y]]></mandatory>
    <question_order><![CDATA[0]]></question_order>
    <language><![CDATA[en]]></language>
    <scale_id><![CDATA[0]]></scale_id>
    <same_default><![CDATA[0]]></same_default>
   </row>
   <row>
    <qid><![CDATA[11750]]></qid>
    <parent_qid><![CDATA[0]]></parent_qid>
    <sid><![CDATA[64646]]></sid>
    <gid><![CDATA[573]]></gid>
    <type><![CDATA[F]]></type>
    <title><![CDATA[a]]></title>
    <question><![CDATA[Proefpersonen die <b>brochure A</b> bekeken:<br />
<i>Ervan uitgaande dat jij doorgaat met drinken zoals jij dat nu doet, kun jij dan de kans aangeven dat</i><i> <b>alcohol ernstige familieproblemen voor jou veroorzaakt</b>?</i><br />]]></question>
    <preg><![CDATA[]]></preg>
    <help><![CDATA[]]></help>
    <other><![CDATA[N]]></other>
    <mandatory><![CDATA[Y]]></mandatory>
    <question_order><![CDATA[0]]></question_order>
    <language><![CDATA[nl]]></language>
    <scale_id><![CDATA[0]]></scale_id>
    <same_default><![CDATA[0]]></same_default>
   </row>
   <row>
    <qid><![CDATA[11751]]></qid>
    <parent_qid><![CDATA[0]]></parent_qid>
    <sid><![CDATA[64646]]></sid>
    <gid><![CDATA[573]]></gid>
    <type><![CDATA[F]]></type>
    <title><![CDATA[b]]></title>
    <question><![CDATA[Test subjects who studied <b>booklet B</b>:<br />
<i>Assuming that you continue to drink the way that you do now, could you rate the probability that </i><b><i>alcohol causes serious trouble with family relationships for you?</i></b>]]></question>
    <preg><![CDATA[]]></preg>
    <help><![CDATA[]]></help>
    <other><![CDATA[N]]></other>
    <mandatory><![CDATA[Y]]></mandatory>
    <question_order><![CDATA[3]]></question_order>
    <language><![CDATA[en]]></language>
    <scale_id><![CDATA[0]]></scale_id>
    <same_default><![CDATA[0]]></same_default>
   </row>
   <row>
    <qid><![CDATA[11751]]></qid>
    <parent_qid><![CDATA[0]]></parent_qid>
    <sid><![CDATA[64646]]></sid>
    <gid><![CDATA[573]]></gid>
    <type><![CDATA[F]]></type>
    <title><![CDATA[b]]></title>
    <question><![CDATA[Proefpersonen die <b>brochure B</b> bekeken:<br />
<i>Ervan uitgaande dat jij doorgaat met drinken zoals jij dat nu doet, kun jij dan de kans aangeven dat</i><i> <b>alcohol ernstige familieproblemen voor jou veroorzaakt</b>?</i><br />]]></question>
    <preg><![CDATA[]]></preg>
    <help><![CDATA[]]></help>
    <other><![CDATA[N]]></other>
    <mandatory><![CDATA[Y]]></mandatory>
    <question_order><![CDATA[3]]></question_order>
    <language><![CDATA[nl]]></language>
    <scale_id><![CDATA[0]]></scale_id>
    <same_default><![CDATA[0]]></same_default>
   </row>
   <row>
    <qid><![CDATA[11752]]></qid>
    <parent_qid><![CDATA[0]]></parent_qid>
    <sid><![CDATA[64646]]></sid>
    <gid><![CDATA[574]]></gid>
    <type><![CDATA[F]]></type>
    <title><![CDATA[a]]></title>
    <question><![CDATA[Test subjects who studied <b>booklet A</b>:<br />
<i>Assuming that you continue to drink the way that you do now, could you rate the probability that you <b>suffer serious injuries whilst intoxicated</b>?</i>]]></question>
    <preg><![CDATA[]]></preg>
    <help><![CDATA[]]></help>
    <other><![CDATA[N]]></other>
    <mandatory><![CDATA[Y]]></mandatory>
    <question_order><![CDATA[0]]></question_order>
    <language><![CDATA[en]]></language>
    <scale_id><![CDATA[0]]></scale_id>
    <same_default><![CDATA[0]]></same_default>
   </row>
   <row>
    <qid><![CDATA[11752]]></qid>
    <parent_qid><![CDATA[0]]></parent_qid>
    <sid><![CDATA[64646]]></sid>
    <gid><![CDATA[574]]></gid>
    <type><![CDATA[F]]></type>
    <title><![CDATA[a]]></title>
    <question><![CDATA[Proefpersonen die <b>brochure A</b> bekeken:<br />
<i>Ervan uitgaande dat jij doorgaat met drinken zoals jij dat nu doet, kun jij dan de kans aangeven dat</i><i> <b>jij gewond raakt terwijl je onder invloed bent</b>?</i><br />]]></question>
    <preg><![CDATA[]]></preg>
    <help><![CDATA[]]></help>
    <other><![CDATA[N]]></other>
    <mandatory><![CDATA[Y]]></mandatory>
    <question_order><![CDATA[0]]></question_order>
    <language><![CDATA[nl]]></language>
    <scale_id><![CDATA[0]]></scale_id>
    <same_default><![CDATA[0]]></same_default>
   </row>
   <row>
    <qid><![CDATA[11753]]></qid>
    <parent_qid><![CDATA[0]]></parent_qid>
    <sid><![CDATA[64646]]></sid>
    <gid><![CDATA[574]]></gid>
    <type><![CDATA[F]]></type>
    <title><![CDATA[b]]></title>
    <question><![CDATA[Test subjects who studied <b>booklet B</b>:<br />
<i>Assuming that you continue to drink the way that you do now, could you rate the probability that you <b>suffer serious injuries whilst intoxicated</b>?</i>]]></question>
    <preg><![CDATA[]]></preg>
    <help><![CDATA[]]></help>
    <other><![CDATA[N]]></other>
    <mandatory><![CDATA[Y]]></mandatory>
    <question_order><![CDATA[3]]></question_order>
    <language><![CDATA[en]]></language>
    <scale_id><![CDATA[0]]></scale_id>
    <same_default><![CDATA[0]]></same_default>
   </row>
   <row>
    <qid><![CDATA[11753]]></qid>
    <parent_qid><![CDATA[0]]></parent_qid>
    <sid><![CDATA[64646]]></sid>
    <gid><![CDATA[574]]></gid>
    <type><![CDATA[F]]></type>
    <title><![CDATA[b]]></title>
    <question><![CDATA[Proefpersonen die <b>brochure B</b> bekeken:<br />
<i>Ervan uitgaande dat jij doorgaat met drinken zoals jij dat nu doet, kun jij dan de kans aangeven dat</i><i> <b>jij gewond raakt terwijl je onder invloed bent</b>?</i><br />]]></question>
    <preg><![CDATA[]]></preg>
    <help><![CDATA[]]></help>
    <other><![CDATA[N]]></other>
    <mandatory><![CDATA[Y]]></mandatory>
    <question_order><![CDATA[3]]></question_order>
    <language><![CDATA[nl]]></language>
    <scale_id><![CDATA[0]]></scale_id>
    <same_default><![CDATA[0]]></same_default>
   </row>
   <row>
    <qid><![CDATA[11754]]></qid>
    <parent_qid><![CDATA[0]]></parent_qid>
    <sid><![CDATA[64646]]></sid>
    <gid><![CDATA[575]]></gid>
    <type><![CDATA[F]]></type>
    <title><![CDATA[a]]></title>
    <question><![CDATA[Test subjects who studied <b>booklet A</b>:<br />
<i>Assuming that you continue to drink the way that you do now, could you rate the probability that you <b>have conflicts or difficulties with friends due to alcohol</b>?</i><br />]]></question>
    <preg><![CDATA[]]></preg>
    <help><![CDATA[]]></help>
    <other><![CDATA[N]]></other>
    <mandatory><![CDATA[Y]]></mandatory>
    <question_order><![CDATA[0]]></question_order>
    <language><![CDATA[en]]></language>
    <scale_id><![CDATA[0]]></scale_id>
    <same_default><![CDATA[0]]></same_default>
   </row>
   <row>
    <qid><![CDATA[11754]]></qid>
    <parent_qid><![CDATA[0]]></parent_qid>
    <sid><![CDATA[64646]]></sid>
    <gid><![CDATA[575]]></gid>
    <type><![CDATA[F]]></type>
    <title><![CDATA[a]]></title>
    <question><![CDATA[Proefpersonen die <b>brochure A</b> bekeken:<br />
<i>Ervan uitgaande dat jij doorgaat met drinken zoals jij dat nu doet, kun jij dan de kans aangeven dat</i><i> <b>jij door alcohol veroorzaakte conflicten met vrienden krijgt</b>?</i><br />]]></question>
    <preg><![CDATA[]]></preg>
    <help><![CDATA[]]></help>
    <other><![CDATA[N]]></other>
    <mandatory><![CDATA[Y]]></mandatory>
    <question_order><![CDATA[0]]></question_order>
    <language><![CDATA[nl]]></language>
    <scale_id><![CDATA[0]]></scale_id>
    <same_default><![CDATA[0]]></same_default>
   </row>
   <row>
    <qid><![CDATA[11755]]></qid>
    <parent_qid><![CDATA[0]]></parent_qid>
    <sid><![CDATA[64646]]></sid>
    <gid><![CDATA[575]]></gid>
    <type><![CDATA[F]]></type>
    <title><![CDATA[b]]></title>
    <question><![CDATA[Test subjects who studied <b>booklet B</b>:<br />
<i>Assuming that you continue to drink the way that you do now, could you rate the probability that you <b>have conflicts or difficulties with friends due to alcohol</b>?</i>]]></question>
    <preg><![CDATA[]]></preg>
    <help><![CDATA[]]></help>
    <other><![CDATA[N]]></other>
    <mandatory><![CDATA[Y]]></mandatory>
    <question_order><![CDATA[3]]></question_order>
    <language><![CDATA[en]]></language>
    <scale_id><![CDATA[0]]></scale_id>
    <same_default><![CDATA[0]]></same_default>
   </row>
   <row>
    <qid><![CDATA[11755]]></qid>
    <parent_qid><![CDATA[0]]></parent_qid>
    <sid><![CDATA[64646]]></sid>
    <gid><![CDATA[575]]></gid>
    <type><![CDATA[F]]></type>
    <title><![CDATA[b]]></title>
    <question><![CDATA[Proefpersonen die <b>brochure B</b> bekeken:<br />
<i>Ervan uitgaande dat jij doorgaat met drinken zoals jij dat nu doet, kun jij dan de kans aangeven dat</i><i> <b>jij door alcohol veroorzaakte conflicten met vrienden krijgt</b>?</i><br />]]></question>
    <preg><![CDATA[]]></preg>
    <help><![CDATA[]]></help>
    <other><![CDATA[N]]></other>
    <mandatory><![CDATA[Y]]></mandatory>
    <question_order><![CDATA[3]]></question_order>
    <language><![CDATA[nl]]></language>
    <scale_id><![CDATA[0]]></scale_id>
    <same_default><![CDATA[0]]></same_default>
   </row>
   <row>
    <qid><![CDATA[11756]]></qid>
    <parent_qid><![CDATA[0]]></parent_qid>
    <sid><![CDATA[64646]]></sid>
    <gid><![CDATA[576]]></gid>
    <type><![CDATA[F]]></type>
    <title><![CDATA[a]]></title>
    <question><![CDATA[Test subjects who studied <b>booklet A</b>:<br />
<i>Assuming that you continue to drink the way that you do now, could you rate the probability that you <b>experience withdrawal symptoms if you stop drinking</b>?</i><br />]]></question>
    <preg><![CDATA[]]></preg>
    <help><![CDATA[]]></help>
    <other><![CDATA[N]]></other>
    <mandatory><![CDATA[Y]]></mandatory>
    <question_order><![CDATA[0]]></question_order>
    <language><![CDATA[en]]></language>
    <scale_id><![CDATA[0]]></scale_id>
    <same_default><![CDATA[0]]></same_default>
   </row>
   <row>
    <qid><![CDATA[11756]]></qid>
    <parent_qid><![CDATA[0]]></parent_qid>
    <sid><![CDATA[64646]]></sid>
    <gid><![CDATA[576]]></gid>
    <type><![CDATA[F]]></type>
    <title><![CDATA[a]]></title>
    <question><![CDATA[Proefpersonen die <b>brochure A</b> bekeken:<br />
<i>Ervan uitgaande dat jij doorgaat met drinken zoals jij dat nu doet, kun jij dan de kans aangeven dat</i><i> <b>jij ontwenningsverschijnselen krijgt als jij stopt met drinken</b>?</i><br />]]></question>
    <preg><![CDATA[]]></preg>
    <help><![CDATA[]]></help>
    <other><![CDATA[N]]></other>
    <mandatory><![CDATA[Y]]></mandatory>
    <question_order><![CDATA[0]]></question_order>
    <language><![CDATA[nl]]></language>
    <scale_id><![CDATA[0]]></scale_id>
    <same_default><![CDATA[0]]></same_default>
   </row>
   <row>
    <qid><![CDATA[11757]]></qid>
    <parent_qid><![CDATA[0]]></parent_qid>
    <sid><![CDATA[64646]]></sid>
    <gid><![CDATA[576]]></gid>
    <type><![CDATA[F]]></type>
    <title><![CDATA[b]]></title>
    <question><![CDATA[Test subjects who studied <b>booklet B</b>:<br />
<i>Assuming that you continue to drink the way that you do now, could you rate the probability that you <b>experience withdrawal symptoms if you stop drinking</b>?</i>]]></question>
    <preg><![CDATA[]]></preg>
    <help><![CDATA[]]></help>
    <other><![CDATA[N]]></other>
    <mandatory><![CDATA[Y]]></mandatory>
    <question_order><![CDATA[3]]></question_order>
    <language><![CDATA[en]]></language>
    <scale_id><![CDATA[0]]></scale_id>
    <same_default><![CDATA[0]]></same_default>
   </row>
   <row>
    <qid><![CDATA[11757]]></qid>
    <parent_qid><![CDATA[0]]></parent_qid>
    <sid><![CDATA[64646]]></sid>
    <gid><![CDATA[576]]></gid>
    <type><![CDATA[F]]></type>
    <title><![CDATA[b]]></title>
    <question><![CDATA[Proefpersonen die <b>brochure B</b> bekeken:<br />
<i>Ervan uitgaande dat jij doorgaat met drinken zoals jij dat nu doet, kun jij dan de kans aangeven dat</i><i> <b>jij ontwenningsverschijnselen krijgt als jij stopt met drinken</b>?</i><br />]]></question>
    <preg><![CDATA[]]></preg>
    <help><![CDATA[]]></help>
    <other><![CDATA[N]]></other>
    <mandatory><![CDATA[Y]]></mandatory>
    <question_order><![CDATA[3]]></question_order>
    <language><![CDATA[nl]]></language>
    <scale_id><![CDATA[0]]></scale_id>
    <same_default><![CDATA[0]]></same_default>
   </row>
   <row>
    <qid><![CDATA[11758]]></qid>
    <parent_qid><![CDATA[0]]></parent_qid>
    <sid><![CDATA[64646]]></sid>
    <gid><![CDATA[577]]></gid>
    <type><![CDATA[F]]></type>
    <title><![CDATA[1]]></title>
    <question><![CDATA[I think that the test subjects studied <b>booklet A</b> in contrast with <b>booklet B</b>:<br />
<br />]]></question>
    <preg><![CDATA[]]></preg>
    <help><![CDATA[]]></help>
    <other><![CDATA[N]]></other>
    <mandatory><![CDATA[Y]]></mandatory>
    <question_order><![CDATA[0]]></question_order>
    <language><![CDATA[en]]></language>
    <scale_id><![CDATA[0]]></scale_id>
    <same_default><![CDATA[0]]></same_default>
   </row>
   <row>
    <qid><![CDATA[11758]]></qid>
    <parent_qid><![CDATA[0]]></parent_qid>
    <sid><![CDATA[64646]]></sid>
    <gid><![CDATA[577]]></gid>
    <type><![CDATA[F]]></type>
    <title><![CDATA[1]]></title>
    <question><![CDATA[Ik denk dat de proefpersonen <b>brochure A</b> ten opzichte van <b>brochure B</b><br />
<br />]]></question>
    <preg><![CDATA[]]></preg>
    <help><![CDATA[]]></help>
    <other><![CDATA[N]]></other>
    <mandatory><![CDATA[Y]]></mandatory>
    <question_order><![CDATA[0]]></question_order>
    <language><![CDATA[nl]]></language>
    <scale_id><![CDATA[0]]></scale_id>
    <same_default><![CDATA[0]]></same_default>
   </row>
   <row>
    <qid><![CDATA[11759]]></qid>
    <parent_qid><![CDATA[0]]></parent_qid>
    <sid><![CDATA[64646]]></sid>
    <gid><![CDATA[578]]></gid>
    <type><![CDATA[F]]></type>
    <title><![CDATA[a]]></title>
    <question><![CDATA[Test subjects who studied<b> booklet A</b>:<br />
<i>Think about how you were feeling when you look through the booklet.<br />
<br />
How <b>anxious</b> did you feel when looking at the booklet?<br />
</i><br />]]></question>
    <preg><![CDATA[]]></preg>
    <help><![CDATA[]]></help>
    <other><![CDATA[N]]></other>
    <mandatory><![CDATA[Y]]></mandatory>
    <question_order><![CDATA[0]]></question_order>
    <language><![CDATA[en]]></language>
    <scale_id><![CDATA[0]]></scale_id>
    <same_default><![CDATA[0]]></same_default>
   </row>
   <row>
    <qid><![CDATA[11759]]></qid>
    <parent_qid><![CDATA[0]]></parent_qid>
    <sid><![CDATA[64646]]></sid>
    <gid><![CDATA[578]]></gid>
    <type><![CDATA[F]]></type>
    <title><![CDATA[a]]></title>
    <question><![CDATA[Proefpersonen die <b>brochure A</b> bekeken:<br />
<i>Denk erover na hoe jij je voelde toen jij de brochure bestudeerde.<br />
<br />
Hoe <b>angstig</b> voelde jij je bij het bestuderen van de brochure?<br />
</i><br />]]></question>
    <preg><![CDATA[]]></preg>
    <help><![CDATA[]]></help>
    <other><![CDATA[N]]></other>
    <mandatory><![CDATA[Y]]></mandatory>
    <question_order><![CDATA[0]]></question_order>
    <language><![CDATA[nl]]></language>
    <scale_id><![CDATA[0]]></scale_id>
    <same_default><![CDATA[0]]></same_default>
   </row>
   <row>
    <qid><![CDATA[11760]]></qid>
    <parent_qid><![CDATA[0]]></parent_qid>
    <sid><![CDATA[64646]]></sid>
    <gid><![CDATA[578]]></gid>
    <type><![CDATA[F]]></type>
    <title><![CDATA[b]]></title>
    <question><![CDATA[Test subjects who studied<b> booklet B</b>:<br />
<i>Think about how you were feeling when you look through the booklet.<br />
<br />
How <b>anxious</b> did you feel when looking at the booklet?</i><i><br />
</i><br />]]></question>
    <preg><![CDATA[]]></preg>
    <help><![CDATA[]]></help>
    <other><![CDATA[N]]></other>
    <mandatory><![CDATA[Y]]></mandatory>
    <question_order><![CDATA[3]]></question_order>
    <language><![CDATA[en]]></language>
    <scale_id><![CDATA[0]]></scale_id>
    <same_default><![CDATA[0]]></same_default>
   </row>
   <row>
    <qid><![CDATA[11760]]></qid>
    <parent_qid><![CDATA[0]]></parent_qid>
    <sid><![CDATA[64646]]></sid>
    <gid><![CDATA[578]]></gid>
    <type><![CDATA[F]]></type>
    <title><![CDATA[b]]></title>
    <question><![CDATA[Proefpersonen die <b>brochure B</b> bekeken:<br />
<i>Denk erover na hoe jij je voelde toen jij de brochure bestudeerde.<br />
<br />
Hoe <b>angstig</b> voelde jij je bij het bestuderen van de brochure?<br />
</i><br />]]></question>
    <preg><![CDATA[]]></preg>
    <help><![CDATA[]]></help>
    <other><![CDATA[N]]></other>
    <mandatory><![CDATA[Y]]></mandatory>
    <question_order><![CDATA[3]]></question_order>
    <language><![CDATA[nl]]></language>
    <scale_id><![CDATA[0]]></scale_id>
    <same_default><![CDATA[0]]></same_default>
   </row>
   <row>
    <qid><![CDATA[11761]]></qid>
    <parent_qid><![CDATA[0]]></parent_qid>
    <sid><![CDATA[64646]]></sid>
    <gid><![CDATA[579]]></gid>
    <type><![CDATA[F]]></type>
    <title><![CDATA[a]]></title>
    <question><![CDATA[Test subjects who studied <b>booklet A</b>:<br />
Think about how you were feeling when you look through the booklet.<br />
<br />
<i>How <b>distressed</b> did you feel when looking at the booklet?<br />
</i>]]></question>
    <preg><![CDATA[]]></preg>
    <help><![CDATA[]]></help>
    <other><![CDATA[N]]></other>
    <mandatory><![CDATA[Y]]></mandatory>
    <question_order><![CDATA[0]]></question_order>
    <language><![CDATA[en]]></language>
    <scale_id><![CDATA[0]]></scale_id>
    <same_default><![CDATA[0]]></same_default>
   </row>
   <row>
    <qid><![CDATA[11761]]></qid>
    <parent_qid><![CDATA[0]]></parent_qid>
    <sid><![CDATA[64646]]></sid>
    <gid><![CDATA[579]]></gid>
    <type><![CDATA[F]]></type>
    <title><![CDATA[a]]></title>
    <question><![CDATA[Proefpersonen die <b>brochure A</b> bekeken:<br />
Denk erover na hoe jij je voelde toen jij de brochure bestudeerde.<br />
<br />
<i>Hoe <b>gestrest</b> voelde jij je bij het bestuderen van de brochure?<br />
</i><br />
<br />]]></question>
    <preg><![CDATA[]]></preg>
    <help><![CDATA[]]></help>
    <other><![CDATA[N]]></other>
    <mandatory><![CDATA[Y]]></mandatory>
    <question_order><![CDATA[0]]></question_order>
    <language><![CDATA[nl]]></language>
    <scale_id><![CDATA[0]]></scale_id>
    <same_default><![CDATA[0]]></same_default>
   </row>
   <row>
    <qid><![CDATA[11762]]></qid>
    <parent_qid><![CDATA[0]]></parent_qid>
    <sid><![CDATA[64646]]></sid>
    <gid><![CDATA[579]]></gid>
    <type><![CDATA[F]]></type>
    <title><![CDATA[b]]></title>
    <question><![CDATA[Test subjects who studied <b>booklet B</b>:<br />
Think about how you were feeling when you look through the booklet.<br />
<br />
<i>How <b>distressed</b> did you feel when looking at the booklet?<br />
</i>]]></question>
    <preg><![CDATA[]]></preg>
    <help><![CDATA[]]></help>
    <other><![CDATA[N]]></other>
    <mandatory><![CDATA[Y]]></mandatory>
    <question_order><![CDATA[3]]></question_order>
    <language><![CDATA[en]]></language>
    <scale_id><![CDATA[0]]></scale_id>
    <same_default><![CDATA[0]]></same_default>
   </row>
   <row>
    <qid><![CDATA[11762]]></qid>
    <parent_qid><![CDATA[0]]></parent_qid>
    <sid><![CDATA[64646]]></sid>
    <gid><![CDATA[579]]></gid>
    <type><![CDATA[F]]></type>
    <title><![CDATA[b]]></title>
    <question><![CDATA[Proefpersonen die <b>brochure B</b> bekeken:<br />
Denk erover na hoe jij jouw voelde toen jij de brochure bestudeerde.<br />
<i><br />
Hoe <b>gestrest</b> voelde jij jouw bij het bestuderen van de brochure?<br />
<br />
</i><br />]]></question>
    <preg><![CDATA[]]></preg>
    <help><![CDATA[]]></help>
    <other><![CDATA[N]]></other>
    <mandatory><![CDATA[Y]]></mandatory>
    <question_order><![CDATA[3]]></question_order>
    <language><![CDATA[nl]]></language>
    <scale_id><![CDATA[0]]></scale_id>
    <same_default><![CDATA[0]]></same_default>
   </row>
   <row>
    <qid><![CDATA[11763]]></qid>
    <parent_qid><![CDATA[0]]></parent_qid>
    <sid><![CDATA[64646]]></sid>
    <gid><![CDATA[580]]></gid>
    <type><![CDATA[F]]></type>
    <title><![CDATA[a]]></title>
    <question><![CDATA[Test subjects who studied <b>booklet A</b>:<br />
<i>Think about how you were feeling when you look through the booklet.<br />
<br />
How <b>uneasy</b> did you feel when looking at the booklet?</i><br />]]></question>
    <preg><![CDATA[]]></preg>
    <help><![CDATA[]]></help>
    <other><![CDATA[N]]></other>
    <mandatory><![CDATA[Y]]></mandatory>
    <question_order><![CDATA[0]]></question_order>
    <language><![CDATA[en]]></language>
    <scale_id><![CDATA[0]]></scale_id>
    <same_default><![CDATA[0]]></same_default>
   </row>
   <row>
    <qid><![CDATA[11763]]></qid>
    <parent_qid><![CDATA[0]]></parent_qid>
    <sid><![CDATA[64646]]></sid>
    <gid><![CDATA[580]]></gid>
    <type><![CDATA[F]]></type>
    <title><![CDATA[a]]></title>
    <question><![CDATA[Proefpersonen die <b>brochure A</b> bekeken:<br />
<i>Denk erover na hoe jij je voelde toen jij de brochure bestudeerde.<br />
<br />
Hoe <b>ongemakkelijk</b> voelde jij je bij het bestuderen van de brochure?<br />
</i><br />]]></question>
    <preg><![CDATA[]]></preg>
    <help><![CDATA[]]></help>
    <other><![CDATA[N]]></other>
    <mandatory><![CDATA[Y]]></mandatory>
    <question_order><![CDATA[0]]></question_order>
    <language><![CDATA[nl]]></language>
    <scale_id><![CDATA[0]]></scale_id>
    <same_default><![CDATA[0]]></same_default>
   </row>
   <row>
    <qid><![CDATA[11764]]></qid>
    <parent_qid><![CDATA[0]]></parent_qid>
    <sid><![CDATA[64646]]></sid>
    <gid><![CDATA[580]]></gid>
    <type><![CDATA[F]]></type>
    <title><![CDATA[b]]></title>
    <question><![CDATA[Test subjects who studied <b>booklet B</b>:<br />
<i>Think about how you were feeling when you look through the booklet.<br />
<br />
How <b>uneasy</b> did you feel when looking at the booklet?</i>]]></question>
    <preg><![CDATA[]]></preg>
    <help><![CDATA[]]></help>
    <other><![CDATA[N]]></other>
    <mandatory><![CDATA[Y]]></mandatory>
    <question_order><![CDATA[3]]></question_order>
    <language><![CDATA[en]]></language>
    <scale_id><![CDATA[0]]></scale_id>
    <same_default><![CDATA[0]]></same_default>
   </row>
   <row>
    <qid><![CDATA[11764]]></qid>
    <parent_qid><![CDATA[0]]></parent_qid>
    <sid><![CDATA[64646]]></sid>
    <gid><![CDATA[580]]></gid>
    <type><![CDATA[F]]></type>
    <title><![CDATA[b]]></title>
    <question><![CDATA[Proefpersonen die <b>brochure B</b> bekeken:<br />
<i>Denk erover na hoe jij je voelde toen jij de brochure bestudeerde.<br />
<br />
Hoe <b>ongemakkelijk</b> voelde jij je bij het bestuderen van de brochure?<br />
</i><br />]]></question>
    <preg><![CDATA[]]></preg>
    <help><![CDATA[]]></help>
    <other><![CDATA[N]]></other>
    <mandatory><![CDATA[Y]]></mandatory>
    <question_order><![CDATA[3]]></question_order>
    <language><![CDATA[nl]]></language>
    <scale_id><![CDATA[0]]></scale_id>
    <same_default><![CDATA[0]]></same_default>
   </row>
   <row>
    <qid><![CDATA[11765]]></qid>
    <parent_qid><![CDATA[0]]></parent_qid>
    <sid><![CDATA[64646]]></sid>
    <gid><![CDATA[581]]></gid>
    <type><![CDATA[L]]></type>
    <title><![CDATA[3]]></title>
    <question><![CDATA[Hoe vaak consumeert u een drankje dat alcohol bevat?<br />]]></question>
    <preg><![CDATA[]]></preg>
    <help><![CDATA[]]></help>
    <other><![CDATA[N]]></other>
    <mandatory><![CDATA[Y]]></mandatory>
    <question_order><![CDATA[0]]></question_order>
    <language><![CDATA[nl]]></language>
    <scale_id><![CDATA[0]]></scale_id>
    <same_default><![CDATA[0]]></same_default>
   </row>
   <row>
    <qid><![CDATA[11765]]></qid>
    <parent_qid><![CDATA[0]]></parent_qid>
    <sid><![CDATA[64646]]></sid>
    <gid><![CDATA[581]]></gid>
    <type><![CDATA[L]]></type>
    <title><![CDATA[3]]></title>
    <question><![CDATA[How often do you have a drink containing alcohol?<br />]]></question>
    <preg><![CDATA[]]></preg>
    <help><![CDATA[]]></help>
    <other><![CDATA[N]]></other>
    <mandatory><![CDATA[Y]]></mandatory>
    <question_order><![CDATA[0]]></question_order>
    <language><![CDATA[en]]></language>
    <scale_id><![CDATA[0]]></scale_id>
    <same_default><![CDATA[0]]></same_default>
   </row>
   <row>
    <qid><![CDATA[11766]]></qid>
    <parent_qid><![CDATA[0]]></parent_qid>
    <sid><![CDATA[64646]]></sid>
    <gid><![CDATA[581]]></gid>
    <type><![CDATA[L]]></type>
    <title><![CDATA[4]]></title>
    <question><![CDATA[How many standard drinks containing alcohol do you have on a typical occasion when you are drinking? (A standard drink is half a pint of beer, 1 glass of wine or 1 single spirit)<br />]]></question>
    <preg><![CDATA[]]></preg>
    <help><![CDATA[]]></help>
    <other><![CDATA[N]]></other>
    <mandatory><![CDATA[Y]]></mandatory>
    <question_order><![CDATA[1]]></question_order>
    <language><![CDATA[en]]></language>
    <scale_id><![CDATA[0]]></scale_id>
    <same_default><![CDATA[0]]></same_default>
   </row>
   <row>
    <qid><![CDATA[11766]]></qid>
    <parent_qid><![CDATA[0]]></parent_qid>
    <sid><![CDATA[64646]]></sid>
    <gid><![CDATA[581]]></gid>
    <type><![CDATA[L]]></type>
    <title><![CDATA[4]]></title>
    <question><![CDATA[Hoeveel standaard glazen alcohol consumeert u meestal als u drinkt?  (een standaard glas is 1 (klein) glas bier, 1 glas wijn of 1 glas sterke drank)<br />]]></question>
    <preg><![CDATA[]]></preg>
    <help><![CDATA[]]></help>
    <other><![CDATA[N]]></other>
    <mandatory><![CDATA[Y]]></mandatory>
    <question_order><![CDATA[1]]></question_order>
    <language><![CDATA[nl]]></language>
    <scale_id><![CDATA[0]]></scale_id>
    <same_default><![CDATA[0]]></same_default>
   </row>
   <row>
    <qid><![CDATA[11767]]></qid>
    <parent_qid><![CDATA[0]]></parent_qid>
    <sid><![CDATA[64646]]></sid>
    <gid><![CDATA[581]]></gid>
    <type><![CDATA[L]]></type>
    <title><![CDATA[5]]></title>
    <question><![CDATA[Hoe vaak heeft u tijdens het afgelopen jaar gemerkt dat u niet in staat was om te stoppen met drinken, nadat u met drinken begonnen was?<br />]]></question>
    <preg><![CDATA[]]></preg>
    <help><![CDATA[]]></help>
    <other><![CDATA[N]]></other>
    <mandatory><![CDATA[Y]]></mandatory>
    <question_order><![CDATA[2]]></question_order>
    <language><![CDATA[nl]]></language>
    <scale_id><![CDATA[0]]></scale_id>
    <same_default><![CDATA[0]]></same_default>
   </row>
   <row>
    <qid><![CDATA[11767]]></qid>
    <parent_qid><![CDATA[0]]></parent_qid>
    <sid><![CDATA[64646]]></sid>
    <gid><![CDATA[581]]></gid>
    <type><![CDATA[L]]></type>
    <title><![CDATA[5]]></title>
    <question><![CDATA[How often during the past year have you found that you were not able to stop drinking once you had started?<br />]]></question>
    <preg><![CDATA[]]></preg>
    <help><![CDATA[]]></help>
    <other><![CDATA[N]]></other>
    <mandatory><![CDATA[Y]]></mandatory>
    <question_order><![CDATA[2]]></question_order>
    <language><![CDATA[en]]></language>
    <scale_id><![CDATA[0]]></scale_id>
    <same_default><![CDATA[0]]></same_default>
   </row>
   <row>
    <qid><![CDATA[11768]]></qid>
    <parent_qid><![CDATA[0]]></parent_qid>
    <sid><![CDATA[64646]]></sid>
    <gid><![CDATA[581]]></gid>
    <type><![CDATA[L]]></type>
    <title><![CDATA[6]]></title>
    <question><![CDATA[Hoe vaak is het afgelopen jaar niet gelukt om  te doen wat anderen van u verwachtten, als gevolg van uw drankgebruik?<br />]]></question>
    <preg><![CDATA[]]></preg>
    <help><![CDATA[]]></help>
    <other><![CDATA[N]]></other>
    <mandatory><![CDATA[Y]]></mandatory>
    <question_order><![CDATA[3]]></question_order>
    <language><![CDATA[nl]]></language>
    <scale_id><![CDATA[0]]></scale_id>
    <same_default><![CDATA[0]]></same_default>
   </row>
   <row>
    <qid><![CDATA[11768]]></qid>
    <parent_qid><![CDATA[0]]></parent_qid>
    <sid><![CDATA[64646]]></sid>
    <gid><![CDATA[581]]></gid>
    <type><![CDATA[L]]></type>
    <title><![CDATA[6]]></title>
    <question><![CDATA[How often during the past year have you failed to do what others have expected of you because of your drinking?<br />]]></question>
    <preg><![CDATA[]]></preg>
    <help><![CDATA[]]></help>
    <other><![CDATA[N]]></other>
    <mandatory><![CDATA[Y]]></mandatory>
    <question_order><![CDATA[3]]></question_order>
    <language><![CDATA[en]]></language>
    <scale_id><![CDATA[0]]></scale_id>
    <same_default><![CDATA[0]]></same_default>
   </row>
   <row>
    <qid><![CDATA[11769]]></qid>
    <parent_qid><![CDATA[0]]></parent_qid>
    <sid><![CDATA[64646]]></sid>
    <gid><![CDATA[581]]></gid>
    <type><![CDATA[L]]></type>
    <title><![CDATA[7]]></title>
    <question><![CDATA[Heeft een familielid, vriend(in), of dokter of andere gezondheidsmedewerker die bezorgd was over uw drinkgedrag u aangeraden om te stoppen?<br />]]></question>
    <preg><![CDATA[]]></preg>
    <help><![CDATA[]]></help>
    <other><![CDATA[N]]></other>
    <mandatory><![CDATA[Y]]></mandatory>
    <question_order><![CDATA[4]]></question_order>
    <language><![CDATA[nl]]></language>
    <scale_id><![CDATA[0]]></scale_id>
    <same_default><![CDATA[0]]></same_default>
   </row>
   <row>
    <qid><![CDATA[11769]]></qid>
    <parent_qid><![CDATA[0]]></parent_qid>
    <sid><![CDATA[64646]]></sid>
    <gid><![CDATA[581]]></gid>
    <type><![CDATA[L]]></type>
    <title><![CDATA[7]]></title>
    <question><![CDATA[Has a relative, friend, or doctor or other health professional been concerned about your drinking or suggested that you cut down?<br />]]></question>
    <preg><![CDATA[]]></preg>
    <help><![CDATA[]]></help>
    <other><![CDATA[N]]></other>
    <mandatory><![CDATA[Y]]></mandatory>
    <question_order><![CDATA[4]]></question_order>
    <language><![CDATA[en]]></language>
    <scale_id><![CDATA[0]]></scale_id>
    <same_default><![CDATA[0]]></same_default>
   </row>
   <row>
    <qid><![CDATA[11770]]></qid>
    <parent_qid><![CDATA[0]]></parent_qid>
    <sid><![CDATA[64646]]></sid>
    <gid><![CDATA[581]]></gid>
    <type><![CDATA[L]]></type>
    <title><![CDATA[8]]></title>
    <question><![CDATA[Hoe vaak drinkt u de standaard hoeveelheid glazen alcohol of meer per gelegenheid?<br />
(voor <b>m</b><b>annen</b>, denk alstublieft er aan hoe vaak u 5 standaard glazen alcohol drinkt, voor <b>vrouwen</b>, denk aan 4 standaard glazen)<br />]]></question>
    <preg><![CDATA[]]></preg>
    <help><![CDATA[]]></help>
    <other><![CDATA[N]]></other>
    <mandatory><![CDATA[Y]]></mandatory>
    <question_order><![CDATA[5]]></question_order>
    <language><![CDATA[nl]]></language>
    <scale_id><![CDATA[0]]></scale_id>
    <same_default><![CDATA[0]]></same_default>
   </row>
   <row>
    <qid><![CDATA[11770]]></qid>
    <parent_qid><![CDATA[0]]></parent_qid>
    <sid><![CDATA[64646]]></sid>
    <gid><![CDATA[581]]></gid>
    <type><![CDATA[L]]></type>
    <title><![CDATA[8]]></title>
    <question><![CDATA[How often do you have this many or more standard drinks on one occasion?<br />
(For <b>males</b>, please think about how often you have five standard drinks, for <b>females</b>, please think about four)<br />]]></question>
    <preg><![CDATA[]]></preg>
    <help><![CDATA[]]></help>
    <other><![CDATA[N]]></other>
    <mandatory><![CDATA[Y]]></mandatory>
    <question_order><![CDATA[5]]></question_order>
    <language><![CDATA[en]]></language>
    <scale_id><![CDATA[0]]></scale_id>
    <same_default><![CDATA[0]]></same_default>
   </row>
   <row>
    <qid><![CDATA[11905]]></qid>
    <parent_qid><![CDATA[0]]></parent_qid>
    <sid><![CDATA[64646]]></sid>
    <gid><![CDATA[609]]></gid>
    <type><![CDATA[S]]></type>
    <title><![CDATA[1]]></title>
    <question><![CDATA[Ter uitreiking aan de proefpersonen die aan ons onderzoek hebben meegedaan<br />
<br />
<span style="font-size: larger"><b>Titel onderzoek:</b></span><br />
<br />
Kunnen mensen het effect van angstaanjagende voorlichting voorspellen?<br />
Veranderen mensen als we hiervan de effecten uitleggen?<br />
<br />
<b><span style="font-size: larger">Naam hoofd-onderzoekers:<br />
</span></b><br />
Prof. dr. Gerjo Kok <br />
Gill ten Hoor, MSc. <br />
<br />
<b><span style="font-size: larger">Naam student-onderzoekers:</span></b><br />
<br />
Constanze Köhninger<br />
Sophia Thomas<br />
Janice Kalagi<br />
Lianne De Groot<br />
Alexander Huschens<br />
Karlijne Grootjans<br />
Lizan Kölgen<br />
Toby Schütt<br />
Isabelle Pelssers<br />
<span style="font-size: larger"><b><br />
Vraagstelling en hypothesen:</b></span><br />
<br />
De onderzoeksvragen van deze studie zijn :<br />
<br />
1.    Kunnen proefpersonen de uitkomst van de twee experimenten van Brown correct voorspellen, of worden zij misleid door hun idee over het effect van angstaanjagende voorlichting?<br />
<br />
2.    Verandert het idee wat de proefpersonen over de angstaanjagende voorlichting hebben, als ze geïnformeerd worden over het feit dat angstaanjagende voorlichting niet werkt?<br />
<br />
Er wordt onderzoek gedaan naar angstaanjagende voorlichting. De theorie hierachter is dat mensen meer aandacht aan een boodschap gaan hechten wanneer ze bang gemaakt worden en daardoor een gezondere levensstijl aannemen. Verschillende experimenten tonen aan dat angstaanjagende voorlichting niet werkt. Personen zullen bij het zien van angstaanjagende plaatjes hun risico op ziektes minder hoog gaan inschatten dan bij het zien van minder angstaanjagende plaatjes.<br />
<br />
Een verklaring hiervoor is dat mensen, wanneer ze een verschil ervaren tussen hetgeen wat ze denken en wat ze doen(cognitieve dissonantie), defensieve strategieën gaan gebruiken. Volgens de dissonantie theorie gebruiken mensen deze strategieën om hun zelfbeeld te bewaren.<br />
<br />
Wij proberen te onderzoeken of mensen na het horen van de effecten van angstaanjagende voorlichting hun eigen beeld over hierover aanpassen en dus de tweede keer juist inschatten dat angstaanjagende voorlichting geen effect heeft.<br />
<span style="font-size: larger"><b><br />
Korte omschrijving van de opzet van het onderzoek</b></span><br />
<br />
Ter betrekking op onderzoeksvraag 1:  Kunnen mensen het effect van angstaanjagende voorlichting voorspellen?<br />
<br />
•    Hierbij is het voor ons van belang hoe hoog het risico op gezondheidsschade wordt ingeschat bij het zien van de brochures en op welke manier de beide brochures geëvalueerd worden (positief/negatief).<br />
Ter betrekking op onderzoeksvraag 2:  Treedt er een verandering op na het uitleggen van de effecten?<br />
<br />
•    Hierbij gaan we de resultaten van de vragenlijsten die in het begin afgenomen werden, vergelijken met de resultaten van de vragenlijsten die een week later (na de uitleg over angstaanjagende voorlichting) werden afgenomen.<br />
<br />
<b><span style="font-size: larger">Procedure</span></b><br />
<br />
De proefpersonen krijgen als eerst een vragenlijst over hun rookstatus of alcoholstatus, dit hangt af van de conditie waarin ze zitten. Achteraf kijken we of we een verschil vinden tussen de statussen(dus of de alcohol- of rookstatus effect heeft op hoe de beoordeling van de brochures wordt ingeschat). <br />
<br />
Als eerste krijgen de twee verschillende groepen van proefpersonen telkens twee verschillende brochures te zien op de computer. Dit kunnen óf twee brochures zijn over alcohol, óf twee brochures over roken. Een brochure bevat angstaanjagende plaatjes en de andere brochure bevat minder angstaanjagende  plaatjes. Op voorhand wordt er een verhaal verteld dat de brochures al eens beoordeeld zijn door andere proefpersonen. Nu is het aan onze proefpersonen om te vertellen hoe zij denken hoe de proefpersonen uit het onderzoek van Brown de brochures geëvalueerd hebben. En hoe zij denken dat de risico inschatting is van de proefpersonen uit het onderzoek van Brown. Dit doen zij aan de hand van een vragenlijst over de twee brochures die zij invullen nadat zij beide brochures bekeken hebben.<br />
<br />
Dit gebeurt ongeveer op dezelfde manier bij zowel de personen die de brochure over roken te zien krijgen, en de groep die de brochure over drinken te zien krijgen. <br />
<br />
Vervolgens is er een interventie waarbij aan alle proefpersonen wordt uitgelegd waarover het door hun bestudeerde experiment in werkelijkheid ging, wat er precies onderzocht werd en wat de resultaten hiervan waren. Vervolgens worden ook de begrippen cognitieve dissonantie en self-efficacy uitgelegd.<br />
<br />
Een week later krijgen de proefpersonen weer twee brochures te zien, maar dan van het andere onderwerp (dus de proefpersonen die bij T1 de brochures over roken hadden krijgen bij T2 de brochures over alcohol en vice versa). Daarna volgen opnieuw dezelfde vragenlijsten als bij de eerste keer. <br />
<br />
<b><span style="font-size: larger">Verwachte resultaten</span></b><br />
<br />
Ter betrekking op onderzoeksvraag 1: Kunnen mensen het effect van angstaanjagende voorlichting voorspellen?<br />
<br />
Conditie met de rookbrochures: De verwachting hierbij is dat de meeste proefpersonen inschatten dat rokers bij het zien van de brochure met angstaanjagende plaatjes het risico op gezondheidsschade hoger gaan inschatten en dat de brochure met angstaanjagende plaatjes het meest positief geëvalueerd wordt.<br />
<br />
Conditie met de alcoholbrochures: De verwachting hierbij is dat de meeste proefpersonen inschatten dat alcohol-drinkers bij het zien van de brochure met angstaanjagende plaatjes het risico op gezondheidsschade hoger gaan inschatten en dat de brochure met angstaanjagende net zoals bij de rookconditie het meest positief geëvalueerd wordt.<br />
<br />
Een andere verwachting zal zijn dat niet-rokers en niet-drinkers de angstaanjagende voorlichting als meer effectief zullen beoordelen dan de rokers en drinkers.<br />
<br />
Ter betrekking op onderzoeksvraag 2: Treedt er een verandering op na het uitleggen van de effecten?<br />
<br />
Conditie met de rookbrochures: De verwachting hiervan is dat de proefpersonen een betere inschatting maken die meer overkomt met de resultaten van het onderzoek van Brown en smith(2007). Proefpersonen zullen waarschijnlijk een lagere risico-inschatting hebben en een minder positieve evaluatie aan de angstaanjagende brochure geven. <br />
<br />
Conditie met de alcoholbrochures: de verwachting hiervan is ook dat de proefpersonen een betere inschatting maken die meer overkomt met de resultaten van het onderzoek van Brown en Locker(2008). Proefpersonen zullen waarschijnlijk een lagere risico-inschatting hebben en een minder positieve evaluatie aan de angstaanjagende brochure geven.<br />
<br />
<b><span style="font-size: larger">Praktische relevantie</span></b><br />
<br />
De bevindingen van deze studie kunnen van belang zijn voor attitudeverandering en verandering van gedrag voor mensen met ongezonde gewoontes. Als angst opwekkende campagnes verdedigende reacties uitlokken in plaats van het verminderen van ongezond gedrag dan is het doel van de campagne niet bereikt. Daarom zijn nog steeds heel veel mensen ervan overtuigd dat angst opwekkende campagnes effectief zijn. Daarom is het belangrijk om te onderzoeken of de attitudes van mensen veranderen wanneer ze geconfronteerd worden met wetenschappelijk bewijs tegen de angst opwekkende campagnes.<br />
<br />
<span style="font-size: larger"><b>Tot slot</b></span><br />
<br />
Bedankt voor jullie bijdrage aan dit onderzoek! Graag onderaan nogmaals je e-mailadres invullen en als er nog vragen zijn kunnen jullie altijd een mail sturen naar het volgende e-mailadres;<br />
risicoinschatting@gmail.com<br />
<br />
Aangezien wij nog testen tot 7 juni, zouden wij het zeer waarderen, dat als andere mensen vragen waar het onderzoek over ging, u verteld dat het onderzoek ging over het vergelijken van twee brochures. Dit, zodat u onze toetsresultaten niet in gevaar brengt. Na 7 juni kunt u wel gewoon aan iedereen vertellen waar het onderzoek over ging. <br />
<br />
Jouw e-mailadres:<br />]]></question>
    <preg><![CDATA[]]></preg>
    <help><![CDATA[]]></help>
    <other><![CDATA[N]]></other>
    <mandatory><![CDATA[N]]></mandatory>
    <question_order><![CDATA[0]]></question_order>
    <language><![CDATA[nl]]></language>
    <scale_id><![CDATA[0]]></scale_id>
    <same_default><![CDATA[0]]></same_default>
   </row>
   <row>
    <qid><![CDATA[11905]]></qid>
    <parent_qid><![CDATA[0]]></parent_qid>
    <sid><![CDATA[64646]]></sid>
    <gid><![CDATA[609]]></gid>
    <type><![CDATA[S]]></type>
    <title><![CDATA[1]]></title>
    <question><![CDATA[For distribution to the subjects participating in our study <br />
<br />
<b><span style="font-size: larger">Title of study: </span></b><br />
<br />
Can people predict the impact of fear-arousal messages? <br />
<br />
Do people change when we explain these effects? <br />
<br />
<b><span style="font-size: larger">Name principal investigators: </span></b><br />
<br />
Prof. dr. Gerjo Kok <br />
Gill ten Hoor, MSc.  <br />
<span style="font-size: larger"><b><br />
Name of student researchers: </b></span><br />
<br />
Constanze Köhninger <br />
Sophia Thomas <br />
Janice Kalagi <br />
Lianne De Groot <br />
Alexander Huschens <br />
Karlijne Grootjans <br />
Lizan Kölgen <br />
Toby Schütt <br />
Isabelle Pelssers <br />
<b><span style="font-size: larger"><br />
Research questions and hypotheses: </span></b><br />
<br />
The research questions of this study are: <br />
<br />
1. Can people correctly predict the results of the two experiments by brown, or are they misled by their own perception of the effect of fear arousal?<br />
<br />
2. Is it possible to change their perception of fear arousal by informing them of the fact that fear arousal does not work and even has an opposite effect? <br />
<br />
Research is being conducted into the effect of fear arousal. The theory behind people’s belief in the effectiveness of fear-arousal messaging is that people would pay more attention to a message that evokes fear and therefore cause them to adopt a healthier lifestyle. However, several experiments show that fear-arousal does not work. When people look at the fear arousing pictures they estimate their risk of disease lower than then when they look at the less fear arousing pictures. <br />
<br />
One explanation is that, when people experience a difference between what they think and what they do (cognitive dissonance), they use defensive strategies. According to dissonance theory, people use defensive strategies to preserve their self-image. <br />
<br />
We try to investigate whether people will adjust their own perception of fear arousal messaging after hearing the effects of fear-arousal and whether they will correctly predict the ineffectivity of fear-arousal during the second questionnaire. <br />
<br />
<span style="font-size: larger"><b>Brief description of the design of the study </b></span><br />
<br />
In relation to research question 1: Can people correctly predict the effect of fear-arousal? <br />
<br />
• It is important to us how high the risk of health damage will be estimated when people see the brochures and how the two brochures will be evaluated (positive / negative). <br />
<br />
In relation to research question 2: Is there a change after explaining the effects? <br />
<br />
• At this point we will compare the results of questionnaires that were conducted at the beginning, with the results of the second set of questionnaires that were conducted one week later (after the explanation about fear-arousal).<br />
<br />
<b><span style="font-size: larger">Procedure </span></b><br />
<br />
First, the subjects receive a questionnaire about their smoking status and alcohol status, depending on the condition in which they are classified. Afterwards we check if we find differences between the statuses (whether the alcohol or smoking status affects how the assessment of the brochures is estimated). <br />
<br />
After that, the two different groups of subjects will each see two different brochures on the computer. These can be either two brochures about alcohol, or two brochures about smoking. One brochure contains fear arousing images and the other brochure contains neutral images. In advance, it will be explained that the brochures are already assessed by other subjects. Now it's up to our subjects to tell how they think the subjects of the research of Brown evaluated the brochures. And how they think the subjects in the study of brown estimated their risk. They do this by using a questionnaire that they fill in after they have seen both brochures. <br />
This happens in about the same way for the subject who see the brochure about smoking as well as the subjects who see the brochure about alcohol. <br />
<br />
Then there is an intervention in which all subjects will receive an explanation about the experiment by Brown that they have been replicating, in regards to what was exactly investigated during the experiment and what the results were. After that the concepts of cognitive dissonance and self-efficacy will be explained. <br />
<br />
A week later, the subjects will see two brochures again, but these brochure will both contain information on the other topic (so the subject who saw the brochure about smoking at T1 will see the brochure about alcohol at T2 and vice versa). Then the same questionnaires are presented just as the first time. <br />
<br />
<b><span style="font-size: larger">Expected results </span></b><br />
<br />
In relation to research question 1: Can people correctly predict the effect of fear-arousal? <br />
<br />
Condition with the brochures about smoking: The expectation is that most subjects estimate that smokers who studied the fear arousal brochure will evaluate their risk of disease higher. And the fear arousal brochure will be evaluated as most positive. <br />
<br />
Condition with the brochures about alcohol: The expectation is that most subjects estimate that people who use alcohol studied the fear arousal brochure will estimate their risk of disease higher. And the fear arousal brochure will be evaluated as most positive, this will be similar to the smoking condition.<br />
Another expectation is that non-smokers and non-drinkers will evaluate the fear arousal messages as more effective than the smokers and drinkers will do. <br />
<br />
In relation to research question 2: Is there a change after explaining the effects? <br />
<br />
Condition with the brochures about smoking: the expectation is that the subjects will asses the effect more accurately and this will correspond more with the results found in the experiment by Brown and Smith(2007). Subjects are likely to have a lower risk-assessment and evaluate the brochure as less positive. <br />
<br />
Condition with the brochures about alcohol: the expectation is that the subjects will asses the effect more accurately and this will correspond more with the results found in the experiment by Brown and Locker(2008). Subjects are likely to have a lower risk-assessment and evaluate the brochure as less positive. <br />
<b><span style="font-size: larger"><br />
Practical relevance <br />
</span></b><br />
The findings of this study could be important for attitude change and behavior change for people who engage in unhealthy behaviour. If fear arousing campaigns evoke defensive reactions in the target population rather than actually decreasing unhealthy behaviour, the campaign has failed. Nevertheless, people are convinced that fear arousing campaigns work well. <br />
That is why it is relevant to see if attitude of people is open to change when confronted with scientific evidence. <br />
<br />
<span style="font-size: larger"><b>Finally </b></span><br />
<br />
Thank you for your contribution to this study! Please put in your email address again at the bottom of the page and if you have any questions you can always send an email to the following email address: <br />
Riskprediction@gmail.com<br />
<br />
Since we are testing until June 7th, we would appreciate it, that when other people ask about the research, you will tell that the research was about comparing two brochures. We would like you to do this, for the safety of our test results. After June 7th you are free to talk about the research with anyone you like. <br />
<br />
Your email address:<br />]]></question>
    <preg><![CDATA[]]></preg>
    <help><![CDATA[]]></help>
    <other><![CDATA[N]]></other>
    <mandatory><![CDATA[N]]></mandatory>
    <question_order><![CDATA[0]]></question_order>
    <language><![CDATA[en]]></language>
    <scale_id><![CDATA[0]]></scale_id>
    <same_default><![CDATA[0]]></same_default>
   </row>
   <row>
    <qid><![CDATA[12170]]></qid>
    <parent_qid><![CDATA[0]]></parent_qid>
    <sid><![CDATA[64646]]></sid>
    <gid><![CDATA[559]]></gid>
    <type><![CDATA[N]]></type>
    <title><![CDATA[ppnr]]></title>
    <question><![CDATA[ppnr<br />]]></question>
    <preg><![CDATA[]]></preg>
    <help><![CDATA[]]></help>
    <other><![CDATA[N]]></other>
    <mandatory><![CDATA[N]]></mandatory>
    <question_order><![CDATA[1]]></question_order>
    <language><![CDATA[nl]]></language>
    <scale_id><![CDATA[0]]></scale_id>
    <same_default><![CDATA[0]]></same_default>
   </row>
   <row>
    <qid><![CDATA[12170]]></qid>
    <parent_qid><![CDATA[0]]></parent_qid>
    <sid><![CDATA[64646]]></sid>
    <gid><![CDATA[559]]></gid>
    <type><![CDATA[N]]></type>
    <title><![CDATA[ppnr]]></title>
    <question><![CDATA[<br />]]></question>
    <preg><![CDATA[]]></preg>
    <help><![CDATA[<br />]]></help>
    <other><![CDATA[N]]></other>
    <mandatory><![CDATA[N]]></mandatory>
    <question_order><![CDATA[1]]></question_order>
    <language><![CDATA[en]]></language>
    <scale_id><![CDATA[0]]></scale_id>
    <same_default><![CDATA[0]]></same_default>
   </row>
  </rows>
 </questions>
 <subquestions>
  <fields>
   <fieldname>qid</fieldname>
   <fieldname>parent_qid</fieldname>
   <fieldname>sid</fieldname>
   <fieldname>gid</fieldname>
   <fieldname>type</fieldname>
   <fieldname>title</fieldname>
   <fieldname>question</fieldname>
   <fieldname>preg</fieldname>
   <fieldname>help</fieldname>
   <fieldname>other</fieldname>
   <fieldname>mandatory</fieldname>
   <fieldname>question_order</fieldname>
   <fieldname>language</fieldname>
   <fieldname>scale_id</fieldname>
   <fieldname>same_default</fieldname>
  </fields>
  <rows>
   <row>
    <qid><![CDATA[11776]]></qid>
    <parent_qid><![CDATA[11723]]></parent_qid>
    <sid><![CDATA[64646]]></sid>
    <gid><![CDATA[560]]></gid>
    <type><![CDATA[T]]></type>
    <title><![CDATA[1]]></title>
    <question><![CDATA[]]></question>
    <preg><![CDATA[]]></preg>
    <help><![CDATA[]]></help>
    <other><![CDATA[N]]></other>
    <mandatory><![CDATA[]]></mandatory>
    <question_order><![CDATA[1]]></question_order>
    <language><![CDATA[nl]]></language>
    <scale_id><![CDATA[0]]></scale_id>
    <same_default><![CDATA[0]]></same_default>
   </row>
   <row>
    <qid><![CDATA[11776]]></qid>
    <parent_qid><![CDATA[11723]]></parent_qid>
    <sid><![CDATA[64646]]></sid>
    <gid><![CDATA[560]]></gid>
    <type><![CDATA[T]]></type>
    <title><![CDATA[1]]></title>
    <question><![CDATA[]]></question>
    <preg><![CDATA[]]></preg>
    <help><![CDATA[]]></help>
    <other><![CDATA[N]]></other>
    <mandatory><![CDATA[]]></mandatory>
    <question_order><![CDATA[1]]></question_order>
    <language><![CDATA[en]]></language>
    <scale_id><![CDATA[0]]></scale_id>
    <same_default><![CDATA[0]]></same_default>
   </row>
   <row>
    <qid><![CDATA[11777]]></qid>
    <parent_qid><![CDATA[11724]]></parent_qid>
    <sid><![CDATA[64646]]></sid>
    <gid><![CDATA[560]]></gid>
    <type><![CDATA[T]]></type>
    <title><![CDATA[1]]></title>
    <question><![CDATA[]]></question>
    <preg><![CDATA[]]></preg>
    <help><![CDATA[]]></help>
    <other><![CDATA[N]]></other>
    <mandatory><![CDATA[]]></mandatory>
    <question_order><![CDATA[1]]></question_order>
    <language><![CDATA[en]]></language>
    <scale_id><![CDATA[0]]></scale_id>
    <same_default><![CDATA[0]]></same_default>
   </row>
   <row>
    <qid><![CDATA[11777]]></qid>
    <parent_qid><![CDATA[11724]]></parent_qid>
    <sid><![CDATA[64646]]></sid>
    <gid><![CDATA[560]]></gid>
    <type><![CDATA[T]]></type>
    <title><![CDATA[1]]></title>
    <question><![CDATA[]]></question>
    <preg><![CDATA[]]></preg>
    <help><![CDATA[]]></help>
    <other><![CDATA[N]]></other>
    <mandatory><![CDATA[]]></mandatory>
    <question_order><![CDATA[1]]></question_order>
    <language><![CDATA[nl]]></language>
    <scale_id><![CDATA[0]]></scale_id>
    <same_default><![CDATA[0]]></same_default>
   </row>
   <row>
    <qid><![CDATA[11778]]></qid>
    <parent_qid><![CDATA[11725]]></parent_qid>
    <sid><![CDATA[64646]]></sid>
    <gid><![CDATA[561]]></gid>
    <type><![CDATA[T]]></type>
    <title><![CDATA[1]]></title>
    <question><![CDATA[ ]]></question>
    <preg><![CDATA[]]></preg>
    <help><![CDATA[]]></help>
    <other><![CDATA[N]]></other>
    <mandatory><![CDATA[]]></mandatory>
    <question_order><![CDATA[1]]></question_order>
    <language><![CDATA[en]]></language>
    <scale_id><![CDATA[0]]></scale_id>
    <same_default><![CDATA[0]]></same_default>
   </row>
   <row>
    <qid><![CDATA[11778]]></qid>
    <parent_qid><![CDATA[11725]]></parent_qid>
    <sid><![CDATA[64646]]></sid>
    <gid><![CDATA[561]]></gid>
    <type><![CDATA[T]]></type>
    <title><![CDATA[1]]></title>
    <question><![CDATA[ ]]></question>
    <preg><![CDATA[]]></preg>
    <help><![CDATA[]]></help>
    <other><![CDATA[N]]></other>
    <mandatory><![CDATA[]]></mandatory>
    <question_order><![CDATA[1]]></question_order>
    <language><![CDATA[nl]]></language>
    <scale_id><![CDATA[0]]></scale_id>
    <same_default><![CDATA[0]]></same_default>
   </row>
   <row>
    <qid><![CDATA[11779]]></qid>
    <parent_qid><![CDATA[11726]]></parent_qid>
    <sid><![CDATA[64646]]></sid>
    <gid><![CDATA[561]]></gid>
    <type><![CDATA[T]]></type>
    <title><![CDATA[1]]></title>
    <question><![CDATA[]]></question>
    <preg><![CDATA[]]></preg>
    <help><![CDATA[]]></help>
    <other><![CDATA[N]]></other>
    <mandatory><![CDATA[]]></mandatory>
    <question_order><![CDATA[2]]></question_order>
    <language><![CDATA[en]]></language>
    <scale_id><![CDATA[0]]></scale_id>
    <same_default><![CDATA[0]]></same_default>
   </row>
   <row>
    <qid><![CDATA[11779]]></qid>
    <parent_qid><![CDATA[11726]]></parent_qid>
    <sid><![CDATA[64646]]></sid>
    <gid><![CDATA[561]]></gid>
    <type><![CDATA[T]]></type>
    <title><![CDATA[1]]></title>
    <question><![CDATA[]]></question>
    <preg><![CDATA[]]></preg>
    <help><![CDATA[]]></help>
    <other><![CDATA[N]]></other>
    <mandatory><![CDATA[]]></mandatory>
    <question_order><![CDATA[2]]></question_order>
    <language><![CDATA[nl]]></language>
    <scale_id><![CDATA[0]]></scale_id>
    <same_default><![CDATA[0]]></same_default>
   </row>
   <row>
    <qid><![CDATA[11780]]></qid>
    <parent_qid><![CDATA[11728]]></parent_qid>
    <sid><![CDATA[64646]]></sid>
    <gid><![CDATA[562]]></gid>
    <type><![CDATA[T]]></type>
    <title><![CDATA[1]]></title>
    <question><![CDATA[ ]]></question>
    <preg><![CDATA[]]></preg>
    <help><![CDATA[]]></help>
    <other><![CDATA[N]]></other>
    <mandatory><![CDATA[]]></mandatory>
    <question_order><![CDATA[2]]></question_order>
    <language><![CDATA[en]]></language>
    <scale_id><![CDATA[0]]></scale_id>
    <same_default><![CDATA[0]]></same_default>
   </row>
   <row>
    <qid><![CDATA[11780]]></qid>
    <parent_qid><![CDATA[11728]]></parent_qid>
    <sid><![CDATA[64646]]></sid>
    <gid><![CDATA[562]]></gid>
    <type><![CDATA[T]]></type>
    <title><![CDATA[1]]></title>
    <question><![CDATA[ ]]></question>
    <preg><![CDATA[]]></preg>
    <help><![CDATA[]]></help>
    <other><![CDATA[N]]></other>
    <mandatory><![CDATA[]]></mandatory>
    <question_order><![CDATA[2]]></question_order>
    <language><![CDATA[nl]]></language>
    <scale_id><![CDATA[0]]></scale_id>
    <same_default><![CDATA[0]]></same_default>
   </row>
   <row>
    <qid><![CDATA[11781]]></qid>
    <parent_qid><![CDATA[11729]]></parent_qid>
    <sid><![CDATA[64646]]></sid>
    <gid><![CDATA[562]]></gid>
    <type><![CDATA[T]]></type>
    <title><![CDATA[1]]></title>
    <question><![CDATA[ ]]></question>
    <preg><![CDATA[]]></preg>
    <help><![CDATA[]]></help>
    <other><![CDATA[N]]></other>
    <mandatory><![CDATA[]]></mandatory>
    <question_order><![CDATA[1]]></question_order>
    <language><![CDATA[en]]></language>
    <scale_id><![CDATA[0]]></scale_id>
    <same_default><![CDATA[0]]></same_default>
   </row>
   <row>
    <qid><![CDATA[11781]]></qid>
    <parent_qid><![CDATA[11729]]></parent_qid>
    <sid><![CDATA[64646]]></sid>
    <gid><![CDATA[562]]></gid>
    <type><![CDATA[T]]></type>
    <title><![CDATA[1]]></title>
    <question><![CDATA[ ]]></question>
    <preg><![CDATA[]]></preg>
    <help><![CDATA[]]></help>
    <other><![CDATA[N]]></other>
    <mandatory><![CDATA[]]></mandatory>
    <question_order><![CDATA[1]]></question_order>
    <language><![CDATA[nl]]></language>
    <scale_id><![CDATA[0]]></scale_id>
    <same_default><![CDATA[0]]></same_default>
   </row>
   <row>
    <qid><![CDATA[11782]]></qid>
    <parent_qid><![CDATA[11730]]></parent_qid>
    <sid><![CDATA[64646]]></sid>
    <gid><![CDATA[563]]></gid>
    <type><![CDATA[T]]></type>
    <title><![CDATA[1]]></title>
    <question><![CDATA[ ]]></question>
    <preg><![CDATA[]]></preg>
    <help><![CDATA[]]></help>
    <other><![CDATA[N]]></other>
    <mandatory><![CDATA[]]></mandatory>
    <question_order><![CDATA[2]]></question_order>
    <language><![CDATA[en]]></language>
    <scale_id><![CDATA[0]]></scale_id>
    <same_default><![CDATA[0]]></same_default>
   </row>
   <row>
    <qid><![CDATA[11782]]></qid>
    <parent_qid><![CDATA[11730]]></parent_qid>
    <sid><![CDATA[64646]]></sid>
    <gid><![CDATA[563]]></gid>
    <type><![CDATA[T]]></type>
    <title><![CDATA[1]]></title>
    <question><![CDATA[ ]]></question>
    <preg><![CDATA[]]></preg>
    <help><![CDATA[]]></help>
    <other><![CDATA[N]]></other>
    <mandatory><![CDATA[]]></mandatory>
    <question_order><![CDATA[2]]></question_order>
    <language><![CDATA[nl]]></language>
    <scale_id><![CDATA[0]]></scale_id>
    <same_default><![CDATA[0]]></same_default>
   </row>
   <row>
    <qid><![CDATA[11783]]></qid>
    <parent_qid><![CDATA[11731]]></parent_qid>
    <sid><![CDATA[64646]]></sid>
    <gid><![CDATA[563]]></gid>
    <type><![CDATA[T]]></type>
    <title><![CDATA[1]]></title>
    <question><![CDATA[ ]]></question>
    <preg><![CDATA[]]></preg>
    <help><![CDATA[]]></help>
    <other><![CDATA[N]]></other>
    <mandatory><![CDATA[]]></mandatory>
    <question_order><![CDATA[1]]></question_order>
    <language><![CDATA[en]]></language>
    <scale_id><![CDATA[0]]></scale_id>
    <same_default><![CDATA[0]]></same_default>
   </row>
   <row>
    <qid><![CDATA[11783]]></qid>
    <parent_qid><![CDATA[11731]]></parent_qid>
    <sid><![CDATA[64646]]></sid>
    <gid><![CDATA[563]]></gid>
    <type><![CDATA[T]]></type>
    <title><![CDATA[1]]></title>
    <question><![CDATA[ ]]></question>
    <preg><![CDATA[]]></preg>
    <help><![CDATA[]]></help>
    <other><![CDATA[N]]></other>
    <mandatory><![CDATA[]]></mandatory>
    <question_order><![CDATA[1]]></question_order>
    <language><![CDATA[nl]]></language>
    <scale_id><![CDATA[0]]></scale_id>
    <same_default><![CDATA[0]]></same_default>
   </row>
   <row>
    <qid><![CDATA[11784]]></qid>
    <parent_qid><![CDATA[11732]]></parent_qid>
    <sid><![CDATA[64646]]></sid>
    <gid><![CDATA[564]]></gid>
    <type><![CDATA[T]]></type>
    <title><![CDATA[1]]></title>
    <question><![CDATA[]]></question>
    <preg><![CDATA[]]></preg>
    <help><![CDATA[]]></help>
    <other><![CDATA[N]]></other>
    <mandatory><![CDATA[]]></mandatory>
    <question_order><![CDATA[2]]></question_order>
    <language><![CDATA[en]]></language>
    <scale_id><![CDATA[0]]></scale_id>
    <same_default><![CDATA[0]]></same_default>
   </row>
   <row>
    <qid><![CDATA[11784]]></qid>
    <parent_qid><![CDATA[11732]]></parent_qid>
    <sid><![CDATA[64646]]></sid>
    <gid><![CDATA[564]]></gid>
    <type><![CDATA[T]]></type>
    <title><![CDATA[1]]></title>
    <question><![CDATA[]]></question>
    <preg><![CDATA[]]></preg>
    <help><![CDATA[]]></help>
    <other><![CDATA[N]]></other>
    <mandatory><![CDATA[]]></mandatory>
    <question_order><![CDATA[2]]></question_order>
    <language><![CDATA[nl]]></language>
    <scale_id><![CDATA[0]]></scale_id>
    <same_default><![CDATA[0]]></same_default>
   </row>
   <row>
    <qid><![CDATA[11785]]></qid>
    <parent_qid><![CDATA[11733]]></parent_qid>
    <sid><![CDATA[64646]]></sid>
    <gid><![CDATA[564]]></gid>
    <type><![CDATA[T]]></type>
    <title><![CDATA[1]]></title>
    <question><![CDATA[]]></question>
    <preg><![CDATA[]]></preg>
    <help><![CDATA[]]></help>
    <other><![CDATA[N]]></other>
    <mandatory><![CDATA[]]></mandatory>
    <question_order><![CDATA[1]]></question_order>
    <language><![CDATA[en]]></language>
    <scale_id><![CDATA[0]]></scale_id>
    <same_default><![CDATA[0]]></same_default>
   </row>
   <row>
    <qid><![CDATA[11785]]></qid>
    <parent_qid><![CDATA[11733]]></parent_qid>
    <sid><![CDATA[64646]]></sid>
    <gid><![CDATA[564]]></gid>
    <type><![CDATA[T]]></type>
    <title><![CDATA[1]]></title>
    <question><![CDATA[]]></question>
    <preg><![CDATA[]]></preg>
    <help><![CDATA[]]></help>
    <other><![CDATA[N]]></other>
    <mandatory><![CDATA[]]></mandatory>
    <question_order><![CDATA[1]]></question_order>
    <language><![CDATA[nl]]></language>
    <scale_id><![CDATA[0]]></scale_id>
    <same_default><![CDATA[0]]></same_default>
   </row>
   <row>
    <qid><![CDATA[11786]]></qid>
    <parent_qid><![CDATA[11734]]></parent_qid>
    <sid><![CDATA[64646]]></sid>
    <gid><![CDATA[565]]></gid>
    <type><![CDATA[T]]></type>
    <title><![CDATA[1]]></title>
    <question><![CDATA[]]></question>
    <preg><![CDATA[]]></preg>
    <help><![CDATA[]]></help>
    <other><![CDATA[N]]></other>
    <mandatory><![CDATA[]]></mandatory>
    <question_order><![CDATA[2]]></question_order>
    <language><![CDATA[en]]></language>
    <scale_id><![CDATA[0]]></scale_id>
    <same_default><![CDATA[0]]></same_default>
   </row>
   <row>
    <qid><![CDATA[11786]]></qid>
    <parent_qid><![CDATA[11734]]></parent_qid>
    <sid><![CDATA[64646]]></sid>
    <gid><![CDATA[565]]></gid>
    <type><![CDATA[T]]></type>
    <title><![CDATA[1]]></title>
    <question><![CDATA[]]></question>
    <preg><![CDATA[]]></preg>
    <help><![CDATA[]]></help>
    <other><![CDATA[N]]></other>
    <mandatory><![CDATA[]]></mandatory>
    <question_order><![CDATA[2]]></question_order>
    <language><![CDATA[nl]]></language>
    <scale_id><![CDATA[0]]></scale_id>
    <same_default><![CDATA[0]]></same_default>
   </row>
   <row>
    <qid><![CDATA[11787]]></qid>
    <parent_qid><![CDATA[11735]]></parent_qid>
    <sid><![CDATA[64646]]></sid>
    <gid><![CDATA[565]]></gid>
    <type><![CDATA[T]]></type>
    <title><![CDATA[1]]></title>
    <question><![CDATA[]]></question>
    <preg><![CDATA[]]></preg>
    <help><![CDATA[]]></help>
    <other><![CDATA[N]]></other>
    <mandatory><![CDATA[]]></mandatory>
    <question_order><![CDATA[1]]></question_order>
    <language><![CDATA[en]]></language>
    <scale_id><![CDATA[0]]></scale_id>
    <same_default><![CDATA[0]]></same_default>
   </row>
   <row>
    <qid><![CDATA[11787]]></qid>
    <parent_qid><![CDATA[11735]]></parent_qid>
    <sid><![CDATA[64646]]></sid>
    <gid><![CDATA[565]]></gid>
    <type><![CDATA[T]]></type>
    <title><![CDATA[1]]></title>
    <question><![CDATA[]]></question>
    <preg><![CDATA[]]></preg>
    <help><![CDATA[]]></help>
    <other><![CDATA[N]]></other>
    <mandatory><![CDATA[]]></mandatory>
    <question_order><![CDATA[1]]></question_order>
    <language><![CDATA[nl]]></language>
    <scale_id><![CDATA[0]]></scale_id>
    <same_default><![CDATA[0]]></same_default>
   </row>
   <row>
    <qid><![CDATA[11788]]></qid>
    <parent_qid><![CDATA[11736]]></parent_qid>
    <sid><![CDATA[64646]]></sid>
    <gid><![CDATA[566]]></gid>
    <type><![CDATA[T]]></type>
    <title><![CDATA[1]]></title>
    <question><![CDATA[]]></question>
    <preg><![CDATA[]]></preg>
    <help><![CDATA[]]></help>
    <other><![CDATA[N]]></other>
    <mandatory><![CDATA[]]></mandatory>
    <question_order><![CDATA[2]]></question_order>
    <language><![CDATA[en]]></language>
    <scale_id><![CDATA[0]]></scale_id>
    <same_default><![CDATA[0]]></same_default>
   </row>
   <row>
    <qid><![CDATA[11788]]></qid>
    <parent_qid><![CDATA[11736]]></parent_qid>
    <sid><![CDATA[64646]]></sid>
    <gid><![CDATA[566]]></gid>
    <type><![CDATA[T]]></type>
    <title><![CDATA[1]]></title>
    <question><![CDATA[]]></question>
    <preg><![CDATA[]]></preg>
    <help><![CDATA[]]></help>
    <other><![CDATA[N]]></other>
    <mandatory><![CDATA[]]></mandatory>
    <question_order><![CDATA[2]]></question_order>
    <language><![CDATA[nl]]></language>
    <scale_id><![CDATA[0]]></scale_id>
    <same_default><![CDATA[0]]></same_default>
   </row>
   <row>
    <qid><![CDATA[11789]]></qid>
    <parent_qid><![CDATA[11737]]></parent_qid>
    <sid><![CDATA[64646]]></sid>
    <gid><![CDATA[566]]></gid>
    <type><![CDATA[T]]></type>
    <title><![CDATA[1]]></title>
    <question><![CDATA[]]></question>
    <preg><![CDATA[]]></preg>
    <help><![CDATA[]]></help>
    <other><![CDATA[N]]></other>
    <mandatory><![CDATA[]]></mandatory>
    <question_order><![CDATA[1]]></question_order>
    <language><![CDATA[en]]></language>
    <scale_id><![CDATA[0]]></scale_id>
    <same_default><![CDATA[0]]></same_default>
   </row>
   <row>
    <qid><![CDATA[11789]]></qid>
    <parent_qid><![CDATA[11737]]></parent_qid>
    <sid><![CDATA[64646]]></sid>
    <gid><![CDATA[566]]></gid>
    <type><![CDATA[T]]></type>
    <title><![CDATA[1]]></title>
    <question><![CDATA[]]></question>
    <preg><![CDATA[]]></preg>
    <help><![CDATA[]]></help>
    <other><![CDATA[N]]></other>
    <mandatory><![CDATA[]]></mandatory>
    <question_order><![CDATA[1]]></question_order>
    <language><![CDATA[nl]]></language>
    <scale_id><![CDATA[0]]></scale_id>
    <same_default><![CDATA[0]]></same_default>
   </row>
   <row>
    <qid><![CDATA[11790]]></qid>
    <parent_qid><![CDATA[11738]]></parent_qid>
    <sid><![CDATA[64646]]></sid>
    <gid><![CDATA[567]]></gid>
    <type><![CDATA[T]]></type>
    <title><![CDATA[1]]></title>
    <question><![CDATA[]]></question>
    <preg><![CDATA[]]></preg>
    <help><![CDATA[]]></help>
    <other><![CDATA[N]]></other>
    <mandatory><![CDATA[]]></mandatory>
    <question_order><![CDATA[2]]></question_order>
    <language><![CDATA[en]]></language>
    <scale_id><![CDATA[0]]></scale_id>
    <same_default><![CDATA[0]]></same_default>
   </row>
   <row>
    <qid><![CDATA[11790]]></qid>
    <parent_qid><![CDATA[11738]]></parent_qid>
    <sid><![CDATA[64646]]></sid>
    <gid><![CDATA[567]]></gid>
    <type><![CDATA[T]]></type>
    <title><![CDATA[1]]></title>
    <question><![CDATA[]]></question>
    <preg><![CDATA[]]></preg>
    <help><![CDATA[]]></help>
    <other><![CDATA[N]]></other>
    <mandatory><![CDATA[]]></mandatory>
    <question_order><![CDATA[2]]></question_order>
    <language><![CDATA[nl]]></language>
    <scale_id><![CDATA[0]]></scale_id>
    <same_default><![CDATA[0]]></same_default>
   </row>
   <row>
    <qid><![CDATA[11791]]></qid>
    <parent_qid><![CDATA[11739]]></parent_qid>
    <sid><![CDATA[64646]]></sid>
    <gid><![CDATA[567]]></gid>
    <type><![CDATA[T]]></type>
    <title><![CDATA[1]]></title>
    <question><![CDATA[]]></question>
    <preg><![CDATA[]]></preg>
    <help><![CDATA[]]></help>
    <other><![CDATA[N]]></other>
    <mandatory><![CDATA[]]></mandatory>
    <question_order><![CDATA[1]]></question_order>
    <language><![CDATA[nl]]></language>
    <scale_id><![CDATA[0]]></scale_id>
    <same_default><![CDATA[0]]></same_default>
   </row>
   <row>
    <qid><![CDATA[11791]]></qid>
    <parent_qid><![CDATA[11739]]></parent_qid>
    <sid><![CDATA[64646]]></sid>
    <gid><![CDATA[567]]></gid>
    <type><![CDATA[T]]></type>
    <title><![CDATA[1]]></title>
    <question><![CDATA[]]></question>
    <preg><![CDATA[]]></preg>
    <help><![CDATA[]]></help>
    <other><![CDATA[N]]></other>
    <mandatory><![CDATA[]]></mandatory>
    <question_order><![CDATA[1]]></question_order>
    <language><![CDATA[en]]></language>
    <scale_id><![CDATA[0]]></scale_id>
    <same_default><![CDATA[0]]></same_default>
   </row>
   <row>
    <qid><![CDATA[11792]]></qid>
    <parent_qid><![CDATA[11740]]></parent_qid>
    <sid><![CDATA[64646]]></sid>
    <gid><![CDATA[568]]></gid>
    <type><![CDATA[T]]></type>
    <title><![CDATA[1]]></title>
    <question><![CDATA[]]></question>
    <preg><![CDATA[]]></preg>
    <help><![CDATA[]]></help>
    <other><![CDATA[N]]></other>
    <mandatory><![CDATA[]]></mandatory>
    <question_order><![CDATA[2]]></question_order>
    <language><![CDATA[en]]></language>
    <scale_id><![CDATA[0]]></scale_id>
    <same_default><![CDATA[0]]></same_default>
   </row>
   <row>
    <qid><![CDATA[11792]]></qid>
    <parent_qid><![CDATA[11740]]></parent_qid>
    <sid><![CDATA[64646]]></sid>
    <gid><![CDATA[568]]></gid>
    <type><![CDATA[T]]></type>
    <title><![CDATA[1]]></title>
    <question><![CDATA[]]></question>
    <preg><![CDATA[]]></preg>
    <help><![CDATA[]]></help>
    <other><![CDATA[N]]></other>
    <mandatory><![CDATA[]]></mandatory>
    <question_order><![CDATA[2]]></question_order>
    <language><![CDATA[nl]]></language>
    <scale_id><![CDATA[0]]></scale_id>
    <same_default><![CDATA[0]]></same_default>
   </row>
   <row>
    <qid><![CDATA[11793]]></qid>
    <parent_qid><![CDATA[11741]]></parent_qid>
    <sid><![CDATA[64646]]></sid>
    <gid><![CDATA[568]]></gid>
    <type><![CDATA[T]]></type>
    <title><![CDATA[1]]></title>
    <question><![CDATA[]]></question>
    <preg><![CDATA[]]></preg>
    <help><![CDATA[]]></help>
    <other><![CDATA[N]]></other>
    <mandatory><![CDATA[]]></mandatory>
    <question_order><![CDATA[1]]></question_order>
    <language><![CDATA[en]]></language>
    <scale_id><![CDATA[0]]></scale_id>
    <same_default><![CDATA[0]]></same_default>
   </row>
   <row>
    <qid><![CDATA[11793]]></qid>
    <parent_qid><![CDATA[11741]]></parent_qid>
    <sid><![CDATA[64646]]></sid>
    <gid><![CDATA[568]]></gid>
    <type><![CDATA[T]]></type>
    <title><![CDATA[1]]></title>
    <question><![CDATA[]]></question>
    <preg><![CDATA[]]></preg>
    <help><![CDATA[]]></help>
    <other><![CDATA[N]]></other>
    <mandatory><![CDATA[]]></mandatory>
    <question_order><![CDATA[1]]></question_order>
    <language><![CDATA[nl]]></language>
    <scale_id><![CDATA[0]]></scale_id>
    <same_default><![CDATA[0]]></same_default>
   </row>
   <row>
    <qid><![CDATA[11794]]></qid>
    <parent_qid><![CDATA[11742]]></parent_qid>
    <sid><![CDATA[64646]]></sid>
    <gid><![CDATA[569]]></gid>
    <type><![CDATA[T]]></type>
    <title><![CDATA[1]]></title>
    <question><![CDATA[]]></question>
    <preg><![CDATA[]]></preg>
    <help><![CDATA[]]></help>
    <other><![CDATA[N]]></other>
    <mandatory><![CDATA[]]></mandatory>
    <question_order><![CDATA[1]]></question_order>
    <language><![CDATA[nl]]></language>
    <scale_id><![CDATA[0]]></scale_id>
    <same_default><![CDATA[0]]></same_default>
   </row>
   <row>
    <qid><![CDATA[11794]]></qid>
    <parent_qid><![CDATA[11742]]></parent_qid>
    <sid><![CDATA[64646]]></sid>
    <gid><![CDATA[569]]></gid>
    <type><![CDATA[T]]></type>
    <title><![CDATA[1]]></title>
    <question><![CDATA[]]></question>
    <preg><![CDATA[]]></preg>
    <help><![CDATA[]]></help>
    <other><![CDATA[N]]></other>
    <mandatory><![CDATA[]]></mandatory>
    <question_order><![CDATA[1]]></question_order>
    <language><![CDATA[en]]></language>
    <scale_id><![CDATA[0]]></scale_id>
    <same_default><![CDATA[0]]></same_default>
   </row>
   <row>
    <qid><![CDATA[11795]]></qid>
    <parent_qid><![CDATA[11743]]></parent_qid>
    <sid><![CDATA[64646]]></sid>
    <gid><![CDATA[569]]></gid>
    <type><![CDATA[T]]></type>
    <title><![CDATA[1]]></title>
    <question><![CDATA[]]></question>
    <preg><![CDATA[]]></preg>
    <help><![CDATA[]]></help>
    <other><![CDATA[N]]></other>
    <mandatory><![CDATA[]]></mandatory>
    <question_order><![CDATA[1]]></question_order>
    <language><![CDATA[nl]]></language>
    <scale_id><![CDATA[0]]></scale_id>
    <same_default><![CDATA[0]]></same_default>
   </row>
   <row>
    <qid><![CDATA[11795]]></qid>
    <parent_qid><![CDATA[11743]]></parent_qid>
    <sid><![CDATA[64646]]></sid>
    <gid><![CDATA[569]]></gid>
    <type><![CDATA[T]]></type>
    <title><![CDATA[1]]></title>
    <question><![CDATA[]]></question>
    <preg><![CDATA[]]></preg>
    <help><![CDATA[]]></help>
    <other><![CDATA[N]]></other>
    <mandatory><![CDATA[]]></mandatory>
    <question_order><![CDATA[1]]></question_order>
    <language><![CDATA[en]]></language>
    <scale_id><![CDATA[0]]></scale_id>
    <same_default><![CDATA[0]]></same_default>
   </row>
   <row>
    <qid><![CDATA[11796]]></qid>
    <parent_qid><![CDATA[11744]]></parent_qid>
    <sid><![CDATA[64646]]></sid>
    <gid><![CDATA[570]]></gid>
    <type><![CDATA[T]]></type>
    <title><![CDATA[1]]></title>
    <question><![CDATA[]]></question>
    <preg><![CDATA[]]></preg>
    <help><![CDATA[]]></help>
    <other><![CDATA[N]]></other>
    <mandatory><![CDATA[]]></mandatory>
    <question_order><![CDATA[1]]></question_order>
    <language><![CDATA[nl]]></language>
    <scale_id><![CDATA[0]]></scale_id>
    <same_default><![CDATA[0]]></same_default>
   </row>
   <row>
    <qid><![CDATA[11796]]></qid>
    <parent_qid><![CDATA[11744]]></parent_qid>
    <sid><![CDATA[64646]]></sid>
    <gid><![CDATA[570]]></gid>
    <type><![CDATA[T]]></type>
    <title><![CDATA[1]]></title>
    <question><![CDATA[]]></question>
    <preg><![CDATA[]]></preg>
    <help><![CDATA[]]></help>
    <other><![CDATA[N]]></other>
    <mandatory><![CDATA[]]></mandatory>
    <question_order><![CDATA[1]]></question_order>
    <language><![CDATA[en]]></language>
    <scale_id><![CDATA[0]]></scale_id>
    <same_default><![CDATA[0]]></same_default>
   </row>
   <row>
    <qid><![CDATA[11797]]></qid>
    <parent_qid><![CDATA[11745]]></parent_qid>
    <sid><![CDATA[64646]]></sid>
    <gid><![CDATA[570]]></gid>
    <type><![CDATA[T]]></type>
    <title><![CDATA[1]]></title>
    <question><![CDATA[]]></question>
    <preg><![CDATA[]]></preg>
    <help><![CDATA[]]></help>
    <other><![CDATA[N]]></other>
    <mandatory><![CDATA[]]></mandatory>
    <question_order><![CDATA[2]]></question_order>
    <language><![CDATA[nl]]></language>
    <scale_id><![CDATA[0]]></scale_id>
    <same_default><![CDATA[0]]></same_default>
   </row>
   <row>
    <qid><![CDATA[11797]]></qid>
    <parent_qid><![CDATA[11745]]></parent_qid>
    <sid><![CDATA[64646]]></sid>
    <gid><![CDATA[570]]></gid>
    <type><![CDATA[T]]></type>
    <title><![CDATA[1]]></title>
    <question><![CDATA[]]></question>
    <preg><![CDATA[]]></preg>
    <help><![CDATA[]]></help>
    <other><![CDATA[N]]></other>
    <mandatory><![CDATA[]]></mandatory>
    <question_order><![CDATA[2]]></question_order>
    <language><![CDATA[en]]></language>
    <scale_id><![CDATA[0]]></scale_id>
    <same_default><![CDATA[0]]></same_default>
   </row>
   <row>
    <qid><![CDATA[11798]]></qid>
    <parent_qid><![CDATA[11746]]></parent_qid>
    <sid><![CDATA[64646]]></sid>
    <gid><![CDATA[571]]></gid>
    <type><![CDATA[T]]></type>
    <title><![CDATA[1]]></title>
    <question><![CDATA[]]></question>
    <preg><![CDATA[]]></preg>
    <help><![CDATA[]]></help>
    <other><![CDATA[N]]></other>
    <mandatory><![CDATA[]]></mandatory>
    <question_order><![CDATA[1]]></question_order>
    <language><![CDATA[nl]]></language>
    <scale_id><![CDATA[0]]></scale_id>
    <same_default><![CDATA[0]]></same_default>
   </row>
   <row>
    <qid><![CDATA[11798]]></qid>
    <parent_qid><![CDATA[11746]]></parent_qid>
    <sid><![CDATA[64646]]></sid>
    <gid><![CDATA[571]]></gid>
    <type><![CDATA[T]]></type>
    <title><![CDATA[1]]></title>
    <question><![CDATA[]]></question>
    <preg><![CDATA[]]></preg>
    <help><![CDATA[]]></help>
    <other><![CDATA[N]]></other>
    <mandatory><![CDATA[]]></mandatory>
    <question_order><![CDATA[1]]></question_order>
    <language><![CDATA[en]]></language>
    <scale_id><![CDATA[0]]></scale_id>
    <same_default><![CDATA[0]]></same_default>
   </row>
   <row>
    <qid><![CDATA[11799]]></qid>
    <parent_qid><![CDATA[11747]]></parent_qid>
    <sid><![CDATA[64646]]></sid>
    <gid><![CDATA[571]]></gid>
    <type><![CDATA[T]]></type>
    <title><![CDATA[1]]></title>
    <question><![CDATA[]]></question>
    <preg><![CDATA[]]></preg>
    <help><![CDATA[]]></help>
    <other><![CDATA[N]]></other>
    <mandatory><![CDATA[]]></mandatory>
    <question_order><![CDATA[2]]></question_order>
    <language><![CDATA[nl]]></language>
    <scale_id><![CDATA[0]]></scale_id>
    <same_default><![CDATA[0]]></same_default>
   </row>
   <row>
    <qid><![CDATA[11799]]></qid>
    <parent_qid><![CDATA[11747]]></parent_qid>
    <sid><![CDATA[64646]]></sid>
    <gid><![CDATA[571]]></gid>
    <type><![CDATA[T]]></type>
    <title><![CDATA[1]]></title>
    <question><![CDATA[]]></question>
    <preg><![CDATA[]]></preg>
    <help><![CDATA[]]></help>
    <other><![CDATA[N]]></other>
    <mandatory><![CDATA[]]></mandatory>
    <question_order><![CDATA[2]]></question_order>
    <language><![CDATA[en]]></language>
    <scale_id><![CDATA[0]]></scale_id>
    <same_default><![CDATA[0]]></same_default>
   </row>
   <row>
    <qid><![CDATA[11800]]></qid>
    <parent_qid><![CDATA[11748]]></parent_qid>
    <sid><![CDATA[64646]]></sid>
    <gid><![CDATA[572]]></gid>
    <type><![CDATA[T]]></type>
    <title><![CDATA[1]]></title>
    <question><![CDATA[]]></question>
    <preg><![CDATA[]]></preg>
    <help><![CDATA[]]></help>
    <other><![CDATA[N]]></other>
    <mandatory><![CDATA[]]></mandatory>
    <question_order><![CDATA[1]]></question_order>
    <language><![CDATA[nl]]></language>
    <scale_id><![CDATA[0]]></scale_id>
    <same_default><![CDATA[0]]></same_default>
   </row>
   <row>
    <qid><![CDATA[11800]]></qid>
    <parent_qid><![CDATA[11748]]></parent_qid>
    <sid><![CDATA[64646]]></sid>
    <gid><![CDATA[572]]></gid>
    <type><![CDATA[T]]></type>
    <title><![CDATA[1]]></title>
    <question><![CDATA[]]></question>
    <preg><![CDATA[]]></preg>
    <help><![CDATA[]]></help>
    <other><![CDATA[N]]></other>
    <mandatory><![CDATA[]]></mandatory>
    <question_order><![CDATA[1]]></question_order>
    <language><![CDATA[en]]></language>
    <scale_id><![CDATA[0]]></scale_id>
    <same_default><![CDATA[0]]></same_default>
   </row>
   <row>
    <qid><![CDATA[11801]]></qid>
    <parent_qid><![CDATA[11749]]></parent_qid>
    <sid><![CDATA[64646]]></sid>
    <gid><![CDATA[572]]></gid>
    <type><![CDATA[T]]></type>
    <title><![CDATA[1]]></title>
    <question><![CDATA[]]></question>
    <preg><![CDATA[]]></preg>
    <help><![CDATA[]]></help>
    <other><![CDATA[N]]></other>
    <mandatory><![CDATA[]]></mandatory>
    <question_order><![CDATA[2]]></question_order>
    <language><![CDATA[nl]]></language>
    <scale_id><![CDATA[0]]></scale_id>
    <same_default><![CDATA[0]]></same_default>
   </row>
   <row>
    <qid><![CDATA[11801]]></qid>
    <parent_qid><![CDATA[11749]]></parent_qid>
    <sid><![CDATA[64646]]></sid>
    <gid><![CDATA[572]]></gid>
    <type><![CDATA[T]]></type>
    <title><![CDATA[1]]></title>
    <question><![CDATA[]]></question>
    <preg><![CDATA[]]></preg>
    <help><![CDATA[]]></help>
    <other><![CDATA[N]]></other>
    <mandatory><![CDATA[]]></mandatory>
    <question_order><![CDATA[2]]></question_order>
    <language><![CDATA[en]]></language>
    <scale_id><![CDATA[0]]></scale_id>
    <same_default><![CDATA[0]]></same_default>
   </row>
   <row>
    <qid><![CDATA[11802]]></qid>
    <parent_qid><![CDATA[11750]]></parent_qid>
    <sid><![CDATA[64646]]></sid>
    <gid><![CDATA[573]]></gid>
    <type><![CDATA[T]]></type>
    <title><![CDATA[1]]></title>
    <question><![CDATA[]]></question>
    <preg><![CDATA[]]></preg>
    <help><![CDATA[]]></help>
    <other><![CDATA[N]]></other>
    <mandatory><![CDATA[]]></mandatory>
    <question_order><![CDATA[2]]></question_order>
    <language><![CDATA[en]]></language>
    <scale_id><![CDATA[0]]></scale_id>
    <same_default><![CDATA[0]]></same_default>
   </row>
   <row>
    <qid><![CDATA[11802]]></qid>
    <parent_qid><![CDATA[11750]]></parent_qid>
    <sid><![CDATA[64646]]></sid>
    <gid><![CDATA[573]]></gid>
    <type><![CDATA[T]]></type>
    <title><![CDATA[1]]></title>
    <question><![CDATA[]]></question>
    <preg><![CDATA[]]></preg>
    <help><![CDATA[]]></help>
    <other><![CDATA[N]]></other>
    <mandatory><![CDATA[]]></mandatory>
    <question_order><![CDATA[2]]></question_order>
    <language><![CDATA[nl]]></language>
    <scale_id><![CDATA[0]]></scale_id>
    <same_default><![CDATA[0]]></same_default>
   </row>
   <row>
    <qid><![CDATA[11803]]></qid>
    <parent_qid><![CDATA[11751]]></parent_qid>
    <sid><![CDATA[64646]]></sid>
    <gid><![CDATA[573]]></gid>
    <type><![CDATA[T]]></type>
    <title><![CDATA[1]]></title>
    <question><![CDATA[]]></question>
    <preg><![CDATA[]]></preg>
    <help><![CDATA[]]></help>
    <other><![CDATA[N]]></other>
    <mandatory><![CDATA[]]></mandatory>
    <question_order><![CDATA[1]]></question_order>
    <language><![CDATA[en]]></language>
    <scale_id><![CDATA[0]]></scale_id>
    <same_default><![CDATA[0]]></same_default>
   </row>
   <row>
    <qid><![CDATA[11803]]></qid>
    <parent_qid><![CDATA[11751]]></parent_qid>
    <sid><![CDATA[64646]]></sid>
    <gid><![CDATA[573]]></gid>
    <type><![CDATA[T]]></type>
    <title><![CDATA[1]]></title>
    <question><![CDATA[]]></question>
    <preg><![CDATA[]]></preg>
    <help><![CDATA[]]></help>
    <other><![CDATA[N]]></other>
    <mandatory><![CDATA[]]></mandatory>
    <question_order><![CDATA[1]]></question_order>
    <language><![CDATA[nl]]></language>
    <scale_id><![CDATA[0]]></scale_id>
    <same_default><![CDATA[0]]></same_default>
   </row>
   <row>
    <qid><![CDATA[11804]]></qid>
    <parent_qid><![CDATA[11752]]></parent_qid>
    <sid><![CDATA[64646]]></sid>
    <gid><![CDATA[574]]></gid>
    <type><![CDATA[T]]></type>
    <title><![CDATA[1]]></title>
    <question><![CDATA[]]></question>
    <preg><![CDATA[]]></preg>
    <help><![CDATA[]]></help>
    <other><![CDATA[N]]></other>
    <mandatory><![CDATA[]]></mandatory>
    <question_order><![CDATA[2]]></question_order>
    <language><![CDATA[en]]></language>
    <scale_id><![CDATA[0]]></scale_id>
    <same_default><![CDATA[0]]></same_default>
   </row>
   <row>
    <qid><![CDATA[11804]]></qid>
    <parent_qid><![CDATA[11752]]></parent_qid>
    <sid><![CDATA[64646]]></sid>
    <gid><![CDATA[574]]></gid>
    <type><![CDATA[T]]></type>
    <title><![CDATA[1]]></title>
    <question><![CDATA[]]></question>
    <preg><![CDATA[]]></preg>
    <help><![CDATA[]]></help>
    <other><![CDATA[N]]></other>
    <mandatory><![CDATA[]]></mandatory>
    <question_order><![CDATA[2]]></question_order>
    <language><![CDATA[nl]]></language>
    <scale_id><![CDATA[0]]></scale_id>
    <same_default><![CDATA[0]]></same_default>
   </row>
   <row>
    <qid><![CDATA[11805]]></qid>
    <parent_qid><![CDATA[11753]]></parent_qid>
    <sid><![CDATA[64646]]></sid>
    <gid><![CDATA[574]]></gid>
    <type><![CDATA[T]]></type>
    <title><![CDATA[1]]></title>
    <question><![CDATA[]]></question>
    <preg><![CDATA[]]></preg>
    <help><![CDATA[]]></help>
    <other><![CDATA[N]]></other>
    <mandatory><![CDATA[]]></mandatory>
    <question_order><![CDATA[1]]></question_order>
    <language><![CDATA[en]]></language>
    <scale_id><![CDATA[0]]></scale_id>
    <same_default><![CDATA[0]]></same_default>
   </row>
   <row>
    <qid><![CDATA[11805]]></qid>
    <parent_qid><![CDATA[11753]]></parent_qid>
    <sid><![CDATA[64646]]></sid>
    <gid><![CDATA[574]]></gid>
    <type><![CDATA[T]]></type>
    <title><![CDATA[1]]></title>
    <question><![CDATA[]]></question>
    <preg><![CDATA[]]></preg>
    <help><![CDATA[]]></help>
    <other><![CDATA[N]]></other>
    <mandatory><![CDATA[]]></mandatory>
    <question_order><![CDATA[1]]></question_order>
    <language><![CDATA[nl]]></language>
    <scale_id><![CDATA[0]]></scale_id>
    <same_default><![CDATA[0]]></same_default>
   </row>
   <row>
    <qid><![CDATA[11806]]></qid>
    <parent_qid><![CDATA[11754]]></parent_qid>
    <sid><![CDATA[64646]]></sid>
    <gid><![CDATA[575]]></gid>
    <type><![CDATA[T]]></type>
    <title><![CDATA[1]]></title>
    <question><![CDATA[]]></question>
    <preg><![CDATA[]]></preg>
    <help><![CDATA[]]></help>
    <other><![CDATA[N]]></other>
    <mandatory><![CDATA[]]></mandatory>
    <question_order><![CDATA[1]]></question_order>
    <language><![CDATA[en]]></language>
    <scale_id><![CDATA[0]]></scale_id>
    <same_default><![CDATA[0]]></same_default>
   </row>
   <row>
    <qid><![CDATA[11806]]></qid>
    <parent_qid><![CDATA[11754]]></parent_qid>
    <sid><![CDATA[64646]]></sid>
    <gid><![CDATA[575]]></gid>
    <type><![CDATA[T]]></type>
    <title><![CDATA[1]]></title>
    <question><![CDATA[]]></question>
    <preg><![CDATA[]]></preg>
    <help><![CDATA[]]></help>
    <other><![CDATA[N]]></other>
    <mandatory><![CDATA[]]></mandatory>
    <question_order><![CDATA[1]]></question_order>
    <language><![CDATA[nl]]></language>
    <scale_id><![CDATA[0]]></scale_id>
    <same_default><![CDATA[0]]></same_default>
   </row>
   <row>
    <qid><![CDATA[11807]]></qid>
    <parent_qid><![CDATA[11755]]></parent_qid>
    <sid><![CDATA[64646]]></sid>
    <gid><![CDATA[575]]></gid>
    <type><![CDATA[T]]></type>
    <title><![CDATA[1]]></title>
    <question><![CDATA[]]></question>
    <preg><![CDATA[]]></preg>
    <help><![CDATA[]]></help>
    <other><![CDATA[N]]></other>
    <mandatory><![CDATA[]]></mandatory>
    <question_order><![CDATA[1]]></question_order>
    <language><![CDATA[en]]></language>
    <scale_id><![CDATA[0]]></scale_id>
    <same_default><![CDATA[0]]></same_default>
   </row>
   <row>
    <qid><![CDATA[11807]]></qid>
    <parent_qid><![CDATA[11755]]></parent_qid>
    <sid><![CDATA[64646]]></sid>
    <gid><![CDATA[575]]></gid>
    <type><![CDATA[T]]></type>
    <title><![CDATA[1]]></title>
    <question><![CDATA[]]></question>
    <preg><![CDATA[]]></preg>
    <help><![CDATA[]]></help>
    <other><![CDATA[N]]></other>
    <mandatory><![CDATA[]]></mandatory>
    <question_order><![CDATA[1]]></question_order>
    <language><![CDATA[nl]]></language>
    <scale_id><![CDATA[0]]></scale_id>
    <same_default><![CDATA[0]]></same_default>
   </row>
   <row>
    <qid><![CDATA[11808]]></qid>
    <parent_qid><![CDATA[11756]]></parent_qid>
    <sid><![CDATA[64646]]></sid>
    <gid><![CDATA[576]]></gid>
    <type><![CDATA[T]]></type>
    <title><![CDATA[SQ001]]></title>
    <question><![CDATA[]]></question>
    <preg><![CDATA[]]></preg>
    <help><![CDATA[]]></help>
    <other><![CDATA[N]]></other>
    <mandatory><![CDATA[]]></mandatory>
    <question_order><![CDATA[2]]></question_order>
    <language><![CDATA[en]]></language>
    <scale_id><![CDATA[0]]></scale_id>
    <same_default><![CDATA[0]]></same_default>
   </row>
   <row>
    <qid><![CDATA[11808]]></qid>
    <parent_qid><![CDATA[11756]]></parent_qid>
    <sid><![CDATA[64646]]></sid>
    <gid><![CDATA[576]]></gid>
    <type><![CDATA[T]]></type>
    <title><![CDATA[SQ001]]></title>
    <question><![CDATA[]]></question>
    <preg><![CDATA[]]></preg>
    <help><![CDATA[]]></help>
    <other><![CDATA[N]]></other>
    <mandatory><![CDATA[]]></mandatory>
    <question_order><![CDATA[2]]></question_order>
    <language><![CDATA[nl]]></language>
    <scale_id><![CDATA[0]]></scale_id>
    <same_default><![CDATA[0]]></same_default>
   </row>
   <row>
    <qid><![CDATA[11809]]></qid>
    <parent_qid><![CDATA[11757]]></parent_qid>
    <sid><![CDATA[64646]]></sid>
    <gid><![CDATA[576]]></gid>
    <type><![CDATA[T]]></type>
    <title><![CDATA[SQ001]]></title>
    <question><![CDATA[]]></question>
    <preg><![CDATA[]]></preg>
    <help><![CDATA[]]></help>
    <other><![CDATA[N]]></other>
    <mandatory><![CDATA[]]></mandatory>
    <question_order><![CDATA[1]]></question_order>
    <language><![CDATA[en]]></language>
    <scale_id><![CDATA[0]]></scale_id>
    <same_default><![CDATA[0]]></same_default>
   </row>
   <row>
    <qid><![CDATA[11809]]></qid>
    <parent_qid><![CDATA[11757]]></parent_qid>
    <sid><![CDATA[64646]]></sid>
    <gid><![CDATA[576]]></gid>
    <type><![CDATA[T]]></type>
    <title><![CDATA[SQ001]]></title>
    <question><![CDATA[]]></question>
    <preg><![CDATA[]]></preg>
    <help><![CDATA[]]></help>
    <other><![CDATA[N]]></other>
    <mandatory><![CDATA[]]></mandatory>
    <question_order><![CDATA[1]]></question_order>
    <language><![CDATA[nl]]></language>
    <scale_id><![CDATA[0]]></scale_id>
    <same_default><![CDATA[0]]></same_default>
   </row>
   <row>
    <qid><![CDATA[11810]]></qid>
    <parent_qid><![CDATA[11758]]></parent_qid>
    <sid><![CDATA[64646]]></sid>
    <gid><![CDATA[577]]></gid>
    <type><![CDATA[T]]></type>
    <title><![CDATA[SQ001]]></title>
    <question><![CDATA[]]></question>
    <preg><![CDATA[]]></preg>
    <help><![CDATA[]]></help>
    <other><![CDATA[N]]></other>
    <mandatory><![CDATA[]]></mandatory>
    <question_order><![CDATA[1]]></question_order>
    <language><![CDATA[en]]></language>
    <scale_id><![CDATA[0]]></scale_id>
    <same_default><![CDATA[0]]></same_default>
   </row>
   <row>
    <qid><![CDATA[11810]]></qid>
    <parent_qid><![CDATA[11758]]></parent_qid>
    <sid><![CDATA[64646]]></sid>
    <gid><![CDATA[577]]></gid>
    <type><![CDATA[T]]></type>
    <title><![CDATA[SQ001]]></title>
    <question><![CDATA[]]></question>
    <preg><![CDATA[]]></preg>
    <help><![CDATA[]]></help>
    <other><![CDATA[N]]></other>
    <mandatory><![CDATA[]]></mandatory>
    <question_order><![CDATA[1]]></question_order>
    <language><![CDATA[nl]]></language>
    <scale_id><![CDATA[0]]></scale_id>
    <same_default><![CDATA[0]]></same_default>
   </row>
   <row>
    <qid><![CDATA[11811]]></qid>
    <parent_qid><![CDATA[11759]]></parent_qid>
    <sid><![CDATA[64646]]></sid>
    <gid><![CDATA[578]]></gid>
    <type><![CDATA[T]]></type>
    <title><![CDATA[SQ001]]></title>
    <question><![CDATA[]]></question>
    <preg><![CDATA[]]></preg>
    <help><![CDATA[]]></help>
    <other><![CDATA[N]]></other>
    <mandatory><![CDATA[]]></mandatory>
    <question_order><![CDATA[2]]></question_order>
    <language><![CDATA[en]]></language>
    <scale_id><![CDATA[0]]></scale_id>
    <same_default><![CDATA[0]]></same_default>
   </row>
   <row>
    <qid><![CDATA[11811]]></qid>
    <parent_qid><![CDATA[11759]]></parent_qid>
    <sid><![CDATA[64646]]></sid>
    <gid><![CDATA[578]]></gid>
    <type><![CDATA[T]]></type>
    <title><![CDATA[SQ001]]></title>
    <question><![CDATA[]]></question>
    <preg><![CDATA[]]></preg>
    <help><![CDATA[]]></help>
    <other><![CDATA[N]]></other>
    <mandatory><![CDATA[]]></mandatory>
    <question_order><![CDATA[2]]></question_order>
    <language><![CDATA[nl]]></language>
    <scale_id><![CDATA[0]]></scale_id>
    <same_default><![CDATA[0]]></same_default>
   </row>
   <row>
    <qid><![CDATA[11812]]></qid>
    <parent_qid><![CDATA[11760]]></parent_qid>
    <sid><![CDATA[64646]]></sid>
    <gid><![CDATA[578]]></gid>
    <type><![CDATA[T]]></type>
    <title><![CDATA[SQ001]]></title>
    <question><![CDATA[]]></question>
    <preg><![CDATA[]]></preg>
    <help><![CDATA[]]></help>
    <other><![CDATA[N]]></other>
    <mandatory><![CDATA[]]></mandatory>
    <question_order><![CDATA[1]]></question_order>
    <language><![CDATA[en]]></language>
    <scale_id><![CDATA[0]]></scale_id>
    <same_default><![CDATA[0]]></same_default>
   </row>
   <row>
    <qid><![CDATA[11812]]></qid>
    <parent_qid><![CDATA[11760]]></parent_qid>
    <sid><![CDATA[64646]]></sid>
    <gid><![CDATA[578]]></gid>
    <type><![CDATA[T]]></type>
    <title><![CDATA[SQ001]]></title>
    <question><![CDATA[]]></question>
    <preg><![CDATA[]]></preg>
    <help><![CDATA[]]></help>
    <other><![CDATA[N]]></other>
    <mandatory><![CDATA[]]></mandatory>
    <question_order><![CDATA[1]]></question_order>
    <language><![CDATA[nl]]></language>
    <scale_id><![CDATA[0]]></scale_id>
    <same_default><![CDATA[0]]></same_default>
   </row>
   <row>
    <qid><![CDATA[11813]]></qid>
    <parent_qid><![CDATA[11761]]></parent_qid>
    <sid><![CDATA[64646]]></sid>
    <gid><![CDATA[579]]></gid>
    <type><![CDATA[T]]></type>
    <title><![CDATA[SQ001]]></title>
    <question><![CDATA[]]></question>
    <preg><![CDATA[]]></preg>
    <help><![CDATA[]]></help>
    <other><![CDATA[N]]></other>
    <mandatory><![CDATA[]]></mandatory>
    <question_order><![CDATA[2]]></question_order>
    <language><![CDATA[en]]></language>
    <scale_id><![CDATA[0]]></scale_id>
    <same_default><![CDATA[0]]></same_default>
   </row>
   <row>
    <qid><![CDATA[11813]]></qid>
    <parent_qid><![CDATA[11761]]></parent_qid>
    <sid><![CDATA[64646]]></sid>
    <gid><![CDATA[579]]></gid>
    <type><![CDATA[T]]></type>
    <title><![CDATA[SQ001]]></title>
    <question><![CDATA[]]></question>
    <preg><![CDATA[]]></preg>
    <help><![CDATA[]]></help>
    <other><![CDATA[N]]></other>
    <mandatory><![CDATA[]]></mandatory>
    <question_order><![CDATA[2]]></question_order>
    <language><![CDATA[nl]]></language>
    <scale_id><![CDATA[0]]></scale_id>
    <same_default><![CDATA[0]]></same_default>
   </row>
   <row>
    <qid><![CDATA[11814]]></qid>
    <parent_qid><![CDATA[11762]]></parent_qid>
    <sid><![CDATA[64646]]></sid>
    <gid><![CDATA[579]]></gid>
    <type><![CDATA[T]]></type>
    <title><![CDATA[SQ001]]></title>
    <question><![CDATA[]]></question>
    <preg><![CDATA[]]></preg>
    <help><![CDATA[]]></help>
    <other><![CDATA[N]]></other>
    <mandatory><![CDATA[]]></mandatory>
    <question_order><![CDATA[1]]></question_order>
    <language><![CDATA[en]]></language>
    <scale_id><![CDATA[0]]></scale_id>
    <same_default><![CDATA[0]]></same_default>
   </row>
   <row>
    <qid><![CDATA[11814]]></qid>
    <parent_qid><![CDATA[11762]]></parent_qid>
    <sid><![CDATA[64646]]></sid>
    <gid><![CDATA[579]]></gid>
    <type><![CDATA[T]]></type>
    <title><![CDATA[SQ001]]></title>
    <question><![CDATA[]]></question>
    <preg><![CDATA[]]></preg>
    <help><![CDATA[]]></help>
    <other><![CDATA[N]]></other>
    <mandatory><![CDATA[]]></mandatory>
    <question_order><![CDATA[1]]></question_order>
    <language><![CDATA[nl]]></language>
    <scale_id><![CDATA[0]]></scale_id>
    <same_default><![CDATA[0]]></same_default>
   </row>
   <row>
    <qid><![CDATA[11815]]></qid>
    <parent_qid><![CDATA[11763]]></parent_qid>
    <sid><![CDATA[64646]]></sid>
    <gid><![CDATA[580]]></gid>
    <type><![CDATA[T]]></type>
    <title><![CDATA[SQ001]]></title>
    <question><![CDATA[]]></question>
    <preg><![CDATA[]]></preg>
    <help><![CDATA[]]></help>
    <other><![CDATA[N]]></other>
    <mandatory><![CDATA[]]></mandatory>
    <question_order><![CDATA[2]]></question_order>
    <language><![CDATA[en]]></language>
    <scale_id><![CDATA[0]]></scale_id>
    <same_default><![CDATA[0]]></same_default>
   </row>
   <row>
    <qid><![CDATA[11815]]></qid>
    <parent_qid><![CDATA[11763]]></parent_qid>
    <sid><![CDATA[64646]]></sid>
    <gid><![CDATA[580]]></gid>
    <type><![CDATA[T]]></type>
    <title><![CDATA[SQ001]]></title>
    <question><![CDATA[]]></question>
    <preg><![CDATA[]]></preg>
    <help><![CDATA[]]></help>
    <other><![CDATA[N]]></other>
    <mandatory><![CDATA[]]></mandatory>
    <question_order><![CDATA[2]]></question_order>
    <language><![CDATA[nl]]></language>
    <scale_id><![CDATA[0]]></scale_id>
    <same_default><![CDATA[0]]></same_default>
   </row>
   <row>
    <qid><![CDATA[11816]]></qid>
    <parent_qid><![CDATA[11764]]></parent_qid>
    <sid><![CDATA[64646]]></sid>
    <gid><![CDATA[580]]></gid>
    <type><![CDATA[T]]></type>
    <title><![CDATA[SQ001]]></title>
    <question><![CDATA[]]></question>
    <preg><![CDATA[]]></preg>
    <help><![CDATA[]]></help>
    <other><![CDATA[N]]></other>
    <mandatory><![CDATA[]]></mandatory>
    <question_order><![CDATA[1]]></question_order>
    <language><![CDATA[en]]></language>
    <scale_id><![CDATA[0]]></scale_id>
    <same_default><![CDATA[0]]></same_default>
   </row>
   <row>
    <qid><![CDATA[11816]]></qid>
    <parent_qid><![CDATA[11764]]></parent_qid>
    <sid><![CDATA[64646]]></sid>
    <gid><![CDATA[580]]></gid>
    <type><![CDATA[T]]></type>
    <title><![CDATA[SQ001]]></title>
    <question><![CDATA[]]></question>
    <preg><![CDATA[]]></preg>
    <help><![CDATA[]]></help>
    <other><![CDATA[N]]></other>
    <mandatory><![CDATA[]]></mandatory>
    <question_order><![CDATA[1]]></question_order>
    <language><![CDATA[nl]]></language>
    <scale_id><![CDATA[0]]></scale_id>
    <same_default><![CDATA[0]]></same_default>
   </row>
  </rows>
 </subquestions>
 <question_attributes>
  <fields>
   <fieldname>qid</fieldname>
   <fieldname>attribute</fieldname>
   <fieldname>value</fieldname>
  </fields>
  <rows>
   <row>
    <qid><![CDATA[11723]]></qid>
    <attribute><![CDATA[answer_width]]></attribute>
    <value><![CDATA[]]></value>
   </row>
   <row>
    <qid><![CDATA[11723]]></qid>
    <attribute><![CDATA[array_filter]]></attribute>
    <value><![CDATA[]]></value>
   </row>
   <row>
    <qid><![CDATA[11723]]></qid>
    <attribute><![CDATA[array_filter_exclude]]></attribute>
    <value><![CDATA[]]></value>
   </row>
   <row>
    <qid><![CDATA[11723]]></qid>
    <attribute><![CDATA[hidden]]></attribute>
    <value><![CDATA[0]]></value>
   </row>
   <row>
    <qid><![CDATA[11723]]></qid>
    <attribute><![CDATA[page_break]]></attribute>
    <value><![CDATA[0]]></value>
   </row>
   <row>
    <qid><![CDATA[11723]]></qid>
    <attribute><![CDATA[public_statistics]]></attribute>
    <value><![CDATA[0]]></value>
   </row>
   <row>
    <qid><![CDATA[11723]]></qid>
    <attribute><![CDATA[random_order]]></attribute>
    <value><![CDATA[0]]></value>
   </row>
   <row>
    <qid><![CDATA[11723]]></qid>
    <attribute><![CDATA[scale_export]]></attribute>
    <value><![CDATA[0]]></value>
   </row>
   <row>
    <qid><![CDATA[11724]]></qid>
    <attribute><![CDATA[answer_width]]></attribute>
    <value><![CDATA[]]></value>
   </row>
   <row>
    <qid><![CDATA[11724]]></qid>
    <attribute><![CDATA[array_filter]]></attribute>
    <value><![CDATA[]]></value>
   </row>
   <row>
    <qid><![CDATA[11724]]></qid>
    <attribute><![CDATA[array_filter_exclude]]></attribute>
    <value><![CDATA[]]></value>
   </row>
   <row>
    <qid><![CDATA[11724]]></qid>
    <attribute><![CDATA[hidden]]></attribute>
    <value><![CDATA[0]]></value>
   </row>
   <row>
    <qid><![CDATA[11724]]></qid>
    <attribute><![CDATA[page_break]]></attribute>
    <value><![CDATA[0]]></value>
   </row>
   <row>
    <qid><![CDATA[11724]]></qid>
    <attribute><![CDATA[public_statistics]]></attribute>
    <value><![CDATA[0]]></value>
   </row>
   <row>
    <qid><![CDATA[11724]]></qid>
    <attribute><![CDATA[random_order]]></attribute>
    <value><![CDATA[0]]></value>
   </row>
   <row>
    <qid><![CDATA[11724]]></qid>
    <attribute><![CDATA[scale_export]]></attribute>
    <value><![CDATA[0]]></value>
   </row>
   <row>
    <qid><![CDATA[11725]]></qid>
    <attribute><![CDATA[answer_width]]></attribute>
    <value><![CDATA[]]></value>
   </row>
   <row>
    <qid><![CDATA[11725]]></qid>
    <attribute><![CDATA[array_filter]]></attribute>
    <value><![CDATA[]]></value>
   </row>
   <row>
    <qid><![CDATA[11725]]></qid>
    <attribute><![CDATA[array_filter_exclude]]></attribute>
    <value><![CDATA[]]></value>
   </row>
   <row>
    <qid><![CDATA[11725]]></qid>
    <attribute><![CDATA[hidden]]></attribute>
    <value><![CDATA[0]]></value>
   </row>
   <row>
    <qid><![CDATA[11725]]></qid>
    <attribute><![CDATA[page_break]]></attribute>
    <value><![CDATA[0]]></value>
   </row>
   <row>
    <qid><![CDATA[11725]]></qid>
    <attribute><![CDATA[public_statistics]]></attribute>
    <value><![CDATA[0]]></value>
   </row>
   <row>
    <qid><![CDATA[11725]]></qid>
    <attribute><![CDATA[random_order]]></attribute>
    <value><![CDATA[0]]></value>
   </row>
   <row>
    <qid><![CDATA[11725]]></qid>
    <attribute><![CDATA[scale_export]]></attribute>
    <value><![CDATA[0]]></value>
   </row>
   <row>
    <qid><![CDATA[11726]]></qid>
    <attribute><![CDATA[answer_width]]></attribute>
    <value><![CDATA[]]></value>
   </row>
   <row>
    <qid><![CDATA[11726]]></qid>
    <attribute><![CDATA[array_filter]]></attribute>
    <value><![CDATA[]]></value>
   </row>
   <row>
    <qid><![CDATA[11726]]></qid>
    <attribute><![CDATA[array_filter_exclude]]></attribute>
    <value><![CDATA[]]></value>
   </row>
   <row>
    <qid><![CDATA[11726]]></qid>
    <attribute><![CDATA[hidden]]></attribute>
    <value><![CDATA[0]]></value>
   </row>
   <row>
    <qid><![CDATA[11726]]></qid>
    <attribute><![CDATA[page_break]]></attribute>
    <value><![CDATA[0]]></value>
   </row>
   <row>
    <qid><![CDATA[11726]]></qid>
    <attribute><![CDATA[public_statistics]]></attribute>
    <value><![CDATA[0]]></value>
   </row>
   <row>
    <qid><![CDATA[11726]]></qid>
    <attribute><![CDATA[random_order]]></attribute>
    <value><![CDATA[0]]></value>
   </row>
   <row>
    <qid><![CDATA[11726]]></qid>
    <attribute><![CDATA[scale_export]]></attribute>
    <value><![CDATA[0]]></value>
   </row>
   <row>
    <qid><![CDATA[11727]]></qid>
    <attribute><![CDATA[hidden]]></attribute>
    <value><![CDATA[0]]></value>
   </row>
   <row>
    <qid><![CDATA[11727]]></qid>
    <attribute><![CDATA[page_break]]></attribute>
    <value><![CDATA[0]]></value>
   </row>
   <row>
    <qid><![CDATA[11727]]></qid>
    <attribute><![CDATA[time_limit]]></attribute>
    <value><![CDATA[]]></value>
   </row>
   <row>
    <qid><![CDATA[11727]]></qid>
    <attribute><![CDATA[time_limit_action]]></attribute>
    <value><![CDATA[1]]></value>
   </row>
   <row>
    <qid><![CDATA[11727]]></qid>
    <attribute><![CDATA[time_limit_countdown_message]]></attribute>
    <value><![CDATA[]]></value>
   </row>
   <row>
    <qid><![CDATA[11727]]></qid>
    <attribute><![CDATA[time_limit_disable_next]]></attribute>
    <value><![CDATA[0]]></value>
   </row>
   <row>
    <qid><![CDATA[11727]]></qid>
    <attribute><![CDATA[time_limit_disable_prev]]></attribute>
    <value><![CDATA[0]]></value>
   </row>
   <row>
    <qid><![CDATA[11727]]></qid>
    <attribute><![CDATA[time_limit_message]]></attribute>
    <value><![CDATA[]]></value>
   </row>
   <row>
    <qid><![CDATA[11727]]></qid>
    <attribute><![CDATA[time_limit_message_delay]]></attribute>
    <value><![CDATA[]]></value>
   </row>
   <row>
    <qid><![CDATA[11727]]></qid>
    <attribute><![CDATA[time_limit_message_style]]></attribute>
    <value><![CDATA[]]></value>
   </row>
   <row>
    <qid><![CDATA[11727]]></qid>
    <attribute><![CDATA[time_limit_timer_style]]></attribute>
    <value><![CDATA[]]></value>
   </row>
   <row>
    <qid><![CDATA[11727]]></qid>
    <attribute><![CDATA[time_limit_warning]]></attribute>
    <value><![CDATA[]]></value>
   </row>
   <row>
    <qid><![CDATA[11727]]></qid>
    <attribute><![CDATA[time_limit_warning_2]]></attribute>
    <value><![CDATA[]]></value>
   </row>
   <row>
    <qid><![CDATA[11727]]></qid>
    <attribute><![CDATA[time_limit_warning_2_display_time]]></attribute>
    <value><![CDATA[]]></value>
   </row>
   <row>
    <qid><![CDATA[11727]]></qid>
    <attribute><![CDATA[time_limit_warning_2_message]]></attribute>
    <value><![CDATA[]]></value>
   </row>
   <row>
    <qid><![CDATA[11727]]></qid>
    <attribute><![CDATA[time_limit_warning_2_style]]></attribute>
    <value><![CDATA[]]></value>
   </row>
   <row>
    <qid><![CDATA[11727]]></qid>
    <attribute><![CDATA[time_limit_warning_display_time]]></attribute>
    <value><![CDATA[]]></value>
   </row>
   <row>
    <qid><![CDATA[11727]]></qid>
    <attribute><![CDATA[time_limit_warning_message]]></attribute>
    <value><![CDATA[]]></value>
   </row>
   <row>
    <qid><![CDATA[11727]]></qid>
    <attribute><![CDATA[time_limit_warning_style]]></attribute>
    <value><![CDATA[]]></value>
   </row>
   <row>
    <qid><![CDATA[11728]]></qid>
    <attribute><![CDATA[answer_width]]></attribute>
    <value><![CDATA[]]></value>
   </row>
   <row>
    <qid><![CDATA[11728]]></qid>
    <attribute><![CDATA[array_filter]]></attribute>
    <value><![CDATA[]]></value>
   </row>
   <row>
    <qid><![CDATA[11728]]></qid>
    <attribute><![CDATA[array_filter_exclude]]></attribute>
    <value><![CDATA[]]></value>
   </row>
   <row>
    <qid><![CDATA[11728]]></qid>
    <attribute><![CDATA[hidden]]></attribute>
    <value><![CDATA[0]]></value>
   </row>
   <row>
    <qid><![CDATA[11728]]></qid>
    <attribute><![CDATA[page_break]]></attribute>
    <value><![CDATA[0]]></value>
   </row>
   <row>
    <qid><![CDATA[11728]]></qid>
    <attribute><![CDATA[public_statistics]]></attribute>
    <value><![CDATA[0]]></value>
   </row>
   <row>
    <qid><![CDATA[11728]]></qid>
    <attribute><![CDATA[random_order]]></attribute>
    <value><![CDATA[0]]></value>
   </row>
   <row>
    <qid><![CDATA[11728]]></qid>
    <attribute><![CDATA[scale_export]]></attribute>
    <value><![CDATA[0]]></value>
   </row>
   <row>
    <qid><![CDATA[11729]]></qid>
    <attribute><![CDATA[answer_width]]></attribute>
    <value><![CDATA[]]></value>
   </row>
   <row>
    <qid><![CDATA[11729]]></qid>
    <attribute><![CDATA[array_filter]]></attribute>
    <value><![CDATA[]]></value>
   </row>
   <row>
    <qid><![CDATA[11729]]></qid>
    <attribute><![CDATA[array_filter_exclude]]></attribute>
    <value><![CDATA[]]></value>
   </row>
   <row>
    <qid><![CDATA[11729]]></qid>
    <attribute><![CDATA[hidden]]></attribute>
    <value><![CDATA[0]]></value>
   </row>
   <row>
    <qid><![CDATA[11729]]></qid>
    <attribute><![CDATA[page_break]]></attribute>
    <value><![CDATA[0]]></value>
   </row>
   <row>
    <qid><![CDATA[11729]]></qid>
    <attribute><![CDATA[public_statistics]]></attribute>
    <value><![CDATA[0]]></value>
   </row>
   <row>
    <qid><![CDATA[11729]]></qid>
    <attribute><![CDATA[random_order]]></attribute>
    <value><![CDATA[0]]></value>
   </row>
   <row>
    <qid><![CDATA[11729]]></qid>
    <attribute><![CDATA[scale_export]]></attribute>
    <value><![CDATA[0]]></value>
   </row>
   <row>
    <qid><![CDATA[11730]]></qid>
    <attribute><![CDATA[answer_width]]></attribute>
    <value><![CDATA[]]></value>
   </row>
   <row>
    <qid><![CDATA[11730]]></qid>
    <attribute><![CDATA[array_filter]]></attribute>
    <value><![CDATA[]]></value>
   </row>
   <row>
    <qid><![CDATA[11730]]></qid>
    <attribute><![CDATA[array_filter_exclude]]></attribute>
    <value><![CDATA[]]></value>
   </row>
   <row>
    <qid><![CDATA[11730]]></qid>
    <attribute><![CDATA[hidden]]></attribute>
    <value><![CDATA[0]]></value>
   </row>
   <row>
    <qid><![CDATA[11730]]></qid>
    <attribute><![CDATA[page_break]]></attribute>
    <value><![CDATA[0]]></value>
   </row>
   <row>
    <qid><![CDATA[11730]]></qid>
    <attribute><![CDATA[public_statistics]]></attribute>
    <value><![CDATA[0]]></value>
   </row>
   <row>
    <qid><![CDATA[11730]]></qid>
    <attribute><![CDATA[random_order]]></attribute>
    <value><![CDATA[0]]></value>
   </row>
   <row>
    <qid><![CDATA[11730]]></qid>
    <attribute><![CDATA[scale_export]]></attribute>
    <value><![CDATA[0]]></value>
   </row>
   <row>
    <qid><![CDATA[11731]]></qid>
    <attribute><![CDATA[answer_width]]></attribute>
    <value><![CDATA[]]></value>
   </row>
   <row>
    <qid><![CDATA[11731]]></qid>
    <attribute><![CDATA[array_filter]]></attribute>
    <value><![CDATA[]]></value>
   </row>
   <row>
    <qid><![CDATA[11731]]></qid>
    <attribute><![CDATA[array_filter_exclude]]></attribute>
    <value><![CDATA[]]></value>
   </row>
   <row>
    <qid><![CDATA[11731]]></qid>
    <attribute><![CDATA[hidden]]></attribute>
    <value><![CDATA[0]]></value>
   </row>
   <row>
    <qid><![CDATA[11731]]></qid>
    <attribute><![CDATA[page_break]]></attribute>
    <value><![CDATA[0]]></value>
   </row>
   <row>
    <qid><![CDATA[11731]]></qid>
    <attribute><![CDATA[public_statistics]]></attribute>
    <value><![CDATA[0]]></value>
   </row>
   <row>
    <qid><![CDATA[11731]]></qid>
    <attribute><![CDATA[random_order]]></attribute>
    <value><![CDATA[0]]></value>
   </row>
   <row>
    <qid><![CDATA[11731]]></qid>
    <attribute><![CDATA[scale_export]]></attribute>
    <value><![CDATA[0]]></value>
   </row>
   <row>
    <qid><![CDATA[11732]]></qid>
    <attribute><![CDATA[answer_width]]></attribute>
    <value><![CDATA[]]></value>
   </row>
   <row>
    <qid><![CDATA[11732]]></qid>
    <attribute><![CDATA[array_filter]]></attribute>
    <value><![CDATA[]]></value>
   </row>
   <row>
    <qid><![CDATA[11732]]></qid>
    <attribute><![CDATA[array_filter_exclude]]></attribute>
    <value><![CDATA[]]></value>
   </row>
   <row>
    <qid><![CDATA[11732]]></qid>
    <attribute><![CDATA[hidden]]></attribute>
    <value><![CDATA[0]]></value>
   </row>
   <row>
    <qid><![CDATA[11732]]></qid>
    <attribute><![CDATA[page_break]]></attribute>
    <value><![CDATA[0]]></value>
   </row>
   <row>
    <qid><![CDATA[11732]]></qid>
    <attribute><![CDATA[public_statistics]]></attribute>
    <value><![CDATA[0]]></value>
   </row>
   <row>
    <qid><![CDATA[11732]]></qid>
    <attribute><![CDATA[random_order]]></attribute>
    <value><![CDATA[0]]></value>
   </row>
   <row>
    <qid><![CDATA[11732]]></qid>
    <attribute><![CDATA[scale_export]]></attribute>
    <value><![CDATA[0]]></value>
   </row>
   <row>
    <qid><![CDATA[11733]]></qid>
    <attribute><![CDATA[answer_width]]></attribute>
    <value><![CDATA[]]></value>
   </row>
   <row>
    <qid><![CDATA[11733]]></qid>
    <attribute><![CDATA[array_filter]]></attribute>
    <value><![CDATA[]]></value>
   </row>
   <row>
    <qid><![CDATA[11733]]></qid>
    <attribute><![CDATA[array_filter_exclude]]></attribute>
    <value><![CDATA[]]></value>
   </row>
   <row>
    <qid><![CDATA[11733]]></qid>
    <attribute><![CDATA[hidden]]></attribute>
    <value><![CDATA[0]]></value>
   </row>
   <row>
    <qid><![CDATA[11733]]></qid>
    <attribute><![CDATA[page_break]]></attribute>
    <value><![CDATA[0]]></value>
   </row>
   <row>
    <qid><![CDATA[11733]]></qid>
    <attribute><![CDATA[public_statistics]]></attribute>
    <value><![CDATA[0]]></value>
   </row>
   <row>
    <qid><![CDATA[11733]]></qid>
    <attribute><![CDATA[random_order]]></attribute>
    <value><![CDATA[0]]></value>
   </row>
   <row>
    <qid><![CDATA[11733]]></qid>
    <attribute><![CDATA[scale_export]]></attribute>
    <value><![CDATA[0]]></value>
   </row>
   <row>
    <qid><![CDATA[11734]]></qid>
    <attribute><![CDATA[answer_width]]></attribute>
    <value><![CDATA[]]></value>
   </row>
   <row>
    <qid><![CDATA[11734]]></qid>
    <attribute><![CDATA[array_filter]]></attribute>
    <value><![CDATA[]]></value>
   </row>
   <row>
    <qid><![CDATA[11734]]></qid>
    <attribute><![CDATA[array_filter_exclude]]></attribute>
    <value><![CDATA[]]></value>
   </row>
   <row>
    <qid><![CDATA[11734]]></qid>
    <attribute><![CDATA[hidden]]></attribute>
    <value><![CDATA[0]]></value>
   </row>
   <row>
    <qid><![CDATA[11734]]></qid>
    <attribute><![CDATA[page_break]]></attribute>
    <value><![CDATA[0]]></value>
   </row>
   <row>
    <qid><![CDATA[11734]]></qid>
    <attribute><![CDATA[public_statistics]]></attribute>
    <value><![CDATA[0]]></value>
   </row>
   <row>
    <qid><![CDATA[11734]]></qid>
    <attribute><![CDATA[random_order]]></attribute>
    <value><![CDATA[0]]></value>
   </row>
   <row>
    <qid><![CDATA[11734]]></qid>
    <attribute><![CDATA[scale_export]]></attribute>
    <value><![CDATA[0]]></value>
   </row>
   <row>
    <qid><![CDATA[11735]]></qid>
    <attribute><![CDATA[answer_width]]></attribute>
    <value><![CDATA[]]></value>
   </row>
   <row>
    <qid><![CDATA[11735]]></qid>
    <attribute><![CDATA[array_filter]]></attribute>
    <value><![CDATA[]]></value>
   </row>
   <row>
    <qid><![CDATA[11735]]></qid>
    <attribute><![CDATA[array_filter_exclude]]></attribute>
    <value><![CDATA[]]></value>
   </row>
   <row>
    <qid><![CDATA[11735]]></qid>
    <attribute><![CDATA[hidden]]></attribute>
    <value><![CDATA[0]]></value>
   </row>
   <row>
    <qid><![CDATA[11735]]></qid>
    <attribute><![CDATA[page_break]]></attribute>
    <value><![CDATA[0]]></value>
   </row>
   <row>
    <qid><![CDATA[11735]]></qid>
    <attribute><![CDATA[public_statistics]]></attribute>
    <value><![CDATA[0]]></value>
   </row>
   <row>
    <qid><![CDATA[11735]]></qid>
    <attribute><![CDATA[random_order]]></attribute>
    <value><![CDATA[0]]></value>
   </row>
   <row>
    <qid><![CDATA[11735]]></qid>
    <attribute><![CDATA[scale_export]]></attribute>
    <value><![CDATA[0]]></value>
   </row>
   <row>
    <qid><![CDATA[11736]]></qid>
    <attribute><![CDATA[answer_width]]></attribute>
    <value><![CDATA[]]></value>
   </row>
   <row>
    <qid><![CDATA[11736]]></qid>
    <attribute><![CDATA[array_filter]]></attribute>
    <value><![CDATA[]]></value>
   </row>
   <row>
    <qid><![CDATA[11736]]></qid>
    <attribute><![CDATA[array_filter_exclude]]></attribute>
    <value><![CDATA[]]></value>
   </row>
   <row>
    <qid><![CDATA[11736]]></qid>
    <attribute><![CDATA[hidden]]></attribute>
    <value><![CDATA[0]]></value>
   </row>
   <row>
    <qid><![CDATA[11736]]></qid>
    <attribute><![CDATA[page_break]]></attribute>
    <value><![CDATA[0]]></value>
   </row>
   <row>
    <qid><![CDATA[11736]]></qid>
    <attribute><![CDATA[public_statistics]]></attribute>
    <value><![CDATA[0]]></value>
   </row>
   <row>
    <qid><![CDATA[11736]]></qid>
    <attribute><![CDATA[random_order]]></attribute>
    <value><![CDATA[0]]></value>
   </row>
   <row>
    <qid><![CDATA[11736]]></qid>
    <attribute><![CDATA[scale_export]]></attribute>
    <value><![CDATA[0]]></value>
   </row>
   <row>
    <qid><![CDATA[11737]]></qid>
    <attribute><![CDATA[answer_width]]></attribute>
    <value><![CDATA[]]></value>
   </row>
   <row>
    <qid><![CDATA[11737]]></qid>
    <attribute><![CDATA[array_filter]]></attribute>
    <value><![CDATA[]]></value>
   </row>
   <row>
    <qid><![CDATA[11737]]></qid>
    <attribute><![CDATA[array_filter_exclude]]></attribute>
    <value><![CDATA[]]></value>
   </row>
   <row>
    <qid><![CDATA[11737]]></qid>
    <attribute><![CDATA[hidden]]></attribute>
    <value><![CDATA[0]]></value>
   </row>
   <row>
    <qid><![CDATA[11737]]></qid>
    <attribute><![CDATA[page_break]]></attribute>
    <value><![CDATA[0]]></value>
   </row>
   <row>
    <qid><![CDATA[11737]]></qid>
    <attribute><![CDATA[public_statistics]]></attribute>
    <value><![CDATA[0]]></value>
   </row>
   <row>
    <qid><![CDATA[11737]]></qid>
    <attribute><![CDATA[random_order]]></attribute>
    <value><![CDATA[0]]></value>
   </row>
   <row>
    <qid><![CDATA[11737]]></qid>
    <attribute><![CDATA[scale_export]]></attribute>
    <value><![CDATA[0]]></value>
   </row>
   <row>
    <qid><![CDATA[11738]]></qid>
    <attribute><![CDATA[answer_width]]></attribute>
    <value><![CDATA[]]></value>
   </row>
   <row>
    <qid><![CDATA[11738]]></qid>
    <attribute><![CDATA[array_filter]]></attribute>
    <value><![CDATA[]]></value>
   </row>
   <row>
    <qid><![CDATA[11738]]></qid>
    <attribute><![CDATA[array_filter_exclude]]></attribute>
    <value><![CDATA[]]></value>
   </row>
   <row>
    <qid><![CDATA[11738]]></qid>
    <attribute><![CDATA[hidden]]></attribute>
    <value><![CDATA[0]]></value>
   </row>
   <row>
    <qid><![CDATA[11738]]></qid>
    <attribute><![CDATA[page_break]]></attribute>
    <value><![CDATA[0]]></value>
   </row>
   <row>
    <qid><![CDATA[11738]]></qid>
    <attribute><![CDATA[public_statistics]]></attribute>
    <value><![CDATA[0]]></value>
   </row>
   <row>
    <qid><![CDATA[11738]]></qid>
    <attribute><![CDATA[random_order]]></attribute>
    <value><![CDATA[0]]></value>
   </row>
   <row>
    <qid><![CDATA[11738]]></qid>
    <attribute><![CDATA[scale_export]]></attribute>
    <value><![CDATA[0]]></value>
   </row>
   <row>
    <qid><![CDATA[11739]]></qid>
    <attribute><![CDATA[answer_width]]></attribute>
    <value><![CDATA[]]></value>
   </row>
   <row>
    <qid><![CDATA[11739]]></qid>
    <attribute><![CDATA[array_filter]]></attribute>
    <value><![CDATA[]]></value>
   </row>
   <row>
    <qid><![CDATA[11739]]></qid>
    <attribute><![CDATA[array_filter_exclude]]></attribute>
    <value><![CDATA[]]></value>
   </row>
   <row>
    <qid><![CDATA[11739]]></qid>
    <attribute><![CDATA[hidden]]></attribute>
    <value><![CDATA[0]]></value>
   </row>
   <row>
    <qid><![CDATA[11739]]></qid>
    <attribute><![CDATA[page_break]]></attribute>
    <value><![CDATA[0]]></value>
   </row>
   <row>
    <qid><![CDATA[11739]]></qid>
    <attribute><![CDATA[public_statistics]]></attribute>
    <value><![CDATA[0]]></value>
   </row>
   <row>
    <qid><![CDATA[11739]]></qid>
    <attribute><![CDATA[random_order]]></attribute>
    <value><![CDATA[0]]></value>
   </row>
   <row>
    <qid><![CDATA[11739]]></qid>
    <attribute><![CDATA[scale_export]]></attribute>
    <value><![CDATA[0]]></value>
   </row>
   <row>
    <qid><![CDATA[11740]]></qid>
    <attribute><![CDATA[answer_width]]></attribute>
    <value><![CDATA[]]></value>
   </row>
   <row>
    <qid><![CDATA[11740]]></qid>
    <attribute><![CDATA[array_filter]]></attribute>
    <value><![CDATA[]]></value>
   </row>
   <row>
    <qid><![CDATA[11740]]></qid>
    <attribute><![CDATA[array_filter_exclude]]></attribute>
    <value><![CDATA[]]></value>
   </row>
   <row>
    <qid><![CDATA[11740]]></qid>
    <attribute><![CDATA[hidden]]></attribute>
    <value><![CDATA[0]]></value>
   </row>
   <row>
    <qid><![CDATA[11740]]></qid>
    <attribute><![CDATA[page_break]]></attribute>
    <value><![CDATA[0]]></value>
   </row>
   <row>
    <qid><![CDATA[11740]]></qid>
    <attribute><![CDATA[public_statistics]]></attribute>
    <value><![CDATA[0]]></value>
   </row>
   <row>
    <qid><![CDATA[11740]]></qid>
    <attribute><![CDATA[random_order]]></attribute>
    <value><![CDATA[0]]></value>
   </row>
   <row>
    <qid><![CDATA[11740]]></qid>
    <attribute><![CDATA[scale_export]]></attribute>
    <value><![CDATA[0]]></value>
   </row>
   <row>
    <qid><![CDATA[11741]]></qid>
    <attribute><![CDATA[answer_width]]></attribute>
    <value><![CDATA[]]></value>
   </row>
   <row>
    <qid><![CDATA[11741]]></qid>
    <attribute><![CDATA[array_filter]]></attribute>
    <value><![CDATA[]]></value>
   </row>
   <row>
    <qid><![CDATA[11741]]></qid>
    <attribute><![CDATA[array_filter_exclude]]></attribute>
    <value><![CDATA[]]></value>
   </row>
   <row>
    <qid><![CDATA[11741]]></qid>
    <attribute><![CDATA[hidden]]></attribute>
    <value><![CDATA[0]]></value>
   </row>
   <row>
    <qid><![CDATA[11741]]></qid>
    <attribute><![CDATA[page_break]]></attribute>
    <value><![CDATA[0]]></value>
   </row>
   <row>
    <qid><![CDATA[11741]]></qid>
    <attribute><![CDATA[public_statistics]]></attribute>
    <value><![CDATA[0]]></value>
   </row>
   <row>
    <qid><![CDATA[11741]]></qid>
    <attribute><![CDATA[random_order]]></attribute>
    <value><![CDATA[0]]></value>
   </row>
   <row>
    <qid><![CDATA[11741]]></qid>
    <attribute><![CDATA[scale_export]]></attribute>
    <value><![CDATA[0]]></value>
   </row>
   <row>
    <qid><![CDATA[11742]]></qid>
    <attribute><![CDATA[answer_width]]></attribute>
    <value><![CDATA[]]></value>
   </row>
   <row>
    <qid><![CDATA[11742]]></qid>
    <attribute><![CDATA[array_filter]]></attribute>
    <value><![CDATA[]]></value>
   </row>
   <row>
    <qid><![CDATA[11742]]></qid>
    <attribute><![CDATA[array_filter_exclude]]></attribute>
    <value><![CDATA[]]></value>
   </row>
   <row>
    <qid><![CDATA[11742]]></qid>
    <attribute><![CDATA[hidden]]></attribute>
    <value><![CDATA[0]]></value>
   </row>
   <row>
    <qid><![CDATA[11742]]></qid>
    <attribute><![CDATA[page_break]]></attribute>
    <value><![CDATA[0]]></value>
   </row>
   <row>
    <qid><![CDATA[11742]]></qid>
    <attribute><![CDATA[public_statistics]]></attribute>
    <value><![CDATA[0]]></value>
   </row>
   <row>
    <qid><![CDATA[11742]]></qid>
    <attribute><![CDATA[random_order]]></attribute>
    <value><![CDATA[0]]></value>
   </row>
   <row>
    <qid><![CDATA[11742]]></qid>
    <attribute><![CDATA[scale_export]]></attribute>
    <value><![CDATA[0]]></value>
   </row>
   <row>
    <qid><![CDATA[11743]]></qid>
    <attribute><![CDATA[answer_width]]></attribute>
    <value><![CDATA[]]></value>
   </row>
   <row>
    <qid><![CDATA[11743]]></qid>
    <attribute><![CDATA[array_filter]]></attribute>
    <value><![CDATA[]]></value>
   </row>
   <row>
    <qid><![CDATA[11743]]></qid>
    <attribute><![CDATA[array_filter_exclude]]></attribute>
    <value><![CDATA[]]></value>
   </row>
   <row>
    <qid><![CDATA[11743]]></qid>
    <attribute><![CDATA[hidden]]></attribute>
    <value><![CDATA[0]]></value>
   </row>
   <row>
    <qid><![CDATA[11743]]></qid>
    <attribute><![CDATA[page_break]]></attribute>
    <value><![CDATA[0]]></value>
   </row>
   <row>
    <qid><![CDATA[11743]]></qid>
    <attribute><![CDATA[public_statistics]]></attribute>
    <value><![CDATA[0]]></value>
   </row>
   <row>
    <qid><![CDATA[11743]]></qid>
    <attribute><![CDATA[random_order]]></attribute>
    <value><![CDATA[0]]></value>
   </row>
   <row>
    <qid><![CDATA[11743]]></qid>
    <attribute><![CDATA[scale_export]]></attribute>
    <value><![CDATA[0]]></value>
   </row>
   <row>
    <qid><![CDATA[11744]]></qid>
    <attribute><![CDATA[answer_width]]></attribute>
    <value><![CDATA[]]></value>
   </row>
   <row>
    <qid><![CDATA[11744]]></qid>
    <attribute><![CDATA[array_filter]]></attribute>
    <value><![CDATA[]]></value>
   </row>
   <row>
    <qid><![CDATA[11744]]></qid>
    <attribute><![CDATA[array_filter_exclude]]></attribute>
    <value><![CDATA[]]></value>
   </row>
   <row>
    <qid><![CDATA[11744]]></qid>
    <attribute><![CDATA[hidden]]></attribute>
    <value><![CDATA[0]]></value>
   </row>
   <row>
    <qid><![CDATA[11744]]></qid>
    <attribute><![CDATA[page_break]]></attribute>
    <value><![CDATA[0]]></value>
   </row>
   <row>
    <qid><![CDATA[11744]]></qid>
    <attribute><![CDATA[public_statistics]]></attribute>
    <value><![CDATA[0]]></value>
   </row>
   <row>
    <qid><![CDATA[11744]]></qid>
    <attribute><![CDATA[random_order]]></attribute>
    <value><![CDATA[0]]></value>
   </row>
   <row>
    <qid><![CDATA[11744]]></qid>
    <attribute><![CDATA[scale_export]]></attribute>
    <value><![CDATA[0]]></value>
   </row>
   <row>
    <qid><![CDATA[11745]]></qid>
    <attribute><![CDATA[answer_width]]></attribute>
    <value><![CDATA[]]></value>
   </row>
   <row>
    <qid><![CDATA[11745]]></qid>
    <attribute><![CDATA[array_filter]]></attribute>
    <value><![CDATA[]]></value>
   </row>
   <row>
    <qid><![CDATA[11745]]></qid>
    <attribute><![CDATA[array_filter_exclude]]></attribute>
    <value><![CDATA[]]></value>
   </row>
   <row>
    <qid><![CDATA[11745]]></qid>
    <attribute><![CDATA[hidden]]></attribute>
    <value><![CDATA[0]]></value>
   </row>
   <row>
    <qid><![CDATA[11745]]></qid>
    <attribute><![CDATA[page_break]]></attribute>
    <value><![CDATA[0]]></value>
   </row>
   <row>
    <qid><![CDATA[11745]]></qid>
    <attribute><![CDATA[public_statistics]]></attribute>
    <value><![CDATA[0]]></value>
   </row>
   <row>
    <qid><![CDATA[11745]]></qid>
    <attribute><![CDATA[random_order]]></attribute>
    <value><![CDATA[0]]></value>
   </row>
   <row>
    <qid><![CDATA[11745]]></qid>
    <attribute><![CDATA[scale_export]]></attribute>
    <value><![CDATA[0]]></value>
   </row>
   <row>
    <qid><![CDATA[11746]]></qid>
    <attribute><![CDATA[answer_width]]></attribute>
    <value><![CDATA[]]></value>
   </row>
   <row>
    <qid><![CDATA[11746]]></qid>
    <attribute><![CDATA[array_filter]]></attribute>
    <value><![CDATA[]]></value>
   </row>
   <row>
    <qid><![CDATA[11746]]></qid>
    <attribute><![CDATA[array_filter_exclude]]></attribute>
    <value><![CDATA[]]></value>
   </row>
   <row>
    <qid><![CDATA[11746]]></qid>
    <attribute><![CDATA[hidden]]></attribute>
    <value><![CDATA[0]]></value>
   </row>
   <row>
    <qid><![CDATA[11746]]></qid>
    <attribute><![CDATA[page_break]]></attribute>
    <value><![CDATA[0]]></value>
   </row>
   <row>
    <qid><![CDATA[11746]]></qid>
    <attribute><![CDATA[public_statistics]]></attribute>
    <value><![CDATA[0]]></value>
   </row>
   <row>
    <qid><![CDATA[11746]]></qid>
    <attribute><![CDATA[random_order]]></attribute>
    <value><![CDATA[0]]></value>
   </row>
   <row>
    <qid><![CDATA[11746]]></qid>
    <attribute><![CDATA[scale_export]]></attribute>
    <value><![CDATA[0]]></value>
   </row>
   <row>
    <qid><![CDATA[11747]]></qid>
    <attribute><![CDATA[answer_width]]></attribute>
    <value><![CDATA[]]></value>
   </row>
   <row>
    <qid><![CDATA[11747]]></qid>
    <attribute><![CDATA[array_filter]]></attribute>
    <value><![CDATA[]]></value>
   </row>
   <row>
    <qid><![CDATA[11747]]></qid>
    <attribute><![CDATA[array_filter_exclude]]></attribute>
    <value><![CDATA[]]></value>
   </row>
   <row>
    <qid><![CDATA[11747]]></qid>
    <attribute><![CDATA[hidden]]></attribute>
    <value><![CDATA[0]]></value>
   </row>
   <row>
    <qid><![CDATA[11747]]></qid>
    <attribute><![CDATA[page_break]]></attribute>
    <value><![CDATA[0]]></value>
   </row>
   <row>
    <qid><![CDATA[11747]]></qid>
    <attribute><![CDATA[public_statistics]]></attribute>
    <value><![CDATA[0]]></value>
   </row>
   <row>
    <qid><![CDATA[11747]]></qid>
    <attribute><![CDATA[random_order]]></attribute>
    <value><![CDATA[0]]></value>
   </row>
   <row>
    <qid><![CDATA[11747]]></qid>
    <attribute><![CDATA[scale_export]]></attribute>
    <value><![CDATA[0]]></value>
   </row>
   <row>
    <qid><![CDATA[11748]]></qid>
    <attribute><![CDATA[answer_width]]></attribute>
    <value><![CDATA[]]></value>
   </row>
   <row>
    <qid><![CDATA[11748]]></qid>
    <attribute><![CDATA[array_filter]]></attribute>
    <value><![CDATA[]]></value>
   </row>
   <row>
    <qid><![CDATA[11748]]></qid>
    <attribute><![CDATA[array_filter_exclude]]></attribute>
    <value><![CDATA[]]></value>
   </row>
   <row>
    <qid><![CDATA[11748]]></qid>
    <attribute><![CDATA[hidden]]></attribute>
    <value><![CDATA[0]]></value>
   </row>
   <row>
    <qid><![CDATA[11748]]></qid>
    <attribute><![CDATA[page_break]]></attribute>
    <value><![CDATA[0]]></value>
   </row>
   <row>
    <qid><![CDATA[11748]]></qid>
    <attribute><![CDATA[public_statistics]]></attribute>
    <value><![CDATA[0]]></value>
   </row>
   <row>
    <qid><![CDATA[11748]]></qid>
    <attribute><![CDATA[random_order]]></attribute>
    <value><![CDATA[0]]></value>
   </row>
   <row>
    <qid><![CDATA[11748]]></qid>
    <attribute><![CDATA[scale_export]]></attribute>
    <value><![CDATA[0]]></value>
   </row>
   <row>
    <qid><![CDATA[11749]]></qid>
    <attribute><![CDATA[answer_width]]></attribute>
    <value><![CDATA[]]></value>
   </row>
   <row>
    <qid><![CDATA[11749]]></qid>
    <attribute><![CDATA[array_filter]]></attribute>
    <value><![CDATA[]]></value>
   </row>
   <row>
    <qid><![CDATA[11749]]></qid>
    <attribute><![CDATA[array_filter_exclude]]></attribute>
    <value><![CDATA[]]></value>
   </row>
   <row>
    <qid><![CDATA[11749]]></qid>
    <attribute><![CDATA[hidden]]></attribute>
    <value><![CDATA[0]]></value>
   </row>
   <row>
    <qid><![CDATA[11749]]></qid>
    <attribute><![CDATA[page_break]]></attribute>
    <value><![CDATA[0]]></value>
   </row>
   <row>
    <qid><![CDATA[11749]]></qid>
    <attribute><![CDATA[public_statistics]]></attribute>
    <value><![CDATA[0]]></value>
   </row>
   <row>
    <qid><![CDATA[11749]]></qid>
    <attribute><![CDATA[random_order]]></attribute>
    <value><![CDATA[0]]></value>
   </row>
   <row>
    <qid><![CDATA[11749]]></qid>
    <attribute><![CDATA[scale_export]]></attribute>
    <value><![CDATA[0]]></value>
   </row>
   <row>
    <qid><![CDATA[11750]]></qid>
    <attribute><![CDATA[answer_width]]></attribute>
    <value><![CDATA[]]></value>
   </row>
   <row>
    <qid><![CDATA[11750]]></qid>
    <attribute><![CDATA[array_filter]]></attribute>
    <value><![CDATA[]]></value>
   </row>
   <row>
    <qid><![CDATA[11750]]></qid>
    <attribute><![CDATA[array_filter_exclude]]></attribute>
    <value><![CDATA[]]></value>
   </row>
   <row>
    <qid><![CDATA[11750]]></qid>
    <attribute><![CDATA[hidden]]></attribute>
    <value><![CDATA[0]]></value>
   </row>
   <row>
    <qid><![CDATA[11750]]></qid>
    <attribute><![CDATA[page_break]]></attribute>
    <value><![CDATA[0]]></value>
   </row>
   <row>
    <qid><![CDATA[11750]]></qid>
    <attribute><![CDATA[public_statistics]]></attribute>
    <value><![CDATA[0]]></value>
   </row>
   <row>
    <qid><![CDATA[11750]]></qid>
    <attribute><![CDATA[random_order]]></attribute>
    <value><![CDATA[0]]></value>
   </row>
   <row>
    <qid><![CDATA[11750]]></qid>
    <attribute><![CDATA[scale_export]]></attribute>
    <value><![CDATA[0]]></value>
   </row>
   <row>
    <qid><![CDATA[11751]]></qid>
    <attribute><![CDATA[answer_width]]></attribute>
    <value><![CDATA[]]></value>
   </row>
   <row>
    <qid><![CDATA[11751]]></qid>
    <attribute><![CDATA[array_filter]]></attribute>
    <value><![CDATA[]]></value>
   </row>
   <row>
    <qid><![CDATA[11751]]></qid>
    <attribute><![CDATA[array_filter_exclude]]></attribute>
    <value><![CDATA[]]></value>
   </row>
   <row>
    <qid><![CDATA[11751]]></qid>
    <attribute><![CDATA[hidden]]></attribute>
    <value><![CDATA[0]]></value>
   </row>
   <row>
    <qid><![CDATA[11751]]></qid>
    <attribute><![CDATA[page_break]]></attribute>
    <value><![CDATA[0]]></value>
   </row>
   <row>
    <qid><![CDATA[11751]]></qid>
    <attribute><![CDATA[public_statistics]]></attribute>
    <value><![CDATA[0]]></value>
   </row>
   <row>
    <qid><![CDATA[11751]]></qid>
    <attribute><![CDATA[random_order]]></attribute>
    <value><![CDATA[0]]></value>
   </row>
   <row>
    <qid><![CDATA[11751]]></qid>
    <attribute><![CDATA[scale_export]]></attribute>
    <value><![CDATA[0]]></value>
   </row>
   <row>
    <qid><![CDATA[11752]]></qid>
    <attribute><![CDATA[answer_width]]></attribute>
    <value><![CDATA[]]></value>
   </row>
   <row>
    <qid><![CDATA[11752]]></qid>
    <attribute><![CDATA[array_filter]]></attribute>
    <value><![CDATA[]]></value>
   </row>
   <row>
    <qid><![CDATA[11752]]></qid>
    <attribute><![CDATA[array_filter_exclude]]></attribute>
    <value><![CDATA[]]></value>
   </row>
   <row>
    <qid><![CDATA[11752]]></qid>
    <attribute><![CDATA[hidden]]></attribute>
    <value><![CDATA[0]]></value>
   </row>
   <row>
    <qid><![CDATA[11752]]></qid>
    <attribute><![CDATA[page_break]]></attribute>
    <value><![CDATA[0]]></value>
   </row>
   <row>
    <qid><![CDATA[11752]]></qid>
    <attribute><![CDATA[public_statistics]]></attribute>
    <value><![CDATA[0]]></value>
   </row>
   <row>
    <qid><![CDATA[11752]]></qid>
    <attribute><![CDATA[random_order]]></attribute>
    <value><![CDATA[0]]></value>
   </row>
   <row>
    <qid><![CDATA[11752]]></qid>
    <attribute><![CDATA[scale_export]]></attribute>
    <value><![CDATA[0]]></value>
   </row>
   <row>
    <qid><![CDATA[11753]]></qid>
    <attribute><![CDATA[answer_width]]></attribute>
    <value><![CDATA[]]></value>
   </row>
   <row>
    <qid><![CDATA[11753]]></qid>
    <attribute><![CDATA[array_filter]]></attribute>
    <value><![CDATA[]]></value>
   </row>
   <row>
    <qid><![CDATA[11753]]></qid>
    <attribute><![CDATA[array_filter_exclude]]></attribute>
    <value><![CDATA[]]></value>
   </row>
   <row>
    <qid><![CDATA[11753]]></qid>
    <attribute><![CDATA[hidden]]></attribute>
    <value><![CDATA[0]]></value>
   </row>
   <row>
    <qid><![CDATA[11753]]></qid>
    <attribute><![CDATA[page_break]]></attribute>
    <value><![CDATA[0]]></value>
   </row>
   <row>
    <qid><![CDATA[11753]]></qid>
    <attribute><![CDATA[public_statistics]]></attribute>
    <value><![CDATA[0]]></value>
   </row>
   <row>
    <qid><![CDATA[11753]]></qid>
    <attribute><![CDATA[random_order]]></attribute>
    <value><![CDATA[0]]></value>
   </row>
   <row>
    <qid><![CDATA[11753]]></qid>
    <attribute><![CDATA[scale_export]]></attribute>
    <value><![CDATA[0]]></value>
   </row>
   <row>
    <qid><![CDATA[11754]]></qid>
    <attribute><![CDATA[answer_width]]></attribute>
    <value><![CDATA[]]></value>
   </row>
   <row>
    <qid><![CDATA[11754]]></qid>
    <attribute><![CDATA[array_filter]]></attribute>
    <value><![CDATA[]]></value>
   </row>
   <row>
    <qid><![CDATA[11754]]></qid>
    <attribute><![CDATA[array_filter_exclude]]></attribute>
    <value><![CDATA[]]></value>
   </row>
   <row>
    <qid><![CDATA[11754]]></qid>
    <attribute><![CDATA[hidden]]></attribute>
    <value><![CDATA[0]]></value>
   </row>
   <row>
    <qid><![CDATA[11754]]></qid>
    <attribute><![CDATA[page_break]]></attribute>
    <value><![CDATA[0]]></value>
   </row>
   <row>
    <qid><![CDATA[11754]]></qid>
    <attribute><![CDATA[public_statistics]]></attribute>
    <value><![CDATA[0]]></value>
   </row>
   <row>
    <qid><![CDATA[11754]]></qid>
    <attribute><![CDATA[random_order]]></attribute>
    <value><![CDATA[0]]></value>
   </row>
   <row>
    <qid><![CDATA[11754]]></qid>
    <attribute><![CDATA[scale_export]]></attribute>
    <value><![CDATA[0]]></value>
   </row>
   <row>
    <qid><![CDATA[11755]]></qid>
    <attribute><![CDATA[answer_width]]></attribute>
    <value><![CDATA[]]></value>
   </row>
   <row>
    <qid><![CDATA[11755]]></qid>
    <attribute><![CDATA[array_filter]]></attribute>
    <value><![CDATA[]]></value>
   </row>
   <row>
    <qid><![CDATA[11755]]></qid>
    <attribute><![CDATA[array_filter_exclude]]></attribute>
    <value><![CDATA[]]></value>
   </row>
   <row>
    <qid><![CDATA[11755]]></qid>
    <attribute><![CDATA[hidden]]></attribute>
    <value><![CDATA[0]]></value>
   </row>
   <row>
    <qid><![CDATA[11755]]></qid>
    <attribute><![CDATA[page_break]]></attribute>
    <value><![CDATA[0]]></value>
   </row>
   <row>
    <qid><![CDATA[11755]]></qid>
    <attribute><![CDATA[public_statistics]]></attribute>
    <value><![CDATA[0]]></value>
   </row>
   <row>
    <qid><![CDATA[11755]]></qid>
    <attribute><![CDATA[random_order]]></attribute>
    <value><![CDATA[0]]></value>
   </row>
   <row>
    <qid><![CDATA[11755]]></qid>
    <attribute><![CDATA[scale_export]]></attribute>
    <value><![CDATA[0]]></value>
   </row>
   <row>
    <qid><![CDATA[11756]]></qid>
    <attribute><![CDATA[answer_width]]></attribute>
    <value><![CDATA[]]></value>
   </row>
   <row>
    <qid><![CDATA[11756]]></qid>
    <attribute><![CDATA[array_filter]]></attribute>
    <value><![CDATA[]]></value>
   </row>
   <row>
    <qid><![CDATA[11756]]></qid>
    <attribute><![CDATA[array_filter_exclude]]></attribute>
    <value><![CDATA[]]></value>
   </row>
   <row>
    <qid><![CDATA[11756]]></qid>
    <attribute><![CDATA[hidden]]></attribute>
    <value><![CDATA[0]]></value>
   </row>
   <row>
    <qid><![CDATA[11756]]></qid>
    <attribute><![CDATA[page_break]]></attribute>
    <value><![CDATA[0]]></value>
   </row>
   <row>
    <qid><![CDATA[11756]]></qid>
    <attribute><![CDATA[public_statistics]]></attribute>
    <value><![CDATA[0]]></value>
   </row>
   <row>
    <qid><![CDATA[11756]]></qid>
    <attribute><![CDATA[random_order]]></attribute>
    <value><![CDATA[0]]></value>
   </row>
   <row>
    <qid><![CDATA[11756]]></qid>
    <attribute><![CDATA[scale_export]]></attribute>
    <value><![CDATA[0]]></value>
   </row>
   <row>
    <qid><![CDATA[11757]]></qid>
    <attribute><![CDATA[answer_width]]></attribute>
    <value><![CDATA[]]></value>
   </row>
   <row>
    <qid><![CDATA[11757]]></qid>
    <attribute><![CDATA[array_filter]]></attribute>
    <value><![CDATA[]]></value>
   </row>
   <row>
    <qid><![CDATA[11757]]></qid>
    <attribute><![CDATA[array_filter_exclude]]></attribute>
    <value><![CDATA[]]></value>
   </row>
   <row>
    <qid><![CDATA[11757]]></qid>
    <attribute><![CDATA[hidden]]></attribute>
    <value><![CDATA[0]]></value>
   </row>
   <row>
    <qid><![CDATA[11757]]></qid>
    <attribute><![CDATA[page_break]]></attribute>
    <value><![CDATA[0]]></value>
   </row>
   <row>
    <qid><![CDATA[11757]]></qid>
    <attribute><![CDATA[public_statistics]]></attribute>
    <value><![CDATA[0]]></value>
   </row>
   <row>
    <qid><![CDATA[11757]]></qid>
    <attribute><![CDATA[random_order]]></attribute>
    <value><![CDATA[0]]></value>
   </row>
   <row>
    <qid><![CDATA[11757]]></qid>
    <attribute><![CDATA[scale_export]]></attribute>
    <value><![CDATA[0]]></value>
   </row>
   <row>
    <qid><![CDATA[11758]]></qid>
    <attribute><![CDATA[answer_width]]></attribute>
    <value><![CDATA[]]></value>
   </row>
   <row>
    <qid><![CDATA[11758]]></qid>
    <attribute><![CDATA[array_filter]]></attribute>
    <value><![CDATA[]]></value>
   </row>
   <row>
    <qid><![CDATA[11758]]></qid>
    <attribute><![CDATA[array_filter_exclude]]></attribute>
    <value><![CDATA[]]></value>
   </row>
   <row>
    <qid><![CDATA[11758]]></qid>
    <attribute><![CDATA[hidden]]></attribute>
    <value><![CDATA[0]]></value>
   </row>
   <row>
    <qid><![CDATA[11758]]></qid>
    <attribute><![CDATA[page_break]]></attribute>
    <value><![CDATA[0]]></value>
   </row>
   <row>
    <qid><![CDATA[11758]]></qid>
    <attribute><![CDATA[public_statistics]]></attribute>
    <value><![CDATA[0]]></value>
   </row>
   <row>
    <qid><![CDATA[11758]]></qid>
    <attribute><![CDATA[random_order]]></attribute>
    <value><![CDATA[0]]></value>
   </row>
   <row>
    <qid><![CDATA[11758]]></qid>
    <attribute><![CDATA[scale_export]]></attribute>
    <value><![CDATA[0]]></value>
   </row>
   <row>
    <qid><![CDATA[11759]]></qid>
    <attribute><![CDATA[answer_width]]></attribute>
    <value><![CDATA[]]></value>
   </row>
   <row>
    <qid><![CDATA[11759]]></qid>
    <attribute><![CDATA[array_filter]]></attribute>
    <value><![CDATA[]]></value>
   </row>
   <row>
    <qid><![CDATA[11759]]></qid>
    <attribute><![CDATA[array_filter_exclude]]></attribute>
    <value><![CDATA[]]></value>
   </row>
   <row>
    <qid><![CDATA[11759]]></qid>
    <attribute><![CDATA[hidden]]></attribute>
    <value><![CDATA[0]]></value>
   </row>
   <row>
    <qid><![CDATA[11759]]></qid>
    <attribute><![CDATA[page_break]]></attribute>
    <value><![CDATA[0]]></value>
   </row>
   <row>
    <qid><![CDATA[11759]]></qid>
    <attribute><![CDATA[public_statistics]]></attribute>
    <value><![CDATA[0]]></value>
   </row>
   <row>
    <qid><![CDATA[11759]]></qid>
    <attribute><![CDATA[random_order]]></attribute>
    <value><![CDATA[0]]></value>
   </row>
   <row>
    <qid><![CDATA[11759]]></qid>
    <attribute><![CDATA[scale_export]]></attribute>
    <value><![CDATA[0]]></value>
   </row>
   <row>
    <qid><![CDATA[11760]]></qid>
    <attribute><![CDATA[answer_width]]></attribute>
    <value><![CDATA[]]></value>
   </row>
   <row>
    <qid><![CDATA[11760]]></qid>
    <attribute><![CDATA[array_filter]]></attribute>
    <value><![CDATA[]]></value>
   </row>
   <row>
    <qid><![CDATA[11760]]></qid>
    <attribute><![CDATA[array_filter_exclude]]></attribute>
    <value><![CDATA[]]></value>
   </row>
   <row>
    <qid><![CDATA[11760]]></qid>
    <attribute><![CDATA[hidden]]></attribute>
    <value><![CDATA[0]]></value>
   </row>
   <row>
    <qid><![CDATA[11760]]></qid>
    <attribute><![CDATA[page_break]]></attribute>
    <value><![CDATA[0]]></value>
   </row>
   <row>
    <qid><![CDATA[11760]]></qid>
    <attribute><![CDATA[public_statistics]]></attribute>
    <value><![CDATA[0]]></value>
   </row>
   <row>
    <qid><![CDATA[11760]]></qid>
    <attribute><![CDATA[random_order]]></attribute>
    <value><![CDATA[0]]></value>
   </row>
   <row>
    <qid><![CDATA[11760]]></qid>
    <attribute><![CDATA[scale_export]]></attribute>
    <value><![CDATA[0]]></value>
   </row>
   <row>
    <qid><![CDATA[11761]]></qid>
    <attribute><![CDATA[answer_width]]></attribute>
    <value><![CDATA[]]></value>
   </row>
   <row>
    <qid><![CDATA[11761]]></qid>
    <attribute><![CDATA[array_filter]]></attribute>
    <value><![CDATA[]]></value>
   </row>
   <row>
    <qid><![CDATA[11761]]></qid>
    <attribute><![CDATA[array_filter_exclude]]></attribute>
    <value><![CDATA[]]></value>
   </row>
   <row>
    <qid><![CDATA[11761]]></qid>
    <attribute><![CDATA[hidden]]></attribute>
    <value><![CDATA[0]]></value>
   </row>
   <row>
    <qid><![CDATA[11761]]></qid>
    <attribute><![CDATA[page_break]]></attribute>
    <value><![CDATA[0]]></value>
   </row>
   <row>
    <qid><![CDATA[11761]]></qid>
    <attribute><![CDATA[public_statistics]]></attribute>
    <value><![CDATA[0]]></value>
   </row>
   <row>
    <qid><![CDATA[11761]]></qid>
    <attribute><![CDATA[random_order]]></attribute>
    <value><![CDATA[0]]></value>
   </row>
   <row>
    <qid><![CDATA[11761]]></qid>
    <attribute><![CDATA[scale_export]]></attribute>
    <value><![CDATA[0]]></value>
   </row>
   <row>
    <qid><![CDATA[11762]]></qid>
    <attribute><![CDATA[answer_width]]></attribute>
    <value><![CDATA[]]></value>
   </row>
   <row>
    <qid><![CDATA[11762]]></qid>
    <attribute><![CDATA[array_filter]]></attribute>
    <value><![CDATA[]]></value>
   </row>
   <row>
[truncated: 34,988 more chars]
