# Supplementary material for: Reactions to threatening health messages
Source: BMC Public Health. 2012 Nov 21;12:1011. doi: 10.1186/1471-2458-12-1011 (PMC3575362; doi:10.1186/1471-2458-12-1011)
Supplement: Additional file 1 — Full disclosure of research materials, data, analyses and output. [file 1471-2458-12-1011-S1.zip › limesurvey_survey_71377.lss]

<?xml version="1.0" encoding="UTF-8"?>
<document>
 <LimeSurveyDocType>Survey</LimeSurveyDocType>
 <DBVersion>143</DBVersion>
 <languages>
  <language>en</language>
  <language>nl</language>
 </languages>
 <answers>
  <fields>
   <fieldname>qid</fieldname>
   <fieldname>code</fieldname>
   <fieldname>answer</fieldname>
   <fieldname>assessment_value</fieldname>
   <fieldname>sortorder</fieldname>
   <fieldname>language</fieldname>
   <fieldname>scale_id</fieldname>
  </fields>
  <rows>
   <row>
    <qid><![CDATA[9888]]></qid>
    <code><![CDATA[6]]></code>
    <answer><![CDATA[2]]></answer>
    <assessment_value><![CDATA[1]]></assessment_value>
    <sortorder><![CDATA[6]]></sortorder>
    <language><![CDATA[nl]]></language>
    <scale_id><![CDATA[0]]></scale_id>
   </row>
   <row>
    <qid><![CDATA[9888]]></qid>
    <code><![CDATA[4]]></code>
    <answer><![CDATA[0]]></answer>
    <assessment_value><![CDATA[1]]></assessment_value>
    <sortorder><![CDATA[4]]></sortorder>
    <language><![CDATA[en]]></language>
    <scale_id><![CDATA[0]]></scale_id>
   </row>
   <row>
    <qid><![CDATA[9890]]></qid>
    <code><![CDATA[4]]></code>
    <answer><![CDATA[0]]></answer>
    <assessment_value><![CDATA[0]]></assessment_value>
    <sortorder><![CDATA[4]]></sortorder>
    <language><![CDATA[nl]]></language>
    <scale_id><![CDATA[0]]></scale_id>
   </row>
   <row>
    <qid><![CDATA[9890]]></qid>
    <code><![CDATA[2]]></code>
    <answer><![CDATA[-2]]></answer>
    <assessment_value><![CDATA[0]]></assessment_value>
    <sortorder><![CDATA[2]]></sortorder>
    <language><![CDATA[nl]]></language>
    <scale_id><![CDATA[0]]></scale_id>
   </row>
   <row>
    <qid><![CDATA[9890]]></qid>
    <code><![CDATA[2]]></code>
    <answer><![CDATA[-2]]></answer>
    <assessment_value><![CDATA[0]]></assessment_value>
    <sortorder><![CDATA[2]]></sortorder>
    <language><![CDATA[en]]></language>
    <scale_id><![CDATA[0]]></scale_id>
   </row>
   <row>
    <qid><![CDATA[9890]]></qid>
    <code><![CDATA[3]]></code>
    <answer><![CDATA[-1]]></answer>
    <assessment_value><![CDATA[0]]></assessment_value>
    <sortorder><![CDATA[3]]></sortorder>
    <language><![CDATA[nl]]></language>
    <scale_id><![CDATA[0]]></scale_id>
   </row>
   <row>
    <qid><![CDATA[9886]]></qid>
    <code><![CDATA[3]]></code>
    <answer><![CDATA[-1]]></answer>
    <assessment_value><![CDATA[0]]></assessment_value>
    <sortorder><![CDATA[3]]></sortorder>
    <language><![CDATA[en]]></language>
    <scale_id><![CDATA[0]]></scale_id>
   </row>
   <row>
    <qid><![CDATA[9886]]></qid>
    <code><![CDATA[4]]></code>
    <answer><![CDATA[0]]></answer>
    <assessment_value><![CDATA[0]]></assessment_value>
    <sortorder><![CDATA[4]]></sortorder>
    <language><![CDATA[nl]]></language>
    <scale_id><![CDATA[0]]></scale_id>
   </row>
   <row>
    <qid><![CDATA[9886]]></qid>
    <code><![CDATA[4]]></code>
    <answer><![CDATA[0]]></answer>
    <assessment_value><![CDATA[0]]></assessment_value>
    <sortorder><![CDATA[4]]></sortorder>
    <language><![CDATA[en]]></language>
    <scale_id><![CDATA[0]]></scale_id>
   </row>
   <row>
    <qid><![CDATA[9888]]></qid>
    <code><![CDATA[3]]></code>
    <answer><![CDATA[-1]]></answer>
    <assessment_value><![CDATA[1]]></assessment_value>
    <sortorder><![CDATA[3]]></sortorder>
    <language><![CDATA[nl]]></language>
    <scale_id><![CDATA[0]]></scale_id>
   </row>
   <row>
    <qid><![CDATA[9888]]></qid>
    <code><![CDATA[3]]></code>
    <answer><![CDATA[-1]]></answer>
    <assessment_value><![CDATA[1]]></assessment_value>
    <sortorder><![CDATA[3]]></sortorder>
    <language><![CDATA[en]]></language>
    <scale_id><![CDATA[0]]></scale_id>
   </row>
   <row>
    <qid><![CDATA[9888]]></qid>
    <code><![CDATA[1]]></code>
    <answer><![CDATA[No chance<br />-3<br />]]></answer>
    <assessment_value><![CDATA[1]]></assessment_value>
    <sortorder><![CDATA[1]]></sortorder>
    <language><![CDATA[en]]></language>
    <scale_id><![CDATA[0]]></scale_id>
   </row>
   <row>
    <qid><![CDATA[9888]]></qid>
    <code><![CDATA[2]]></code>
    <answer><![CDATA[-2]]></answer>
    <assessment_value><![CDATA[1]]></assessment_value>
    <sortorder><![CDATA[2]]></sortorder>
    <language><![CDATA[nl]]></language>
    <scale_id><![CDATA[0]]></scale_id>
   </row>
   <row>
    <qid><![CDATA[9888]]></qid>
    <code><![CDATA[2]]></code>
    <answer><![CDATA[-2]]></answer>
    <assessment_value><![CDATA[1]]></assessment_value>
    <sortorder><![CDATA[2]]></sortorder>
    <language><![CDATA[en]]></language>
    <scale_id><![CDATA[0]]></scale_id>
   </row>
   <row>
    <qid><![CDATA[9880]]></qid>
    <code><![CDATA[6]]></code>
    <answer><![CDATA[2]]></answer>
    <assessment_value><![CDATA[1]]></assessment_value>
    <sortorder><![CDATA[6]]></sortorder>
    <language><![CDATA[en]]></language>
    <scale_id><![CDATA[0]]></scale_id>
   </row>
   <row>
    <qid><![CDATA[9886]]></qid>
    <code><![CDATA[3]]></code>
    <answer><![CDATA[-1]]></answer>
    <assessment_value><![CDATA[0]]></assessment_value>
    <sortorder><![CDATA[3]]></sortorder>
    <language><![CDATA[nl]]></language>
    <scale_id><![CDATA[0]]></scale_id>
   </row>
   <row>
    <qid><![CDATA[9886]]></qid>
    <code><![CDATA[2]]></code>
    <answer><![CDATA[-2]]></answer>
    <assessment_value><![CDATA[0]]></assessment_value>
    <sortorder><![CDATA[2]]></sortorder>
    <language><![CDATA[en]]></language>
    <scale_id><![CDATA[0]]></scale_id>
   </row>
   <row>
    <qid><![CDATA[9831]]></qid>
    <code><![CDATA[1]]></code>
    <answer><![CDATA[Not Effective<br />-3<br />]]></answer>
    <assessment_value><![CDATA[1]]></assessment_value>
    <sortorder><![CDATA[1]]></sortorder>
    <language><![CDATA[en]]></language>
    <scale_id><![CDATA[0]]></scale_id>
   </row>
   <row>
    <qid><![CDATA[9831]]></qid>
    <code><![CDATA[2]]></code>
    <answer><![CDATA[-2]]></answer>
    <assessment_value><![CDATA[1]]></assessment_value>
    <sortorder><![CDATA[2]]></sortorder>
    <language><![CDATA[nl]]></language>
    <scale_id><![CDATA[0]]></scale_id>
   </row>
   <row>
    <qid><![CDATA[9831]]></qid>
    <code><![CDATA[2]]></code>
    <answer><![CDATA[-2]]></answer>
    <assessment_value><![CDATA[1]]></assessment_value>
    <sortorder><![CDATA[2]]></sortorder>
    <language><![CDATA[en]]></language>
    <scale_id><![CDATA[0]]></scale_id>
   </row>
   <row>
    <qid><![CDATA[9831]]></qid>
    <code><![CDATA[3]]></code>
    <answer><![CDATA[-1]]></answer>
    <assessment_value><![CDATA[1]]></assessment_value>
    <sortorder><![CDATA[3]]></sortorder>
    <language><![CDATA[nl]]></language>
    <scale_id><![CDATA[0]]></scale_id>
   </row>
   <row>
    <qid><![CDATA[9831]]></qid>
    <code><![CDATA[3]]></code>
    <answer><![CDATA[-1]]></answer>
    <assessment_value><![CDATA[1]]></assessment_value>
    <sortorder><![CDATA[3]]></sortorder>
    <language><![CDATA[en]]></language>
    <scale_id><![CDATA[0]]></scale_id>
   </row>
   <row>
    <qid><![CDATA[9833]]></qid>
    <code><![CDATA[6]]></code>
    <answer><![CDATA[2]]></answer>
    <assessment_value><![CDATA[0]]></assessment_value>
    <sortorder><![CDATA[6]]></sortorder>
    <language><![CDATA[nl]]></language>
    <scale_id><![CDATA[0]]></scale_id>
   </row>
   <row>
    <qid><![CDATA[9847]]></qid>
    <code><![CDATA[7]]></code>
    <answer><![CDATA[Not important<br />3<br />]]></answer>
    <assessment_value><![CDATA[1]]></assessment_value>
    <sortorder><![CDATA[7]]></sortorder>
    <language><![CDATA[en]]></language>
    <scale_id><![CDATA[0]]></scale_id>
   </row>
   <row>
    <qid><![CDATA[9856]]></qid>
    <code><![CDATA[5]]></code>
    <answer><![CDATA[1]]></answer>
    <assessment_value><![CDATA[1]]></assessment_value>
    <sortorder><![CDATA[5]]></sortorder>
    <language><![CDATA[en]]></language>
    <scale_id><![CDATA[0]]></scale_id>
   </row>
   <row>
    <qid><![CDATA[9856]]></qid>
    <code><![CDATA[6]]></code>
    <answer><![CDATA[2]]></answer>
    <assessment_value><![CDATA[1]]></assessment_value>
    <sortorder><![CDATA[6]]></sortorder>
    <language><![CDATA[nl]]></language>
    <scale_id><![CDATA[0]]></scale_id>
   </row>
   <row>
    <qid><![CDATA[9876]]></qid>
    <code><![CDATA[3]]></code>
    <answer><![CDATA[-1]]></answer>
    <assessment_value><![CDATA[1]]></assessment_value>
    <sortorder><![CDATA[3]]></sortorder>
    <language><![CDATA[nl]]></language>
    <scale_id><![CDATA[0]]></scale_id>
   </row>
   <row>
    <qid><![CDATA[9867]]></qid>
    <code><![CDATA[2]]></code>
    <answer><![CDATA[-2]]></answer>
    <assessment_value><![CDATA[0]]></assessment_value>
    <sortorder><![CDATA[2]]></sortorder>
    <language><![CDATA[nl]]></language>
    <scale_id><![CDATA[0]]></scale_id>
   </row>
   <row>
    <qid><![CDATA[9867]]></qid>
    <code><![CDATA[2]]></code>
    <answer><![CDATA[-2]]></answer>
    <assessment_value><![CDATA[0]]></assessment_value>
    <sortorder><![CDATA[2]]></sortorder>
    <language><![CDATA[en]]></language>
    <scale_id><![CDATA[0]]></scale_id>
   </row>
   <row>
    <qid><![CDATA[9867]]></qid>
    <code><![CDATA[3]]></code>
    <answer><![CDATA[-1]]></answer>
    <assessment_value><![CDATA[0]]></assessment_value>
    <sortorder><![CDATA[3]]></sortorder>
    <language><![CDATA[nl]]></language>
    <scale_id><![CDATA[0]]></scale_id>
   </row>
   <row>
    <qid><![CDATA[9867]]></qid>
    <code><![CDATA[3]]></code>
    <answer><![CDATA[-1]]></answer>
    <assessment_value><![CDATA[0]]></assessment_value>
    <sortorder><![CDATA[3]]></sortorder>
    <language><![CDATA[en]]></language>
    <scale_id><![CDATA[0]]></scale_id>
   </row>
   <row>
    <qid><![CDATA[9867]]></qid>
    <code><![CDATA[4]]></code>
    <answer><![CDATA[0]]></answer>
    <assessment_value><![CDATA[0]]></assessment_value>
    <sortorder><![CDATA[4]]></sortorder>
    <language><![CDATA[nl]]></language>
    <scale_id><![CDATA[0]]></scale_id>
   </row>
   <row>
    <qid><![CDATA[9867]]></qid>
    <code><![CDATA[4]]></code>
    <answer><![CDATA[0]]></answer>
    <assessment_value><![CDATA[0]]></assessment_value>
    <sortorder><![CDATA[4]]></sortorder>
    <language><![CDATA[en]]></language>
    <scale_id><![CDATA[0]]></scale_id>
   </row>
   <row>
    <qid><![CDATA[9867]]></qid>
    <code><![CDATA[5]]></code>
    <answer><![CDATA[1]]></answer>
    <assessment_value><![CDATA[0]]></assessment_value>
    <sortorder><![CDATA[5]]></sortorder>
    <language><![CDATA[nl]]></language>
    <scale_id><![CDATA[0]]></scale_id>
   </row>
   <row>
    <qid><![CDATA[9847]]></qid>
    <code><![CDATA[7]]></code>
    <answer><![CDATA[Helemaal niet belangrijk<br />3<br />]]></answer>
    <assessment_value><![CDATA[1]]></assessment_value>
    <sortorder><![CDATA[7]]></sortorder>
    <language><![CDATA[nl]]></language>
    <scale_id><![CDATA[0]]></scale_id>
   </row>
   <row>
    <qid><![CDATA[9843]]></qid>
    <code><![CDATA[3]]></code>
    <answer><![CDATA[-1]]></answer>
    <assessment_value><![CDATA[1]]></assessment_value>
    <sortorder><![CDATA[3]]></sortorder>
    <language><![CDATA[en]]></language>
    <scale_id><![CDATA[0]]></scale_id>
   </row>
   <row>
    <qid><![CDATA[9843]]></qid>
    <code><![CDATA[2]]></code>
    <answer><![CDATA[-2]]></answer>
    <assessment_value><![CDATA[1]]></assessment_value>
    <sortorder><![CDATA[2]]></sortorder>
    <language><![CDATA[nl]]></language>
    <scale_id><![CDATA[0]]></scale_id>
   </row>
   <row>
    <qid><![CDATA[9843]]></qid>
    <code><![CDATA[2]]></code>
    <answer><![CDATA[-2]]></answer>
    <assessment_value><![CDATA[1]]></assessment_value>
    <sortorder><![CDATA[2]]></sortorder>
    <language><![CDATA[en]]></language>
    <scale_id><![CDATA[0]]></scale_id>
   </row>
   <row>
    <qid><![CDATA[9775]]></qid>
    <code><![CDATA[4]]></code>
    <answer><![CDATA[0]]></answer>
    <assessment_value><![CDATA[1]]></assessment_value>
    <sortorder><![CDATA[4]]></sortorder>
    <language><![CDATA[nl]]></language>
    <scale_id><![CDATA[0]]></scale_id>
   </row>
   <row>
    <qid><![CDATA[9876]]></qid>
    <code><![CDATA[4]]></code>
    <answer><![CDATA[0]]></answer>
    <assessment_value><![CDATA[1]]></assessment_value>
    <sortorder><![CDATA[4]]></sortorder>
    <language><![CDATA[en]]></language>
    <scale_id><![CDATA[0]]></scale_id>
   </row>
   <row>
    <qid><![CDATA[9876]]></qid>
    <code><![CDATA[5]]></code>
    <answer><![CDATA[1]]></answer>
    <assessment_value><![CDATA[1]]></assessment_value>
    <sortorder><![CDATA[5]]></sortorder>
    <language><![CDATA[nl]]></language>
    <scale_id><![CDATA[0]]></scale_id>
   </row>
   <row>
    <qid><![CDATA[9876]]></qid>
    <code><![CDATA[5]]></code>
    <answer><![CDATA[1]]></answer>
    <assessment_value><![CDATA[1]]></assessment_value>
    <sortorder><![CDATA[5]]></sortorder>
    <language><![CDATA[en]]></language>
    <scale_id><![CDATA[0]]></scale_id>
   </row>
   <row>
    <qid><![CDATA[9876]]></qid>
    <code><![CDATA[6]]></code>
    <answer><![CDATA[2]]></answer>
    <assessment_value><![CDATA[1]]></assessment_value>
    <sortorder><![CDATA[6]]></sortorder>
    <language><![CDATA[nl]]></language>
    <scale_id><![CDATA[0]]></scale_id>
   </row>
   <row>
    <qid><![CDATA[9876]]></qid>
    <code><![CDATA[6]]></code>
    <answer><![CDATA[2]]></answer>
    <assessment_value><![CDATA[1]]></assessment_value>
    <sortorder><![CDATA[6]]></sortorder>
    <language><![CDATA[en]]></language>
    <scale_id><![CDATA[0]]></scale_id>
   </row>
   <row>
    <qid><![CDATA[9856]]></qid>
    <code><![CDATA[3]]></code>
    <answer><![CDATA[-1]]></answer>
    <assessment_value><![CDATA[1]]></assessment_value>
    <sortorder><![CDATA[3]]></sortorder>
    <language><![CDATA[nl]]></language>
    <scale_id><![CDATA[0]]></scale_id>
   </row>
   <row>
    <qid><![CDATA[9856]]></qid>
    <code><![CDATA[3]]></code>
    <answer><![CDATA[-1]]></answer>
    <assessment_value><![CDATA[1]]></assessment_value>
    <sortorder><![CDATA[3]]></sortorder>
    <language><![CDATA[en]]></language>
    <scale_id><![CDATA[0]]></scale_id>
   </row>
   <row>
    <qid><![CDATA[9856]]></qid>
    <code><![CDATA[4]]></code>
    <answer><![CDATA[0]]></answer>
    <assessment_value><![CDATA[1]]></assessment_value>
    <sortorder><![CDATA[4]]></sortorder>
    <language><![CDATA[nl]]></language>
    <scale_id><![CDATA[0]]></scale_id>
   </row>
   <row>
    <qid><![CDATA[9856]]></qid>
    <code><![CDATA[4]]></code>
    <answer><![CDATA[0]]></answer>
    <assessment_value><![CDATA[1]]></assessment_value>
    <sortorder><![CDATA[4]]></sortorder>
    <language><![CDATA[en]]></language>
    <scale_id><![CDATA[0]]></scale_id>
   </row>
   <row>
    <qid><![CDATA[9882]]></qid>
    <code><![CDATA[2]]></code>
    <answer><![CDATA[-2]]></answer>
    <assessment_value><![CDATA[0]]></assessment_value>
    <sortorder><![CDATA[2]]></sortorder>
    <language><![CDATA[nl]]></language>
    <scale_id><![CDATA[0]]></scale_id>
   </row>
   <row>
    <qid><![CDATA[9880]]></qid>
    <code><![CDATA[7]]></code>
    <answer><![CDATA[Zeer hoog<br />3<br />]]></answer>
    <assessment_value><![CDATA[1]]></assessment_value>
    <sortorder><![CDATA[7]]></sortorder>
    <language><![CDATA[nl]]></language>
    <scale_id><![CDATA[0]]></scale_id>
   </row>
   <row>
    <qid><![CDATA[9781]]></qid>
    <code><![CDATA[5]]></code>
    <answer><![CDATA[1]]></answer>
    <assessment_value><![CDATA[0]]></assessment_value>
    <sortorder><![CDATA[5]]></sortorder>
    <language><![CDATA[nl]]></language>
    <scale_id><![CDATA[0]]></scale_id>
   </row>
   <row>
    <qid><![CDATA[9781]]></qid>
    <code><![CDATA[1]]></code>
    <answer><![CDATA[Slecht<br />-3<br />]]></answer>
    <assessment_value><![CDATA[0]]></assessment_value>
    <sortorder><![CDATA[1]]></sortorder>
    <language><![CDATA[nl]]></language>
    <scale_id><![CDATA[0]]></scale_id>
   </row>
   <row>
    <qid><![CDATA[9781]]></qid>
    <code><![CDATA[5]]></code>
    <answer><![CDATA[1]]></answer>
    <assessment_value><![CDATA[0]]></assessment_value>
    <sortorder><![CDATA[5]]></sortorder>
    <language><![CDATA[en]]></language>
    <scale_id><![CDATA[0]]></scale_id>
   </row>
   <row>
    <qid><![CDATA[9781]]></qid>
    <code><![CDATA[6]]></code>
    <answer><![CDATA[2]]></answer>
    <assessment_value><![CDATA[0]]></assessment_value>
    <sortorder><![CDATA[6]]></sortorder>
    <language><![CDATA[nl]]></language>
    <scale_id><![CDATA[0]]></scale_id>
   </row>
   <row>
    <qid><![CDATA[9781]]></qid>
    <code><![CDATA[6]]></code>
    <answer><![CDATA[2]]></answer>
    <assessment_value><![CDATA[0]]></assessment_value>
    <sortorder><![CDATA[6]]></sortorder>
    <language><![CDATA[en]]></language>
    <scale_id><![CDATA[0]]></scale_id>
   </row>
   <row>
    <qid><![CDATA[9781]]></qid>
    <code><![CDATA[7]]></code>
    <answer><![CDATA[Good<br />3<br />]]></answer>
    <assessment_value><![CDATA[0]]></assessment_value>
    <sortorder><![CDATA[7]]></sortorder>
    <language><![CDATA[en]]></language>
    <scale_id><![CDATA[0]]></scale_id>
   </row>
   <row>
    <qid><![CDATA[9781]]></qid>
    <code><![CDATA[7]]></code>
    <answer><![CDATA[Goed<br />3<br />]]></answer>
    <assessment_value><![CDATA[0]]></assessment_value>
    <sortorder><![CDATA[7]]></sortorder>
    <language><![CDATA[nl]]></language>
    <scale_id><![CDATA[0]]></scale_id>
   </row>
   <row>
    <qid><![CDATA[9878]]></qid>
    <code><![CDATA[4]]></code>
    <answer><![CDATA[0]]></answer>
    <assessment_value><![CDATA[0]]></assessment_value>
    <sortorder><![CDATA[4]]></sortorder>
    <language><![CDATA[en]]></language>
    <scale_id><![CDATA[0]]></scale_id>
   </row>
   <row>
    <qid><![CDATA[9878]]></qid>
    <code><![CDATA[2]]></code>
    <answer><![CDATA[-2]]></answer>
    <assessment_value><![CDATA[0]]></assessment_value>
    <sortorder><![CDATA[2]]></sortorder>
    <language><![CDATA[en]]></language>
    <scale_id><![CDATA[0]]></scale_id>
   </row>
   <row>
    <qid><![CDATA[9878]]></qid>
    <code><![CDATA[3]]></code>
    <answer><![CDATA[-1]]></answer>
    <assessment_value><![CDATA[0]]></assessment_value>
    <sortorder><![CDATA[3]]></sortorder>
    <language><![CDATA[nl]]></language>
    <scale_id><![CDATA[0]]></scale_id>
   </row>
   <row>
    <qid><![CDATA[9878]]></qid>
    <code><![CDATA[3]]></code>
    <answer><![CDATA[-1]]></answer>
    <assessment_value><![CDATA[0]]></assessment_value>
    <sortorder><![CDATA[3]]></sortorder>
    <language><![CDATA[en]]></language>
    <scale_id><![CDATA[0]]></scale_id>
   </row>
   <row>
    <qid><![CDATA[9880]]></qid>
    <code><![CDATA[2]]></code>
    <answer><![CDATA[-2]]></answer>
    <assessment_value><![CDATA[1]]></assessment_value>
    <sortorder><![CDATA[2]]></sortorder>
    <language><![CDATA[en]]></language>
    <scale_id><![CDATA[0]]></scale_id>
   </row>
   <row>
    <qid><![CDATA[9880]]></qid>
    <code><![CDATA[3]]></code>
    <answer><![CDATA[-1]]></answer>
    <assessment_value><![CDATA[1]]></assessment_value>
    <sortorder><![CDATA[3]]></sortorder>
    <language><![CDATA[nl]]></language>
    <scale_id><![CDATA[0]]></scale_id>
   </row>
   <row>
    <qid><![CDATA[9880]]></qid>
    <code><![CDATA[3]]></code>
    <answer><![CDATA[-1]]></answer>
    <assessment_value><![CDATA[1]]></assessment_value>
    <sortorder><![CDATA[3]]></sortorder>
    <language><![CDATA[en]]></language>
    <scale_id><![CDATA[0]]></scale_id>
   </row>
   <row>
    <qid><![CDATA[9779]]></qid>
    <code><![CDATA[4]]></code>
    <answer><![CDATA[0]]></answer>
    <assessment_value><![CDATA[1]]></assessment_value>
    <sortorder><![CDATA[4]]></sortorder>
    <language><![CDATA[nl]]></language>
    <scale_id><![CDATA[0]]></scale_id>
   </row>
   <row>
    <qid><![CDATA[9882]]></qid>
    <code><![CDATA[2]]></code>
    <answer><![CDATA[-2]]></answer>
    <assessment_value><![CDATA[0]]></assessment_value>
    <sortorder><![CDATA[2]]></sortorder>
    <language><![CDATA[en]]></language>
    <scale_id><![CDATA[0]]></scale_id>
   </row>
   <row>
    <qid><![CDATA[9779]]></qid>
    <code><![CDATA[4]]></code>
    <answer><![CDATA[0]]></answer>
    <assessment_value><![CDATA[1]]></assessment_value>
    <sortorder><![CDATA[4]]></sortorder>
    <language><![CDATA[en]]></language>
    <scale_id><![CDATA[0]]></scale_id>
   </row>
   <row>
    <qid><![CDATA[9882]]></qid>
    <code><![CDATA[3]]></code>
    <answer><![CDATA[-1]]></answer>
    <assessment_value><![CDATA[0]]></assessment_value>
    <sortorder><![CDATA[3]]></sortorder>
    <language><![CDATA[nl]]></language>
    <scale_id><![CDATA[0]]></scale_id>
   </row>
   <row>
    <qid><![CDATA[9779]]></qid>
    <code><![CDATA[3]]></code>
    <answer><![CDATA[-1]]></answer>
    <assessment_value><![CDATA[1]]></assessment_value>
    <sortorder><![CDATA[3]]></sortorder>
    <language><![CDATA[en]]></language>
    <scale_id><![CDATA[0]]></scale_id>
   </row>
   <row>
    <qid><![CDATA[9779]]></qid>
    <code><![CDATA[6]]></code>
    <answer><![CDATA[2]]></answer>
    <assessment_value><![CDATA[1]]></assessment_value>
    <sortorder><![CDATA[6]]></sortorder>
    <language><![CDATA[en]]></language>
    <scale_id><![CDATA[0]]></scale_id>
   </row>
   <row>
    <qid><![CDATA[9777]]></qid>
    <code><![CDATA[5]]></code>
    <answer><![CDATA[1]]></answer>
    <assessment_value><![CDATA[1]]></assessment_value>
    <sortorder><![CDATA[5]]></sortorder>
    <language><![CDATA[en]]></language>
    <scale_id><![CDATA[0]]></scale_id>
   </row>
   <row>
    <qid><![CDATA[9777]]></qid>
    <code><![CDATA[6]]></code>
    <answer><![CDATA[2]]></answer>
    <assessment_value><![CDATA[1]]></assessment_value>
    <sortorder><![CDATA[6]]></sortorder>
    <language><![CDATA[nl]]></language>
    <scale_id><![CDATA[0]]></scale_id>
   </row>
   <row>
    <qid><![CDATA[9777]]></qid>
    <code><![CDATA[6]]></code>
    <answer><![CDATA[2]]></answer>
    <assessment_value><![CDATA[1]]></assessment_value>
    <sortorder><![CDATA[6]]></sortorder>
    <language><![CDATA[en]]></language>
    <scale_id><![CDATA[0]]></scale_id>
   </row>
   <row>
    <qid><![CDATA[9777]]></qid>
    <code><![CDATA[7]]></code>
    <answer><![CDATA[Niet Overtuigend<br />3<br />]]></answer>
    <assessment_value><![CDATA[1]]></assessment_value>
    <sortorder><![CDATA[7]]></sortorder>
    <language><![CDATA[nl]]></language>
    <scale_id><![CDATA[0]]></scale_id>
   </row>
   <row>
    <qid><![CDATA[9884]]></qid>
    <code><![CDATA[4]]></code>
    <answer><![CDATA[0]]></answer>
    <assessment_value><![CDATA[1]]></assessment_value>
    <sortorder><![CDATA[4]]></sortorder>
    <language><![CDATA[nl]]></language>
    <scale_id><![CDATA[0]]></scale_id>
   </row>
   <row>
    <qid><![CDATA[9775]]></qid>
    <code><![CDATA[7]]></code>
    <answer><![CDATA[Niet Overtuigend<br />3<br />]]></answer>
    <assessment_value><![CDATA[1]]></assessment_value>
    <sortorder><![CDATA[7]]></sortorder>
    <language><![CDATA[nl]]></language>
    <scale_id><![CDATA[0]]></scale_id>
   </row>
   <row>
    <qid><![CDATA[9775]]></qid>
    <code><![CDATA[6]]></code>
    <answer><![CDATA[2]]></answer>
    <assessment_value><![CDATA[1]]></assessment_value>
    <sortorder><![CDATA[6]]></sortorder>
    <language><![CDATA[en]]></language>
    <scale_id><![CDATA[0]]></scale_id>
   </row>
   <row>
    <qid><![CDATA[9775]]></qid>
    <code><![CDATA[6]]></code>
    <answer><![CDATA[2]]></answer>
    <assessment_value><![CDATA[1]]></assessment_value>
    <sortorder><![CDATA[6]]></sortorder>
    <language><![CDATA[nl]]></language>
    <scale_id><![CDATA[0]]></scale_id>
   </row>
   <row>
    <qid><![CDATA[9775]]></qid>
    <code><![CDATA[5]]></code>
    <answer><![CDATA[1]]></answer>
    <assessment_value><![CDATA[1]]></assessment_value>
    <sortorder><![CDATA[5]]></sortorder>
    <language><![CDATA[en]]></language>
    <scale_id><![CDATA[0]]></scale_id>
   </row>
   <row>
    <qid><![CDATA[9775]]></qid>
    <code><![CDATA[4]]></code>
    <answer><![CDATA[0]]></answer>
    <assessment_value><![CDATA[1]]></assessment_value>
    <sortorder><![CDATA[4]]></sortorder>
    <language><![CDATA[en]]></language>
    <scale_id><![CDATA[0]]></scale_id>
   </row>
   <row>
    <qid><![CDATA[9884]]></qid>
    <code><![CDATA[6]]></code>
    <answer><![CDATA[2]]></answer>
    <assessment_value><![CDATA[1]]></assessment_value>
    <sortorder><![CDATA[6]]></sortorder>
    <language><![CDATA[en]]></language>
    <scale_id><![CDATA[0]]></scale_id>
   </row>
   <row>
    <qid><![CDATA[9775]]></qid>
    <code><![CDATA[5]]></code>
    <answer><![CDATA[1]]></answer>
    <assessment_value><![CDATA[1]]></assessment_value>
    <sortorder><![CDATA[5]]></sortorder>
    <language><![CDATA[nl]]></language>
    <scale_id><![CDATA[0]]></scale_id>
   </row>
   <row>
    <qid><![CDATA[9884]]></qid>
    <code><![CDATA[3]]></code>
    <answer><![CDATA[-1]]></answer>
    <assessment_value><![CDATA[1]]></assessment_value>
    <sortorder><![CDATA[3]]></sortorder>
    <language><![CDATA[en]]></language>
    <scale_id><![CDATA[0]]></scale_id>
   </row>
   <row>
    <qid><![CDATA[9878]]></qid>
    <code><![CDATA[4]]></code>
    <answer><![CDATA[0]]></answer>
    <assessment_value><![CDATA[0]]></assessment_value>
    <sortorder><![CDATA[4]]></sortorder>
    <language><![CDATA[nl]]></language>
    <scale_id><![CDATA[0]]></scale_id>
   </row>
   <row>
    <qid><![CDATA[9878]]></qid>
    <code><![CDATA[2]]></code>
    <answer><![CDATA[-2]]></answer>
    <assessment_value><![CDATA[0]]></assessment_value>
    <sortorder><![CDATA[2]]></sortorder>
    <language><![CDATA[nl]]></language>
    <scale_id><![CDATA[0]]></scale_id>
   </row>
   <row>
    <qid><![CDATA[9878]]></qid>
    <code><![CDATA[1]]></code>
    <answer><![CDATA[No chance<br />-3<br />]]></answer>
    <assessment_value><![CDATA[0]]></assessment_value>
    <sortorder><![CDATA[1]]></sortorder>
    <language><![CDATA[en]]></language>
    <scale_id><![CDATA[0]]></scale_id>
   </row>
   <row>
    <qid><![CDATA[9880]]></qid>
    <code><![CDATA[6]]></code>
    <answer><![CDATA[2]]></answer>
    <assessment_value><![CDATA[1]]></assessment_value>
    <sortorder><![CDATA[6]]></sortorder>
    <language><![CDATA[nl]]></language>
    <scale_id><![CDATA[0]]></scale_id>
   </row>
   <row>
    <qid><![CDATA[9880]]></qid>
    <code><![CDATA[4]]></code>
    <answer><![CDATA[0]]></answer>
    <assessment_value><![CDATA[1]]></assessment_value>
    <sortorder><![CDATA[4]]></sortorder>
    <language><![CDATA[en]]></language>
    <scale_id><![CDATA[0]]></scale_id>
   </row>
   <row>
    <qid><![CDATA[9886]]></qid>
    <code><![CDATA[2]]></code>
    <answer><![CDATA[-2]]></answer>
    <assessment_value><![CDATA[0]]></assessment_value>
    <sortorder><![CDATA[2]]></sortorder>
    <language><![CDATA[nl]]></language>
    <scale_id><![CDATA[0]]></scale_id>
   </row>
   <row>
    <qid><![CDATA[9831]]></qid>
    <code><![CDATA[4]]></code>
    <answer><![CDATA[0]]></answer>
    <assessment_value><![CDATA[1]]></assessment_value>
    <sortorder><![CDATA[4]]></sortorder>
    <language><![CDATA[nl]]></language>
    <scale_id><![CDATA[0]]></scale_id>
   </row>
   <row>
    <qid><![CDATA[9831]]></qid>
    <code><![CDATA[1]]></code>
    <answer><![CDATA[Heeft geen effect<br />-3<br />]]></answer>
    <assessment_value><![CDATA[1]]></assessment_value>
    <sortorder><![CDATA[1]]></sortorder>
    <language><![CDATA[nl]]></language>
    <scale_id><![CDATA[0]]></scale_id>
   </row>
   <row>
    <qid><![CDATA[9829]]></qid>
    <code><![CDATA[6]]></code>
    <answer><![CDATA[2]]></answer>
    <assessment_value><![CDATA[0]]></assessment_value>
    <sortorder><![CDATA[6]]></sortorder>
    <language><![CDATA[nl]]></language>
    <scale_id><![CDATA[0]]></scale_id>
   </row>
   <row>
    <qid><![CDATA[9829]]></qid>
    <code><![CDATA[6]]></code>
    <answer><![CDATA[-2]]></answer>
    <assessment_value><![CDATA[0]]></assessment_value>
    <sortorder><![CDATA[6]]></sortorder>
    <language><![CDATA[en]]></language>
    <scale_id><![CDATA[0]]></scale_id>
   </row>
   <row>
    <qid><![CDATA[9827]]></qid>
    <code><![CDATA[2]]></code>
    <answer><![CDATA[-2]]></answer>
    <assessment_value><![CDATA[1]]></assessment_value>
    <sortorder><![CDATA[2]]></sortorder>
    <language><![CDATA[nl]]></language>
    <scale_id><![CDATA[0]]></scale_id>
   </row>
   <row>
    <qid><![CDATA[9827]]></qid>
    <code><![CDATA[2]]></code>
    <answer><![CDATA[-2]]></answer>
    <assessment_value><![CDATA[1]]></assessment_value>
    <sortorder><![CDATA[2]]></sortorder>
    <language><![CDATA[en]]></language>
    <scale_id><![CDATA[0]]></scale_id>
   </row>
   <row>
    <qid><![CDATA[9829]]></qid>
    <code><![CDATA[3]]></code>
    <answer><![CDATA[1]]></answer>
    <assessment_value><![CDATA[0]]></assessment_value>
    <sortorder><![CDATA[3]]></sortorder>
    <language><![CDATA[en]]></language>
    <scale_id><![CDATA[0]]></scale_id>
   </row>
   <row>
    <qid><![CDATA[9829]]></qid>
    <code><![CDATA[4]]></code>
    <answer><![CDATA[0]]></answer>
    <assessment_value><![CDATA[0]]></assessment_value>
    <sortorder><![CDATA[4]]></sortorder>
    <language><![CDATA[nl]]></language>
    <scale_id><![CDATA[0]]></scale_id>
   </row>
   <row>
    <qid><![CDATA[9829]]></qid>
    <code><![CDATA[2]]></code>
    <answer><![CDATA[-2]]></answer>
    <assessment_value><![CDATA[0]]></assessment_value>
    <sortorder><![CDATA[2]]></sortorder>
    <language><![CDATA[nl]]></language>
    <scale_id><![CDATA[0]]></scale_id>
   </row>
   <row>
    <qid><![CDATA[9829]]></qid>
    <code><![CDATA[2]]></code>
    <answer><![CDATA[2]]></answer>
    <assessment_value><![CDATA[0]]></assessment_value>
    <sortorder><![CDATA[2]]></sortorder>
    <language><![CDATA[en]]></language>
    <scale_id><![CDATA[0]]></scale_id>
   </row>
   <row>
    <qid><![CDATA[9829]]></qid>
    <code><![CDATA[3]]></code>
    <answer><![CDATA[-1]]></answer>
    <assessment_value><![CDATA[0]]></assessment_value>
    <sortorder><![CDATA[3]]></sortorder>
    <language><![CDATA[nl]]></language>
    <scale_id><![CDATA[0]]></scale_id>
   </row>
   <row>
    <qid><![CDATA[9827]]></qid>
    <code><![CDATA[5]]></code>
    <answer><![CDATA[1]]></answer>
    <assessment_value><![CDATA[1]]></assessment_value>
    <sortorder><![CDATA[5]]></sortorder>
    <language><![CDATA[en]]></language>
    <scale_id><![CDATA[0]]></scale_id>
   </row>
   <row>
    <qid><![CDATA[9827]]></qid>
    <code><![CDATA[4]]></code>
    <answer><![CDATA[0]]></answer>
    <assessment_value><![CDATA[1]]></assessment_value>
    <sortorder><![CDATA[4]]></sortorder>
    <language><![CDATA[nl]]></language>
    <scale_id><![CDATA[0]]></scale_id>
   </row>
   <row>
    <qid><![CDATA[9827]]></qid>
    <code><![CDATA[4]]></code>
    <answer><![CDATA[0]]></answer>
    <assessment_value><![CDATA[1]]></assessment_value>
    <sortorder><![CDATA[4]]></sortorder>
    <language><![CDATA[en]]></language>
    <scale_id><![CDATA[0]]></scale_id>
   </row>
   <row>
    <qid><![CDATA[9827]]></qid>
    <code><![CDATA[3]]></code>
    <answer><![CDATA[-1]]></answer>
    <assessment_value><![CDATA[1]]></assessment_value>
    <sortorder><![CDATA[3]]></sortorder>
    <language><![CDATA[nl]]></language>
    <scale_id><![CDATA[0]]></scale_id>
   </row>
   <row>
    <qid><![CDATA[9827]]></qid>
    <code><![CDATA[3]]></code>
    <answer><![CDATA[-1]]></answer>
    <assessment_value><![CDATA[1]]></assessment_value>
    <sortorder><![CDATA[3]]></sortorder>
    <language><![CDATA[en]]></language>
    <scale_id><![CDATA[0]]></scale_id>
   </row>
   <row>
    <qid><![CDATA[9845]]></qid>
    <code><![CDATA[2]]></code>
    <answer><![CDATA[-2]]></answer>
    <assessment_value><![CDATA[0]]></assessment_value>
    <sortorder><![CDATA[2]]></sortorder>
    <language><![CDATA[nl]]></language>
    <scale_id><![CDATA[0]]></scale_id>
   </row>
   <row>
    <qid><![CDATA[9845]]></qid>
    <code><![CDATA[2]]></code>
    <answer><![CDATA[2]]></answer>
    <assessment_value><![CDATA[0]]></assessment_value>
    <sortorder><![CDATA[2]]></sortorder>
    <language><![CDATA[en]]></language>
    <scale_id><![CDATA[0]]></scale_id>
   </row>
   <row>
    <qid><![CDATA[9845]]></qid>
    <code><![CDATA[3]]></code>
    <answer><![CDATA[-1]]></answer>
    <assessment_value><![CDATA[0]]></assessment_value>
    <sortorder><![CDATA[3]]></sortorder>
    <language><![CDATA[nl]]></language>
    <scale_id><![CDATA[0]]></scale_id>
   </row>
   <row>
    <qid><![CDATA[9845]]></qid>
    <code><![CDATA[3]]></code>
    <answer><![CDATA[1]]></answer>
    <assessment_value><![CDATA[0]]></assessment_value>
    <sortorder><![CDATA[3]]></sortorder>
    <language><![CDATA[en]]></language>
    <scale_id><![CDATA[0]]></scale_id>
   </row>
   <row>
    <qid><![CDATA[9845]]></qid>
    <code><![CDATA[4]]></code>
    <answer><![CDATA[0]]></answer>
    <assessment_value><![CDATA[0]]></assessment_value>
    <sortorder><![CDATA[4]]></sortorder>
    <language><![CDATA[nl]]></language>
    <scale_id><![CDATA[0]]></scale_id>
   </row>
   <row>
    <qid><![CDATA[9845]]></qid>
    <code><![CDATA[4]]></code>
    <answer><![CDATA[0]]></answer>
    <assessment_value><![CDATA[0]]></assessment_value>
    <sortorder><![CDATA[4]]></sortorder>
    <language><![CDATA[en]]></language>
    <scale_id><![CDATA[0]]></scale_id>
   </row>
   <row>
    <qid><![CDATA[9845]]></qid>
    <code><![CDATA[5]]></code>
    <answer><![CDATA[1]]></answer>
    <assessment_value><![CDATA[0]]></assessment_value>
    <sortorder><![CDATA[5]]></sortorder>
    <language><![CDATA[nl]]></language>
    <scale_id><![CDATA[0]]></scale_id>
   </row>
   <row>
    <qid><![CDATA[9845]]></qid>
    <code><![CDATA[1]]></code>
    <answer><![CDATA[Geen sterke punten<br />-3<br />]]></answer>
    <assessment_value><![CDATA[0]]></assessment_value>
    <sortorder><![CDATA[1]]></sortorder>
    <language><![CDATA[nl]]></language>
    <scale_id><![CDATA[0]]></scale_id>
   </row>
   <row>
    <qid><![CDATA[9845]]></qid>
    <code><![CDATA[1]]></code>
    <answer><![CDATA[No strenghts<br />3<br />]]></answer>
    <assessment_value><![CDATA[0]]></assessment_value>
    <sortorder><![CDATA[1]]></sortorder>
    <language><![CDATA[en]]></language>
    <scale_id><![CDATA[0]]></scale_id>
   </row>
   <row>
    <qid><![CDATA[9843]]></qid>
    <code><![CDATA[1]]></code>
    <answer><![CDATA[Geen sterke punten<br />-3<br />]]></answer>
    <assessment_value><![CDATA[1]]></assessment_value>
    <sortorder><![CDATA[1]]></sortorder>
    <language><![CDATA[nl]]></language>
    <scale_id><![CDATA[0]]></scale_id>
   </row>
   <row>
    <qid><![CDATA[9843]]></qid>
    <code><![CDATA[1]]></code>
    <answer><![CDATA[No strenghts<br />-3<br />]]></answer>
    <assessment_value><![CDATA[1]]></assessment_value>
    <sortorder><![CDATA[1]]></sortorder>
    <language><![CDATA[en]]></language>
    <scale_id><![CDATA[0]]></scale_id>
   </row>
   <row>
    <qid><![CDATA[9777]]></qid>
    <code><![CDATA[4]]></code>
    <answer><![CDATA[0]]></answer>
    <assessment_value><![CDATA[1]]></assessment_value>
    <sortorder><![CDATA[4]]></sortorder>
    <language><![CDATA[en]]></language>
    <scale_id><![CDATA[0]]></scale_id>
   </row>
   <row>
    <qid><![CDATA[9884]]></qid>
    <code><![CDATA[2]]></code>
    <answer><![CDATA[-2]]></answer>
    <assessment_value><![CDATA[1]]></assessment_value>
    <sortorder><![CDATA[2]]></sortorder>
    <language><![CDATA[en]]></language>
    <scale_id><![CDATA[0]]></scale_id>
   </row>
   <row>
    <qid><![CDATA[9779]]></qid>
    <code><![CDATA[6]]></code>
    <answer><![CDATA[2]]></answer>
    <assessment_value><![CDATA[1]]></assessment_value>
    <sortorder><![CDATA[6]]></sortorder>
    <language><![CDATA[nl]]></language>
    <scale_id><![CDATA[0]]></scale_id>
   </row>
   <row>
    <qid><![CDATA[9884]]></qid>
    <code><![CDATA[3]]></code>
    <answer><![CDATA[-1]]></answer>
    <assessment_value><![CDATA[1]]></assessment_value>
    <sortorder><![CDATA[3]]></sortorder>
    <language><![CDATA[nl]]></language>
    <scale_id><![CDATA[0]]></scale_id>
   </row>
   <row>
    <qid><![CDATA[9779]]></qid>
    <code><![CDATA[5]]></code>
    <answer><![CDATA[1]]></answer>
    <assessment_value><![CDATA[1]]></assessment_value>
    <sortorder><![CDATA[5]]></sortorder>
    <language><![CDATA[en]]></language>
    <scale_id><![CDATA[0]]></scale_id>
   </row>
   <row>
    <qid><![CDATA[9779]]></qid>
    <code><![CDATA[5]]></code>
    <answer><![CDATA[1]]></answer>
    <assessment_value><![CDATA[1]]></assessment_value>
    <sortorder><![CDATA[5]]></sortorder>
    <language><![CDATA[nl]]></language>
    <scale_id><![CDATA[0]]></scale_id>
   </row>
   <row>
    <qid><![CDATA[9882]]></qid>
    <code><![CDATA[3]]></code>
    <answer><![CDATA[-1]]></answer>
    <assessment_value><![CDATA[0]]></assessment_value>
    <sortorder><![CDATA[3]]></sortorder>
    <language><![CDATA[en]]></language>
    <scale_id><![CDATA[0]]></scale_id>
   </row>
   <row>
    <qid><![CDATA[9882]]></qid>
    <code><![CDATA[4]]></code>
    <answer><![CDATA[0]]></answer>
    <assessment_value><![CDATA[0]]></assessment_value>
    <sortorder><![CDATA[4]]></sortorder>
    <language><![CDATA[nl]]></language>
    <scale_id><![CDATA[0]]></scale_id>
   </row>
   <row>
    <qid><![CDATA[9882]]></qid>
    <code><![CDATA[4]]></code>
    <answer><![CDATA[0]]></answer>
    <assessment_value><![CDATA[0]]></assessment_value>
    <sortorder><![CDATA[4]]></sortorder>
    <language><![CDATA[en]]></language>
    <scale_id><![CDATA[0]]></scale_id>
   </row>
   <row>
    <qid><![CDATA[9884]]></qid>
    <code><![CDATA[2]]></code>
    <answer><![CDATA[-2]]></answer>
    <assessment_value><![CDATA[1]]></assessment_value>
    <sortorder><![CDATA[2]]></sortorder>
    <language><![CDATA[nl]]></language>
    <scale_id><![CDATA[0]]></scale_id>
   </row>
   <row>
    <qid><![CDATA[9777]]></qid>
    <code><![CDATA[5]]></code>
    <answer><![CDATA[1]]></answer>
    <assessment_value><![CDATA[1]]></assessment_value>
    <sortorder><![CDATA[5]]></sortorder>
    <language><![CDATA[nl]]></language>
    <scale_id><![CDATA[0]]></scale_id>
   </row>
   <row>
    <qid><![CDATA[9856]]></qid>
    <code><![CDATA[6]]></code>
    <answer><![CDATA[2]]></answer>
    <assessment_value><![CDATA[1]]></assessment_value>
    <sortorder><![CDATA[6]]></sortorder>
    <language><![CDATA[en]]></language>
    <scale_id><![CDATA[0]]></scale_id>
   </row>
   <row>
    <qid><![CDATA[9833]]></qid>
    <code><![CDATA[5]]></code>
    <answer><![CDATA[1]]></answer>
    <assessment_value><![CDATA[0]]></assessment_value>
    <sortorder><![CDATA[5]]></sortorder>
    <language><![CDATA[nl]]></language>
    <scale_id><![CDATA[0]]></scale_id>
   </row>
   <row>
    <qid><![CDATA[9833]]></qid>
    <code><![CDATA[5]]></code>
    <answer><![CDATA[1]]></answer>
    <assessment_value><![CDATA[0]]></assessment_value>
    <sortorder><![CDATA[5]]></sortorder>
    <language><![CDATA[en]]></language>
    <scale_id><![CDATA[0]]></scale_id>
   </row>
   <row>
    <qid><![CDATA[9833]]></qid>
    <code><![CDATA[4]]></code>
    <answer><![CDATA[0]]></answer>
    <assessment_value><![CDATA[0]]></assessment_value>
    <sortorder><![CDATA[4]]></sortorder>
    <language><![CDATA[nl]]></language>
    <scale_id><![CDATA[0]]></scale_id>
   </row>
   <row>
    <qid><![CDATA[9833]]></qid>
    <code><![CDATA[4]]></code>
    <answer><![CDATA[0]]></answer>
    <assessment_value><![CDATA[0]]></assessment_value>
    <sortorder><![CDATA[4]]></sortorder>
    <language><![CDATA[en]]></language>
    <scale_id><![CDATA[0]]></scale_id>
   </row>
   <row>
    <qid><![CDATA[9835]]></qid>
    <code><![CDATA[5]]></code>
    <answer><![CDATA[1]]></answer>
    <assessment_value><![CDATA[1]]></assessment_value>
    <sortorder><![CDATA[5]]></sortorder>
    <language><![CDATA[nl]]></language>
    <scale_id><![CDATA[0]]></scale_id>
   </row>
   <row>
    <qid><![CDATA[9835]]></qid>
    <code><![CDATA[3]]></code>
    <answer><![CDATA[-1]]></answer>
    <assessment_value><![CDATA[1]]></assessment_value>
    <sortorder><![CDATA[3]]></sortorder>
    <language><![CDATA[en]]></language>
    <scale_id><![CDATA[0]]></scale_id>
   </row>
   <row>
    <qid><![CDATA[9835]]></qid>
    <code><![CDATA[4]]></code>
    <answer><![CDATA[0]]></answer>
    <assessment_value><![CDATA[1]]></assessment_value>
    <sortorder><![CDATA[4]]></sortorder>
    <language><![CDATA[nl]]></language>
    <scale_id><![CDATA[0]]></scale_id>
   </row>
   <row>
    <qid><![CDATA[9835]]></qid>
    <code><![CDATA[2]]></code>
    <answer><![CDATA[-2]]></answer>
    <assessment_value><![CDATA[1]]></assessment_value>
    <sortorder><![CDATA[2]]></sortorder>
    <language><![CDATA[en]]></language>
    <scale_id><![CDATA[0]]></scale_id>
   </row>
   <row>
    <qid><![CDATA[9835]]></qid>
    <code><![CDATA[3]]></code>
    <answer><![CDATA[-1]]></answer>
    <assessment_value><![CDATA[1]]></assessment_value>
    <sortorder><![CDATA[3]]></sortorder>
    <language><![CDATA[nl]]></language>
    <scale_id><![CDATA[0]]></scale_id>
   </row>
   <row>
    <qid><![CDATA[9835]]></qid>
    <code><![CDATA[1]]></code>
    <answer><![CDATA[Geheel eens <br />-3<br />]]></answer>
    <assessment_value><![CDATA[1]]></assessment_value>
    <sortorder><![CDATA[1]]></sortorder>
    <language><![CDATA[nl]]></language>
    <scale_id><![CDATA[0]]></scale_id>
   </row>
   <row>
    <qid><![CDATA[9835]]></qid>
    <code><![CDATA[1]]></code>
    <answer><![CDATA[Completely agree<br />-3<br />]]></answer>
    <assessment_value><![CDATA[1]]></assessment_value>
    <sortorder><![CDATA[1]]></sortorder>
    <language><![CDATA[en]]></language>
    <scale_id><![CDATA[0]]></scale_id>
   </row>
   <row>
    <qid><![CDATA[9914]]></qid>
    <code><![CDATA[2]]></code>
    <answer><![CDATA[-2]]></answer>
    <assessment_value><![CDATA[1]]></assessment_value>
    <sortorder><![CDATA[2]]></sortorder>
    <language><![CDATA[en]]></language>
    <scale_id><![CDATA[0]]></scale_id>
   </row>
   <row>
    <qid><![CDATA[9914]]></qid>
    <code><![CDATA[1]]></code>
    <answer><![CDATA[Extreem angstig <br />-3<br />]]></answer>
    <assessment_value><![CDATA[1]]></assessment_value>
    <sortorder><![CDATA[1]]></sortorder>
    <language><![CDATA[nl]]></language>
    <scale_id><![CDATA[0]]></scale_id>
   </row>
   <row>
    <qid><![CDATA[9914]]></qid>
    <code><![CDATA[1]]></code>
    <answer><![CDATA[Extremely anxious<br />-3<br />]]></answer>
    <assessment_value><![CDATA[1]]></assessment_value>
    <sortorder><![CDATA[1]]></sortorder>
    <language><![CDATA[en]]></language>
    <scale_id><![CDATA[0]]></scale_id>
   </row>
   <row>
    <qid><![CDATA[9916]]></qid>
    <code><![CDATA[5]]></code>
    <answer><![CDATA[1]]></answer>
    <assessment_value><![CDATA[0]]></assessment_value>
    <sortorder><![CDATA[5]]></sortorder>
    <language><![CDATA[en]]></language>
    <scale_id><![CDATA[0]]></scale_id>
   </row>
   <row>
    <qid><![CDATA[9839]]></qid>
    <code><![CDATA[7]]></code>
    <answer><![CDATA[Significant weaknesses<br />3<br />]]></answer>
    <assessment_value><![CDATA[1]]></assessment_value>
    <sortorder><![CDATA[7]]></sortorder>
    <language><![CDATA[en]]></language>
    <scale_id><![CDATA[0]]></scale_id>
   </row>
   <row>
    <qid><![CDATA[9839]]></qid>
    <code><![CDATA[7]]></code>
    <answer><![CDATA[Opvallend veel zwakke punten<br />3<br />]]></answer>
    <assessment_value><![CDATA[1]]></assessment_value>
    <sortorder><![CDATA[7]]></sortorder>
    <language><![CDATA[nl]]></language>
    <scale_id><![CDATA[0]]></scale_id>
   </row>
   <row>
    <qid><![CDATA[9839]]></qid>
    <code><![CDATA[6]]></code>
    <answer><![CDATA[2]]></answer>
    <assessment_value><![CDATA[1]]></assessment_value>
    <sortorder><![CDATA[6]]></sortorder>
    <language><![CDATA[nl]]></language>
    <scale_id><![CDATA[0]]></scale_id>
   </row>
   <row>
    <qid><![CDATA[9839]]></qid>
    <code><![CDATA[6]]></code>
    <answer><![CDATA[2]]></answer>
    <assessment_value><![CDATA[1]]></assessment_value>
    <sortorder><![CDATA[6]]></sortorder>
    <language><![CDATA[en]]></language>
    <scale_id><![CDATA[0]]></scale_id>
   </row>
   <row>
    <qid><![CDATA[9839]]></qid>
    <code><![CDATA[5]]></code>
    <answer><![CDATA[1]]></answer>
    <assessment_value><![CDATA[1]]></assessment_value>
    <sortorder><![CDATA[5]]></sortorder>
    <language><![CDATA[nl]]></language>
    <scale_id><![CDATA[0]]></scale_id>
   </row>
   <row>
    <qid><![CDATA[9841]]></qid>
    <code><![CDATA[5]]></code>
    <answer><![CDATA[1]]></answer>
    <assessment_value><![CDATA[0]]></assessment_value>
    <sortorder><![CDATA[5]]></sortorder>
    <language><![CDATA[en]]></language>
    <scale_id><![CDATA[0]]></scale_id>
   </row>
   <row>
    <qid><![CDATA[9841]]></qid>
    <code><![CDATA[1]]></code>
    <answer><![CDATA[Geen zwakke punten<br />-3<br />]]></answer>
    <assessment_value><![CDATA[0]]></assessment_value>
    <sortorder><![CDATA[1]]></sortorder>
    <language><![CDATA[nl]]></language>
    <scale_id><![CDATA[0]]></scale_id>
   </row>
   <row>
    <qid><![CDATA[9841]]></qid>
    <code><![CDATA[1]]></code>
    <answer><![CDATA[No weaknesses<br />-3<br />]]></answer>
    <assessment_value><![CDATA[0]]></assessment_value>
    <sortorder><![CDATA[1]]></sortorder>
    <language><![CDATA[en]]></language>
    <scale_id><![CDATA[0]]></scale_id>
   </row>
   <row>
    <qid><![CDATA[9924]]></qid>
    <code><![CDATA[1]]></code>
    <answer><![CDATA[Extreem ongemakkelijk<br />-3<br />]]></answer>
    <assessment_value><![CDATA[0]]></assessment_value>
    <sortorder><![CDATA[1]]></sortorder>
    <language><![CDATA[nl]]></language>
    <scale_id><![CDATA[0]]></scale_id>
   </row>
   <row>
    <qid><![CDATA[9849]]></qid>
    <code><![CDATA[4]]></code>
    <answer><![CDATA[0]]></answer>
    <assessment_value><![CDATA[0]]></assessment_value>
    <sortorder><![CDATA[4]]></sortorder>
    <language><![CDATA[nl]]></language>
    <scale_id><![CDATA[0]]></scale_id>
   </row>
   <row>
    <qid><![CDATA[9849]]></qid>
    <code><![CDATA[4]]></code>
    <answer><![CDATA[0]]></answer>
    <assessment_value><![CDATA[0]]></assessment_value>
    <sortorder><![CDATA[4]]></sortorder>
    <language><![CDATA[en]]></language>
    <scale_id><![CDATA[0]]></scale_id>
   </row>
   <row>
    <qid><![CDATA[9849]]></qid>
    <code><![CDATA[5]]></code>
    <answer><![CDATA[1]]></answer>
    <assessment_value><![CDATA[0]]></assessment_value>
    <sortorder><![CDATA[5]]></sortorder>
    <language><![CDATA[nl]]></language>
    <scale_id><![CDATA[0]]></scale_id>
   </row>
   <row>
    <qid><![CDATA[9849]]></qid>
    <code><![CDATA[5]]></code>
    <answer><![CDATA[1]]></answer>
    <assessment_value><![CDATA[0]]></assessment_value>
    <sortorder><![CDATA[5]]></sortorder>
    <language><![CDATA[en]]></language>
    <scale_id><![CDATA[0]]></scale_id>
   </row>
   <row>
    <qid><![CDATA[9849]]></qid>
    <code><![CDATA[6]]></code>
    <answer><![CDATA[2]]></answer>
    <assessment_value><![CDATA[0]]></assessment_value>
    <sortorder><![CDATA[6]]></sortorder>
    <language><![CDATA[nl]]></language>
    <scale_id><![CDATA[0]]></scale_id>
   </row>
   <row>
    <qid><![CDATA[9849]]></qid>
    <code><![CDATA[6]]></code>
    <answer><![CDATA[2]]></answer>
    <assessment_value><![CDATA[0]]></assessment_value>
    <sortorder><![CDATA[6]]></sortorder>
    <language><![CDATA[en]]></language>
    <scale_id><![CDATA[0]]></scale_id>
   </row>
   <row>
    <qid><![CDATA[9849]]></qid>
    <code><![CDATA[7]]></code>
    <answer><![CDATA[Helemaal niet belangrijk<br />3<br />]]></answer>
    <assessment_value><![CDATA[0]]></assessment_value>
    <sortorder><![CDATA[7]]></sortorder>
    <language><![CDATA[nl]]></language>
    <scale_id><![CDATA[0]]></scale_id>
   </row>
   <row>
    <qid><![CDATA[9849]]></qid>
    <code><![CDATA[7]]></code>
    <answer><![CDATA[Not important<br />3<br />]]></answer>
    <assessment_value><![CDATA[0]]></assessment_value>
    <sortorder><![CDATA[7]]></sortorder>
    <language><![CDATA[en]]></language>
    <scale_id><![CDATA[0]]></scale_id>
   </row>
   <row>
    <qid><![CDATA[9851]]></qid>
    <code><![CDATA[4]]></code>
    <answer><![CDATA[0]]></answer>
    <assessment_value><![CDATA[1]]></assessment_value>
    <sortorder><![CDATA[4]]></sortorder>
    <language><![CDATA[en]]></language>
    <scale_id><![CDATA[0]]></scale_id>
   </row>
   <row>
    <qid><![CDATA[9851]]></qid>
    <code><![CDATA[5]]></code>
    <answer><![CDATA[1]]></answer>
    <assessment_value><![CDATA[1]]></assessment_value>
    <sortorder><![CDATA[5]]></sortorder>
    <language><![CDATA[nl]]></language>
    <scale_id><![CDATA[0]]></scale_id>
   </row>
   <row>
    <qid><![CDATA[9851]]></qid>
    <code><![CDATA[5]]></code>
    <answer><![CDATA[1]]></answer>
    <assessment_value><![CDATA[1]]></assessment_value>
    <sortorder><![CDATA[5]]></sortorder>
    <language><![CDATA[en]]></language>
    <scale_id><![CDATA[0]]></scale_id>
   </row>
   <row>
    <qid><![CDATA[9851]]></qid>
    <code><![CDATA[6]]></code>
    <answer><![CDATA[2]]></answer>
    <assessment_value><![CDATA[1]]></assessment_value>
    <sortorder><![CDATA[6]]></sortorder>
    <language><![CDATA[nl]]></language>
    <scale_id><![CDATA[0]]></scale_id>
   </row>
   <row>
    <qid><![CDATA[9851]]></qid>
    <code><![CDATA[6]]></code>
    <answer><![CDATA[2]]></answer>
    <assessment_value><![CDATA[1]]></assessment_value>
    <sortorder><![CDATA[6]]></sortorder>
    <language><![CDATA[en]]></language>
    <scale_id><![CDATA[0]]></scale_id>
   </row>
   <row>
    <qid><![CDATA[9853]]></qid>
    <code><![CDATA[7]]></code>
    <answer><![CDATA[Not a lot of effort<br />3<br />]]></answer>
    <assessment_value><![CDATA[0]]></assessment_value>
    <sortorder><![CDATA[7]]></sortorder>
    <language><![CDATA[en]]></language>
    <scale_id><![CDATA[0]]></scale_id>
   </row>
   <row>
    <qid><![CDATA[9853]]></qid>
    <code><![CDATA[6]]></code>
    <answer><![CDATA[2]]></answer>
    <assessment_value><![CDATA[0]]></assessment_value>
    <sortorder><![CDATA[6]]></sortorder>
    <language><![CDATA[en]]></language>
    <scale_id><![CDATA[0]]></scale_id>
   </row>
   <row>
    <qid><![CDATA[9853]]></qid>
    <code><![CDATA[7]]></code>
    <answer><![CDATA[Weinig moeite<br />3<br />]]></answer>
    <assessment_value><![CDATA[0]]></assessment_value>
    <sortorder><![CDATA[7]]></sortorder>
    <language><![CDATA[nl]]></language>
    <scale_id><![CDATA[0]]></scale_id>
   </row>
   <row>
    <qid><![CDATA[9853]]></qid>
    <code><![CDATA[5]]></code>
    <answer><![CDATA[1]]></answer>
    <assessment_value><![CDATA[0]]></assessment_value>
    <sortorder><![CDATA[5]]></sortorder>
    <language><![CDATA[en]]></language>
    <scale_id><![CDATA[0]]></scale_id>
   </row>
   <row>
    <qid><![CDATA[9853]]></qid>
    <code><![CDATA[6]]></code>
    <answer><![CDATA[2]]></answer>
    <assessment_value><![CDATA[0]]></assessment_value>
    <sortorder><![CDATA[6]]></sortorder>
    <language><![CDATA[nl]]></language>
    <scale_id><![CDATA[0]]></scale_id>
   </row>
   <row>
    <qid><![CDATA[9851]]></qid>
    <code><![CDATA[7]]></code>
    <answer><![CDATA[Not a lot of effort<br />3<br />]]></answer>
    <assessment_value><![CDATA[1]]></assessment_value>
    <sortorder><![CDATA[7]]></sortorder>
    <language><![CDATA[en]]></language>
    <scale_id><![CDATA[0]]></scale_id>
   </row>
   <row>
    <qid><![CDATA[9890]]></qid>
    <code><![CDATA[6]]></code>
    <answer><![CDATA[2]]></answer>
    <assessment_value><![CDATA[0]]></assessment_value>
    <sortorder><![CDATA[6]]></sortorder>
    <language><![CDATA[nl]]></language>
    <scale_id><![CDATA[0]]></scale_id>
   </row>
   <row>
    <qid><![CDATA[9890]]></qid>
    <code><![CDATA[6]]></code>
    <answer><![CDATA[2]]></answer>
    <assessment_value><![CDATA[0]]></assessment_value>
    <sortorder><![CDATA[6]]></sortorder>
    <language><![CDATA[en]]></language>
    <scale_id><![CDATA[0]]></scale_id>
   </row>
   <row>
    <qid><![CDATA[9892]]></qid>
    <code><![CDATA[2]]></code>
    <answer><![CDATA[-2]]></answer>
    <assessment_value><![CDATA[1]]></assessment_value>
    <sortorder><![CDATA[2]]></sortorder>
    <language><![CDATA[en]]></language>
    <scale_id><![CDATA[0]]></scale_id>
   </row>
   <row>
    <qid><![CDATA[9892]]></qid>
    <code><![CDATA[3]]></code>
    <answer><![CDATA[-1]]></answer>
    <assessment_value><![CDATA[1]]></assessment_value>
    <sortorder><![CDATA[3]]></sortorder>
    <language><![CDATA[nl]]></language>
    <scale_id><![CDATA[0]]></scale_id>
   </row>
   <row>
    <qid><![CDATA[9892]]></qid>
    <code><![CDATA[3]]></code>
    <answer><![CDATA[-1]]></answer>
    <assessment_value><![CDATA[1]]></assessment_value>
    <sortorder><![CDATA[3]]></sortorder>
    <language><![CDATA[en]]></language>
    <scale_id><![CDATA[0]]></scale_id>
   </row>
   <row>
    <qid><![CDATA[9892]]></qid>
    <code><![CDATA[4]]></code>
    <answer><![CDATA[0]]></answer>
    <assessment_value><![CDATA[1]]></assessment_value>
    <sortorder><![CDATA[4]]></sortorder>
    <language><![CDATA[nl]]></language>
    <scale_id><![CDATA[0]]></scale_id>
   </row>
   <row>
    <qid><![CDATA[9892]]></qid>
    <code><![CDATA[4]]></code>
    <answer><![CDATA[0]]></answer>
    <assessment_value><![CDATA[1]]></assessment_value>
    <sortorder><![CDATA[4]]></sortorder>
    <language><![CDATA[en]]></language>
    <scale_id><![CDATA[0]]></scale_id>
   </row>
   <row>
    <qid><![CDATA[9894]]></qid>
    <code><![CDATA[5]]></code>
    <answer><![CDATA[1]]></answer>
    <assessment_value><![CDATA[0]]></assessment_value>
    <sortorder><![CDATA[5]]></sortorder>
    <language><![CDATA[nl]]></language>
    <scale_id><![CDATA[0]]></scale_id>
   </row>
   <row>
    <qid><![CDATA[9894]]></qid>
    <code><![CDATA[5]]></code>
    <answer><![CDATA[1]]></answer>
    <assessment_value><![CDATA[0]]></assessment_value>
    <sortorder><![CDATA[5]]></sortorder>
    <language><![CDATA[en]]></language>
    <scale_id><![CDATA[0]]></scale_id>
   </row>
   <row>
    <qid><![CDATA[9894]]></qid>
    <code><![CDATA[6]]></code>
    <answer><![CDATA[2]]></answer>
    <assessment_value><![CDATA[0]]></assessment_value>
    <sortorder><![CDATA[6]]></sortorder>
    <language><![CDATA[nl]]></language>
    <scale_id><![CDATA[0]]></scale_id>
   </row>
   <row>
    <qid><![CDATA[9894]]></qid>
    <code><![CDATA[6]]></code>
    <answer><![CDATA[2]]></answer>
    <assessment_value><![CDATA[0]]></assessment_value>
    <sortorder><![CDATA[6]]></sortorder>
    <language><![CDATA[en]]></language>
    <scale_id><![CDATA[0]]></scale_id>
   </row>
   <row>
    <qid><![CDATA[9901]]></qid>
    <code><![CDATA[7]]></code>
    <answer><![CDATA[Completely certain<br />3<br />]]></answer>
    <assessment_value><![CDATA[1]]></assessment_value>
    <sortorder><![CDATA[7]]></sortorder>
    <language><![CDATA[en]]></language>
    <scale_id><![CDATA[0]]></scale_id>
   </row>
   <row>
    <qid><![CDATA[9901]]></qid>
    <code><![CDATA[6]]></code>
    <answer><![CDATA[2]]></answer>
    <assessment_value><![CDATA[1]]></assessment_value>
    <sortorder><![CDATA[6]]></sortorder>
    <language><![CDATA[en]]></language>
    <scale_id><![CDATA[0]]></scale_id>
   </row>
   <row>
    <qid><![CDATA[9901]]></qid>
    <code><![CDATA[7]]></code>
    <answer><![CDATA[Zeer hoog<br />3<br />]]></answer>
    <assessment_value><![CDATA[1]]></assessment_value>
    <sortorder><![CDATA[7]]></sortorder>
    <language><![CDATA[nl]]></language>
    <scale_id><![CDATA[0]]></scale_id>
   </row>
   <row>
    <qid><![CDATA[9901]]></qid>
    <code><![CDATA[5]]></code>
    <answer><![CDATA[1]]></answer>
    <assessment_value><![CDATA[1]]></assessment_value>
    <sortorder><![CDATA[5]]></sortorder>
    <language><![CDATA[en]]></language>
    <scale_id><![CDATA[0]]></scale_id>
   </row>
   <row>
    <qid><![CDATA[9901]]></qid>
    <code><![CDATA[6]]></code>
    <answer><![CDATA[2]]></answer>
    <assessment_value><![CDATA[1]]></assessment_value>
    <sortorder><![CDATA[6]]></sortorder>
    <language><![CDATA[nl]]></language>
    <scale_id><![CDATA[0]]></scale_id>
   </row>
   <row>
    <qid><![CDATA[9903]]></qid>
    <code><![CDATA[4]]></code>
    <answer><![CDATA[0]]></answer>
    <assessment_value><![CDATA[0]]></assessment_value>
    <sortorder><![CDATA[4]]></sortorder>
    <language><![CDATA[nl]]></language>
    <scale_id><![CDATA[0]]></scale_id>
   </row>
   <row>
    <qid><![CDATA[9903]]></qid>
    <code><![CDATA[2]]></code>
    <answer><![CDATA[-2]]></answer>
    <assessment_value><![CDATA[0]]></assessment_value>
    <sortorder><![CDATA[2]]></sortorder>
    <language><![CDATA[nl]]></language>
    <scale_id><![CDATA[0]]></scale_id>
   </row>
   <row>
    <qid><![CDATA[9903]]></qid>
    <code><![CDATA[2]]></code>
    <answer><![CDATA[-2]]></answer>
    <assessment_value><![CDATA[0]]></assessment_value>
    <sortorder><![CDATA[2]]></sortorder>
    <language><![CDATA[en]]></language>
    <scale_id><![CDATA[0]]></scale_id>
   </row>
   <row>
    <qid><![CDATA[9903]]></qid>
    <code><![CDATA[3]]></code>
    <answer><![CDATA[-1]]></answer>
    <assessment_value><![CDATA[0]]></assessment_value>
    <sortorder><![CDATA[3]]></sortorder>
    <language><![CDATA[nl]]></language>
    <scale_id><![CDATA[0]]></scale_id>
   </row>
   <row>
    <qid><![CDATA[9906]]></qid>
    <code><![CDATA[2]]></code>
    <answer><![CDATA[-2]]></answer>
    <assessment_value><![CDATA[1]]></assessment_value>
    <sortorder><![CDATA[2]]></sortorder>
    <language><![CDATA[en]]></language>
    <scale_id><![CDATA[0]]></scale_id>
   </row>
   <row>
    <qid><![CDATA[9906]]></qid>
    <code><![CDATA[3]]></code>
    <answer><![CDATA[-1]]></answer>
    <assessment_value><![CDATA[1]]></assessment_value>
    <sortorder><![CDATA[3]]></sortorder>
    <language><![CDATA[nl]]></language>
    <scale_id><![CDATA[0]]></scale_id>
   </row>
   <row>
    <qid><![CDATA[9906]]></qid>
    <code><![CDATA[3]]></code>
    <answer><![CDATA[-1]]></answer>
    <assessment_value><![CDATA[1]]></assessment_value>
    <sortorder><![CDATA[3]]></sortorder>
    <language><![CDATA[en]]></language>
    <scale_id><![CDATA[0]]></scale_id>
   </row>
   <row>
    <qid><![CDATA[9906]]></qid>
    <code><![CDATA[4]]></code>
    <answer><![CDATA[0]]></answer>
    <assessment_value><![CDATA[1]]></assessment_value>
    <sortorder><![CDATA[4]]></sortorder>
    <language><![CDATA[nl]]></language>
    <scale_id><![CDATA[0]]></scale_id>
   </row>
   <row>
    <qid><![CDATA[9906]]></qid>
    <code><![CDATA[4]]></code>
    <answer><![CDATA[0]]></answer>
    <assessment_value><![CDATA[1]]></assessment_value>
    <sortorder><![CDATA[4]]></sortorder>
    <language><![CDATA[en]]></language>
    <scale_id><![CDATA[0]]></scale_id>
   </row>
   <row>
    <qid><![CDATA[9908]]></qid>
    <code><![CDATA[4]]></code>
    <answer><![CDATA[0]]></answer>
    <assessment_value><![CDATA[0]]></assessment_value>
    <sortorder><![CDATA[4]]></sortorder>
    <language><![CDATA[nl]]></language>
    <scale_id><![CDATA[0]]></scale_id>
   </row>
   <row>
    <qid><![CDATA[9908]]></qid>
    <code><![CDATA[2]]></code>
    <answer><![CDATA[-2]]></answer>
    <assessment_value><![CDATA[0]]></assessment_value>
    <sortorder><![CDATA[2]]></sortorder>
    <language><![CDATA[nl]]></language>
    <scale_id><![CDATA[0]]></scale_id>
   </row>
   <row>
    <qid><![CDATA[9908]]></qid>
    <code><![CDATA[2]]></code>
    <answer><![CDATA[-2]]></answer>
    <assessment_value><![CDATA[0]]></assessment_value>
    <sortorder><![CDATA[2]]></sortorder>
    <language><![CDATA[en]]></language>
    <scale_id><![CDATA[0]]></scale_id>
   </row>
   <row>
    <qid><![CDATA[9908]]></qid>
    <code><![CDATA[3]]></code>
    <answer><![CDATA[-1]]></answer>
    <assessment_value><![CDATA[0]]></assessment_value>
    <sortorder><![CDATA[3]]></sortorder>
    <language><![CDATA[nl]]></language>
    <scale_id><![CDATA[0]]></scale_id>
   </row>
   <row>
    <qid><![CDATA[9910]]></qid>
    <code><![CDATA[7]]></code>
    <answer><![CDATA[3]]></answer>
    <assessment_value><![CDATA[1]]></assessment_value>
    <sortorder><![CDATA[7]]></sortorder>
    <language><![CDATA[nl]]></language>
    <scale_id><![CDATA[0]]></scale_id>
   </row>
   <row>
    <qid><![CDATA[9910]]></qid>
    <code><![CDATA[7]]></code>
    <answer><![CDATA[3]]></answer>
    <assessment_value><![CDATA[1]]></assessment_value>
    <sortorder><![CDATA[7]]></sortorder>
    <language><![CDATA[en]]></language>
    <scale_id><![CDATA[0]]></scale_id>
   </row>
   <row>
    <qid><![CDATA[9910]]></qid>
    <code><![CDATA[4]]></code>
    <answer><![CDATA[<i>A en B even lang bestudeerden</i><br />0]]></answer>
    <assessment_value><![CDATA[1]]></assessment_value>
    <sortorder><![CDATA[4]]></sortorder>
    <language><![CDATA[nl]]></language>
    <scale_id><![CDATA[0]]></scale_id>
   </row>
   <row>
    <qid><![CDATA[9910]]></qid>
    <code><![CDATA[4]]></code>
    <answer><![CDATA[<i>the same amount of time for both A and B</i><br />0]]></answer>
    <assessment_value><![CDATA[1]]></assessment_value>
    <sortorder><![CDATA[4]]></sortorder>
    <language><![CDATA[en]]></language>
    <scale_id><![CDATA[0]]></scale_id>
   </row>
   <row>
    <qid><![CDATA[9918]]></qid>
    <code><![CDATA[7]]></code>
    <answer><![CDATA[Helemaal niet gestrest<br />3<br />]]></answer>
    <assessment_value><![CDATA[1]]></assessment_value>
    <sortorder><![CDATA[7]]></sortorder>
    <language><![CDATA[nl]]></language>
    <scale_id><![CDATA[0]]></scale_id>
   </row>
   <row>
    <qid><![CDATA[9833]]></qid>
    <code><![CDATA[6]]></code>
    <answer><![CDATA[2]]></answer>
    <assessment_value><![CDATA[0]]></assessment_value>
    <sortorder><![CDATA[6]]></sortorder>
    <language><![CDATA[en]]></language>
    <scale_id><![CDATA[0]]></scale_id>
   </row>
   <row>
    <qid><![CDATA[9833]]></qid>
    <code><![CDATA[7]]></code>
    <answer><![CDATA[Heeft veel effect<br />3<br />]]></answer>
    <assessment_value><![CDATA[0]]></assessment_value>
    <sortorder><![CDATA[7]]></sortorder>
    <language><![CDATA[nl]]></language>
    <scale_id><![CDATA[0]]></scale_id>
   </row>
   <row>
    <qid><![CDATA[9833]]></qid>
    <code><![CDATA[7]]></code>
    <answer><![CDATA[Effective<br />3<br />]]></answer>
    <assessment_value><![CDATA[0]]></assessment_value>
    <sortorder><![CDATA[7]]></sortorder>
    <language><![CDATA[en]]></language>
    <scale_id><![CDATA[0]]></scale_id>
   </row>
   <row>
    <qid><![CDATA[9916]]></qid>
    <code><![CDATA[6]]></code>
    <answer><![CDATA[2]]></answer>
    <assessment_value><![CDATA[0]]></assessment_value>
    <sortorder><![CDATA[6]]></sortorder>
    <language><![CDATA[en]]></language>
    <scale_id><![CDATA[0]]></scale_id>
   </row>
   <row>
    <qid><![CDATA[9916]]></qid>
    <code><![CDATA[5]]></code>
    <answer><![CDATA[1]]></answer>
    <assessment_value><![CDATA[0]]></assessment_value>
    <sortorder><![CDATA[5]]></sortorder>
    <language><![CDATA[nl]]></language>
    <scale_id><![CDATA[0]]></scale_id>
   </row>
   <row>
    <qid><![CDATA[9839]]></qid>
    <code><![CDATA[5]]></code>
    <answer><![CDATA[1]]></answer>
    <assessment_value><![CDATA[1]]></assessment_value>
    <sortorder><![CDATA[5]]></sortorder>
    <language><![CDATA[en]]></language>
    <scale_id><![CDATA[0]]></scale_id>
   </row>
   <row>
    <qid><![CDATA[9839]]></qid>
    <code><![CDATA[4]]></code>
    <answer><![CDATA[0]]></answer>
    <assessment_value><![CDATA[1]]></assessment_value>
    <sortorder><![CDATA[4]]></sortorder>
    <language><![CDATA[nl]]></language>
    <scale_id><![CDATA[0]]></scale_id>
   </row>
   <row>
    <qid><![CDATA[9839]]></qid>
    <code><![CDATA[4]]></code>
    <answer><![CDATA[0]]></answer>
    <assessment_value><![CDATA[1]]></assessment_value>
    <sortorder><![CDATA[4]]></sortorder>
    <language><![CDATA[en]]></language>
    <scale_id><![CDATA[0]]></scale_id>
   </row>
   <row>
    <qid><![CDATA[9839]]></qid>
    <code><![CDATA[3]]></code>
    <answer><![CDATA[-1]]></answer>
    <assessment_value><![CDATA[1]]></assessment_value>
    <sortorder><![CDATA[3]]></sortorder>
    <language><![CDATA[nl]]></language>
    <scale_id><![CDATA[0]]></scale_id>
   </row>
   <row>
    <qid><![CDATA[9839]]></qid>
    <code><![CDATA[3]]></code>
    <answer><![CDATA[-1]]></answer>
    <assessment_value><![CDATA[1]]></assessment_value>
    <sortorder><![CDATA[3]]></sortorder>
    <language><![CDATA[en]]></language>
    <scale_id><![CDATA[0]]></scale_id>
   </row>
   <row>
    <qid><![CDATA[9839]]></qid>
    <code><![CDATA[1]]></code>
    <answer><![CDATA[Geen zwakke punten<br />-3<br />]]></answer>
    <assessment_value><![CDATA[1]]></assessment_value>
    <sortorder><![CDATA[1]]></sortorder>
    <language><![CDATA[nl]]></language>
    <scale_id><![CDATA[0]]></scale_id>
   </row>
   <row>
    <qid><![CDATA[9839]]></qid>
    <code><![CDATA[1]]></code>
    <answer><![CDATA[No weaknesses<br />-3<br />]]></answer>
    <assessment_value><![CDATA[1]]></assessment_value>
    <sortorder><![CDATA[1]]></sortorder>
    <language><![CDATA[en]]></language>
    <scale_id><![CDATA[0]]></scale_id>
   </row>
   <row>
    <qid><![CDATA[9839]]></qid>
    <code><![CDATA[2]]></code>
    <answer><![CDATA[-2]]></answer>
    <assessment_value><![CDATA[1]]></assessment_value>
    <sortorder><![CDATA[2]]></sortorder>
    <language><![CDATA[nl]]></language>
    <scale_id><![CDATA[0]]></scale_id>
   </row>
   <row>
    <qid><![CDATA[9839]]></qid>
    <code><![CDATA[2]]></code>
    <answer><![CDATA[-2]]></answer>
    <assessment_value><![CDATA[1]]></assessment_value>
    <sortorder><![CDATA[2]]></sortorder>
    <language><![CDATA[en]]></language>
    <scale_id><![CDATA[0]]></scale_id>
   </row>
   <row>
    <qid><![CDATA[9853]]></qid>
    <code><![CDATA[4]]></code>
    <answer><![CDATA[0]]></answer>
    <assessment_value><![CDATA[0]]></assessment_value>
    <sortorder><![CDATA[4]]></sortorder>
    <language><![CDATA[en]]></language>
    <scale_id><![CDATA[0]]></scale_id>
   </row>
   <row>
    <qid><![CDATA[9853]]></qid>
    <code><![CDATA[5]]></code>
    <answer><![CDATA[1]]></answer>
    <assessment_value><![CDATA[0]]></assessment_value>
    <sortorder><![CDATA[5]]></sortorder>
    <language><![CDATA[nl]]></language>
    <scale_id><![CDATA[0]]></scale_id>
   </row>
   <row>
    <qid><![CDATA[9856]]></qid>
    <code><![CDATA[7]]></code>
    <answer><![CDATA[Zeer hoog<br />3<br />]]></answer>
    <assessment_value><![CDATA[1]]></assessment_value>
    <sortorder><![CDATA[7]]></sortorder>
    <language><![CDATA[nl]]></language>
    <scale_id><![CDATA[0]]></scale_id>
   </row>
   <row>
    <qid><![CDATA[9867]]></qid>
    <code><![CDATA[1]]></code>
    <answer><![CDATA[Zeer laag<br />-3<br />]]></answer>
    <assessment_value><![CDATA[0]]></assessment_value>
    <sortorder><![CDATA[1]]></sortorder>
    <language><![CDATA[nl]]></language>
    <scale_id><![CDATA[0]]></scale_id>
   </row>
   <row>
    <qid><![CDATA[9876]]></qid>
    <code><![CDATA[7]]></code>
    <answer><![CDATA[Zeer hoog<br />3<br />]]></answer>
    <assessment_value><![CDATA[1]]></assessment_value>
    <sortorder><![CDATA[7]]></sortorder>
    <language><![CDATA[nl]]></language>
    <scale_id><![CDATA[0]]></scale_id>
   </row>
   <row>
    <qid><![CDATA[9890]]></qid>
    <code><![CDATA[3]]></code>
    <answer><![CDATA[-1]]></answer>
    <assessment_value><![CDATA[0]]></assessment_value>
    <sortorder><![CDATA[3]]></sortorder>
    <language><![CDATA[en]]></language>
    <scale_id><![CDATA[0]]></scale_id>
   </row>
   <row>
    <qid><![CDATA[9892]]></qid>
    <code><![CDATA[2]]></code>
    <answer><![CDATA[-2]]></answer>
    <assessment_value><![CDATA[1]]></assessment_value>
    <sortorder><![CDATA[2]]></sortorder>
    <language><![CDATA[nl]]></language>
    <scale_id><![CDATA[0]]></scale_id>
   </row>
   <row>
    <qid><![CDATA[9894]]></qid>
    <code><![CDATA[7]]></code>
    <answer><![CDATA[Zeer hoog<br />3<br />]]></answer>
    <assessment_value><![CDATA[0]]></assessment_value>
    <sortorder><![CDATA[7]]></sortorder>
    <language><![CDATA[nl]]></language>
    <scale_id><![CDATA[0]]></scale_id>
   </row>
   <row>
    <qid><![CDATA[9903]]></qid>
    <code><![CDATA[3]]></code>
    <answer><![CDATA[-1]]></answer>
    <assessment_value><![CDATA[0]]></assessment_value>
    <sortorder><![CDATA[3]]></sortorder>
    <language><![CDATA[en]]></language>
    <scale_id><![CDATA[0]]></scale_id>
   </row>
   <row>
    <qid><![CDATA[9906]]></qid>
    <code><![CDATA[2]]></code>
    <answer><![CDATA[-2]]></answer>
    <assessment_value><![CDATA[1]]></assessment_value>
    <sortorder><![CDATA[2]]></sortorder>
    <language><![CDATA[nl]]></language>
    <scale_id><![CDATA[0]]></scale_id>
   </row>
   <row>
    <qid><![CDATA[9908]]></qid>
    <code><![CDATA[3]]></code>
    <answer><![CDATA[-1]]></answer>
    <assessment_value><![CDATA[0]]></assessment_value>
    <sortorder><![CDATA[3]]></sortorder>
    <language><![CDATA[en]]></language>
    <scale_id><![CDATA[0]]></scale_id>
   </row>
   <row>
    <qid><![CDATA[9910]]></qid>
    <code><![CDATA[2]]></code>
    <answer><![CDATA[<i>meer tijd nemen voor A</i><br />-2]]></answer>
    <assessment_value><![CDATA[1]]></assessment_value>
    <sortorder><![CDATA[2]]></sortorder>
    <language><![CDATA[nl]]></language>
    <scale_id><![CDATA[0]]></scale_id>
   </row>
   <row>
    <qid><![CDATA[9910]]></qid>
    <code><![CDATA[2]]></code>
    <answer><![CDATA[<i>took more time for A </i><br />-2]]></answer>
    <assessment_value><![CDATA[1]]></assessment_value>
    <sortorder><![CDATA[2]]></sortorder>
    <language><![CDATA[en]]></language>
    <scale_id><![CDATA[0]]></scale_id>
   </row>
   <row>
    <qid><![CDATA[9910]]></qid>
    <code><![CDATA[1]]></code>
    <answer><![CDATA[-3]]></answer>
    <assessment_value><![CDATA[1]]></assessment_value>
    <sortorder><![CDATA[1]]></sortorder>
    <language><![CDATA[nl]]></language>
    <scale_id><![CDATA[0]]></scale_id>
   </row>
   <row>
    <qid><![CDATA[9910]]></qid>
    <code><![CDATA[1]]></code>
    <answer><![CDATA[-3]]></answer>
    <assessment_value><![CDATA[1]]></assessment_value>
    <sortorder><![CDATA[1]]></sortorder>
    <language><![CDATA[en]]></language>
    <scale_id><![CDATA[0]]></scale_id>
   </row>
   <row>
    <qid><![CDATA[9914]]></qid>
    <code><![CDATA[5]]></code>
    <answer><![CDATA[1]]></answer>
    <assessment_value><![CDATA[1]]></assessment_value>
    <sortorder><![CDATA[5]]></sortorder>
    <language><![CDATA[en]]></language>
    <scale_id><![CDATA[0]]></scale_id>
   </row>
   <row>
    <qid><![CDATA[9914]]></qid>
    <code><![CDATA[4]]></code>
    <answer><![CDATA[0]]></answer>
    <assessment_value><![CDATA[1]]></assessment_value>
    <sortorder><![CDATA[4]]></sortorder>
    <language><![CDATA[nl]]></language>
    <scale_id><![CDATA[0]]></scale_id>
   </row>
   <row>
    <qid><![CDATA[9914]]></qid>
    <code><![CDATA[4]]></code>
    <answer><![CDATA[0]]></answer>
    <assessment_value><![CDATA[1]]></assessment_value>
    <sortorder><![CDATA[4]]></sortorder>
    <language><![CDATA[en]]></language>
    <scale_id><![CDATA[0]]></scale_id>
   </row>
   <row>
    <qid><![CDATA[9914]]></qid>
    <code><![CDATA[3]]></code>
    <answer><![CDATA[-1]]></answer>
    <assessment_value><![CDATA[1]]></assessment_value>
    <sortorder><![CDATA[3]]></sortorder>
    <language><![CDATA[nl]]></language>
    <scale_id><![CDATA[0]]></scale_id>
   </row>
   <row>
    <qid><![CDATA[9914]]></qid>
    <code><![CDATA[3]]></code>
    <answer><![CDATA[-1]]></answer>
    <assessment_value><![CDATA[1]]></assessment_value>
    <sortorder><![CDATA[3]]></sortorder>
    <language><![CDATA[en]]></language>
    <scale_id><![CDATA[0]]></scale_id>
   </row>
   <row>
    <qid><![CDATA[9916]]></qid>
    <code><![CDATA[2]]></code>
    <answer><![CDATA[-2]]></answer>
    <assessment_value><![CDATA[0]]></assessment_value>
    <sortorder><![CDATA[2]]></sortorder>
    <language><![CDATA[nl]]></language>
    <scale_id><![CDATA[0]]></scale_id>
   </row>
   <row>
    <qid><![CDATA[9916]]></qid>
    <code><![CDATA[2]]></code>
    <answer><![CDATA[-2]]></answer>
    <assessment_value><![CDATA[0]]></assessment_value>
    <sortorder><![CDATA[2]]></sortorder>
    <language><![CDATA[en]]></language>
    <scale_id><![CDATA[0]]></scale_id>
   </row>
   <row>
    <qid><![CDATA[9916]]></qid>
    <code><![CDATA[3]]></code>
    <answer><![CDATA[-1]]></answer>
    <assessment_value><![CDATA[0]]></assessment_value>
    <sortorder><![CDATA[3]]></sortorder>
    <language><![CDATA[nl]]></language>
    <scale_id><![CDATA[0]]></scale_id>
   </row>
   <row>
    <qid><![CDATA[9916]]></qid>
    <code><![CDATA[3]]></code>
    <answer><![CDATA[-1]]></answer>
    <assessment_value><![CDATA[0]]></assessment_value>
    <sortorder><![CDATA[3]]></sortorder>
    <language><![CDATA[en]]></language>
    <scale_id><![CDATA[0]]></scale_id>
   </row>
   <row>
    <qid><![CDATA[9916]]></qid>
    <code><![CDATA[4]]></code>
    <answer><![CDATA[0]]></answer>
    <assessment_value><![CDATA[0]]></assessment_value>
    <sortorder><![CDATA[4]]></sortorder>
    <language><![CDATA[nl]]></language>
    <scale_id><![CDATA[0]]></scale_id>
   </row>
   <row>
    <qid><![CDATA[9918]]></qid>
    <code><![CDATA[3]]></code>
    <answer><![CDATA[-1]]></answer>
    <assessment_value><![CDATA[1]]></assessment_value>
    <sortorder><![CDATA[3]]></sortorder>
    <language><![CDATA[nl]]></language>
    <scale_id><![CDATA[0]]></scale_id>
   </row>
   <row>
    <qid><![CDATA[9918]]></qid>
    <code><![CDATA[3]]></code>
    <answer><![CDATA[-1]]></answer>
    <assessment_value><![CDATA[1]]></assessment_value>
    <sortorder><![CDATA[3]]></sortorder>
    <language><![CDATA[en]]></language>
    <scale_id><![CDATA[0]]></scale_id>
   </row>
   <row>
    <qid><![CDATA[9918]]></qid>
    <code><![CDATA[4]]></code>
    <answer><![CDATA[0]]></answer>
    <assessment_value><![CDATA[1]]></assessment_value>
    <sortorder><![CDATA[4]]></sortorder>
    <language><![CDATA[nl]]></language>
    <scale_id><![CDATA[0]]></scale_id>
   </row>
   <row>
    <qid><![CDATA[9918]]></qid>
    <code><![CDATA[4]]></code>
    <answer><![CDATA[0]]></answer>
    <assessment_value><![CDATA[1]]></assessment_value>
    <sortorder><![CDATA[4]]></sortorder>
    <language><![CDATA[en]]></language>
    <scale_id><![CDATA[0]]></scale_id>
   </row>
   <row>
    <qid><![CDATA[9918]]></qid>
    <code><![CDATA[5]]></code>
    <answer><![CDATA[1]]></answer>
    <assessment_value><![CDATA[1]]></assessment_value>
    <sortorder><![CDATA[5]]></sortorder>
    <language><![CDATA[nl]]></language>
    <scale_id><![CDATA[0]]></scale_id>
   </row>
   <row>
    <qid><![CDATA[9920]]></qid>
    <code><![CDATA[3]]></code>
    <answer><![CDATA[-1]]></answer>
    <assessment_value><![CDATA[0]]></assessment_value>
    <sortorder><![CDATA[3]]></sortorder>
    <language><![CDATA[en]]></language>
    <scale_id><![CDATA[0]]></scale_id>
   </row>
   <row>
    <qid><![CDATA[9920]]></qid>
    <code><![CDATA[4]]></code>
    <answer><![CDATA[0]]></answer>
    <assessment_value><![CDATA[0]]></assessment_value>
    <sortorder><![CDATA[4]]></sortorder>
    <language><![CDATA[nl]]></language>
    <scale_id><![CDATA[0]]></scale_id>
   </row>
   <row>
    <qid><![CDATA[9920]]></qid>
    <code><![CDATA[4]]></code>
    <answer><![CDATA[0]]></answer>
    <assessment_value><![CDATA[0]]></assessment_value>
    <sortorder><![CDATA[4]]></sortorder>
    <language><![CDATA[en]]></language>
    <scale_id><![CDATA[0]]></scale_id>
   </row>
   <row>
    <qid><![CDATA[9920]]></qid>
    <code><![CDATA[5]]></code>
    <answer><![CDATA[1]]></answer>
    <assessment_value><![CDATA[0]]></assessment_value>
    <sortorder><![CDATA[5]]></sortorder>
    <language><![CDATA[nl]]></language>
    <scale_id><![CDATA[0]]></scale_id>
   </row>
   <row>
    <qid><![CDATA[9920]]></qid>
    <code><![CDATA[5]]></code>
    <answer><![CDATA[1]]></answer>
    <assessment_value><![CDATA[0]]></assessment_value>
    <sortorder><![CDATA[5]]></sortorder>
    <language><![CDATA[en]]></language>
    <scale_id><![CDATA[0]]></scale_id>
   </row>
   <row>
    <qid><![CDATA[9920]]></qid>
    <code><![CDATA[6]]></code>
    <answer><![CDATA[2]]></answer>
    <assessment_value><![CDATA[0]]></assessment_value>
    <sortorder><![CDATA[6]]></sortorder>
    <language><![CDATA[nl]]></language>
    <scale_id><![CDATA[0]]></scale_id>
   </row>
   <row>
    <qid><![CDATA[9920]]></qid>
    <code><![CDATA[6]]></code>
    <answer><![CDATA[2]]></answer>
    <assessment_value><![CDATA[0]]></assessment_value>
    <sortorder><![CDATA[6]]></sortorder>
    <language><![CDATA[en]]></language>
    <scale_id><![CDATA[0]]></scale_id>
   </row>
   <row>
    <qid><![CDATA[9920]]></qid>
    <code><![CDATA[7]]></code>
    <answer><![CDATA[Helemaal niet gestrest <br />3<br />]]></answer>
    <assessment_value><![CDATA[0]]></assessment_value>
    <sortorder><![CDATA[7]]></sortorder>
    <language><![CDATA[nl]]></language>
    <scale_id><![CDATA[0]]></scale_id>
   </row>
   <row>
    <qid><![CDATA[9920]]></qid>
    <code><![CDATA[7]]></code>
    <answer><![CDATA[Not at all distressed<br />3<br />]]></answer>
    <assessment_value><![CDATA[0]]></assessment_value>
    <sortorder><![CDATA[7]]></sortorder>
    <language><![CDATA[en]]></language>
    <scale_id><![CDATA[0]]></scale_id>
   </row>
   <row>
    <qid><![CDATA[9924]]></qid>
    <code><![CDATA[3]]></code>
    <answer><![CDATA[-1]]></answer>
    <assessment_value><![CDATA[0]]></assessment_value>
    <sortorder><![CDATA[3]]></sortorder>
    <language><![CDATA[en]]></language>
    <scale_id><![CDATA[0]]></scale_id>
   </row>
   <row>
    <qid><![CDATA[9924]]></qid>
    <code><![CDATA[4]]></code>
    <answer><![CDATA[0]]></answer>
    <assessment_value><![CDATA[0]]></assessment_value>
    <sortorder><![CDATA[4]]></sortorder>
    <language><![CDATA[nl]]></language>
    <scale_id><![CDATA[0]]></scale_id>
   </row>
   <row>
    <qid><![CDATA[9924]]></qid>
    <code><![CDATA[4]]></code>
    <answer><![CDATA[0]]></answer>
    <assessment_value><![CDATA[0]]></assessment_value>
    <sortorder><![CDATA[4]]></sortorder>
    <language><![CDATA[en]]></language>
    <scale_id><![CDATA[0]]></scale_id>
   </row>
   <row>
    <qid><![CDATA[9924]]></qid>
    <code><![CDATA[5]]></code>
    <answer><![CDATA[1]]></answer>
    <assessment_value><![CDATA[0]]></assessment_value>
    <sortorder><![CDATA[5]]></sortorder>
    <language><![CDATA[nl]]></language>
    <scale_id><![CDATA[0]]></scale_id>
   </row>
   <row>
    <qid><![CDATA[9924]]></qid>
    <code><![CDATA[5]]></code>
    <answer><![CDATA[1]]></answer>
    <assessment_value><![CDATA[0]]></assessment_value>
    <sortorder><![CDATA[5]]></sortorder>
    <language><![CDATA[en]]></language>
    <scale_id><![CDATA[0]]></scale_id>
   </row>
   <row>
    <qid><![CDATA[9775]]></qid>
    <code><![CDATA[2]]></code>
    <answer><![CDATA[-2]]></answer>
    <assessment_value><![CDATA[1]]></assessment_value>
    <sortorder><![CDATA[2]]></sortorder>
    <language><![CDATA[nl]]></language>
    <scale_id><![CDATA[0]]></scale_id>
   </row>
   <row>
    <qid><![CDATA[9775]]></qid>
    <code><![CDATA[2]]></code>
    <answer><![CDATA[-2]]></answer>
    <assessment_value><![CDATA[1]]></assessment_value>
    <sortorder><![CDATA[2]]></sortorder>
    <language><![CDATA[en]]></language>
    <scale_id><![CDATA[0]]></scale_id>
   </row>
   <row>
    <qid><![CDATA[9775]]></qid>
    <code><![CDATA[3]]></code>
    <answer><![CDATA[-1]]></answer>
    <assessment_value><![CDATA[1]]></assessment_value>
    <sortorder><![CDATA[3]]></sortorder>
    <language><![CDATA[nl]]></language>
    <scale_id><![CDATA[0]]></scale_id>
   </row>
   <row>
    <qid><![CDATA[9775]]></qid>
    <code><![CDATA[3]]></code>
    <answer><![CDATA[-1]]></answer>
    <assessment_value><![CDATA[1]]></assessment_value>
    <sortorder><![CDATA[3]]></sortorder>
    <language><![CDATA[en]]></language>
    <scale_id><![CDATA[0]]></scale_id>
   </row>
   <row>
    <qid><![CDATA[9777]]></qid>
    <code><![CDATA[4]]></code>
    <answer><![CDATA[0]]></answer>
    <assessment_value><![CDATA[1]]></assessment_value>
    <sortorder><![CDATA[4]]></sortorder>
    <language><![CDATA[nl]]></language>
    <scale_id><![CDATA[0]]></scale_id>
   </row>
   <row>
    <qid><![CDATA[9777]]></qid>
    <code><![CDATA[2]]></code>
    <answer><![CDATA[-2]]></answer>
    <assessment_value><![CDATA[1]]></assessment_value>
    <sortorder><![CDATA[2]]></sortorder>
    <language><![CDATA[nl]]></language>
    <scale_id><![CDATA[0]]></scale_id>
   </row>
   <row>
    <qid><![CDATA[9777]]></qid>
    <code><![CDATA[2]]></code>
    <answer><![CDATA[-2]]></answer>
    <assessment_value><![CDATA[1]]></assessment_value>
    <sortorder><![CDATA[2]]></sortorder>
    <language><![CDATA[en]]></language>
    <scale_id><![CDATA[0]]></scale_id>
   </row>
   <row>
    <qid><![CDATA[9777]]></qid>
    <code><![CDATA[3]]></code>
    <answer><![CDATA[-1]]></answer>
    <assessment_value><![CDATA[1]]></assessment_value>
    <sortorder><![CDATA[3]]></sortorder>
    <language><![CDATA[nl]]></language>
    <scale_id><![CDATA[0]]></scale_id>
   </row>
   <row>
    <qid><![CDATA[9777]]></qid>
    <code><![CDATA[3]]></code>
    <answer><![CDATA[-1]]></answer>
    <assessment_value><![CDATA[1]]></assessment_value>
    <sortorder><![CDATA[3]]></sortorder>
    <language><![CDATA[en]]></language>
    <scale_id><![CDATA[0]]></scale_id>
   </row>
   <row>
    <qid><![CDATA[9779]]></qid>
    <code><![CDATA[1]]></code>
    <answer><![CDATA[Slecht <br />-3<br />]]></answer>
    <assessment_value><![CDATA[1]]></assessment_value>
    <sortorder><![CDATA[1]]></sortorder>
    <language><![CDATA[nl]]></language>
    <scale_id><![CDATA[0]]></scale_id>
   </row>
   <row>
    <qid><![CDATA[9779]]></qid>
    <code><![CDATA[1]]></code>
    <answer><![CDATA[Bad <br />-3<br />]]></answer>
    <assessment_value><![CDATA[1]]></assessment_value>
    <sortorder><![CDATA[1]]></sortorder>
    <language><![CDATA[en]]></language>
    <scale_id><![CDATA[0]]></scale_id>
   </row>
   <row>
    <qid><![CDATA[9779]]></qid>
    <code><![CDATA[2]]></code>
    <answer><![CDATA[-2]]></answer>
    <assessment_value><![CDATA[1]]></assessment_value>
    <sortorder><![CDATA[2]]></sortorder>
    <language><![CDATA[nl]]></language>
    <scale_id><![CDATA[0]]></scale_id>
   </row>
   <row>
    <qid><![CDATA[9779]]></qid>
    <code><![CDATA[2]]></code>
    <answer><![CDATA[-2]]></answer>
    <assessment_value><![CDATA[1]]></assessment_value>
    <sortorder><![CDATA[2]]></sortorder>
    <language><![CDATA[en]]></language>
    <scale_id><![CDATA[0]]></scale_id>
   </row>
   <row>
    <qid><![CDATA[9781]]></qid>
    <code><![CDATA[2]]></code>
    <answer><![CDATA[-2]]></answer>
    <assessment_value><![CDATA[0]]></assessment_value>
    <sortorder><![CDATA[2]]></sortorder>
    <language><![CDATA[nl]]></language>
    <scale_id><![CDATA[0]]></scale_id>
   </row>
   <row>
    <qid><![CDATA[9781]]></qid>
    <code><![CDATA[2]]></code>
    <answer><![CDATA[-2]]></answer>
    <assessment_value><![CDATA[0]]></assessment_value>
    <sortorder><![CDATA[2]]></sortorder>
    <language><![CDATA[en]]></language>
    <scale_id><![CDATA[0]]></scale_id>
   </row>
   <row>
    <qid><![CDATA[9781]]></qid>
    <code><![CDATA[3]]></code>
    <answer><![CDATA[-1]]></answer>
    <assessment_value><![CDATA[0]]></assessment_value>
    <sortorder><![CDATA[3]]></sortorder>
    <language><![CDATA[nl]]></language>
    <scale_id><![CDATA[0]]></scale_id>
   </row>
   <row>
    <qid><![CDATA[9781]]></qid>
    <code><![CDATA[3]]></code>
    <answer><![CDATA[-1]]></answer>
    <assessment_value><![CDATA[0]]></assessment_value>
    <sortorder><![CDATA[3]]></sortorder>
    <language><![CDATA[en]]></language>
    <scale_id><![CDATA[0]]></scale_id>
   </row>
   <row>
    <qid><![CDATA[9827]]></qid>
    <code><![CDATA[7]]></code>
    <answer><![CDATA[Niet goed doordacht<br />3<br />]]></answer>
    <assessment_value><![CDATA[1]]></assessment_value>
    <sortorder><![CDATA[7]]></sortorder>
    <language><![CDATA[nl]]></language>
    <scale_id><![CDATA[0]]></scale_id>
   </row>
   <row>
    <qid><![CDATA[9827]]></qid>
    <code><![CDATA[6]]></code>
    <answer><![CDATA[2]]></answer>
    <assessment_value><![CDATA[1]]></assessment_value>
    <sortorder><![CDATA[6]]></sortorder>
    <language><![CDATA[nl]]></language>
    <scale_id><![CDATA[0]]></scale_id>
   </row>
   <row>
    <qid><![CDATA[9827]]></qid>
    <code><![CDATA[6]]></code>
    <answer><![CDATA[2]]></answer>
    <assessment_value><![CDATA[1]]></assessment_value>
    <sortorder><![CDATA[6]]></sortorder>
    <language><![CDATA[en]]></language>
    <scale_id><![CDATA[0]]></scale_id>
   </row>
   <row>
    <qid><![CDATA[9827]]></qid>
    <code><![CDATA[5]]></code>
    <answer><![CDATA[1]]></answer>
    <assessment_value><![CDATA[1]]></assessment_value>
    <sortorder><![CDATA[5]]></sortorder>
    <language><![CDATA[nl]]></language>
    <scale_id><![CDATA[0]]></scale_id>
   </row>
   <row>
    <qid><![CDATA[9829]]></qid>
    <code><![CDATA[5]]></code>
    <answer><![CDATA[-1]]></answer>
    <assessment_value><![CDATA[0]]></assessment_value>
    <sortorder><![CDATA[5]]></sortorder>
    <language><![CDATA[en]]></language>
    <scale_id><![CDATA[0]]></scale_id>
   </row>
   <row>
    <qid><![CDATA[9829]]></qid>
    <code><![CDATA[4]]></code>
    <answer><![CDATA[0]]></answer>
    <assessment_value><![CDATA[0]]></assessment_value>
    <sortorder><![CDATA[4]]></sortorder>
    <language><![CDATA[en]]></language>
    <scale_id><![CDATA[0]]></scale_id>
   </row>
   <row>
    <qid><![CDATA[9829]]></qid>
    <code><![CDATA[5]]></code>
    <answer><![CDATA[1]]></answer>
    <assessment_value><![CDATA[0]]></assessment_value>
    <sortorder><![CDATA[5]]></sortorder>
    <language><![CDATA[nl]]></language>
    <scale_id><![CDATA[0]]></scale_id>
   </row>
   <row>
    <qid><![CDATA[9831]]></qid>
    <code><![CDATA[6]]></code>
    <answer><![CDATA[2]]></answer>
    <assessment_value><![CDATA[1]]></assessment_value>
    <sortorder><![CDATA[6]]></sortorder>
    <language><![CDATA[en]]></language>
    <scale_id><![CDATA[0]]></scale_id>
   </row>
   <row>
    <qid><![CDATA[9831]]></qid>
    <code><![CDATA[7]]></code>
    <answer><![CDATA[Heeft veel effect<br />3<br />]]></answer>
    <assessment_value><![CDATA[1]]></assessment_value>
    <sortorder><![CDATA[7]]></sortorder>
    <language><![CDATA[nl]]></language>
    <scale_id><![CDATA[0]]></scale_id>
   </row>
   <row>
    <qid><![CDATA[9831]]></qid>
    <code><![CDATA[5]]></code>
    <answer><![CDATA[1]]></answer>
    <assessment_value><![CDATA[1]]></assessment_value>
    <sortorder><![CDATA[5]]></sortorder>
    <language><![CDATA[en]]></language>
    <scale_id><![CDATA[0]]></scale_id>
   </row>
   <row>
    <qid><![CDATA[9831]]></qid>
    <code><![CDATA[6]]></code>
    <answer><![CDATA[2]]></answer>
    <assessment_value><![CDATA[1]]></assessment_value>
    <sortorder><![CDATA[6]]></sortorder>
    <language><![CDATA[nl]]></language>
    <scale_id><![CDATA[0]]></scale_id>
   </row>
   <row>
    <qid><![CDATA[9831]]></qid>
    <code><![CDATA[4]]></code>
    <answer><![CDATA[0]]></answer>
    <assessment_value><![CDATA[1]]></assessment_value>
    <sortorder><![CDATA[4]]></sortorder>
    <language><![CDATA[en]]></language>
    <scale_id><![CDATA[0]]></scale_id>
   </row>
   <row>
    <qid><![CDATA[9831]]></qid>
    <code><![CDATA[5]]></code>
    <answer><![CDATA[1]]></answer>
    <assessment_value><![CDATA[1]]></assessment_value>
    <sortorder><![CDATA[5]]></sortorder>
    <language><![CDATA[nl]]></language>
    <scale_id><![CDATA[0]]></scale_id>
   </row>
   <row>
    <qid><![CDATA[9833]]></qid>
    <code><![CDATA[3]]></code>
    <answer><![CDATA[-1]]></answer>
    <assessment_value><![CDATA[0]]></assessment_value>
    <sortorder><![CDATA[3]]></sortorder>
    <language><![CDATA[nl]]></language>
    <scale_id><![CDATA[0]]></scale_id>
   </row>
   <row>
    <qid><![CDATA[9833]]></qid>
    <code><![CDATA[3]]></code>
    <answer><![CDATA[-1]]></answer>
    <assessment_value><![CDATA[0]]></assessment_value>
    <sortorder><![CDATA[3]]></sortorder>
    <language><![CDATA[en]]></language>
    <scale_id><![CDATA[0]]></scale_id>
   </row>
   <row>
    <qid><![CDATA[9833]]></qid>
    <code><![CDATA[1]]></code>
    <answer><![CDATA[Heeft geen effect<br />-3<br />]]></answer>
    <assessment_value><![CDATA[0]]></assessment_value>
    <sortorder><![CDATA[1]]></sortorder>
    <language><![CDATA[nl]]></language>
    <scale_id><![CDATA[0]]></scale_id>
   </row>
   <row>
    <qid><![CDATA[9833]]></qid>
    <code><![CDATA[1]]></code>
    <answer><![CDATA[Not Effective<br />-3<br />]]></answer>
    <assessment_value><![CDATA[0]]></assessment_value>
    <sortorder><![CDATA[1]]></sortorder>
    <language><![CDATA[en]]></language>
    <scale_id><![CDATA[0]]></scale_id>
   </row>
   <row>
    <qid><![CDATA[9835]]></qid>
    <code><![CDATA[7]]></code>
    <answer><![CDATA[Completely disagree<br />3<br />]]></answer>
    <assessment_value><![CDATA[1]]></assessment_value>
    <sortorder><![CDATA[7]]></sortorder>
    <language><![CDATA[en]]></language>
    <scale_id><![CDATA[0]]></scale_id>
   </row>
   <row>
    <qid><![CDATA[9835]]></qid>
    <code><![CDATA[6]]></code>
    <answer><![CDATA[2]]></answer>
    <assessment_value><![CDATA[1]]></assessment_value>
    <sortorder><![CDATA[6]]></sortorder>
    <language><![CDATA[en]]></language>
    <scale_id><![CDATA[0]]></scale_id>
   </row>
   <row>
    <qid><![CDATA[9835]]></qid>
    <code><![CDATA[7]]></code>
    <answer><![CDATA[Geheel oneens <br />3<br />]]></answer>
    <assessment_value><![CDATA[1]]></assessment_value>
    <sortorder><![CDATA[7]]></sortorder>
    <language><![CDATA[nl]]></language>
    <scale_id><![CDATA[0]]></scale_id>
   </row>
   <row>
    <qid><![CDATA[9835]]></qid>
    <code><![CDATA[5]]></code>
    <answer><![CDATA[1]]></answer>
    <assessment_value><![CDATA[1]]></assessment_value>
    <sortorder><![CDATA[5]]></sortorder>
    <language><![CDATA[en]]></language>
    <scale_id><![CDATA[0]]></scale_id>
   </row>
   <row>
    <qid><![CDATA[9835]]></qid>
    <code><![CDATA[6]]></code>
    <answer><![CDATA[2]]></answer>
    <assessment_value><![CDATA[1]]></assessment_value>
    <sortorder><![CDATA[6]]></sortorder>
    <language><![CDATA[nl]]></language>
    <scale_id><![CDATA[0]]></scale_id>
   </row>
   <row>
    <qid><![CDATA[9837]]></qid>
    <code><![CDATA[2]]></code>
    <answer><![CDATA[-2]]></answer>
    <assessment_value><![CDATA[0]]></assessment_value>
    <sortorder><![CDATA[2]]></sortorder>
    <language><![CDATA[nl]]></language>
    <scale_id><![CDATA[0]]></scale_id>
   </row>
   <row>
    <qid><![CDATA[9837]]></qid>
    <code><![CDATA[2]]></code>
    <answer><![CDATA[-2]]></answer>
    <assessment_value><![CDATA[0]]></assessment_value>
    <sortorder><![CDATA[2]]></sortorder>
    <language><![CDATA[en]]></language>
    <scale_id><![CDATA[0]]></scale_id>
   </row>
   <row>
    <qid><![CDATA[9916]]></qid>
    <code><![CDATA[6]]></code>
    <answer><![CDATA[2]]></answer>
    <assessment_value><![CDATA[0]]></assessment_value>
    <sortorder><![CDATA[6]]></sortorder>
    <language><![CDATA[nl]]></language>
    <scale_id><![CDATA[0]]></scale_id>
   </row>
   <row>
    <qid><![CDATA[9918]]></qid>
    <code><![CDATA[6]]></code>
    <answer><![CDATA[2]]></answer>
    <assessment_value><![CDATA[1]]></assessment_value>
    <sortorder><![CDATA[6]]></sortorder>
    <language><![CDATA[nl]]></language>
    <scale_id><![CDATA[0]]></scale_id>
   </row>
   <row>
    <qid><![CDATA[9837]]></qid>
    <code><![CDATA[7]]></code>
    <answer><![CDATA[Geheel oneens<br />3<br />]]></answer>
    <assessment_value><![CDATA[0]]></assessment_value>
    <sortorder><![CDATA[7]]></sortorder>
    <language><![CDATA[nl]]></language>
    <scale_id><![CDATA[0]]></scale_id>
   </row>
   <row>
    <qid><![CDATA[9837]]></qid>
    <code><![CDATA[6]]></code>
    <answer><![CDATA[2]]></answer>
    <assessment_value><![CDATA[0]]></assessment_value>
    <sortorder><![CDATA[6]]></sortorder>
    <language><![CDATA[nl]]></language>
    <scale_id><![CDATA[0]]></scale_id>
   </row>
   <row>
    <qid><![CDATA[9837]]></qid>
    <code><![CDATA[6]]></code>
    <answer><![CDATA[2]]></answer>
    <assessment_value><![CDATA[0]]></assessment_value>
    <sortorder><![CDATA[6]]></sortorder>
    <language><![CDATA[en]]></language>
    <scale_id><![CDATA[0]]></scale_id>
   </row>
   <row>
    <qid><![CDATA[9837]]></qid>
    <code><![CDATA[5]]></code>
    <answer><![CDATA[1]]></answer>
    <assessment_value><![CDATA[0]]></assessment_value>
    <sortorder><![CDATA[5]]></sortorder>
    <language><![CDATA[nl]]></language>
    <scale_id><![CDATA[0]]></scale_id>
   </row>
   <row>
    <qid><![CDATA[9837]]></qid>
    <code><![CDATA[5]]></code>
    <answer><![CDATA[1]]></answer>
    <assessment_value><![CDATA[0]]></assessment_value>
    <sortorder><![CDATA[5]]></sortorder>
    <language><![CDATA[en]]></language>
    <scale_id><![CDATA[0]]></scale_id>
   </row>
   <row>
    <qid><![CDATA[9837]]></qid>
    <code><![CDATA[4]]></code>
    <answer><![CDATA[0]]></answer>
    <assessment_value><![CDATA[0]]></assessment_value>
    <sortorder><![CDATA[4]]></sortorder>
    <language><![CDATA[nl]]></language>
    <scale_id><![CDATA[0]]></scale_id>
   </row>
   <row>
    <qid><![CDATA[9837]]></qid>
    <code><![CDATA[4]]></code>
    <answer><![CDATA[0]]></answer>
    <assessment_value><![CDATA[0]]></assessment_value>
    <sortorder><![CDATA[4]]></sortorder>
    <language><![CDATA[en]]></language>
    <scale_id><![CDATA[0]]></scale_id>
   </row>
   <row>
    <qid><![CDATA[9837]]></qid>
    <code><![CDATA[3]]></code>
    <answer><![CDATA[-1]]></answer>
    <assessment_value><![CDATA[0]]></assessment_value>
    <sortorder><![CDATA[3]]></sortorder>
    <language><![CDATA[nl]]></language>
    <scale_id><![CDATA[0]]></scale_id>
   </row>
   <row>
    <qid><![CDATA[9837]]></qid>
    <code><![CDATA[3]]></code>
    <answer><![CDATA[-1]]></answer>
    <assessment_value><![CDATA[0]]></assessment_value>
    <sortorder><![CDATA[3]]></sortorder>
    <language><![CDATA[en]]></language>
    <scale_id><![CDATA[0]]></scale_id>
   </row>
   <row>
    <qid><![CDATA[9837]]></qid>
    <code><![CDATA[1]]></code>
    <answer><![CDATA[Geheel eens<br />-3<br /><br />]]></answer>
    <assessment_value><![CDATA[0]]></assessment_value>
    <sortorder><![CDATA[1]]></sortorder>
    <language><![CDATA[nl]]></language>
    <scale_id><![CDATA[0]]></scale_id>
   </row>
   <row>
    <qid><![CDATA[9837]]></qid>
    <code><![CDATA[1]]></code>
    <answer><![CDATA[Completely agree<br />-3<br /><br />]]></answer>
    <assessment_value><![CDATA[0]]></assessment_value>
    <sortorder><![CDATA[1]]></sortorder>
    <language><![CDATA[en]]></language>
    <scale_id><![CDATA[0]]></scale_id>
   </row>
   <row>
    <qid><![CDATA[9841]]></qid>
    <code><![CDATA[2]]></code>
    <answer><![CDATA[-2]]></answer>
    <assessment_value><![CDATA[0]]></assessment_value>
    <sortorder><![CDATA[2]]></sortorder>
    <language><![CDATA[nl]]></language>
    <scale_id><![CDATA[0]]></scale_id>
   </row>
   <row>
    <qid><![CDATA[9841]]></qid>
    <code><![CDATA[2]]></code>
    <answer><![CDATA[-2]]></answer>
    <assessment_value><![CDATA[0]]></assessment_value>
    <sortorder><![CDATA[2]]></sortorder>
    <language><![CDATA[en]]></language>
    <scale_id><![CDATA[0]]></scale_id>
   </row>
   <row>
    <qid><![CDATA[9841]]></qid>
    <code><![CDATA[3]]></code>
    <answer><![CDATA[-1]]></answer>
    <assessment_value><![CDATA[0]]></assessment_value>
    <sortorder><![CDATA[3]]></sortorder>
    <language><![CDATA[nl]]></language>
    <scale_id><![CDATA[0]]></scale_id>
   </row>
   <row>
    <qid><![CDATA[9841]]></qid>
    <code><![CDATA[3]]></code>
    <answer><![CDATA[-1]]></answer>
    <assessment_value><![CDATA[0]]></assessment_value>
    <sortorder><![CDATA[3]]></sortorder>
    <language><![CDATA[en]]></language>
    <scale_id><![CDATA[0]]></scale_id>
   </row>
   <row>
    <qid><![CDATA[9841]]></qid>
    <code><![CDATA[4]]></code>
    <answer><![CDATA[0]]></answer>
    <assessment_value><![CDATA[0]]></assessment_value>
    <sortorder><![CDATA[4]]></sortorder>
    <language><![CDATA[nl]]></language>
    <scale_id><![CDATA[0]]></scale_id>
   </row>
   <row>
    <qid><![CDATA[9841]]></qid>
    <code><![CDATA[4]]></code>
    <answer><![CDATA[0]]></answer>
    <assessment_value><![CDATA[0]]></assessment_value>
    <sortorder><![CDATA[4]]></sortorder>
    <language><![CDATA[en]]></language>
    <scale_id><![CDATA[0]]></scale_id>
   </row>
   <row>
    <qid><![CDATA[9841]]></qid>
    <code><![CDATA[5]]></code>
    <answer><![CDATA[1]]></answer>
    <assessment_value><![CDATA[0]]></assessment_value>
    <sortorder><![CDATA[5]]></sortorder>
    <language><![CDATA[nl]]></language>
    <scale_id><![CDATA[0]]></scale_id>
   </row>
   <row>
    <qid><![CDATA[9843]]></qid>
    <code><![CDATA[7]]></code>
    <answer><![CDATA[Significant strenghts<br />3<br />]]></answer>
    <assessment_value><![CDATA[1]]></assessment_value>
    <sortorder><![CDATA[7]]></sortorder>
    <language><![CDATA[en]]></language>
    <scale_id><![CDATA[0]]></scale_id>
   </row>
   <row>
    <qid><![CDATA[9843]]></qid>
    <code><![CDATA[7]]></code>
    <answer><![CDATA[Opvallend veel sterke punten<br />3<br />]]></answer>
    <assessment_value><![CDATA[1]]></assessment_value>
    <sortorder><![CDATA[7]]></sortorder>
    <language><![CDATA[nl]]></language>
    <scale_id><![CDATA[0]]></scale_id>
   </row>
   <row>
    <qid><![CDATA[9843]]></qid>
    <code><![CDATA[4]]></code>
    <answer><![CDATA[0]]></answer>
    <assessment_value><![CDATA[1]]></assessment_value>
    <sortorder><![CDATA[4]]></sortorder>
    <language><![CDATA[nl]]></language>
    <scale_id><![CDATA[0]]></scale_id>
   </row>
   <row>
    <qid><![CDATA[9843]]></qid>
    <code><![CDATA[4]]></code>
    <answer><![CDATA[0]]></answer>
    <assessment_value><![CDATA[1]]></assessment_value>
    <sortorder><![CDATA[4]]></sortorder>
    <language><![CDATA[en]]></language>
    <scale_id><![CDATA[0]]></scale_id>
   </row>
   <row>
    <qid><![CDATA[9843]]></qid>
    <code><![CDATA[5]]></code>
    <answer><![CDATA[1]]></answer>
    <assessment_value><![CDATA[1]]></assessment_value>
    <sortorder><![CDATA[5]]></sortorder>
    <language><![CDATA[nl]]></language>
    <scale_id><![CDATA[0]]></scale_id>
   </row>
   <row>
    <qid><![CDATA[9843]]></qid>
    <code><![CDATA[5]]></code>
    <answer><![CDATA[1]]></answer>
    <assessment_value><![CDATA[1]]></assessment_value>
    <sortorder><![CDATA[5]]></sortorder>
    <language><![CDATA[en]]></language>
    <scale_id><![CDATA[0]]></scale_id>
   </row>
   <row>
    <qid><![CDATA[9843]]></qid>
    <code><![CDATA[6]]></code>
    <answer><![CDATA[2]]></answer>
    <assessment_value><![CDATA[1]]></assessment_value>
    <sortorder><![CDATA[6]]></sortorder>
    <language><![CDATA[nl]]></language>
    <scale_id><![CDATA[0]]></scale_id>
   </row>
   <row>
    <qid><![CDATA[9924]]></qid>
    <code><![CDATA[3]]></code>
    <answer><![CDATA[-1]]></answer>
    <assessment_value><![CDATA[0]]></assessment_value>
    <sortorder><![CDATA[3]]></sortorder>
    <language><![CDATA[nl]]></language>
    <scale_id><![CDATA[0]]></scale_id>
   </row>
   <row>
    <qid><![CDATA[9924]]></qid>
    <code><![CDATA[1]]></code>
    <answer><![CDATA[Extremely uneasy<br />-3<br />]]></answer>
    <assessment_value><![CDATA[0]]></assessment_value>
    <sortorder><![CDATA[1]]></sortorder>
    <language><![CDATA[en]]></language>
    <scale_id><![CDATA[0]]></scale_id>
   </row>
   <row>
    <qid><![CDATA[9845]]></qid>
    <code><![CDATA[5]]></code>
    <answer><![CDATA[-1]]></answer>
    <assessment_value><![CDATA[0]]></assessment_value>
    <sortorder><![CDATA[5]]></sortorder>
    <language><![CDATA[en]]></language>
    <scale_id><![CDATA[0]]></scale_id>
   </row>
   <row>
    <qid><![CDATA[9845]]></qid>
    <code><![CDATA[6]]></code>
    <answer><![CDATA[2]]></answer>
    <assessment_value><![CDATA[0]]></assessment_value>
    <sortorder><![CDATA[6]]></sortorder>
    <language><![CDATA[nl]]></language>
    <scale_id><![CDATA[0]]></scale_id>
   </row>
   <row>
    <qid><![CDATA[9845]]></qid>
    <code><![CDATA[6]]></code>
    <answer><![CDATA[-2]]></answer>
    <assessment_value><![CDATA[0]]></assessment_value>
    <sortorder><![CDATA[6]]></sortorder>
    <language><![CDATA[en]]></language>
    <scale_id><![CDATA[0]]></scale_id>
   </row>
   <row>
    <qid><![CDATA[9845]]></qid>
    <code><![CDATA[7]]></code>
    <answer><![CDATA[Opvallend veel sterke punten<br />3<br />]]></answer>
    <assessment_value><![CDATA[0]]></assessment_value>
    <sortorder><![CDATA[7]]></sortorder>
    <language><![CDATA[nl]]></language>
    <scale_id><![CDATA[0]]></scale_id>
   </row>
   <row>
    <qid><![CDATA[9845]]></qid>
    <code><![CDATA[7]]></code>
    <answer><![CDATA[Significant strenghts<br />-3<br />]]></answer>
    <assessment_value><![CDATA[0]]></assessment_value>
    <sortorder><![CDATA[7]]></sortorder>
    <language><![CDATA[en]]></language>
    <scale_id><![CDATA[0]]></scale_id>
   </row>
   <row>
    <qid><![CDATA[9847]]></qid>
    <code><![CDATA[6]]></code>
    <answer><![CDATA[2]]></answer>
    <assessment_value><![CDATA[1]]></assessment_value>
    <sortorder><![CDATA[6]]></sortorder>
    <language><![CDATA[nl]]></language>
    <scale_id><![CDATA[0]]></scale_id>
   </row>
   <row>
    <qid><![CDATA[9847]]></qid>
    <code><![CDATA[6]]></code>
    <answer><![CDATA[2]]></answer>
    <assessment_value><![CDATA[1]]></assessment_value>
    <sortorder><![CDATA[6]]></sortorder>
    <language><![CDATA[en]]></language>
    <scale_id><![CDATA[0]]></scale_id>
   </row>
   <row>
    <qid><![CDATA[9847]]></qid>
    <code><![CDATA[1]]></code>
    <answer><![CDATA[Heel belangrijk<br />-3<br />]]></answer>
    <assessment_value><![CDATA[1]]></assessment_value>
    <sortorder><![CDATA[1]]></sortorder>
    <language><![CDATA[nl]]></language>
    <scale_id><![CDATA[0]]></scale_id>
   </row>
   <row>
    <qid><![CDATA[9847]]></qid>
    <code><![CDATA[1]]></code>
    <answer><![CDATA[Very important<br />-3<br />]]></answer>
    <assessment_value><![CDATA[1]]></assessment_value>
    <sortorder><![CDATA[1]]></sortorder>
    <language><![CDATA[en]]></language>
    <scale_id><![CDATA[0]]></scale_id>
   </row>
   <row>
    <qid><![CDATA[9847]]></qid>
    <code><![CDATA[2]]></code>
    <answer><![CDATA[-2]]></answer>
    <assessment_value><![CDATA[1]]></assessment_value>
    <sortorder><![CDATA[2]]></sortorder>
    <language><![CDATA[nl]]></language>
    <scale_id><![CDATA[0]]></scale_id>
   </row>
   <row>
    <qid><![CDATA[9847]]></qid>
    <code><![CDATA[2]]></code>
    <answer><![CDATA[-2]]></answer>
    <assessment_value><![CDATA[1]]></assessment_value>
    <sortorder><![CDATA[2]]></sortorder>
    <language><![CDATA[en]]></language>
    <scale_id><![CDATA[0]]></scale_id>
   </row>
   <row>
    <qid><![CDATA[9847]]></qid>
    <code><![CDATA[3]]></code>
    <answer><![CDATA[-1]]></answer>
    <assessment_value><![CDATA[1]]></assessment_value>
    <sortorder><![CDATA[3]]></sortorder>
    <language><![CDATA[nl]]></language>
    <scale_id><![CDATA[0]]></scale_id>
   </row>
   <row>
    <qid><![CDATA[9847]]></qid>
    <code><![CDATA[3]]></code>
    <answer><![CDATA[-1]]></answer>
    <assessment_value><![CDATA[1]]></assessment_value>
    <sortorder><![CDATA[3]]></sortorder>
    <language><![CDATA[en]]></language>
    <scale_id><![CDATA[0]]></scale_id>
   </row>
   <row>
    <qid><![CDATA[9847]]></qid>
    <code><![CDATA[4]]></code>
    <answer><![CDATA[0]]></answer>
    <assessment_value><![CDATA[1]]></assessment_value>
    <sortorder><![CDATA[4]]></sortorder>
    <language><![CDATA[nl]]></language>
    <scale_id><![CDATA[0]]></scale_id>
   </row>
   <row>
    <qid><![CDATA[9847]]></qid>
    <code><![CDATA[4]]></code>
    <answer><![CDATA[0]]></answer>
    <assessment_value><![CDATA[1]]></assessment_value>
    <sortorder><![CDATA[4]]></sortorder>
    <language><![CDATA[en]]></language>
    <scale_id><![CDATA[0]]></scale_id>
   </row>
   <row>
    <qid><![CDATA[9847]]></qid>
    <code><![CDATA[5]]></code>
    <answer><![CDATA[1]]></answer>
    <assessment_value><![CDATA[1]]></assessment_value>
    <sortorder><![CDATA[5]]></sortorder>
    <language><![CDATA[nl]]></language>
    <scale_id><![CDATA[0]]></scale_id>
   </row>
   <row>
    <qid><![CDATA[9847]]></qid>
    <code><![CDATA[5]]></code>
    <answer><![CDATA[1]]></answer>
    <assessment_value><![CDATA[1]]></assessment_value>
    <sortorder><![CDATA[5]]></sortorder>
    <language><![CDATA[en]]></language>
    <scale_id><![CDATA[0]]></scale_id>
   </row>
   <row>
    <qid><![CDATA[9849]]></qid>
    <code><![CDATA[3]]></code>
    <answer><![CDATA[-1]]></answer>
    <assessment_value><![CDATA[0]]></assessment_value>
    <sortorder><![CDATA[3]]></sortorder>
    <language><![CDATA[en]]></language>
    <scale_id><![CDATA[0]]></scale_id>
   </row>
   <row>
    <qid><![CDATA[9849]]></qid>
    <code><![CDATA[1]]></code>
    <answer><![CDATA[Heel belangrijk<br />-3<br />]]></answer>
    <assessment_value><![CDATA[0]]></assessment_value>
    <sortorder><![CDATA[1]]></sortorder>
    <language><![CDATA[nl]]></language>
    <scale_id><![CDATA[0]]></scale_id>
   </row>
   <row>
    <qid><![CDATA[9849]]></qid>
    <code><![CDATA[1]]></code>
    <answer><![CDATA[Very important<br />-3<br />]]></answer>
    <assessment_value><![CDATA[0]]></assessment_value>
    <sortorder><![CDATA[1]]></sortorder>
    <language><![CDATA[en]]></language>
    <scale_id><![CDATA[0]]></scale_id>
   </row>
   <row>
    <qid><![CDATA[9849]]></qid>
    <code><![CDATA[2]]></code>
    <answer><![CDATA[-2]]></answer>
    <assessment_value><![CDATA[0]]></assessment_value>
    <sortorder><![CDATA[2]]></sortorder>
    <language><![CDATA[nl]]></language>
    <scale_id><![CDATA[0]]></scale_id>
   </row>
   <row>
    <qid><![CDATA[9851]]></qid>
    <code><![CDATA[1]]></code>
    <answer><![CDATA[Veel moeite<br />-3<br />]]></answer>
    <assessment_value><![CDATA[1]]></assessment_value>
    <sortorder><![CDATA[1]]></sortorder>
    <language><![CDATA[nl]]></language>
    <scale_id><![CDATA[0]]></scale_id>
   </row>
   <row>
    <qid><![CDATA[9851]]></qid>
    <code><![CDATA[1]]></code>
    <answer><![CDATA[A lot of effort<br />-3<br />]]></answer>
    <assessment_value><![CDATA[1]]></assessment_value>
    <sortorder><![CDATA[1]]></sortorder>
    <language><![CDATA[en]]></language>
    <scale_id><![CDATA[0]]></scale_id>
   </row>
   <row>
    <qid><![CDATA[9851]]></qid>
    <code><![CDATA[2]]></code>
    <answer><![CDATA[-2]]></answer>
    <assessment_value><![CDATA[1]]></assessment_value>
    <sortorder><![CDATA[2]]></sortorder>
    <language><![CDATA[nl]]></language>
    <scale_id><![CDATA[0]]></scale_id>
   </row>
   <row>
    <qid><![CDATA[9851]]></qid>
    <code><![CDATA[2]]></code>
    <answer><![CDATA[-2]]></answer>
    <assessment_value><![CDATA[1]]></assessment_value>
    <sortorder><![CDATA[2]]></sortorder>
    <language><![CDATA[en]]></language>
    <scale_id><![CDATA[0]]></scale_id>
   </row>
   <row>
    <qid><![CDATA[9851]]></qid>
    <code><![CDATA[3]]></code>
    <answer><![CDATA[-1]]></answer>
    <assessment_value><![CDATA[1]]></assessment_value>
    <sortorder><![CDATA[3]]></sortorder>
    <language><![CDATA[nl]]></language>
    <scale_id><![CDATA[0]]></scale_id>
   </row>
   <row>
    <qid><![CDATA[9851]]></qid>
    <code><![CDATA[3]]></code>
    <answer><![CDATA[-1]]></answer>
    <assessment_value><![CDATA[1]]></assessment_value>
    <sortorder><![CDATA[3]]></sortorder>
    <language><![CDATA[en]]></language>
    <scale_id><![CDATA[0]]></scale_id>
   </row>
   <row>
    <qid><![CDATA[9853]]></qid>
    <code><![CDATA[1]]></code>
    <answer><![CDATA[Veel moeite<br />-3<br />]]></answer>
    <assessment_value><![CDATA[0]]></assessment_value>
    <sortorder><![CDATA[1]]></sortorder>
    <language><![CDATA[nl]]></language>
    <scale_id><![CDATA[0]]></scale_id>
   </row>
   <row>
    <qid><![CDATA[9853]]></qid>
    <code><![CDATA[1]]></code>
    <answer><![CDATA[A lot of effort<br />-3<br />]]></answer>
    <assessment_value><![CDATA[0]]></assessment_value>
    <sortorder><![CDATA[1]]></sortorder>
    <language><![CDATA[en]]></language>
    <scale_id><![CDATA[0]]></scale_id>
   </row>
   <row>
    <qid><![CDATA[9853]]></qid>
    <code><![CDATA[2]]></code>
    <answer><![CDATA[-2]]></answer>
    <assessment_value><![CDATA[0]]></assessment_value>
    <sortorder><![CDATA[2]]></sortorder>
    <language><![CDATA[nl]]></language>
    <scale_id><![CDATA[0]]></scale_id>
   </row>
   <row>
    <qid><![CDATA[9853]]></qid>
    <code><![CDATA[2]]></code>
    <answer><![CDATA[-2]]></answer>
    <assessment_value><![CDATA[0]]></assessment_value>
    <sortorder><![CDATA[2]]></sortorder>
    <language><![CDATA[en]]></language>
    <scale_id><![CDATA[0]]></scale_id>
   </row>
   <row>
    <qid><![CDATA[9853]]></qid>
    <code><![CDATA[3]]></code>
    <answer><![CDATA[-1]]></answer>
    <assessment_value><![CDATA[0]]></assessment_value>
    <sortorder><![CDATA[3]]></sortorder>
    <language><![CDATA[nl]]></language>
    <scale_id><![CDATA[0]]></scale_id>
   </row>
   <row>
    <qid><![CDATA[9853]]></qid>
    <code><![CDATA[3]]></code>
    <answer><![CDATA[-1]]></answer>
    <assessment_value><![CDATA[0]]></assessment_value>
    <sortorder><![CDATA[3]]></sortorder>
    <language><![CDATA[en]]></language>
    <scale_id><![CDATA[0]]></scale_id>
   </row>
   <row>
    <qid><![CDATA[9856]]></qid>
    <code><![CDATA[1]]></code>
    <answer><![CDATA[Zeer laag<br />-3<br />]]></answer>
    <assessment_value><![CDATA[1]]></assessment_value>
    <sortorder><![CDATA[1]]></sortorder>
    <language><![CDATA[nl]]></language>
    <scale_id><![CDATA[0]]></scale_id>
   </row>
   <row>
    <qid><![CDATA[9856]]></qid>
    <code><![CDATA[1]]></code>
    <answer><![CDATA[No chance<br />-3<br />]]></answer>
    <assessment_value><![CDATA[1]]></assessment_value>
    <sortorder><![CDATA[1]]></sortorder>
    <language><![CDATA[en]]></language>
    <scale_id><![CDATA[0]]></scale_id>
   </row>
   <row>
    <qid><![CDATA[9856]]></qid>
    <code><![CDATA[2]]></code>
    <answer><![CDATA[-2]]></answer>
    <assessment_value><![CDATA[1]]></assessment_value>
    <sortorder><![CDATA[2]]></sortorder>
    <language><![CDATA[nl]]></language>
    <scale_id><![CDATA[0]]></scale_id>
   </row>
   <row>
    <qid><![CDATA[9856]]></qid>
    <code><![CDATA[2]]></code>
    <answer><![CDATA[-2]]></answer>
    <assessment_value><![CDATA[1]]></assessment_value>
    <sortorder><![CDATA[2]]></sortorder>
    <language><![CDATA[en]]></language>
    <scale_id><![CDATA[0]]></scale_id>
   </row>
   <row>
    <qid><![CDATA[9867]]></qid>
    <code><![CDATA[7]]></code>
    <answer><![CDATA[Zeer hoog<br />3<br />]]></answer>
    <assessment_value><![CDATA[0]]></assessment_value>
    <sortorder><![CDATA[7]]></sortorder>
    <language><![CDATA[nl]]></language>
    <scale_id><![CDATA[0]]></scale_id>
   </row>
   <row>
    <qid><![CDATA[9867]]></qid>
    <code><![CDATA[7]]></code>
    <answer><![CDATA[Completely certain<br />3<br />]]></answer>
    <assessment_value><![CDATA[0]]></assessment_value>
    <sortorder><![CDATA[7]]></sortorder>
    <language><![CDATA[en]]></language>
    <scale_id><![CDATA[0]]></scale_id>
   </row>
   <row>
    <qid><![CDATA[9867]]></qid>
    <code><![CDATA[6]]></code>
    <answer><![CDATA[2]]></answer>
    <assessment_value><![CDATA[0]]></assessment_value>
    <sortorder><![CDATA[6]]></sortorder>
    <language><![CDATA[nl]]></language>
    <scale_id><![CDATA[0]]></scale_id>
   </row>
   <row>
    <qid><![CDATA[9867]]></qid>
    <code><![CDATA[6]]></code>
    <answer><![CDATA[2]]></answer>
    <assessment_value><![CDATA[0]]></assessment_value>
    <sortorder><![CDATA[6]]></sortorder>
    <language><![CDATA[en]]></language>
    <scale_id><![CDATA[0]]></scale_id>
   </row>
   <row>
    <qid><![CDATA[9876]]></qid>
    <code><![CDATA[1]]></code>
    <answer><![CDATA[Zeer laag<br />-3<br />]]></answer>
    <assessment_value><![CDATA[1]]></assessment_value>
    <sortorder><![CDATA[1]]></sortorder>
    <language><![CDATA[nl]]></language>
    <scale_id><![CDATA[0]]></scale_id>
   </row>
   <row>
    <qid><![CDATA[9876]]></qid>
    <code><![CDATA[1]]></code>
    <answer><![CDATA[No chance<br />-3<br />]]></answer>
    <assessment_value><![CDATA[1]]></assessment_value>
    <sortorder><![CDATA[1]]></sortorder>
    <language><![CDATA[en]]></language>
    <scale_id><![CDATA[0]]></scale_id>
   </row>
   <row>
    <qid><![CDATA[9876]]></qid>
    <code><![CDATA[2]]></code>
    <answer><![CDATA[-2]]></answer>
    <assessment_value><![CDATA[1]]></assessment_value>
    <sortorder><![CDATA[2]]></sortorder>
    <language><![CDATA[nl]]></language>
    <scale_id><![CDATA[0]]></scale_id>
   </row>
   <row>
    <qid><![CDATA[9876]]></qid>
    <code><![CDATA[2]]></code>
    <answer><![CDATA[-2]]></answer>
    <assessment_value><![CDATA[1]]></assessment_value>
    <sortorder><![CDATA[2]]></sortorder>
    <language><![CDATA[en]]></language>
    <scale_id><![CDATA[0]]></scale_id>
   </row>
   <row>
    <qid><![CDATA[9878]]></qid>
    <code><![CDATA[6]]></code>
    <answer><![CDATA[2]]></answer>
    <assessment_value><![CDATA[0]]></assessment_value>
    <sortorder><![CDATA[6]]></sortorder>
    <language><![CDATA[en]]></language>
    <scale_id><![CDATA[0]]></scale_id>
   </row>
   <row>
    <qid><![CDATA[9878]]></qid>
    <code><![CDATA[7]]></code>
    <answer><![CDATA[Zeer hoog<br />3<br />]]></answer>
    <assessment_value><![CDATA[0]]></assessment_value>
    <sortorder><![CDATA[7]]></sortorder>
    <language><![CDATA[nl]]></language>
    <scale_id><![CDATA[0]]></scale_id>
   </row>
   <row>
    <qid><![CDATA[9878]]></qid>
    <code><![CDATA[5]]></code>
    <answer><![CDATA[1]]></answer>
    <assessment_value><![CDATA[0]]></assessment_value>
    <sortorder><![CDATA[5]]></sortorder>
    <language><![CDATA[en]]></language>
    <scale_id><![CDATA[0]]></scale_id>
   </row>
   <row>
    <qid><![CDATA[9878]]></qid>
    <code><![CDATA[6]]></code>
    <answer><![CDATA[2]]></answer>
    <assessment_value><![CDATA[0]]></assessment_value>
    <sortorder><![CDATA[6]]></sortorder>
    <language><![CDATA[nl]]></language>
    <scale_id><![CDATA[0]]></scale_id>
   </row>
   <row>
    <qid><![CDATA[9878]]></qid>
    <code><![CDATA[5]]></code>
    <answer><![CDATA[1]]></answer>
    <assessment_value><![CDATA[0]]></assessment_value>
    <sortorder><![CDATA[5]]></sortorder>
    <language><![CDATA[nl]]></language>
    <scale_id><![CDATA[0]]></scale_id>
   </row>
   <row>
    <qid><![CDATA[9880]]></qid>
    <code><![CDATA[7]]></code>
    <answer><![CDATA[Completely certain<br />3<br />]]></answer>
    <assessment_value><![CDATA[1]]></assessment_value>
    <sortorder><![CDATA[7]]></sortorder>
    <language><![CDATA[en]]></language>
    <scale_id><![CDATA[0]]></scale_id>
   </row>
   <row>
    <qid><![CDATA[9880]]></qid>
    <code><![CDATA[5]]></code>
    <answer><![CDATA[1]]></answer>
    <assessment_value><![CDATA[1]]></assessment_value>
    <sortorder><![CDATA[5]]></sortorder>
    <language><![CDATA[en]]></language>
    <scale_id><![CDATA[0]]></scale_id>
   </row>
   <row>
    <qid><![CDATA[9880]]></qid>
    <code><![CDATA[5]]></code>
    <answer><![CDATA[1]]></answer>
    <assessment_value><![CDATA[1]]></assessment_value>
    <sortorder><![CDATA[5]]></sortorder>
    <language><![CDATA[nl]]></language>
    <scale_id><![CDATA[0]]></scale_id>
   </row>
   <row>
    <qid><![CDATA[9880]]></qid>
    <code><![CDATA[4]]></code>
    <answer><![CDATA[0]]></answer>
    <assessment_value><![CDATA[1]]></assessment_value>
    <sortorder><![CDATA[4]]></sortorder>
    <language><![CDATA[nl]]></language>
    <scale_id><![CDATA[0]]></scale_id>
   </row>
   <row>
    <qid><![CDATA[9882]]></qid>
    <code><![CDATA[6]]></code>
    <answer><![CDATA[2]]></answer>
    <assessment_value><![CDATA[0]]></assessment_value>
    <sortorder><![CDATA[6]]></sortorder>
    <language><![CDATA[en]]></language>
    <scale_id><![CDATA[0]]></scale_id>
   </row>
   <row>
    <qid><![CDATA[9882]]></qid>
    <code><![CDATA[7]]></code>
    <answer><![CDATA[Zeer hoog<br />3<br />]]></answer>
    <assessment_value><![CDATA[0]]></assessment_value>
    <sortorder><![CDATA[7]]></sortorder>
    <language><![CDATA[nl]]></language>
    <scale_id><![CDATA[0]]></scale_id>
   </row>
   <row>
    <qid><![CDATA[9882]]></qid>
    <code><![CDATA[5]]></code>
    <answer><![CDATA[1]]></answer>
    <assessment_value><![CDATA[0]]></assessment_value>
    <sortorder><![CDATA[5]]></sortorder>
    <language><![CDATA[en]]></language>
    <scale_id><![CDATA[0]]></scale_id>
   </row>
   <row>
    <qid><![CDATA[9882]]></qid>
    <code><![CDATA[6]]></code>
    <answer><![CDATA[2]]></answer>
    <assessment_value><![CDATA[0]]></assessment_value>
    <sortorder><![CDATA[6]]></sortorder>
    <language><![CDATA[nl]]></language>
    <scale_id><![CDATA[0]]></scale_id>
   </row>
   <row>
    <qid><![CDATA[9884]]></qid>
    <code><![CDATA[7]]></code>
    <answer><![CDATA[Zeer hoog<br />3<br />]]></answer>
    <assessment_value><![CDATA[1]]></assessment_value>
    <sortorder><![CDATA[7]]></sortorder>
    <language><![CDATA[nl]]></language>
    <scale_id><![CDATA[0]]></scale_id>
   </row>
   <row>
    <qid><![CDATA[9884]]></qid>
    <code><![CDATA[5]]></code>
    <answer><![CDATA[1]]></answer>
    <assessment_value><![CDATA[1]]></assessment_value>
    <sortorder><![CDATA[5]]></sortorder>
    <language><![CDATA[en]]></language>
    <scale_id><![CDATA[0]]></scale_id>
   </row>
   <row>
    <qid><![CDATA[9884]]></qid>
    <code><![CDATA[6]]></code>
    <answer><![CDATA[2]]></answer>
    <assessment_value><![CDATA[1]]></assessment_value>
    <sortorder><![CDATA[6]]></sortorder>
    <language><![CDATA[nl]]></language>
    <scale_id><![CDATA[0]]></scale_id>
   </row>
   <row>
    <qid><![CDATA[9884]]></qid>
    <code><![CDATA[4]]></code>
    <answer><![CDATA[0]]></answer>
    <assessment_value><![CDATA[1]]></assessment_value>
    <sortorder><![CDATA[4]]></sortorder>
    <language><![CDATA[en]]></language>
    <scale_id><![CDATA[0]]></scale_id>
   </row>
   <row>
    <qid><![CDATA[9884]]></qid>
    <code><![CDATA[5]]></code>
    <answer><![CDATA[1]]></answer>
    <assessment_value><![CDATA[1]]></assessment_value>
    <sortorder><![CDATA[5]]></sortorder>
    <language><![CDATA[nl]]></language>
    <scale_id><![CDATA[0]]></scale_id>
   </row>
   <row>
    <qid><![CDATA[9886]]></qid>
    <code><![CDATA[6]]></code>
    <answer><![CDATA[2]]></answer>
    <assessment_value><![CDATA[0]]></assessment_value>
    <sortorder><![CDATA[6]]></sortorder>
    <language><![CDATA[en]]></language>
    <scale_id><![CDATA[0]]></scale_id>
   </row>
   <row>
    <qid><![CDATA[9886]]></qid>
    <code><![CDATA[7]]></code>
    <answer><![CDATA[Zeer hoog<br />3<br />]]></answer>
    <assessment_value><![CDATA[0]]></assessment_value>
    <sortorder><![CDATA[7]]></sortorder>
    <language><![CDATA[nl]]></language>
    <scale_id><![CDATA[0]]></scale_id>
   </row>
   <row>
    <qid><![CDATA[9886]]></qid>
    <code><![CDATA[5]]></code>
    <answer><![CDATA[1]]></answer>
    <assessment_value><![CDATA[0]]></assessment_value>
    <sortorder><![CDATA[5]]></sortorder>
    <language><![CDATA[en]]></language>
    <scale_id><![CDATA[0]]></scale_id>
   </row>
   <row>
    <qid><![CDATA[9886]]></qid>
    <code><![CDATA[6]]></code>
    <answer><![CDATA[2]]></answer>
    <assessment_value><![CDATA[0]]></assessment_value>
    <sortorder><![CDATA[6]]></sortorder>
    <language><![CDATA[nl]]></language>
    <scale_id><![CDATA[0]]></scale_id>
   </row>
   <row>
    <qid><![CDATA[9888]]></qid>
    <code><![CDATA[6]]></code>
    <answer><![CDATA[2]]></answer>
    <assessment_value><![CDATA[1]]></assessment_value>
    <sortorder><![CDATA[6]]></sortorder>
    <language><![CDATA[en]]></language>
    <scale_id><![CDATA[0]]></scale_id>
   </row>
   <row>
    <qid><![CDATA[9888]]></qid>
    <code><![CDATA[7]]></code>
    <answer><![CDATA[Zeer hoog<br />3<br />]]></answer>
    <assessment_value><![CDATA[1]]></assessment_value>
    <sortorder><![CDATA[7]]></sortorder>
    <language><![CDATA[nl]]></language>
    <scale_id><![CDATA[0]]></scale_id>
   </row>
   <row>
    <qid><![CDATA[9888]]></qid>
    <code><![CDATA[7]]></code>
    <answer><![CDATA[Completely certain<br />3<br />]]></answer>
    <assessment_value><![CDATA[1]]></assessment_value>
    <sortorder><![CDATA[7]]></sortorder>
    <language><![CDATA[en]]></language>
    <scale_id><![CDATA[0]]></scale_id>
   </row>
   <row>
    <qid><![CDATA[9888]]></qid>
    <code><![CDATA[5]]></code>
    <answer><![CDATA[1]]></answer>
    <assessment_value><![CDATA[1]]></assessment_value>
    <sortorder><![CDATA[5]]></sortorder>
    <language><![CDATA[nl]]></language>
    <scale_id><![CDATA[0]]></scale_id>
   </row>
   <row>
    <qid><![CDATA[9888]]></qid>
    <code><![CDATA[4]]></code>
    <answer><![CDATA[0]]></answer>
    <assessment_value><![CDATA[1]]></assessment_value>
    <sortorder><![CDATA[4]]></sortorder>
    <language><![CDATA[nl]]></language>
    <scale_id><![CDATA[0]]></scale_id>
   </row>
   <row>
    <qid><![CDATA[9890]]></qid>
    <code><![CDATA[7]]></code>
    <answer><![CDATA[Zeer hoog<br />3<br />]]></answer>
    <assessment_value><![CDATA[0]]></assessment_value>
    <sortorder><![CDATA[7]]></sortorder>
    <language><![CDATA[nl]]></language>
    <scale_id><![CDATA[0]]></scale_id>
   </row>
   <row>
    <qid><![CDATA[9890]]></qid>
    <code><![CDATA[5]]></code>
    <answer><![CDATA[1]]></answer>
    <assessment_value><![CDATA[0]]></assessment_value>
    <sortorder><![CDATA[5]]></sortorder>
    <language><![CDATA[nl]]></language>
    <scale_id><![CDATA[0]]></scale_id>
   </row>
   <row>
    <qid><![CDATA[9890]]></qid>
    <code><![CDATA[5]]></code>
    <answer><![CDATA[1]]></answer>
    <assessment_value><![CDATA[0]]></assessment_value>
    <sortorder><![CDATA[5]]></sortorder>
    <language><![CDATA[en]]></language>
    <scale_id><![CDATA[0]]></scale_id>
   </row>
   <row>
    <qid><![CDATA[9890]]></qid>
    <code><![CDATA[4]]></code>
    <answer><![CDATA[0]]></answer>
    <assessment_value><![CDATA[0]]></assessment_value>
    <sortorder><![CDATA[4]]></sortorder>
    <language><![CDATA[en]]></language>
    <scale_id><![CDATA[0]]></scale_id>
   </row>
   <row>
    <qid><![CDATA[9892]]></qid>
    <code><![CDATA[6]]></code>
    <answer><![CDATA[2]]></answer>
    <assessment_value><![CDATA[1]]></assessment_value>
    <sortorder><![CDATA[6]]></sortorder>
    <language><![CDATA[en]]></language>
    <scale_id><![CDATA[0]]></scale_id>
   </row>
   <row>
    <qid><![CDATA[9892]]></qid>
    <code><![CDATA[7]]></code>
    <answer><![CDATA[Zeer hoog<br />3<br />]]></answer>
    <assessment_value><![CDATA[1]]></assessment_value>
    <sortorder><![CDATA[7]]></sortorder>
    <language><![CDATA[nl]]></language>
    <scale_id><![CDATA[0]]></scale_id>
   </row>
   <row>
    <qid><![CDATA[9892]]></qid>
    <code><![CDATA[5]]></code>
    <answer><![CDATA[1]]></answer>
    <assessment_value><![CDATA[1]]></assessment_value>
    <sortorder><![CDATA[5]]></sortorder>
    <language><![CDATA[en]]></language>
    <scale_id><![CDATA[0]]></scale_id>
   </row>
   <row>
    <qid><![CDATA[9892]]></qid>
    <code><![CDATA[6]]></code>
    <answer><![CDATA[2]]></answer>
    <assessment_value><![CDATA[1]]></assessment_value>
    <sortorder><![CDATA[6]]></sortorder>
    <language><![CDATA[nl]]></language>
    <scale_id><![CDATA[0]]></scale_id>
   </row>
   <row>
    <qid><![CDATA[9894]]></qid>
    <code><![CDATA[2]]></code>
    <answer><![CDATA[-2]]></answer>
    <assessment_value><![CDATA[0]]></assessment_value>
    <sortorder><![CDATA[2]]></sortorder>
    <language><![CDATA[nl]]></language>
    <scale_id><![CDATA[0]]></scale_id>
   </row>
   <row>
    <qid><![CDATA[9894]]></qid>
    <code><![CDATA[2]]></code>
    <answer><![CDATA[-2]]></answer>
    <assessment_value><![CDATA[0]]></assessment_value>
    <sortorder><![CDATA[2]]></sortorder>
    <language><![CDATA[en]]></language>
    <scale_id><![CDATA[0]]></scale_id>
   </row>
   <row>
    <qid><![CDATA[9894]]></qid>
    <code><![CDATA[3]]></code>
    <answer><![CDATA[-1]]></answer>
    <assessment_value><![CDATA[0]]></assessment_value>
    <sortorder><![CDATA[3]]></sortorder>
    <language><![CDATA[nl]]></language>
    <scale_id><![CDATA[0]]></scale_id>
   </row>
   <row>
    <qid><![CDATA[9894]]></qid>
    <code><![CDATA[3]]></code>
    <answer><![CDATA[-1]]></answer>
    <assessment_value><![CDATA[0]]></assessment_value>
    <sortorder><![CDATA[3]]></sortorder>
    <language><![CDATA[en]]></language>
    <scale_id><![CDATA[0]]></scale_id>
   </row>
   <row>
    <qid><![CDATA[9894]]></qid>
    <code><![CDATA[4]]></code>
    <answer><![CDATA[0]]></answer>
    <assessment_value><![CDATA[0]]></assessment_value>
    <sortorder><![CDATA[4]]></sortorder>
    <language><![CDATA[nl]]></language>
    <scale_id><![CDATA[0]]></scale_id>
   </row>
   <row>
    <qid><![CDATA[9901]]></qid>
    <code><![CDATA[3]]></code>
    <answer><![CDATA[-1]]></answer>
    <assessment_value><![CDATA[1]]></assessment_value>
    <sortorder><![CDATA[3]]></sortorder>
    <language><![CDATA[nl]]></language>
    <scale_id><![CDATA[0]]></scale_id>
   </row>
   <row>
    <qid><![CDATA[9901]]></qid>
    <code><![CDATA[1]]></code>
    <answer><![CDATA[Zeer laag<br />-3<br />]]></answer>
    <assessment_value><![CDATA[1]]></assessment_value>
    <sortorder><![CDATA[1]]></sortorder>
    <language><![CDATA[nl]]></language>
    <scale_id><![CDATA[0]]></scale_id>
   </row>
   <row>
    <qid><![CDATA[9901]]></qid>
    <code><![CDATA[1]]></code>
    <answer><![CDATA[No chance<br />-3<br />]]></answer>
    <assessment_value><![CDATA[1]]></assessment_value>
    <sortorder><![CDATA[1]]></sortorder>
    <language><![CDATA[en]]></language>
    <scale_id><![CDATA[0]]></scale_id>
   </row>
   <row>
    <qid><![CDATA[9901]]></qid>
    <code><![CDATA[2]]></code>
    <answer><![CDATA[-2]]></answer>
    <assessment_value><![CDATA[1]]></assessment_value>
    <sortorder><![CDATA[2]]></sortorder>
    <language><![CDATA[nl]]></language>
    <scale_id><![CDATA[0]]></scale_id>
   </row>
   <row>
    <qid><![CDATA[9903]]></qid>
    <code><![CDATA[6]]></code>
    <answer><![CDATA[2]]></answer>
    <assessment_value><![CDATA[0]]></assessment_value>
    <sortorder><![CDATA[6]]></sortorder>
    <language><![CDATA[nl]]></language>
    <scale_id><![CDATA[0]]></scale_id>
   </row>
   <row>
    <qid><![CDATA[9903]]></qid>
    <code><![CDATA[5]]></code>
    <answer><![CDATA[1]]></answer>
    <assessment_value><![CDATA[0]]></assessment_value>
    <sortorder><![CDATA[5]]></sortorder>
    <language><![CDATA[nl]]></language>
    <scale_id><![CDATA[0]]></scale_id>
   </row>
   <row>
    <qid><![CDATA[9903]]></qid>
    <code><![CDATA[5]]></code>
    <answer><![CDATA[1]]></answer>
    <assessment_value><![CDATA[0]]></assessment_value>
    <sortorder><![CDATA[5]]></sortorder>
    <language><![CDATA[en]]></language>
    <scale_id><![CDATA[0]]></scale_id>
   </row>
   <row>
    <qid><![CDATA[9903]]></qid>
    <code><![CDATA[4]]></code>
    <answer><![CDATA[0]]></answer>
    <assessment_value><![CDATA[0]]></assessment_value>
    <sortorder><![CDATA[4]]></sortorder>
    <language><![CDATA[en]]></language>
    <scale_id><![CDATA[0]]></scale_id>
   </row>
   <row>
    <qid><![CDATA[9906]]></qid>
    <code><![CDATA[6]]></code>
    <answer><![CDATA[2]]></answer>
    <assessment_value><![CDATA[1]]></assessment_value>
    <sortorder><![CDATA[6]]></sortorder>
    <language><![CDATA[en]]></language>
    <scale_id><![CDATA[0]]></scale_id>
   </row>
   <row>
    <qid><![CDATA[9906]]></qid>
    <code><![CDATA[7]]></code>
    <answer><![CDATA[Zeer hoog<br />3<br />]]></answer>
    <assessment_value><![CDATA[1]]></assessment_value>
    <sortorder><![CDATA[7]]></sortorder>
    <language><![CDATA[nl]]></language>
    <scale_id><![CDATA[0]]></scale_id>
   </row>
   <row>
    <qid><![CDATA[9906]]></qid>
    <code><![CDATA[5]]></code>
    <answer><![CDATA[1]]></answer>
    <assessment_value><![CDATA[1]]></assessment_value>
    <sortorder><![CDATA[5]]></sortorder>
    <language><![CDATA[en]]></language>
    <scale_id><![CDATA[0]]></scale_id>
   </row>
   <row>
    <qid><![CDATA[9906]]></qid>
    <code><![CDATA[6]]></code>
    <answer><![CDATA[2]]></answer>
    <assessment_value><![CDATA[1]]></assessment_value>
    <sortorder><![CDATA[6]]></sortorder>
    <language><![CDATA[nl]]></language>
    <scale_id><![CDATA[0]]></scale_id>
   </row>
   <row>
    <qid><![CDATA[9908]]></qid>
    <code><![CDATA[6]]></code>
    <answer><![CDATA[2]]></answer>
    <assessment_value><![CDATA[0]]></assessment_value>
    <sortorder><![CDATA[6]]></sortorder>
    <language><![CDATA[nl]]></language>
    <scale_id><![CDATA[0]]></scale_id>
   </row>
   <row>
    <qid><![CDATA[9908]]></qid>
    <code><![CDATA[5]]></code>
    <answer><![CDATA[1]]></answer>
    <assessment_value><![CDATA[0]]></assessment_value>
    <sortorder><![CDATA[5]]></sortorder>
    <language><![CDATA[nl]]></language>
    <scale_id><![CDATA[0]]></scale_id>
   </row>
   <row>
    <qid><![CDATA[9908]]></qid>
    <code><![CDATA[5]]></code>
    <answer><![CDATA[1]]></answer>
    <assessment_value><![CDATA[0]]></assessment_value>
    <sortorder><![CDATA[5]]></sortorder>
    <language><![CDATA[en]]></language>
    <scale_id><![CDATA[0]]></scale_id>
   </row>
   <row>
    <qid><![CDATA[9908]]></qid>
    <code><![CDATA[4]]></code>
    <answer><![CDATA[0]]></answer>
    <assessment_value><![CDATA[0]]></assessment_value>
    <sortorder><![CDATA[4]]></sortorder>
    <language><![CDATA[en]]></language>
    <scale_id><![CDATA[0]]></scale_id>
   </row>
   <row>
    <qid><![CDATA[9910]]></qid>
    <code><![CDATA[5]]></code>
    <answer><![CDATA[1]]></answer>
    <assessment_value><![CDATA[1]]></assessment_value>
    <sortorder><![CDATA[5]]></sortorder>
    <language><![CDATA[nl]]></language>
    <scale_id><![CDATA[0]]></scale_id>
   </row>
   <row>
    <qid><![CDATA[9910]]></qid>
    <code><![CDATA[5]]></code>
    <answer><![CDATA[1]]></answer>
    <assessment_value><![CDATA[1]]></assessment_value>
    <sortorder><![CDATA[5]]></sortorder>
    <language><![CDATA[en]]></language>
    <scale_id><![CDATA[0]]></scale_id>
   </row>
   <row>
    <qid><![CDATA[9910]]></qid>
    <code><![CDATA[6]]></code>
    <answer><![CDATA[<i>meer tijd nemen voor B</i><br />2]]></answer>
    <assessment_value><![CDATA[1]]></assessment_value>
    <sortorder><![CDATA[6]]></sortorder>
    <language><![CDATA[nl]]></language>
    <scale_id><![CDATA[0]]></scale_id>
   </row>
   <row>
    <qid><![CDATA[9910]]></qid>
    <code><![CDATA[6]]></code>
    <answer><![CDATA[<i>took more time for B</i><br />2]]></answer>
    <assessment_value><![CDATA[1]]></assessment_value>
    <sortorder><![CDATA[6]]></sortorder>
    <language><![CDATA[en]]></language>
    <scale_id><![CDATA[0]]></scale_id>
   </row>
   <row>
    <qid><![CDATA[9914]]></qid>
    <code><![CDATA[7]]></code>
    <answer><![CDATA[Helemaal niet angstig<br />3<br />]]></answer>
    <assessment_value><![CDATA[1]]></assessment_value>
    <sortorder><![CDATA[7]]></sortorder>
    <language><![CDATA[nl]]></language>
    <scale_id><![CDATA[0]]></scale_id>
   </row>
   <row>
    <qid><![CDATA[9914]]></qid>
    <code><![CDATA[7]]></code>
    <answer><![CDATA[Not at all anxious<br />3<br />]]></answer>
    <assessment_value><![CDATA[1]]></assessment_value>
    <sortorder><![CDATA[7]]></sortorder>
    <language><![CDATA[en]]></language>
    <scale_id><![CDATA[0]]></scale_id>
   </row>
   <row>
    <qid><![CDATA[9914]]></qid>
    <code><![CDATA[6]]></code>
    <answer><![CDATA[2]]></answer>
    <assessment_value><![CDATA[1]]></assessment_value>
    <sortorder><![CDATA[6]]></sortorder>
    <language><![CDATA[nl]]></language>
    <scale_id><![CDATA[0]]></scale_id>
   </row>
   <row>
    <qid><![CDATA[9914]]></qid>
    <code><![CDATA[6]]></code>
    <answer><![CDATA[2]]></answer>
    <assessment_value><![CDATA[1]]></assessment_value>
    <sortorder><![CDATA[6]]></sortorder>
    <language><![CDATA[en]]></language>
    <scale_id><![CDATA[0]]></scale_id>
   </row>
   <row>
    <qid><![CDATA[9916]]></qid>
    <code><![CDATA[1]]></code>
    <answer><![CDATA[Extremely anxious<br />-3<br />]]></answer>
    <assessment_value><![CDATA[0]]></assessment_value>
    <sortorder><![CDATA[1]]></sortorder>
    <language><![CDATA[en]]></language>
    <scale_id><![CDATA[0]]></scale_id>
   </row>
   <row>
    <qid><![CDATA[9916]]></qid>
    <code><![CDATA[1]]></code>
    <answer><![CDATA[Extreem angstig<br />-3<br />]]></answer>
    <assessment_value><![CDATA[0]]></assessment_value>
    <sortorder><![CDATA[1]]></sortorder>
    <language><![CDATA[nl]]></language>
    <scale_id><![CDATA[0]]></scale_id>
   </row>
   <row>
    <qid><![CDATA[9918]]></qid>
    <code><![CDATA[1]]></code>
    <answer><![CDATA[Extreem gestrest<br />-3<br />]]></answer>
    <assessment_value><![CDATA[1]]></assessment_value>
    <sortorder><![CDATA[1]]></sortorder>
    <language><![CDATA[nl]]></language>
    <scale_id><![CDATA[0]]></scale_id>
   </row>
   <row>
    <qid><![CDATA[9918]]></qid>
    <code><![CDATA[1]]></code>
    <answer><![CDATA[Extremely distressed<br />-3<br />]]></answer>
    <assessment_value><![CDATA[1]]></assessment_value>
    <sortorder><![CDATA[1]]></sortorder>
    <language><![CDATA[en]]></language>
    <scale_id><![CDATA[0]]></scale_id>
   </row>
   <row>
    <qid><![CDATA[9918]]></qid>
    <code><![CDATA[2]]></code>
    <answer><![CDATA[-2]]></answer>
    <assessment_value><![CDATA[1]]></assessment_value>
    <sortorder><![CDATA[2]]></sortorder>
    <language><![CDATA[nl]]></language>
    <scale_id><![CDATA[0]]></scale_id>
   </row>
   <row>
    <qid><![CDATA[9918]]></qid>
    <code><![CDATA[2]]></code>
    <answer><![CDATA[-2]]></answer>
    <assessment_value><![CDATA[1]]></assessment_value>
    <sortorder><![CDATA[2]]></sortorder>
    <language><![CDATA[en]]></language>
    <scale_id><![CDATA[0]]></scale_id>
   </row>
   <row>
    <qid><![CDATA[9920]]></qid>
    <code><![CDATA[3]]></code>
    <answer><![CDATA[-1]]></answer>
    <assessment_value><![CDATA[0]]></assessment_value>
    <sortorder><![CDATA[3]]></sortorder>
    <language><![CDATA[nl]]></language>
    <scale_id><![CDATA[0]]></scale_id>
   </row>
   <row>
    <qid><![CDATA[9920]]></qid>
    <code><![CDATA[1]]></code>
    <answer><![CDATA[Extreem gestrest<br />-3<br />]]></answer>
    <assessment_value><![CDATA[0]]></assessment_value>
    <sortorder><![CDATA[1]]></sortorder>
    <language><![CDATA[nl]]></language>
    <scale_id><![CDATA[0]]></scale_id>
   </row>
   <row>
    <qid><![CDATA[9920]]></qid>
    <code><![CDATA[1]]></code>
    <answer><![CDATA[Extremely distressed<br />-3<br />]]></answer>
    <assessment_value><![CDATA[0]]></assessment_value>
    <sortorder><![CDATA[1]]></sortorder>
    <language><![CDATA[en]]></language>
    <scale_id><![CDATA[0]]></scale_id>
   </row>
   <row>
    <qid><![CDATA[9924]]></qid>
    <code><![CDATA[7]]></code>
    <answer><![CDATA[Helemaal niet ongemakkelijk<br />3<br />]]></answer>
    <assessment_value><![CDATA[0]]></assessment_value>
    <sortorder><![CDATA[7]]></sortorder>
    <language><![CDATA[nl]]></language>
    <scale_id><![CDATA[0]]></scale_id>
   </row>
   <row>
    <qid><![CDATA[9924]]></qid>
    <code><![CDATA[7]]></code>
    <answer><![CDATA[Not at all uneasy<br />3<br />]]></answer>
    <assessment_value><![CDATA[0]]></assessment_value>
    <sortorder><![CDATA[7]]></sortorder>
    <language><![CDATA[en]]></language>
    <scale_id><![CDATA[0]]></scale_id>
   </row>
   <row>
    <qid><![CDATA[9924]]></qid>
    <code><![CDATA[6]]></code>
    <answer><![CDATA[2]]></answer>
    <assessment_value><![CDATA[0]]></assessment_value>
    <sortorder><![CDATA[6]]></sortorder>
    <language><![CDATA[nl]]></language>
    <scale_id><![CDATA[0]]></scale_id>
   </row>
   <row>
    <qid><![CDATA[9924]]></qid>
    <code><![CDATA[6]]></code>
    <answer><![CDATA[2]]></answer>
    <assessment_value><![CDATA[0]]></assessment_value>
    <sortorder><![CDATA[6]]></sortorder>
    <language><![CDATA[en]]></language>
    <scale_id><![CDATA[0]]></scale_id>
   </row>
   <row>
    <qid><![CDATA[9775]]></qid>
    <code><![CDATA[1]]></code>
    <answer><![CDATA[Overtuigend<br />-3<br />]]></answer>
    <assessment_value><![CDATA[1]]></assessment_value>
    <sortorder><![CDATA[1]]></sortorder>
    <language><![CDATA[nl]]></language>
    <scale_id><![CDATA[0]]></scale_id>
   </row>
   <row>
    <qid><![CDATA[9775]]></qid>
    <code><![CDATA[1]]></code>
    <answer><![CDATA[Persuasive<br />-3<br />]]></answer>
    <assessment_value><![CDATA[1]]></assessment_value>
    <sortorder><![CDATA[1]]></sortorder>
    <language><![CDATA[en]]></language>
    <scale_id><![CDATA[0]]></scale_id>
   </row>
   <row>
    <qid><![CDATA[9777]]></qid>
    <code><![CDATA[1]]></code>
    <answer><![CDATA[Overtuigend<br />-3<br />]]></answer>
    <assessment_value><![CDATA[1]]></assessment_value>
    <sortorder><![CDATA[1]]></sortorder>
    <language><![CDATA[nl]]></language>
    <scale_id><![CDATA[0]]></scale_id>
   </row>
   <row>
    <qid><![CDATA[9777]]></qid>
    <code><![CDATA[1]]></code>
    <answer><![CDATA[Persuasive<br />-3<br />]]></answer>
    <assessment_value><![CDATA[1]]></assessment_value>
    <sortorder><![CDATA[1]]></sortorder>
    <language><![CDATA[en]]></language>
    <scale_id><![CDATA[0]]></scale_id>
   </row>
   <row>
    <qid><![CDATA[9779]]></qid>
    <code><![CDATA[3]]></code>
    <answer><![CDATA[-1]]></answer>
    <assessment_value><![CDATA[1]]></assessment_value>
    <sortorder><![CDATA[3]]></sortorder>
    <language><![CDATA[nl]]></language>
    <scale_id><![CDATA[0]]></scale_id>
   </row>
   <row>
    <qid><![CDATA[9781]]></qid>
    <code><![CDATA[4]]></code>
    <answer><![CDATA[0]]></answer>
    <assessment_value><![CDATA[0]]></assessment_value>
    <sortorder><![CDATA[4]]></sortorder>
    <language><![CDATA[nl]]></language>
    <scale_id><![CDATA[0]]></scale_id>
   </row>
   <row>
    <qid><![CDATA[9781]]></qid>
    <code><![CDATA[4]]></code>
    <answer><![CDATA[0]]></answer>
    <assessment_value><![CDATA[0]]></assessment_value>
    <sortorder><![CDATA[4]]></sortorder>
    <language><![CDATA[en]]></language>
    <scale_id><![CDATA[0]]></scale_id>
   </row>
   <row>
    <qid><![CDATA[9781]]></qid>
    <code><![CDATA[1]]></code>
    <answer><![CDATA[Bad<br />-3<br />]]></answer>
    <assessment_value><![CDATA[0]]></assessment_value>
    <sortorder><![CDATA[1]]></sortorder>
    <language><![CDATA[en]]></language>
    <scale_id><![CDATA[0]]></scale_id>
   </row>
   <row>
    <qid><![CDATA[9827]]></qid>
    <code><![CDATA[7]]></code>
    <answer><![CDATA[Stupid<br />3<br />]]></answer>
    <assessment_value><![CDATA[1]]></assessment_value>
    <sortorder><![CDATA[7]]></sortorder>
    <language><![CDATA[en]]></language>
    <scale_id><![CDATA[0]]></scale_id>
   </row>
   <row>
    <qid><![CDATA[9829]]></qid>
    <code><![CDATA[7]]></code>
    <answer><![CDATA[Niet goed doordacht<br />3<br />]]></answer>
    <assessment_value><![CDATA[0]]></assessment_value>
    <sortorder><![CDATA[7]]></sortorder>
    <language><![CDATA[nl]]></language>
    <scale_id><![CDATA[0]]></scale_id>
   </row>
   <row>
    <qid><![CDATA[9829]]></qid>
    <code><![CDATA[7]]></code>
    <answer><![CDATA[Stupid<br />-3<br />]]></answer>
    <assessment_value><![CDATA[0]]></assessment_value>
    <sortorder><![CDATA[7]]></sortorder>
    <language><![CDATA[en]]></language>
    <scale_id><![CDATA[0]]></scale_id>
   </row>
   <row>
    <qid><![CDATA[9831]]></qid>
    <code><![CDATA[7]]></code>
    <answer><![CDATA[Effective<br />3<br />]]></answer>
    <assessment_value><![CDATA[1]]></assessment_value>
    <sortorder><![CDATA[7]]></sortorder>
    <language><![CDATA[en]]></language>
    <scale_id><![CDATA[0]]></scale_id>
   </row>
   <row>
    <qid><![CDATA[9833]]></qid>
    <code><![CDATA[2]]></code>
    <answer><![CDATA[-2]]></answer>
    <assessment_value><![CDATA[0]]></assessment_value>
    <sortorder><![CDATA[2]]></sortorder>
    <language><![CDATA[nl]]></language>
    <scale_id><![CDATA[0]]></scale_id>
   </row>
   <row>
    <qid><![CDATA[9833]]></qid>
    <code><![CDATA[2]]></code>
    <answer><![CDATA[-2]]></answer>
    <assessment_value><![CDATA[0]]></assessment_value>
    <sortorder><![CDATA[2]]></sortorder>
    <language><![CDATA[en]]></language>
    <scale_id><![CDATA[0]]></scale_id>
   </row>
   <row>
    <qid><![CDATA[9837]]></qid>
    <code><![CDATA[7]]></code>
    <answer><![CDATA[Completely disagree<br />3<br />]]></answer>
    <assessment_value><![CDATA[0]]></assessment_value>
    <sortorder><![CDATA[7]]></sortorder>
    <language><![CDATA[en]]></language>
    <scale_id><![CDATA[0]]></scale_id>
   </row>
   <row>
    <qid><![CDATA[9835]]></qid>
    <code><![CDATA[4]]></code>
    <answer><![CDATA[0]]></answer>
    <assessment_value><![CDATA[1]]></assessment_value>
    <sortorder><![CDATA[4]]></sortorder>
    <language><![CDATA[en]]></language>
    <scale_id><![CDATA[0]]></scale_id>
   </row>
   <row>
    <qid><![CDATA[9841]]></qid>
    <code><![CDATA[7]]></code>
    <answer><![CDATA[Opvallend veel zwakke punten<br />3<br />]]></answer>
    <assessment_value><![CDATA[0]]></assessment_value>
    <sortorder><![CDATA[7]]></sortorder>
    <language><![CDATA[nl]]></language>
    <scale_id><![CDATA[0]]></scale_id>
   </row>
   <row>
    <qid><![CDATA[9841]]></qid>
    <code><![CDATA[7]]></code>
    <answer><![CDATA[Significant weaknesses<br />3<br />]]></answer>
    <assessment_value><![CDATA[0]]></assessment_value>
    <sortorder><![CDATA[7]]></sortorder>
    <language><![CDATA[en]]></language>
    <scale_id><![CDATA[0]]></scale_id>
   </row>
   <row>
    <qid><![CDATA[9841]]></qid>
    <code><![CDATA[6]]></code>
    <answer><![CDATA[2]]></answer>
    <assessment_value><![CDATA[0]]></assessment_value>
    <sortorder><![CDATA[6]]></sortorder>
    <language><![CDATA[nl]]></language>
    <scale_id><![CDATA[0]]></scale_id>
   </row>
   <row>
    <qid><![CDATA[9841]]></qid>
    <code><![CDATA[6]]></code>
    <answer><![CDATA[2]]></answer>
    <assessment_value><![CDATA[0]]></assessment_value>
    <sortorder><![CDATA[6]]></sortorder>
    <language><![CDATA[en]]></language>
    <scale_id><![CDATA[0]]></scale_id>
   </row>
   <row>
    <qid><![CDATA[9914]]></qid>
    <code><![CDATA[5]]></code>
    <answer><![CDATA[1]]></answer>
    <assessment_value><![CDATA[1]]></assessment_value>
    <sortorder><![CDATA[5]]></sortorder>
    <language><![CDATA[nl]]></language>
    <scale_id><![CDATA[0]]></scale_id>
   </row>
   <row>
    <qid><![CDATA[9843]]></qid>
    <code><![CDATA[6]]></code>
    <answer><![CDATA[2]]></answer>
    <assessment_value><![CDATA[1]]></assessment_value>
    <sortorder><![CDATA[6]]></sortorder>
    <language><![CDATA[en]]></language>
    <scale_id><![CDATA[0]]></scale_id>
   </row>
   <row>
    <qid><![CDATA[9843]]></qid>
    <code><![CDATA[3]]></code>
    <answer><![CDATA[-1]]></answer>
    <assessment_value><![CDATA[1]]></assessment_value>
    <sortorder><![CDATA[3]]></sortorder>
    <language><![CDATA[nl]]></language>
    <scale_id><![CDATA[0]]></scale_id>
   </row>
   <row>
    <qid><![CDATA[9849]]></qid>
    <code><![CDATA[2]]></code>
    <answer><![CDATA[-2]]></answer>
    <assessment_value><![CDATA[0]]></assessment_value>
    <sortorder><![CDATA[2]]></sortorder>
    <language><![CDATA[en]]></language>
    <scale_id><![CDATA[0]]></scale_id>
   </row>
   <row>
    <qid><![CDATA[9849]]></qid>
    <code><![CDATA[3]]></code>
    <answer><![CDATA[-1]]></answer>
    <assessment_value><![CDATA[0]]></assessment_value>
    <sortorder><![CDATA[3]]></sortorder>
    <language><![CDATA[nl]]></language>
    <scale_id><![CDATA[0]]></scale_id>
   </row>
   <row>
    <qid><![CDATA[9853]]></qid>
    <code><![CDATA[4]]></code>
    <answer><![CDATA[0]]></answer>
    <assessment_value><![CDATA[0]]></assessment_value>
    <sortorder><![CDATA[4]]></sortorder>
    <language><![CDATA[nl]]></language>
    <scale_id><![CDATA[0]]></scale_id>
   </row>
   <row>
    <qid><![CDATA[9851]]></qid>
    <code><![CDATA[7]]></code>
    <answer><![CDATA[Weinig moeite<br />3<br />]]></answer>
    <assessment_value><![CDATA[1]]></assessment_value>
    <sortorder><![CDATA[7]]></sortorder>
    <language><![CDATA[nl]]></language>
    <scale_id><![CDATA[0]]></scale_id>
   </row>
   <row>
    <qid><![CDATA[9851]]></qid>
    <code><![CDATA[4]]></code>
    <answer><![CDATA[0]]></answer>
    <assessment_value><![CDATA[1]]></assessment_value>
    <sortorder><![CDATA[4]]></sortorder>
    <language><![CDATA[nl]]></language>
    <scale_id><![CDATA[0]]></scale_id>
   </row>
   <row>
    <qid><![CDATA[9867]]></qid>
    <code><![CDATA[5]]></code>
    <answer><![CDATA[1]]></answer>
    <assessment_value><![CDATA[0]]></assessment_value>
    <sortorder><![CDATA[5]]></sortorder>
    <language><![CDATA[en]]></language>
    <scale_id><![CDATA[0]]></scale_id>
   </row>
   <row>
    <qid><![CDATA[9856]]></qid>
    <code><![CDATA[5]]></code>
    <answer><![CDATA[1]]></answer>
    <assessment_value><![CDATA[1]]></assessment_value>
    <sortorder><![CDATA[5]]></sortorder>
    <language><![CDATA[nl]]></language>
    <scale_id><![CDATA[0]]></scale_id>
   </row>
   <row>
    <qid><![CDATA[9878]]></qid>
    <code><![CDATA[7]]></code>
    <answer><![CDATA[Completely certain<br />3<br />]]></answer>
    <assessment_value><![CDATA[0]]></assessment_value>
    <sortorder><![CDATA[7]]></sortorder>
    <language><![CDATA[en]]></language>
    <scale_id><![CDATA[0]]></scale_id>
   </row>
   <row>
    <qid><![CDATA[9876]]></qid>
    <code><![CDATA[4]]></code>
    <answer><![CDATA[0]]></answer>
    <assessment_value><![CDATA[1]]></assessment_value>
    <sortorder><![CDATA[4]]></sortorder>
    <language><![CDATA[nl]]></language>
    <scale_id><![CDATA[0]]></scale_id>
   </row>
   <row>
    <qid><![CDATA[9882]]></qid>
    <code><![CDATA[5]]></code>
    <answer><![CDATA[1]]></answer>
    <assessment_value><![CDATA[0]]></assessment_value>
    <sortorder><![CDATA[5]]></sortorder>
    <language><![CDATA[nl]]></language>
    <scale_id><![CDATA[0]]></scale_id>
   </row>
   <row>
    <qid><![CDATA[9886]]></qid>
    <code><![CDATA[5]]></code>
    <answer><![CDATA[1]]></answer>
    <assessment_value><![CDATA[0]]></assessment_value>
    <sortorder><![CDATA[5]]></sortorder>
    <language><![CDATA[nl]]></language>
    <scale_id><![CDATA[0]]></scale_id>
   </row>
   <row>
    <qid><![CDATA[9884]]></qid>
    <code><![CDATA[7]]></code>
    <answer><![CDATA[Completely certain<br />3<br />]]></answer>
    <assessment_value><![CDATA[1]]></assessment_value>
    <sortorder><![CDATA[7]]></sortorder>
    <language><![CDATA[en]]></language>
    <scale_id><![CDATA[0]]></scale_id>
   </row>
   <row>
    <qid><![CDATA[9890]]></qid>
    <code><![CDATA[7]]></code>
    <answer><![CDATA[Completely certain<br />3<br />]]></answer>
    <assessment_value><![CDATA[0]]></assessment_value>
    <sortorder><![CDATA[7]]></sortorder>
    <language><![CDATA[en]]></language>
    <scale_id><![CDATA[0]]></scale_id>
   </row>
   <row>
    <qid><![CDATA[9888]]></qid>
    <code><![CDATA[5]]></code>
    <answer><![CDATA[1]]></answer>
    <assessment_value><![CDATA[1]]></assessment_value>
    <sortorder><![CDATA[5]]></sortorder>
    <language><![CDATA[en]]></language>
    <scale_id><![CDATA[0]]></scale_id>
   </row>
   <row>
    <qid><![CDATA[9894]]></qid>
    <code><![CDATA[4]]></code>
    <answer><![CDATA[0]]></answer>
    <assessment_value><![CDATA[0]]></assessment_value>
    <sortorder><![CDATA[4]]></sortorder>
    <language><![CDATA[en]]></language>
    <scale_id><![CDATA[0]]></scale_id>
   </row>
   <row>
    <qid><![CDATA[9892]]></qid>
    <code><![CDATA[5]]></code>
    <answer><![CDATA[1]]></answer>
    <assessment_value><![CDATA[1]]></assessment_value>
    <sortorder><![CDATA[5]]></sortorder>
    <language><![CDATA[nl]]></language>
    <scale_id><![CDATA[0]]></scale_id>
   </row>
   <row>
    <qid><![CDATA[9903]]></qid>
    <code><![CDATA[6]]></code>
    <answer><![CDATA[2]]></answer>
    <assessment_value><![CDATA[0]]></assessment_value>
    <sortorder><![CDATA[6]]></sortorder>
    <language><![CDATA[en]]></language>
    <scale_id><![CDATA[0]]></scale_id>
   </row>
   <row>
    <qid><![CDATA[9901]]></qid>
    <code><![CDATA[3]]></code>
    <answer><![CDATA[-1]]></answer>
    <assessment_value><![CDATA[1]]></assessment_value>
    <sortorder><![CDATA[3]]></sortorder>
    <language><![CDATA[en]]></language>
    <scale_id><![CDATA[0]]></scale_id>
   </row>
   <row>
    <qid><![CDATA[9901]]></qid>
    <code><![CDATA[4]]></code>
    <answer><![CDATA[0]]></answer>
    <assessment_value><![CDATA[1]]></assessment_value>
    <sortorder><![CDATA[4]]></sortorder>
    <language><![CDATA[nl]]></language>
    <scale_id><![CDATA[0]]></scale_id>
   </row>
   <row>
    <qid><![CDATA[9901]]></qid>
    <code><![CDATA[4]]></code>
    <answer><![CDATA[0]]></answer>
    <assessment_value><![CDATA[1]]></assessment_value>
    <sortorder><![CDATA[4]]></sortorder>
    <language><![CDATA[en]]></language>
    <scale_id><![CDATA[0]]></scale_id>
   </row>
   <row>
    <qid><![CDATA[9901]]></qid>
    <code><![CDATA[5]]></code>
    <answer><![CDATA[1]]></answer>
    <assessment_value><![CDATA[1]]></assessment_value>
    <sortorder><![CDATA[5]]></sortorder>
    <language><![CDATA[nl]]></language>
    <scale_id><![CDATA[0]]></scale_id>
   </row>
   <row>
    <qid><![CDATA[9906]]></qid>
    <code><![CDATA[5]]></code>
    <answer><![CDATA[1]]></answer>
    <assessment_value><![CDATA[1]]></assessment_value>
    <sortorder><![CDATA[5]]></sortorder>
    <language><![CDATA[nl]]></language>
    <scale_id><![CDATA[0]]></scale_id>
   </row>
   <row>
    <qid><![CDATA[9908]]></qid>
    <code><![CDATA[6]]></code>
    <answer><![CDATA[2]]></answer>
    <assessment_value><![CDATA[0]]></assessment_value>
    <sortorder><![CDATA[6]]></sortorder>
    <language><![CDATA[en]]></language>
    <scale_id><![CDATA[0]]></scale_id>
   </row>
   <row>
    <qid><![CDATA[9910]]></qid>
    <code><![CDATA[3]]></code>
    <answer><![CDATA[-1]]></answer>
    <assessment_value><![CDATA[1]]></assessment_value>
    <sortorder><![CDATA[3]]></sortorder>
    <language><![CDATA[nl]]></language>
    <scale_id><![CDATA[0]]></scale_id>
   </row>
   <row>
    <qid><![CDATA[9910]]></qid>
    <code><![CDATA[3]]></code>
    <answer><![CDATA[-1]]></answer>
    <assessment_value><![CDATA[1]]></assessment_value>
    <sortorder><![CDATA[3]]></sortorder>
    <language><![CDATA[en]]></language>
    <scale_id><![CDATA[0]]></scale_id>
   </row>
   <row>
    <qid><![CDATA[9916]]></qid>
    <code><![CDATA[4]]></code>
    <answer><![CDATA[0]]></answer>
    <assessment_value><![CDATA[0]]></assessment_value>
    <sortorder><![CDATA[4]]></sortorder>
    <language><![CDATA[en]]></language>
    <scale_id><![CDATA[0]]></scale_id>
   </row>
   <row>
    <qid><![CDATA[9914]]></qid>
    <code><![CDATA[2]]></code>
    <answer><![CDATA[-2]]></answer>
    <assessment_value><![CDATA[1]]></assessment_value>
    <sortorder><![CDATA[2]]></sortorder>
    <language><![CDATA[nl]]></language>
    <scale_id><![CDATA[0]]></scale_id>
   </row>
   <row>
    <qid><![CDATA[9918]]></qid>
    <code><![CDATA[5]]></code>
    <answer><![CDATA[1]]></answer>
    <assessment_value><![CDATA[1]]></assessment_value>
    <sortorder><![CDATA[5]]></sortorder>
    <language><![CDATA[en]]></language>
    <scale_id><![CDATA[0]]></scale_id>
   </row>
   <row>
    <qid><![CDATA[9924]]></qid>
    <code><![CDATA[2]]></code>
    <answer><![CDATA[-2]]></answer>
    <assessment_value><![CDATA[0]]></assessment_value>
    <sortorder><![CDATA[2]]></sortorder>
    <language><![CDATA[nl]]></language>
    <scale_id><![CDATA[0]]></scale_id>
   </row>
   <row>
    <qid><![CDATA[9924]]></qid>
    <code><![CDATA[2]]></code>
    <answer><![CDATA[-2]]></answer>
    <assessment_value><![CDATA[0]]></assessment_value>
    <sortorder><![CDATA[2]]></sortorder>
    <language><![CDATA[en]]></language>
    <scale_id><![CDATA[0]]></scale_id>
   </row>
   <row>
    <qid><![CDATA[9856]]></qid>
    <code><![CDATA[7]]></code>
    <answer><![CDATA[Completely certain<br />3<br />]]></answer>
    <assessment_value><![CDATA[1]]></assessment_value>
    <sortorder><![CDATA[7]]></sortorder>
    <language><![CDATA[en]]></language>
    <scale_id><![CDATA[0]]></scale_id>
   </row>
   <row>
    <qid><![CDATA[9867]]></qid>
    <code><![CDATA[1]]></code>
    <answer><![CDATA[No chance<br />-3<br />]]></answer>
    <assessment_value><![CDATA[0]]></assessment_value>
    <sortorder><![CDATA[1]]></sortorder>
    <language><![CDATA[en]]></language>
    <scale_id><![CDATA[0]]></scale_id>
   </row>
   <row>
    <qid><![CDATA[9876]]></qid>
    <code><![CDATA[7]]></code>
    <answer><![CDATA[Completely certain<br />3<br />]]></answer>
    <assessment_value><![CDATA[1]]></assessment_value>
    <sortorder><![CDATA[7]]></sortorder>
    <language><![CDATA[en]]></language>
    <scale_id><![CDATA[0]]></scale_id>
   </row>
   <row>
    <qid><![CDATA[9878]]></qid>
    <code><![CDATA[1]]></code>
    <answer><![CDATA[Zeer laag<br />-3<br />]]></answer>
    <assessment_value><![CDATA[0]]></assessment_value>
    <sortorder><![CDATA[1]]></sortorder>
    <language><![CDATA[nl]]></language>
    <scale_id><![CDATA[0]]></scale_id>
   </row>
   <row>
    <qid><![CDATA[9880]]></qid>
    <code><![CDATA[2]]></code>
    <answer><![CDATA[-2]]></answer>
    <assessment_value><![CDATA[1]]></assessment_value>
    <sortorder><![CDATA[2]]></sortorder>
    <language><![CDATA[nl]]></language>
    <scale_id><![CDATA[0]]></scale_id>
   </row>
   <row>
    <qid><![CDATA[9880]]></qid>
    <code><![CDATA[1]]></code>
    <answer><![CDATA[Zeer laag<br />-3<br />]]></answer>
    <assessment_value><![CDATA[1]]></assessment_value>
    <sortorder><![CDATA[1]]></sortorder>
    <language><![CDATA[nl]]></language>
    <scale_id><![CDATA[0]]></scale_id>
   </row>
   <row>
    <qid><![CDATA[9880]]></qid>
    <code><![CDATA[1]]></code>
    <answer><![CDATA[No chance<br />-3<br />]]></answer>
    <assessment_value><![CDATA[1]]></assessment_value>
    <sortorder><![CDATA[1]]></sortorder>
    <language><![CDATA[en]]></language>
    <scale_id><![CDATA[0]]></scale_id>
   </row>
   <row>
    <qid><![CDATA[9882]]></qid>
    <code><![CDATA[1]]></code>
    <answer><![CDATA[Zeer laag<br />-3<br />]]></answer>
    <assessment_value><![CDATA[0]]></assessment_value>
    <sortorder><![CDATA[1]]></sortorder>
    <language><![CDATA[nl]]></language>
    <scale_id><![CDATA[0]]></scale_id>
   </row>
   <row>
    <qid><![CDATA[9882]]></qid>
    <code><![CDATA[1]]></code>
    <answer><![CDATA[No chance<br />-3<br />]]></answer>
    <assessment_value><![CDATA[0]]></assessment_value>
    <sortorder><![CDATA[1]]></sortorder>
    <language><![CDATA[en]]></language>
    <scale_id><![CDATA[0]]></scale_id>
   </row>
   <row>
    <qid><![CDATA[9884]]></qid>
    <code><![CDATA[1]]></code>
    <answer><![CDATA[Zeer laag<br />-3<br />]]></answer>
    <assessment_value><![CDATA[1]]></assessment_value>
    <sortorder><![CDATA[1]]></sortorder>
    <language><![CDATA[nl]]></language>
    <scale_id><![CDATA[0]]></scale_id>
   </row>
   <row>
    <qid><![CDATA[9884]]></qid>
    <code><![CDATA[1]]></code>
    <answer><![CDATA[No chance<br />-3<br />]]></answer>
    <assessment_value><![CDATA[1]]></assessment_value>
    <sortorder><![CDATA[1]]></sortorder>
    <language><![CDATA[en]]></language>
    <scale_id><![CDATA[0]]></scale_id>
   </row>
   <row>
    <qid><![CDATA[9886]]></qid>
    <code><![CDATA[1]]></code>
    <answer><![CDATA[Zeer laag<br />-3<br />]]></answer>
    <assessment_value><![CDATA[0]]></assessment_value>
    <sortorder><![CDATA[1]]></sortorder>
    <language><![CDATA[nl]]></language>
    <scale_id><![CDATA[0]]></scale_id>
   </row>
   <row>
    <qid><![CDATA[9886]]></qid>
    <code><![CDATA[1]]></code>
    <answer><![CDATA[No chance<br />-3<br />]]></answer>
    <assessment_value><![CDATA[0]]></assessment_value>
    <sortorder><![CDATA[1]]></sortorder>
    <language><![CDATA[en]]></language>
    <scale_id><![CDATA[0]]></scale_id>
   </row>
   <row>
    <qid><![CDATA[9888]]></qid>
    <code><![CDATA[1]]></code>
    <answer><![CDATA[Zeer laag<br />-3<br />]]></answer>
    <assessment_value><![CDATA[1]]></assessment_value>
    <sortorder><![CDATA[1]]></sortorder>
    <language><![CDATA[nl]]></language>
    <scale_id><![CDATA[0]]></scale_id>
   </row>
   <row>
    <qid><![CDATA[9890]]></qid>
    <code><![CDATA[1]]></code>
    <answer><![CDATA[Zeer laag<br />-3<br />]]></answer>
    <assessment_value><![CDATA[0]]></assessment_value>
    <sortorder><![CDATA[1]]></sortorder>
    <language><![CDATA[nl]]></language>
    <scale_id><![CDATA[0]]></scale_id>
   </row>
   <row>
    <qid><![CDATA[9890]]></qid>
    <code><![CDATA[1]]></code>
    <answer><![CDATA[No chance<br />-3<br />]]></answer>
    <assessment_value><![CDATA[0]]></assessment_value>
    <sortorder><![CDATA[1]]></sortorder>
    <language><![CDATA[en]]></language>
    <scale_id><![CDATA[0]]></scale_id>
   </row>
   <row>
    <qid><![CDATA[9892]]></qid>
    <code><![CDATA[1]]></code>
    <answer><![CDATA[Zeer laag<br />-3<br />]]></answer>
    <assessment_value><![CDATA[1]]></assessment_value>
    <sortorder><![CDATA[1]]></sortorder>
    <language><![CDATA[nl]]></language>
    <scale_id><![CDATA[0]]></scale_id>
   </row>
   <row>
    <qid><![CDATA[9892]]></qid>
    <code><![CDATA[1]]></code>
    <answer><![CDATA[No chance<br />-3<br />]]></answer>
    <assessment_value><![CDATA[1]]></assessment_value>
    <sortorder><![CDATA[1]]></sortorder>
    <language><![CDATA[en]]></language>
    <scale_id><![CDATA[0]]></scale_id>
   </row>
   <row>
    <qid><![CDATA[9894]]></qid>
    <code><![CDATA[7]]></code>
    <answer><![CDATA[Completely certain<br />3<br />]]></answer>
    <assessment_value><![CDATA[0]]></assessment_value>
    <sortorder><![CDATA[7]]></sortorder>
    <language><![CDATA[en]]></language>
    <scale_id><![CDATA[0]]></scale_id>
   </row>
   <row>
    <qid><![CDATA[9901]]></qid>
    <code><![CDATA[2]]></code>
    <answer><![CDATA[-2]]></answer>
    <assessment_value><![CDATA[1]]></assessment_value>
    <sortorder><![CDATA[2]]></sortorder>
    <language><![CDATA[en]]></language>
    <scale_id><![CDATA[0]]></scale_id>
   </row>
   <row>
    <qid><![CDATA[9903]]></qid>
    <code><![CDATA[1]]></code>
    <answer><![CDATA[Zeer laag<br />-3<br />]]></answer>
    <assessment_value><![CDATA[0]]></assessment_value>
    <sortorder><![CDATA[1]]></sortorder>
    <language><![CDATA[nl]]></language>
    <scale_id><![CDATA[0]]></scale_id>
   </row>
   <row>
    <qid><![CDATA[9903]]></qid>
    <code><![CDATA[1]]></code>
    <answer><![CDATA[No chance<br />-3<br />]]></answer>
    <assessment_value><![CDATA[0]]></assessment_value>
    <sortorder><![CDATA[1]]></sortorder>
    <language><![CDATA[en]]></language>
    <scale_id><![CDATA[0]]></scale_id>
   </row>
   <row>
    <qid><![CDATA[9906]]></qid>
    <code><![CDATA[1]]></code>
    <answer><![CDATA[Zeer laag<br />-3<br />]]></answer>
    <assessment_value><![CDATA[1]]></assessment_value>
    <sortorder><![CDATA[1]]></sortorder>
    <language><![CDATA[nl]]></language>
    <scale_id><![CDATA[0]]></scale_id>
   </row>
   <row>
    <qid><![CDATA[9906]]></qid>
    <code><![CDATA[1]]></code>
    <answer><![CDATA[No chance<br />-3<br />]]></answer>
    <assessment_value><![CDATA[1]]></assessment_value>
    <sortorder><![CDATA[1]]></sortorder>
    <language><![CDATA[en]]></language>
    <scale_id><![CDATA[0]]></scale_id>
   </row>
   <row>
    <qid><![CDATA[9908]]></qid>
    <code><![CDATA[1]]></code>
    <answer><![CDATA[Zeer laag<br />-3<br />]]></answer>
    <assessment_value><![CDATA[0]]></assessment_value>
    <sortorder><![CDATA[1]]></sortorder>
    <language><![CDATA[nl]]></language>
    <scale_id><![CDATA[0]]></scale_id>
   </row>
   <row>
    <qid><![CDATA[9908]]></qid>
    <code><![CDATA[1]]></code>
    <answer><![CDATA[No chance<br />-3<br />]]></answer>
    <assessment_value><![CDATA[0]]></assessment_value>
    <sortorder><![CDATA[1]]></sortorder>
    <language><![CDATA[en]]></language>
    <scale_id><![CDATA[0]]></scale_id>
   </row>
   <row>
    <qid><![CDATA[10101]]></qid>
    <code><![CDATA[A5]]></code>
    <answer><![CDATA[4 or more times per week]]></answer>
    <assessment_value><![CDATA[1]]></assessment_value>
    <sortorder><![CDATA[5]]></sortorder>
    <language><![CDATA[en]]></language>
    <scale_id><![CDATA[0]]></scale_id>
   </row>
   <row>
    <qid><![CDATA[10101]]></qid>
    <code><![CDATA[A5]]></code>
    <answer><![CDATA[4 of meer keer per week]]></answer>
    <assessment_value><![CDATA[1]]></assessment_value>
    <sortorder><![CDATA[5]]></sortorder>
    <language><![CDATA[nl]]></language>
    <scale_id><![CDATA[0]]></scale_id>
   </row>
   <row>
    <qid><![CDATA[10103]]></qid>
    <code><![CDATA[A5]]></code>
    <answer><![CDATA[10 or more]]></answer>
    <assessment_value><![CDATA[1]]></assessment_value>
    <sortorder><![CDATA[5]]></sortorder>
    <language><![CDATA[en]]></language>
    <scale_id><![CDATA[0]]></scale_id>
   </row>
   <row>
    <qid><![CDATA[10101]]></qid>
    <code><![CDATA[A1]]></code>
    <answer><![CDATA[Nooit]]></answer>
    <assessment_value><![CDATA[0]]></assessment_value>
    <sortorder><![CDATA[1]]></sortorder>
    <language><![CDATA[nl]]></language>
    <scale_id><![CDATA[0]]></scale_id>
   </row>
   <row>
    <qid><![CDATA[10101]]></qid>
    <code><![CDATA[A1]]></code>
    <answer><![CDATA[Never]]></answer>
    <assessment_value><![CDATA[0]]></assessment_value>
    <sortorder><![CDATA[1]]></sortorder>
    <language><![CDATA[en]]></language>
    <scale_id><![CDATA[0]]></scale_id>
   </row>
   <row>
    <qid><![CDATA[10101]]></qid>
    <code><![CDATA[A2]]></code>
    <answer><![CDATA[Maandelijks of minder]]></answer>
    <assessment_value><![CDATA[1]]></assessment_value>
    <sortorder><![CDATA[2]]></sortorder>
    <language><![CDATA[nl]]></language>
    <scale_id><![CDATA[0]]></scale_id>
   </row>
   <row>
    <qid><![CDATA[10101]]></qid>
    <code><![CDATA[A2]]></code>
    <answer><![CDATA[Monthly or less]]></answer>
    <assessment_value><![CDATA[1]]></assessment_value>
    <sortorder><![CDATA[2]]></sortorder>
    <language><![CDATA[en]]></language>
    <scale_id><![CDATA[0]]></scale_id>
   </row>
   <row>
    <qid><![CDATA[10101]]></qid>
    <code><![CDATA[A3]]></code>
    <answer><![CDATA[2 tot 4 keer per maand]]></answer>
    <assessment_value><![CDATA[1]]></assessment_value>
    <sortorder><![CDATA[3]]></sortorder>
    <language><![CDATA[nl]]></language>
    <scale_id><![CDATA[0]]></scale_id>
   </row>
   <row>
    <qid><![CDATA[10101]]></qid>
    <code><![CDATA[A3]]></code>
    <answer><![CDATA[2 to 4 times a month]]></answer>
    <assessment_value><![CDATA[1]]></assessment_value>
    <sortorder><![CDATA[3]]></sortorder>
    <language><![CDATA[en]]></language>
    <scale_id><![CDATA[0]]></scale_id>
   </row>
   <row>
    <qid><![CDATA[10101]]></qid>
    <code><![CDATA[A4]]></code>
    <answer><![CDATA[2 tot 3 keer per week]]></answer>
    <assessment_value><![CDATA[1]]></assessment_value>
    <sortorder><![CDATA[4]]></sortorder>
    <language><![CDATA[nl]]></language>
    <scale_id><![CDATA[0]]></scale_id>
   </row>
   <row>
    <qid><![CDATA[10101]]></qid>
    <code><![CDATA[A4]]></code>
    <answer><![CDATA[2 or 3 times a week]]></answer>
    <assessment_value><![CDATA[1]]></assessment_value>
    <sortorder><![CDATA[4]]></sortorder>
    <language><![CDATA[en]]></language>
    <scale_id><![CDATA[0]]></scale_id>
   </row>
   <row>
    <qid><![CDATA[10103]]></qid>
    <code><![CDATA[A4]]></code>
    <answer><![CDATA[7 to 9]]></answer>
    <assessment_value><![CDATA[1]]></assessment_value>
    <sortorder><![CDATA[4]]></sortorder>
    <language><![CDATA[en]]></language>
    <scale_id><![CDATA[0]]></scale_id>
   </row>
   <row>
    <qid><![CDATA[10103]]></qid>
    <code><![CDATA[A5]]></code>
    <answer><![CDATA[10 of meer]]></answer>
    <assessment_value><![CDATA[1]]></assessment_value>
    <sortorder><![CDATA[5]]></sortorder>
    <language><![CDATA[nl]]></language>
    <scale_id><![CDATA[0]]></scale_id>
   </row>
   <row>
    <qid><![CDATA[10103]]></qid>
    <code><![CDATA[A4]]></code>
    <answer><![CDATA[7 tot 9 ]]></answer>
    <assessment_value><![CDATA[1]]></assessment_value>
    <sortorder><![CDATA[4]]></sortorder>
    <language><![CDATA[nl]]></language>
    <scale_id><![CDATA[0]]></scale_id>
   </row>
   <row>
    <qid><![CDATA[10103]]></qid>
    <code><![CDATA[A3]]></code>
    <answer><![CDATA[5 of 6]]></answer>
    <assessment_value><![CDATA[1]]></assessment_value>
    <sortorder><![CDATA[3]]></sortorder>
    <language><![CDATA[nl]]></language>
    <scale_id><![CDATA[0]]></scale_id>
   </row>
   <row>
    <qid><![CDATA[10103]]></qid>
    <code><![CDATA[A3]]></code>
    <answer><![CDATA[5 or 6]]></answer>
    <assessment_value><![CDATA[1]]></assessment_value>
    <sortorder><![CDATA[3]]></sortorder>
    <language><![CDATA[en]]></language>
    <scale_id><![CDATA[0]]></scale_id>
   </row>
   <row>
    <qid><![CDATA[10103]]></qid>
    <code><![CDATA[A2]]></code>
    <answer><![CDATA[3 of 4]]></answer>
    <assessment_value><![CDATA[1]]></assessment_value>
    <sortorder><![CDATA[2]]></sortorder>
    <language><![CDATA[nl]]></language>
    <scale_id><![CDATA[0]]></scale_id>
   </row>
   <row>
    <qid><![CDATA[10103]]></qid>
    <code><![CDATA[A2]]></code>
    <answer><![CDATA[3 or 4]]></answer>
    <assessment_value><![CDATA[1]]></assessment_value>
    <sortorder><![CDATA[2]]></sortorder>
    <language><![CDATA[en]]></language>
    <scale_id><![CDATA[0]]></scale_id>
   </row>
   <row>
    <qid><![CDATA[10103]]></qid>
    <code><![CDATA[A1]]></code>
    <answer><![CDATA[1 of 2]]></answer>
    <assessment_value><![CDATA[0]]></assessment_value>
    <sortorder><![CDATA[1]]></sortorder>
    <language><![CDATA[nl]]></language>
    <scale_id><![CDATA[0]]></scale_id>
   </row>
   <row>
    <qid><![CDATA[10103]]></qid>
    <code><![CDATA[A1]]></code>
    <answer><![CDATA[1 or 2]]></answer>
    <assessment_value><![CDATA[0]]></assessment_value>
    <sortorder><![CDATA[1]]></sortorder>
    <language><![CDATA[en]]></language>
    <scale_id><![CDATA[0]]></scale_id>
   </row>
   <row>
    <qid><![CDATA[10104]]></qid>
    <code><![CDATA[A2]]></code>
    <answer><![CDATA[Minder dan maandelijks]]></answer>
    <assessment_value><![CDATA[1]]></assessment_value>
    <sortorder><![CDATA[2]]></sortorder>
    <language><![CDATA[nl]]></language>
    <scale_id><![CDATA[0]]></scale_id>
   </row>
   <row>
    <qid><![CDATA[10104]]></qid>
    <code><![CDATA[A2]]></code>
    <answer><![CDATA[Less than monthly]]></answer>
    <assessment_value><![CDATA[1]]></assessment_value>
    <sortorder><![CDATA[2]]></sortorder>
    <language><![CDATA[en]]></language>
    <scale_id><![CDATA[0]]></scale_id>
   </row>
   <row>
    <qid><![CDATA[10104]]></qid>
    <code><![CDATA[A3]]></code>
    <answer><![CDATA[Maandelijks]]></answer>
    <assessment_value><![CDATA[1]]></assessment_value>
    <sortorder><![CDATA[3]]></sortorder>
    <language><![CDATA[nl]]></language>
    <scale_id><![CDATA[0]]></scale_id>
   </row>
   <row>
    <qid><![CDATA[10104]]></qid>
    <code><![CDATA[A3]]></code>
    <answer><![CDATA[Monthly]]></answer>
    <assessment_value><![CDATA[1]]></assessment_value>
    <sortorder><![CDATA[3]]></sortorder>
    <language><![CDATA[en]]></language>
    <scale_id><![CDATA[0]]></scale_id>
   </row>
   <row>
    <qid><![CDATA[10104]]></qid>
    <code><![CDATA[A4]]></code>
    <answer><![CDATA[Wekelijks]]></answer>
    <assessment_value><![CDATA[1]]></assessment_value>
    <sortorder><![CDATA[4]]></sortorder>
    <language><![CDATA[nl]]></language>
    <scale_id><![CDATA[0]]></scale_id>
   </row>
   <row>
    <qid><![CDATA[10104]]></qid>
    <code><![CDATA[A4]]></code>
    <answer><![CDATA[Weekly]]></answer>
    <assessment_value><![CDATA[1]]></assessment_value>
    <sortorder><![CDATA[4]]></sortorder>
    <language><![CDATA[en]]></language>
    <scale_id><![CDATA[0]]></scale_id>
   </row>
   <row>
    <qid><![CDATA[10104]]></qid>
    <code><![CDATA[A5]]></code>
    <answer><![CDATA[Dagelijks of bijna dagelijks]]></answer>
    <assessment_value><![CDATA[1]]></assessment_value>
    <sortorder><![CDATA[5]]></sortorder>
    <language><![CDATA[nl]]></language>
    <scale_id><![CDATA[0]]></scale_id>
   </row>
   <row>
    <qid><![CDATA[10104]]></qid>
    <code><![CDATA[A5]]></code>
    <answer><![CDATA[Daily or almost daily]]></answer>
    <assessment_value><![CDATA[1]]></assessment_value>
    <sortorder><![CDATA[5]]></sortorder>
    <language><![CDATA[en]]></language>
    <scale_id><![CDATA[0]]></scale_id>
   </row>
   <row>
    <qid><![CDATA[10105]]></qid>
    <code><![CDATA[A2]]></code>
    <answer><![CDATA[Minder dan maandelijks]]></answer>
    <assessment_value><![CDATA[1]]></assessment_value>
    <sortorder><![CDATA[2]]></sortorder>
    <language><![CDATA[nl]]></language>
    <scale_id><![CDATA[0]]></scale_id>
   </row>
   <row>
    <qid><![CDATA[10105]]></qid>
    <code><![CDATA[A2]]></code>
    <answer><![CDATA[Less than monthly]]></answer>
    <assessment_value><![CDATA[1]]></assessment_value>
    <sortorder><![CDATA[2]]></sortorder>
    <language><![CDATA[en]]></language>
    <scale_id><![CDATA[0]]></scale_id>
   </row>
   <row>
    <qid><![CDATA[10105]]></qid>
    <code><![CDATA[A3]]></code>
    <answer><![CDATA[Maandelijks]]></answer>
    <assessment_value><![CDATA[1]]></assessment_value>
    <sortorder><![CDATA[3]]></sortorder>
    <language><![CDATA[nl]]></language>
    <scale_id><![CDATA[0]]></scale_id>
   </row>
   <row>
    <qid><![CDATA[10105]]></qid>
    <code><![CDATA[A3]]></code>
    <answer><![CDATA[Monthly]]></answer>
    <assessment_value><![CDATA[1]]></assessment_value>
    <sortorder><![CDATA[3]]></sortorder>
    <language><![CDATA[en]]></language>
    <scale_id><![CDATA[0]]></scale_id>
   </row>
   <row>
    <qid><![CDATA[10105]]></qid>
    <code><![CDATA[A4]]></code>
    <answer><![CDATA[Wekelijks]]></answer>
    <assessment_value><![CDATA[1]]></assessment_value>
    <sortorder><![CDATA[4]]></sortorder>
    <language><![CDATA[nl]]></language>
    <scale_id><![CDATA[0]]></scale_id>
   </row>
   <row>
    <qid><![CDATA[10105]]></qid>
    <code><![CDATA[A4]]></code>
    <answer><![CDATA[Weekly]]></answer>
    <assessment_value><![CDATA[1]]></assessment_value>
    <sortorder><![CDATA[4]]></sortorder>
    <language><![CDATA[en]]></language>
    <scale_id><![CDATA[0]]></scale_id>
   </row>
   <row>
    <qid><![CDATA[10105]]></qid>
    <code><![CDATA[A5]]></code>
    <answer><![CDATA[Dagelijks of bijna dagelijks]]></answer>
    <assessment_value><![CDATA[1]]></assessment_value>
    <sortorder><![CDATA[5]]></sortorder>
    <language><![CDATA[nl]]></language>
    <scale_id><![CDATA[0]]></scale_id>
   </row>
   <row>
    <qid><![CDATA[10105]]></qid>
    <code><![CDATA[A5]]></code>
    <answer><![CDATA[Daily or almost daily]]></answer>
    <assessment_value><![CDATA[1]]></assessment_value>
    <sortorder><![CDATA[5]]></sortorder>
    <language><![CDATA[en]]></language>
    <scale_id><![CDATA[0]]></scale_id>
   </row>
   <row>
    <qid><![CDATA[10106]]></qid>
    <code><![CDATA[A3]]></code>
    <answer><![CDATA[Yes, during the past year]]></answer>
    <assessment_value><![CDATA[1]]></assessment_value>
    <sortorder><![CDATA[3]]></sortorder>
    <language><![CDATA[en]]></language>
    <scale_id><![CDATA[0]]></scale_id>
   </row>
   <row>
    <qid><![CDATA[10106]]></qid>
    <code><![CDATA[A2]]></code>
    <answer><![CDATA[Yes, but not in the past year]]></answer>
    <assessment_value><![CDATA[1]]></assessment_value>
    <sortorder><![CDATA[2]]></sortorder>
    <language><![CDATA[en]]></language>
    <scale_id><![CDATA[0]]></scale_id>
   </row>
   <row>
    <qid><![CDATA[10106]]></qid>
    <code><![CDATA[A3]]></code>
    <answer><![CDATA[Ja, tijdens het afgelopen jaar]]></answer>
    <assessment_value><![CDATA[1]]></assessment_value>
    <sortorder><![CDATA[3]]></sortorder>
    <language><![CDATA[nl]]></language>
    <scale_id><![CDATA[0]]></scale_id>
   </row>
   <row>
    <qid><![CDATA[10107]]></qid>
    <code><![CDATA[A2]]></code>
    <answer><![CDATA[Maandelijks of minder]]></answer>
    <assessment_value><![CDATA[1]]></assessment_value>
    <sortorder><![CDATA[2]]></sortorder>
    <language><![CDATA[nl]]></language>
    <scale_id><![CDATA[0]]></scale_id>
   </row>
   <row>
    <qid><![CDATA[10107]]></qid>
    <code><![CDATA[A2]]></code>
    <answer><![CDATA[Monthly or less]]></answer>
    <assessment_value><![CDATA[1]]></assessment_value>
    <sortorder><![CDATA[2]]></sortorder>
    <language><![CDATA[en]]></language>
    <scale_id><![CDATA[0]]></scale_id>
   </row>
   <row>
    <qid><![CDATA[10107]]></qid>
    <code><![CDATA[A3]]></code>
    <answer><![CDATA[2 tot 4 keer per maand]]></answer>
    <assessment_value><![CDATA[1]]></assessment_value>
    <sortorder><![CDATA[3]]></sortorder>
    <language><![CDATA[nl]]></language>
    <scale_id><![CDATA[0]]></scale_id>
   </row>
   <row>
    <qid><![CDATA[10107]]></qid>
    <code><![CDATA[A3]]></code>
    <answer><![CDATA[2 to 4 times a month]]></answer>
    <assessment_value><![CDATA[1]]></assessment_value>
    <sortorder><![CDATA[3]]></sortorder>
    <language><![CDATA[en]]></language>
    <scale_id><![CDATA[0]]></scale_id>
   </row>
   <row>
    <qid><![CDATA[10107]]></qid>
    <code><![CDATA[A4]]></code>
    <answer><![CDATA[2 of 3 keer per week]]></answer>
    <assessment_value><![CDATA[1]]></assessment_value>
    <sortorder><![CDATA[4]]></sortorder>
    <language><![CDATA[nl]]></language>
    <scale_id><![CDATA[0]]></scale_id>
   </row>
   <row>
    <qid><![CDATA[10107]]></qid>
    <code><![CDATA[A4]]></code>
    <answer><![CDATA[2 or 3 times a week]]></answer>
    <assessment_value><![CDATA[1]]></assessment_value>
    <sortorder><![CDATA[4]]></sortorder>
    <language><![CDATA[en]]></language>
    <scale_id><![CDATA[0]]></scale_id>
   </row>
   <row>
    <qid><![CDATA[10107]]></qid>
    <code><![CDATA[A5]]></code>
    <answer><![CDATA[4 of meer keer per week]]></answer>
    <assessment_value><![CDATA[1]]></assessment_value>
    <sortorder><![CDATA[5]]></sortorder>
    <language><![CDATA[nl]]></language>
    <scale_id><![CDATA[0]]></scale_id>
   </row>
   <row>
    <qid><![CDATA[10107]]></qid>
    <code><![CDATA[A5]]></code>
    <answer><![CDATA[4 or more times per week]]></answer>
    <assessment_value><![CDATA[1]]></assessment_value>
    <sortorder><![CDATA[5]]></sortorder>
    <language><![CDATA[en]]></language>
    <scale_id><![CDATA[0]]></scale_id>
   </row>
   <row>
    <qid><![CDATA[10104]]></qid>
    <code><![CDATA[A1]]></code>
    <answer><![CDATA[Nooit]]></answer>
    <assessment_value><![CDATA[0]]></assessment_value>
    <sortorder><![CDATA[1]]></sortorder>
    <language><![CDATA[nl]]></language>
    <scale_id><![CDATA[0]]></scale_id>
   </row>
   <row>
    <qid><![CDATA[10104]]></qid>
    <code><![CDATA[A1]]></code>
    <answer><![CDATA[Never]]></answer>
    <assessment_value><![CDATA[0]]></assessment_value>
    <sortorder><![CDATA[1]]></sortorder>
    <language><![CDATA[en]]></language>
    <scale_id><![CDATA[0]]></scale_id>
   </row>
   <row>
    <qid><![CDATA[10105]]></qid>
    <code><![CDATA[A1]]></code>
    <answer><![CDATA[Nooit]]></answer>
    <assessment_value><![CDATA[0]]></assessment_value>
    <sortorder><![CDATA[1]]></sortorder>
    <language><![CDATA[nl]]></language>
    <scale_id><![CDATA[0]]></scale_id>
   </row>
   <row>
    <qid><![CDATA[10105]]></qid>
    <code><![CDATA[A1]]></code>
    <answer><![CDATA[Never]]></answer>
    <assessment_value><![CDATA[0]]></assessment_value>
    <sortorder><![CDATA[1]]></sortorder>
    <language><![CDATA[en]]></language>
    <scale_id><![CDATA[0]]></scale_id>
   </row>
   <row>
    <qid><![CDATA[10106]]></qid>
    <code><![CDATA[A1]]></code>
    <answer><![CDATA[Nee]]></answer>
    <assessment_value><![CDATA[0]]></assessment_value>
    <sortorder><![CDATA[1]]></sortorder>
    <language><![CDATA[nl]]></language>
    <scale_id><![CDATA[0]]></scale_id>
   </row>
   <row>
    <qid><![CDATA[10106]]></qid>
    <code><![CDATA[A1]]></code>
    <answer><![CDATA[No]]></answer>
    <assessment_value><![CDATA[0]]></assessment_value>
    <sortorder><![CDATA[1]]></sortorder>
    <language><![CDATA[en]]></language>
    <scale_id><![CDATA[0]]></scale_id>
   </row>
   <row>
    <qid><![CDATA[10106]]></qid>
    <code><![CDATA[A2]]></code>
    <answer><![CDATA[Ja, maar niet afgelopen jaar]]></answer>
    <assessment_value><![CDATA[1]]></assessment_value>
    <sortorder><![CDATA[2]]></sortorder>
    <language><![CDATA[nl]]></language>
    <scale_id><![CDATA[0]]></scale_id>
   </row>
   <row>
    <qid><![CDATA[10107]]></qid>
    <code><![CDATA[A1]]></code>
    <answer><![CDATA[Nooit]]></answer>
    <assessment_value><![CDATA[0]]></assessment_value>
    <sortorder><![CDATA[1]]></sortorder>
    <language><![CDATA[nl]]></language>
    <scale_id><![CDATA[0]]></scale_id>
   </row>
   <row>
    <qid><![CDATA[10107]]></qid>
    <code><![CDATA[A1]]></code>
    <answer><![CDATA[Never]]></answer>
    <assessment_value><![CDATA[0]]></assessment_value>
    <sortorder><![CDATA[1]]></sortorder>
    <language><![CDATA[en]]></language>
    <scale_id><![CDATA[0]]></scale_id>
   </row>
   <row>
    <qid><![CDATA[10968]]></qid>
    <code><![CDATA[A1]]></code>
    <answer><![CDATA[Ik stem toe met deelname aan het onderzoek]]></answer>
    <assessment_value><![CDATA[0]]></assessment_value>
    <sortorder><![CDATA[1]]></sortorder>
    <language><![CDATA[nl]]></language>
    <scale_id><![CDATA[0]]></scale_id>
   </row>
   <row>
    <qid><![CDATA[10968]]></qid>
    <code><![CDATA[A1]]></code>
    <answer><![CDATA[I accept these conditions for participation]]></answer>
    <assessment_value><![CDATA[0]]></assessment_value>
    <sortorder><![CDATA[1]]></sortorder>
    <language><![CDATA[en]]></language>
    <scale_id><![CDATA[0]]></scale_id>
   </row>
   <row>
    <qid><![CDATA[9876]]></qid>
    <code><![CDATA[3]]></code>
    <answer><![CDATA[-1]]></answer>
    <assessment_value><![CDATA[1]]></assessment_value>
    <sortorder><![CDATA[3]]></sortorder>
    <language><![CDATA[en]]></language>
    <scale_id><![CDATA[0]]></scale_id>
   </row>
   <row>
    <qid><![CDATA[9882]]></qid>
    <code><![CDATA[7]]></code>
    <answer><![CDATA[Completely certain<br />3<br />]]></answer>
    <assessment_value><![CDATA[0]]></assessment_value>
    <sortorder><![CDATA[7]]></sortorder>
    <language><![CDATA[en]]></language>
    <scale_id><![CDATA[0]]></scale_id>
   </row>
   <row>
    <qid><![CDATA[9886]]></qid>
    <code><![CDATA[7]]></code>
    <answer><![CDATA[Completely certain<br />3<br />]]></answer>
    <assessment_value><![CDATA[0]]></assessment_value>
    <sortorder><![CDATA[7]]></sortorder>
    <language><![CDATA[en]]></language>
    <scale_id><![CDATA[0]]></scale_id>
   </row>
   <row>
    <qid><![CDATA[9892]]></qid>
    <code><![CDATA[7]]></code>
    <answer><![CDATA[Completely certain<br />3<br />]]></answer>
    <assessment_value><![CDATA[1]]></assessment_value>
    <sortorder><![CDATA[7]]></sortorder>
    <language><![CDATA[en]]></language>
    <scale_id><![CDATA[0]]></scale_id>
   </row>
   <row>
    <qid><![CDATA[9894]]></qid>
    <code><![CDATA[1]]></code>
    <answer><![CDATA[Zeer laag<br />-3<br />]]></answer>
    <assessment_value><![CDATA[0]]></assessment_value>
    <sortorder><![CDATA[1]]></sortorder>
    <language><![CDATA[nl]]></language>
    <scale_id><![CDATA[0]]></scale_id>
   </row>
   <row>
    <qid><![CDATA[9894]]></qid>
    <code><![CDATA[1]]></code>
    <answer><![CDATA[No chance<br />-3<br />]]></answer>
    <assessment_value><![CDATA[0]]></assessment_value>
    <sortorder><![CDATA[1]]></sortorder>
    <language><![CDATA[en]]></language>
    <scale_id><![CDATA[0]]></scale_id>
   </row>
   <row>
    <qid><![CDATA[9903]]></qid>
    <code><![CDATA[7]]></code>
    <answer><![CDATA[Zeer hoog<br />3<br />]]></answer>
    <assessment_value><![CDATA[0]]></assessment_value>
    <sortorder><![CDATA[7]]></sortorder>
    <language><![CDATA[nl]]></language>
    <scale_id><![CDATA[0]]></scale_id>
   </row>
   <row>
    <qid><![CDATA[9903]]></qid>
    <code><![CDATA[7]]></code>
    <answer><![CDATA[Completely certain<br />3<br />]]></answer>
    <assessment_value><![CDATA[0]]></assessment_value>
    <sortorder><![CDATA[7]]></sortorder>
    <language><![CDATA[en]]></language>
    <scale_id><![CDATA[0]]></scale_id>
   </row>
   <row>
    <qid><![CDATA[9906]]></qid>
    <code><![CDATA[7]]></code>
    <answer><![CDATA[Completely certain<br />3<br />]]></answer>
    <assessment_value><![CDATA[1]]></assessment_value>
    <sortorder><![CDATA[7]]></sortorder>
    <language><![CDATA[en]]></language>
    <scale_id><![CDATA[0]]></scale_id>
   </row>
   <row>
    <qid><![CDATA[9908]]></qid>
    <code><![CDATA[7]]></code>
    <answer><![CDATA[Zeer hoog<br />3<br />]]></answer>
    <assessment_value><![CDATA[0]]></assessment_value>
    <sortorder><![CDATA[7]]></sortorder>
    <language><![CDATA[nl]]></language>
    <scale_id><![CDATA[0]]></scale_id>
   </row>
   <row>
    <qid><![CDATA[9908]]></qid>
    <code><![CDATA[7]]></code>
    <answer><![CDATA[Completely certain<br />3<br />]]></answer>
    <assessment_value><![CDATA[0]]></assessment_value>
    <sortorder><![CDATA[7]]></sortorder>
    <language><![CDATA[en]]></language>
    <scale_id><![CDATA[0]]></scale_id>
   </row>
   <row>
    <qid><![CDATA[9920]]></qid>
    <code><![CDATA[2]]></code>
    <answer><![CDATA[-2]]></answer>
    <assessment_value><![CDATA[0]]></assessment_value>
    <sortorder><![CDATA[2]]></sortorder>
    <language><![CDATA[nl]]></language>
    <scale_id><![CDATA[0]]></scale_id>
   </row>
   <row>
    <qid><![CDATA[9920]]></qid>
    <code><![CDATA[2]]></code>
    <answer><![CDATA[-2]]></answer>
    <assessment_value><![CDATA[0]]></assessment_value>
    <sortorder><![CDATA[2]]></sortorder>
    <language><![CDATA[en]]></language>
    <scale_id><![CDATA[0]]></scale_id>
   </row>
   <row>
    <qid><![CDATA[9922]]></qid>
    <code><![CDATA[1]]></code>
    <answer><![CDATA[Extreem ongemakkelijk<br />-3<br />]]></answer>
    <assessment_value><![CDATA[1]]></assessment_value>
    <sortorder><![CDATA[1]]></sortorder>
    <language><![CDATA[nl]]></language>
    <scale_id><![CDATA[0]]></scale_id>
   </row>
   <row>
    <qid><![CDATA[9922]]></qid>
    <code><![CDATA[1]]></code>
    <answer><![CDATA[Extremely uneasy <br />-3<br />]]></answer>
    <assessment_value><![CDATA[1]]></assessment_value>
    <sortorder><![CDATA[1]]></sortorder>
    <language><![CDATA[en]]></language>
    <scale_id><![CDATA[0]]></scale_id>
   </row>
   <row>
    <qid><![CDATA[9922]]></qid>
    <code><![CDATA[2]]></code>
    <answer><![CDATA[-2]]></answer>
    <assessment_value><![CDATA[1]]></assessment_value>
    <sortorder><![CDATA[2]]></sortorder>
    <language><![CDATA[nl]]></language>
    <scale_id><![CDATA[0]]></scale_id>
   </row>
   <row>
    <qid><![CDATA[9922]]></qid>
    <code><![CDATA[2]]></code>
    <answer><![CDATA[-2]]></answer>
    <assessment_value><![CDATA[1]]></assessment_value>
    <sortorder><![CDATA[2]]></sortorder>
    <language><![CDATA[en]]></language>
    <scale_id><![CDATA[0]]></scale_id>
   </row>
   <row>
    <qid><![CDATA[9922]]></qid>
    <code><![CDATA[3]]></code>
    <answer><![CDATA[-1]]></answer>
    <assessment_value><![CDATA[1]]></assessment_value>
    <sortorder><![CDATA[3]]></sortorder>
    <language><![CDATA[nl]]></language>
    <scale_id><![CDATA[0]]></scale_id>
   </row>
   <row>
    <qid><![CDATA[9922]]></qid>
    <code><![CDATA[3]]></code>
    <answer><![CDATA[-1]]></answer>
    <assessment_value><![CDATA[1]]></assessment_value>
    <sortorder><![CDATA[3]]></sortorder>
    <language><![CDATA[en]]></language>
    <scale_id><![CDATA[0]]></scale_id>
   </row>
   <row>
    <qid><![CDATA[9922]]></qid>
    <code><![CDATA[4]]></code>
    <answer><![CDATA[0]]></answer>
    <assessment_value><![CDATA[1]]></assessment_value>
    <sortorder><![CDATA[4]]></sortorder>
    <language><![CDATA[nl]]></language>
    <scale_id><![CDATA[0]]></scale_id>
   </row>
   <row>
    <qid><![CDATA[9922]]></qid>
    <code><![CDATA[4]]></code>
    <answer><![CDATA[0]]></answer>
    <assessment_value><![CDATA[1]]></assessment_value>
    <sortorder><![CDATA[4]]></sortorder>
    <language><![CDATA[en]]></language>
    <scale_id><![CDATA[0]]></scale_id>
   </row>
   <row>
    <qid><![CDATA[9922]]></qid>
    <code><![CDATA[5]]></code>
    <answer><![CDATA[1]]></answer>
    <assessment_value><![CDATA[1]]></assessment_value>
    <sortorder><![CDATA[5]]></sortorder>
    <language><![CDATA[nl]]></language>
    <scale_id><![CDATA[0]]></scale_id>
   </row>
   <row>
    <qid><![CDATA[9922]]></qid>
    <code><![CDATA[5]]></code>
    <answer><![CDATA[1]]></answer>
    <assessment_value><![CDATA[1]]></assessment_value>
    <sortorder><![CDATA[5]]></sortorder>
    <language><![CDATA[en]]></language>
    <scale_id><![CDATA[0]]></scale_id>
   </row>
   <row>
    <qid><![CDATA[9922]]></qid>
    <code><![CDATA[6]]></code>
    <answer><![CDATA[2]]></answer>
    <assessment_value><![CDATA[1]]></assessment_value>
    <sortorder><![CDATA[6]]></sortorder>
    <language><![CDATA[nl]]></language>
    <scale_id><![CDATA[0]]></scale_id>
   </row>
   <row>
    <qid><![CDATA[9922]]></qid>
    <code><![CDATA[6]]></code>
    <answer><![CDATA[2]]></answer>
    <assessment_value><![CDATA[1]]></assessment_value>
    <sortorder><![CDATA[6]]></sortorder>
    <language><![CDATA[en]]></language>
    <scale_id><![CDATA[0]]></scale_id>
   </row>
   <row>
    <qid><![CDATA[9922]]></qid>
    <code><![CDATA[7]]></code>
    <answer><![CDATA[Helemaal niet ongemakkelijk<br />3<br />]]></answer>
    <assessment_value><![CDATA[1]]></assessment_value>
    <sortorder><![CDATA[7]]></sortorder>
    <language><![CDATA[nl]]></language>
    <scale_id><![CDATA[0]]></scale_id>
   </row>
   <row>
    <qid><![CDATA[9922]]></qid>
    <code><![CDATA[7]]></code>
    <answer><![CDATA[Not at all uneasy<br />3<br />]]></answer>
    <assessment_value><![CDATA[1]]></assessment_value>
    <sortorder><![CDATA[7]]></sortorder>
    <language><![CDATA[en]]></language>
    <scale_id><![CDATA[0]]></scale_id>
   </row>
   <row>
    <qid><![CDATA[9779]]></qid>
    <code><![CDATA[7]]></code>
    <answer><![CDATA[Goed<br />3<br />]]></answer>
    <assessment_value><![CDATA[1]]></assessment_value>
    <sortorder><![CDATA[7]]></sortorder>
    <language><![CDATA[nl]]></language>
    <scale_id><![CDATA[0]]></scale_id>
   </row>
   <row>
    <qid><![CDATA[9779]]></qid>
    <code><![CDATA[7]]></code>
    <answer><![CDATA[Good <br />3<br />]]></answer>
    <assessment_value><![CDATA[1]]></assessment_value>
    <sortorder><![CDATA[7]]></sortorder>
    <language><![CDATA[en]]></language>
    <scale_id><![CDATA[0]]></scale_id>
   </row>
   <row>
    <qid><![CDATA[9777]]></qid>
    <code><![CDATA[7]]></code>
    <answer><![CDATA[Not Persuasive<br />3<br />]]></answer>
    <assessment_value><![CDATA[1]]></assessment_value>
    <sortorder><![CDATA[7]]></sortorder>
    <language><![CDATA[en]]></language>
    <scale_id><![CDATA[0]]></scale_id>
   </row>
   <row>
    <qid><![CDATA[9775]]></qid>
    <code><![CDATA[7]]></code>
    <answer><![CDATA[Not Persuasive<br />3<br />]]></answer>
    <assessment_value><![CDATA[1]]></assessment_value>
    <sortorder><![CDATA[7]]></sortorder>
    <language><![CDATA[en]]></language>
    <scale_id><![CDATA[0]]></scale_id>
   </row>
   <row>
    <qid><![CDATA[9918]]></qid>
    <code><![CDATA[7]]></code>
    <answer><![CDATA[Not at all distressed<br />3<br />]]></answer>
    <assessment_value><![CDATA[1]]></assessment_value>
    <sortorder><![CDATA[7]]></sortorder>
    <language><![CDATA[en]]></language>
    <scale_id><![CDATA[0]]></scale_id>
   </row>
   <row>
    <qid><![CDATA[9835]]></qid>
    <code><![CDATA[2]]></code>
    <answer><![CDATA[-2]]></answer>
    <assessment_value><![CDATA[1]]></assessment_value>
    <sortorder><![CDATA[2]]></sortorder>
    <language><![CDATA[nl]]></language>
    <scale_id><![CDATA[0]]></scale_id>
   </row>
   <row>
    <qid><![CDATA[9918]]></qid>
    <code><![CDATA[6]]></code>
    <answer><![CDATA[2]]></answer>
    <assessment_value><![CDATA[1]]></assessment_value>
    <sortorder><![CDATA[6]]></sortorder>
    <language><![CDATA[en]]></language>
    <scale_id><![CDATA[0]]></scale_id>
   </row>
   <row>
    <qid><![CDATA[9916]]></qid>
    <code><![CDATA[7]]></code>
    <answer><![CDATA[Helemaal niet angstig<br />3<br />]]></answer>
    <assessment_value><![CDATA[0]]></assessment_value>
    <sortorder><![CDATA[7]]></sortorder>
    <language><![CDATA[nl]]></language>
    <scale_id><![CDATA[0]]></scale_id>
   </row>
   <row>
    <qid><![CDATA[9916]]></qid>
    <code><![CDATA[7]]></code>
    <answer><![CDATA[Not at all anxious<br />3<br />]]></answer>
    <assessment_value><![CDATA[0]]></assessment_value>
    <sortorder><![CDATA[7]]></sortorder>
    <language><![CDATA[en]]></language>
    <scale_id><![CDATA[0]]></scale_id>
   </row>
   <row>
    <qid><![CDATA[9827]]></qid>
    <code><![CDATA[1]]></code>
    <answer><![CDATA[Goed doordacht<br />-3<br />]]></answer>
    <assessment_value><![CDATA[1]]></assessment_value>
    <sortorder><![CDATA[1]]></sortorder>
    <language><![CDATA[nl]]></language>
    <scale_id><![CDATA[0]]></scale_id>
   </row>
   <row>
    <qid><![CDATA[9827]]></qid>
    <code><![CDATA[1]]></code>
    <answer><![CDATA[Clever<br />-3<br />]]></answer>
    <assessment_value><![CDATA[1]]></assessment_value>
    <sortorder><![CDATA[1]]></sortorder>
    <language><![CDATA[en]]></language>
    <scale_id><![CDATA[0]]></scale_id>
   </row>
   <row>
    <qid><![CDATA[9829]]></qid>
    <code><![CDATA[1]]></code>
    <answer><![CDATA[Goed doordacht<br />-3<br />]]></answer>
    <assessment_value><![CDATA[0]]></assessment_value>
    <sortorder><![CDATA[1]]></sortorder>
    <language><![CDATA[nl]]></language>
    <scale_id><![CDATA[0]]></scale_id>
   </row>
   <row>
    <qid><![CDATA[9829]]></qid>
    <code><![CDATA[1]]></code>
    <answer><![CDATA[Clever<br />3<br />]]></answer>
    <assessment_value><![CDATA[0]]></assessment_value>
    <sortorder><![CDATA[1]]></sortorder>
    <language><![CDATA[en]]></language>
    <scale_id><![CDATA[0]]></scale_id>
   </row>
  </rows>
 </answers>
 <conditions>
  <fields>
   <fieldname>cid</fieldname>
   <fieldname>qid</fieldname>
   <fieldname>scenario</fieldname>
   <fieldname>cqid</fieldname>
   <fieldname>cfieldname</fieldname>
   <fieldname>method</fieldname>
   <fieldname>value</fieldname>
  </fields>
  <rows>
   <row>
    <cid><![CDATA[682]]></cid>
    <qid><![CDATA[10106]]></qid>
    <scenario><![CDATA[1]]></scenario>
    <cqid><![CDATA[10101]]></cqid>
    <cfieldname><![CDATA[71377X395X10101]]></cfieldname>
    <method><![CDATA[==]]></method>
    <value><![CDATA[A5]]></value>
   </row>
   <row>
    <cid><![CDATA[681]]></cid>
    <qid><![CDATA[10106]]></qid>
    <scenario><![CDATA[1]]></scenario>
    <cqid><![CDATA[10101]]></cqid>
    <cfieldname><![CDATA[71377X395X10101]]></cfieldname>
    <method><![CDATA[==]]></method>
    <value><![CDATA[A4]]></value>
   </row>
   <row>
    <cid><![CDATA[680]]></cid>
    <qid><![CDATA[10105]]></qid>
    <scenario><![CDATA[1]]></scenario>
    <cqid><![CDATA[10101]]></cqid>
    <cfieldname><![CDATA[71377X395X10101]]></cfieldname>
    <method><![CDATA[==]]></method>
    <value><![CDATA[A5]]></value>
   </row>
   <row>
    <cid><![CDATA[679]]></cid>
    <qid><![CDATA[10105]]></qid>
    <scenario><![CDATA[1]]></scenario>
    <cqid><![CDATA[10101]]></cqid>
    <cfieldname><![CDATA[71377X395X10101]]></cfieldname>
    <method><![CDATA[==]]></method>
    <value><![CDATA[A4]]></value>
   </row>
   <row>
    <cid><![CDATA[524]]></cid>
    <qid><![CDATA[10103]]></qid>
    <scenario><![CDATA[1]]></scenario>
    <cqid><![CDATA[10101]]></cqid>
    <cfieldname><![CDATA[71377X395X10101]]></cfieldname>
    <method><![CDATA[!=]]></method>
    <value><![CDATA[A1]]></value>
   </row>
   <row>
    <cid><![CDATA[677]]></cid>
    <qid><![CDATA[10104]]></qid>
    <scenario><![CDATA[1]]></scenario>
    <cqid><![CDATA[10101]]></cqid>
    <cfieldname><![CDATA[71377X395X10101]]></cfieldname>
    <method><![CDATA[==]]></method>
    <value><![CDATA[A4]]></value>
   </row>
   <row>
    <cid><![CDATA[678]]></cid>
    <qid><![CDATA[10104]]></qid>
    <scenario><![CDATA[1]]></scenario>
    <cqid><![CDATA[10101]]></cqid>
    <cfieldname><![CDATA[71377X395X10101]]></cfieldname>
    <method><![CDATA[==]]></method>
    <value><![CDATA[A5]]></value>
   </row>
   <row>
    <cid><![CDATA[528]]></cid>
    <qid><![CDATA[10107]]></qid>
    <scenario><![CDATA[1]]></scenario>
    <cqid><![CDATA[10101]]></cqid>
    <cfieldname><![CDATA[71377X395X10101]]></cfieldname>
    <method><![CDATA[!=]]></method>
    <value><![CDATA[A1]]></value>
   </row>
  </rows>
 </conditions>
 <groups>
  <fields>
   <fieldname>gid</fieldname>
   <fieldname>sid</fieldname>
   <fieldname>group_name</fieldname>
   <fieldname>group_order</fieldname>
   <fieldname>description</fieldname>
   <fieldname>language</fieldname>
  </fields>
  <rows>
   <row>
    <gid><![CDATA[346]]></gid>
    <sid><![CDATA[71377]]></sid>
    <group_name><![CDATA[Introductie]]></group_name>
    <group_order><![CDATA[2]]></group_order>
    <description><![CDATA[<br />
<br />]]></description>
    <language><![CDATA[nl]]></language>
   </row>
   <row>
    <gid><![CDATA[346]]></gid>
    <sid><![CDATA[71377]]></sid>
    <group_name><![CDATA[Introduction]]></group_name>
    <group_order><![CDATA[2]]></group_order>
    <description><![CDATA[<br />
<br />]]></description>
    <language><![CDATA[en]]></language>
   </row>
   <row>
    <gid><![CDATA[349]]></gid>
    <sid><![CDATA[71377]]></sid>
    <group_name><![CDATA[1]]></group_name>
    <group_order><![CDATA[3]]></group_order>
    <description><![CDATA[<i>Could you please indicate what the subjects in the Brown and Locker(2008) experiment answered on the following questions.</i>]]></description>
    <language><![CDATA[en]]></language>
   </row>
   <row>
    <gid><![CDATA[349]]></gid>
    <sid><![CDATA[71377]]></sid>
    <group_name><![CDATA[1]]></group_name>
    <group_order><![CDATA[3]]></group_order>
    <description><![CDATA[<i>Geef aan wat jij denkt dat de proefpersonen in het onderzoek van Brown en Locker(2008) geantwoord zouden hebben.</i>]]></description>
    <language><![CDATA[nl]]></language>
   </row>
   <row>
    <gid><![CDATA[350]]></gid>
    <sid><![CDATA[71377]]></sid>
    <group_name><![CDATA[2]]></group_name>
    <group_order><![CDATA[4]]></group_order>
    <description><![CDATA[<i>Could you please indicate what the subjects in the Brown and Locker(2008) experiment answered on the following questions.</i>]]></description>
    <language><![CDATA[en]]></language>
   </row>
   <row>
    <gid><![CDATA[350]]></gid>
    <sid><![CDATA[71377]]></sid>
    <group_name><![CDATA[2]]></group_name>
    <group_order><![CDATA[4]]></group_order>
    <description><![CDATA[<i>Geef aan wat jij denkt dat de proefpersonen in het onderzoek van Brown en Locker(2008) geantwoord zouden hebben.</i>]]></description>
    <language><![CDATA[nl]]></language>
   </row>
   <row>
    <gid><![CDATA[357]]></gid>
    <sid><![CDATA[71377]]></sid>
    <group_name><![CDATA[3]]></group_name>
    <group_order><![CDATA[5]]></group_order>
    <description><![CDATA[<i>Geef aan wat jij denkt dat de proefpersonen in het onderzoek van Brown en Locker(2008) geantwoord zouden hebben.</i>]]></description>
    <language><![CDATA[nl]]></language>
   </row>
   <row>
    <gid><![CDATA[357]]></gid>
    <sid><![CDATA[71377]]></sid>
    <group_name><![CDATA[3]]></group_name>
    <group_order><![CDATA[5]]></group_order>
    <description><![CDATA[<i>Could you please indicate what the subjects in the Brown and Locker(2008) experiment answered on the following questions.</i>]]></description>
    <language><![CDATA[en]]></language>
   </row>
   <row>
    <gid><![CDATA[358]]></gid>
    <sid><![CDATA[71377]]></sid>
    <group_name><![CDATA[4]]></group_name>
    <group_order><![CDATA[6]]></group_order>
    <description><![CDATA[<i>Geef aan wat jij denkt dat de proefpersonen in het onderzoek van Brown en Locker(2008) geantwoord zouden hebben.</i>]]></description>
    <language><![CDATA[nl]]></language>
   </row>
   <row>
    <gid><![CDATA[358]]></gid>
    <sid><![CDATA[71377]]></sid>
    <group_name><![CDATA[4]]></group_name>
    <group_order><![CDATA[6]]></group_order>
    <description><![CDATA[<i>Could you please indicate what the subjects in the Brown and Locker(2008) experiment answered on the following questions.</i>]]></description>
    <language><![CDATA[en]]></language>
   </row>
   <row>
    <gid><![CDATA[359]]></gid>
    <sid><![CDATA[71377]]></sid>
    <group_name><![CDATA[5]]></group_name>
    <group_order><![CDATA[7]]></group_order>
    <description><![CDATA[<i>Geef aan wat jij denkt dat de proefpersonen in het onderzoek van Brown en Locker(2008) geantwoord zouden hebben.</i>]]></description>
    <language><![CDATA[nl]]></language>
   </row>
   <row>
    <gid><![CDATA[359]]></gid>
    <sid><![CDATA[71377]]></sid>
    <group_name><![CDATA[5]]></group_name>
    <group_order><![CDATA[7]]></group_order>
    <description><![CDATA[<i>Could you please indicate what the subjects in the Brown and Locker(2008) experiment answered on the following questions.</i>]]></description>
    <language><![CDATA[en]]></language>
   </row>
   <row>
    <gid><![CDATA[360]]></gid>
    <sid><![CDATA[71377]]></sid>
    <group_name><![CDATA[6]]></group_name>
    <group_order><![CDATA[8]]></group_order>
    <description><![CDATA[<i>Geef aan wat jij denkt dat de proefpersonen in het onderzoek van Brown en Locker(2008) geantwoord zouden hebben.</i>]]></description>
    <language><![CDATA[nl]]></language>
   </row>
   <row>
    <gid><![CDATA[360]]></gid>
    <sid><![CDATA[71377]]></sid>
    <group_name><![CDATA[6]]></group_name>
    <group_order><![CDATA[8]]></group_order>
    <description><![CDATA[<i>Could you please indicate what the subjects in the Brown and Locker(2008) experiment answered on the following questions.</i>]]></description>
    <language><![CDATA[en]]></language>
   </row>
   <row>
    <gid><![CDATA[361]]></gid>
    <sid><![CDATA[71377]]></sid>
    <group_name><![CDATA[7]]></group_name>
    <group_order><![CDATA[9]]></group_order>
    <description><![CDATA[<i>Geef aan wat jij denkt dat de proefpersonen in het onderzoek van Brown en Locker(2008) geantwoord zouden hebben.</i>]]></description>
    <language><![CDATA[nl]]></language>
   </row>
   <row>
    <gid><![CDATA[361]]></gid>
    <sid><![CDATA[71377]]></sid>
    <group_name><![CDATA[7]]></group_name>
    <group_order><![CDATA[9]]></group_order>
    <description><![CDATA[<i>Could you please indicate what the subjects in the Brown and Locker(2008) experiment answered on the following questions.</i>]]></description>
    <language><![CDATA[en]]></language>
   </row>
   <row>
    <gid><![CDATA[362]]></gid>
    <sid><![CDATA[71377]]></sid>
    <group_name><![CDATA[8]]></group_name>
    <group_order><![CDATA[10]]></group_order>
    <description><![CDATA[<i>Geef aan wat jij denkt dat de proefpersonen in het onderzoek van Brown en Locker(2008) geantwoord zouden hebben.</i>]]></description>
    <language><![CDATA[nl]]></language>
   </row>
   <row>
    <gid><![CDATA[362]]></gid>
    <sid><![CDATA[71377]]></sid>
    <group_name><![CDATA[8]]></group_name>
    <group_order><![CDATA[10]]></group_order>
    <description><![CDATA[<i>Could you please indicate what the subjects in the Brown and Locker(2008) experiment answered on the following questions.</i>]]></description>
    <language><![CDATA[en]]></language>
   </row>
   <row>
    <gid><![CDATA[363]]></gid>
    <sid><![CDATA[71377]]></sid>
    <group_name><![CDATA[9]]></group_name>
    <group_order><![CDATA[11]]></group_order>
    <description><![CDATA[<i>Geef aan wat jij denkt dat de proefpersonen in het onderzoek van Brown en Locker(2008) geantwoord zouden hebben.</i>]]></description>
    <language><![CDATA[nl]]></language>
   </row>
   <row>
    <gid><![CDATA[363]]></gid>
    <sid><![CDATA[71377]]></sid>
    <group_name><![CDATA[9]]></group_name>
    <group_order><![CDATA[11]]></group_order>
    <description><![CDATA[<i>Could you please indicate what the subjects in the Brown and Locker(2008) experiment answered on the following questions.</i>]]></description>
    <language><![CDATA[en]]></language>
   </row>
   <row>
    <gid><![CDATA[364]]></gid>
    <sid><![CDATA[71377]]></sid>
    <group_name><![CDATA[10]]></group_name>
    <group_order><![CDATA[12]]></group_order>
    <description><![CDATA[De volgende vragen hebben betrekking op hoe de studenten in het experiment van Brown en Locker die veel alcohol drinken, <strong>hun eigen risico inschatten om een aan drinken gerelateerd probleem te krijgen </strong>na het bekijken van de brochure . Het is nu aan jou om te voorspellen hoe zij antwoorden.<br />
<br />
Wat scoorden de studenten, die veel alcohol drinken, op de volgende vragen?<br />
<br />]]></description>
    <language><![CDATA[nl]]></language>
   </row>
   <row>
    <gid><![CDATA[364]]></gid>
    <sid><![CDATA[71377]]></sid>
    <group_name><![CDATA[10]]></group_name>
    <group_order><![CDATA[12]]></group_order>
    <description><![CDATA[The following questions deal with how the students in Brown and Locker’s experiment, who drink a lot, <b>estimate their own risk to get an alcohol related problem</b> after having studied the booklet. Now it is your task to predict what they replied to the questions.<br />
<br />
What did the students who drink a lot of alcohol score on the following questions?<br />]]></description>
    <language><![CDATA[en]]></language>
   </row>
   <row>
    <gid><![CDATA[368]]></gid>
    <sid><![CDATA[71377]]></sid>
    <group_name><![CDATA[11]]></group_name>
    <group_order><![CDATA[13]]></group_order>
    <description><![CDATA[<em>Geef aan wat jij denkt dat de proefpersonen in het onderzoek van Brown en Locker(2008) geantwoord zouden hebben.</em>]]></description>
    <language><![CDATA[nl]]></language>
   </row>
   <row>
    <gid><![CDATA[368]]></gid>
    <sid><![CDATA[71377]]></sid>
    <group_name><![CDATA[11]]></group_name>
    <group_order><![CDATA[13]]></group_order>
    <description><![CDATA[<em>Could you please indicate what the subjects in the Brown and Locker(2008) experiment answered on the following questions.</em>]]></description>
    <language><![CDATA[en]]></language>
   </row>
   <row>
    <gid><![CDATA[369]]></gid>
    <sid><![CDATA[71377]]></sid>
    <group_name><![CDATA[12]]></group_name>
    <group_order><![CDATA[14]]></group_order>
    <description><![CDATA[<div class="survey-groupdescription"><i>Geef aan wat jij denkt dat de proefpersonen in het onderzoek van Brown en Locker(2008) geantwoord zouden hebben.</i></div>]]></description>
    <language><![CDATA[nl]]></language>
   </row>
   <row>
    <gid><![CDATA[369]]></gid>
    <sid><![CDATA[71377]]></sid>
    <group_name><![CDATA[12]]></group_name>
    <group_order><![CDATA[14]]></group_order>
    <description><![CDATA[<em>Could you please indicate what the subjects in the Brown and Locker(2008) experiment answered on the following questions.</em>]]></description>
    <language><![CDATA[en]]></language>
   </row>
   <row>
    <gid><![CDATA[370]]></gid>
    <sid><![CDATA[71377]]></sid>
    <group_name><![CDATA[13]]></group_name>
    <group_order><![CDATA[15]]></group_order>
    <description><![CDATA[<div class="survey-groupdescription"><i>Geef aan wat jij denkt dat de proefpersonen in het onderzoek van Brown en Locker(2008) geantwoord zouden hebben.</i></div>]]></description>
    <language><![CDATA[nl]]></language>
   </row>
   <row>
    <gid><![CDATA[370]]></gid>
    <sid><![CDATA[71377]]></sid>
    <group_name><![CDATA[13]]></group_name>
    <group_order><![CDATA[15]]></group_order>
    <description><![CDATA[<div class="survey-groupdescription"><i>Could you please indicate what the subjects in the Brown and Locker(2008) experiment answered on the following questions.</i></div>]]></description>
    <language><![CDATA[en]]></language>
   </row>
   <row>
    <gid><![CDATA[371]]></gid>
    <sid><![CDATA[71377]]></sid>
    <group_name><![CDATA[14]]></group_name>
    <group_order><![CDATA[16]]></group_order>
    <description><![CDATA[<div class="survey-groupdescription"><i>Geef aan wat jij denkt dat de proefpersonen in het onderzoek van Brown en Locker(2008) geantwoord zouden hebben.</i></div>]]></description>
    <language><![CDATA[nl]]></language>
   </row>
   <row>
    <gid><![CDATA[371]]></gid>
    <sid><![CDATA[71377]]></sid>
    <group_name><![CDATA[14]]></group_name>
    <group_order><![CDATA[16]]></group_order>
    <description><![CDATA[<div class="survey-groupdescription"><i>Could you please indicate what the subjects in the Brown and Locker(2008) experiment answered on the following questions.</i></div>]]></description>
    <language><![CDATA[en]]></language>
   </row>
   <row>
    <gid><![CDATA[372]]></gid>
    <sid><![CDATA[71377]]></sid>
    <group_name><![CDATA[15]]></group_name>
    <group_order><![CDATA[17]]></group_order>
    <description><![CDATA[<div class="survey-groupdescription"><i>Geef aan wat jij denkt dat de proefpersonen in het onderzoek van Brown en Locker(2008) geantwoord zouden hebben.</i></div>]]></description>
    <language><![CDATA[nl]]></language>
   </row>
   <row>
    <gid><![CDATA[372]]></gid>
    <sid><![CDATA[71377]]></sid>
    <group_name><![CDATA[15]]></group_name>
    <group_order><![CDATA[17]]></group_order>
    <description><![CDATA[<div class="survey-groupdescription"><i>Could you please indicate what the subjects in the Brown and Locker(2008) experiment answered on the following questions.</i></div>]]></description>
    <language><![CDATA[en]]></language>
   </row>
   <row>
    <gid><![CDATA[373]]></gid>
    <sid><![CDATA[71377]]></sid>
    <group_name><![CDATA[16]]></group_name>
    <group_order><![CDATA[18]]></group_order>
    <description><![CDATA[<div class="survey-groupdescription"><i>Geef aan wat jij denkt dat de proefpersonen in het onderzoek van Brown en Locker(2008) geantwoord zouden hebben.</i></div>]]></description>
    <language><![CDATA[nl]]></language>
   </row>
   <row>
    <gid><![CDATA[373]]></gid>
    <sid><![CDATA[71377]]></sid>
    <group_name><![CDATA[16]]></group_name>
    <group_order><![CDATA[18]]></group_order>
    <description><![CDATA[<div class="survey-groupdescription"><i>Could you please indicate what the subjects in the Brown and Locker(2008) experiment answered on the following questions.</i></div>]]></description>
    <language><![CDATA[en]]></language>
   </row>
   <row>
    <gid><![CDATA[374]]></gid>
    <sid><![CDATA[71377]]></sid>
    <group_name><![CDATA[17]]></group_name>
    <group_order><![CDATA[19]]></group_order>
    <description><![CDATA[<div class="survey-groupdescription"><i>Geef aan wat jij denkt dat de proefpersonen in het onderzoek van Brown en Locker(2008) geantwoord zouden hebben.</i></div>]]></description>
    <language><![CDATA[nl]]></language>
   </row>
   <row>
    <gid><![CDATA[374]]></gid>
    <sid><![CDATA[71377]]></sid>
    <group_name><![CDATA[17]]></group_name>
    <group_order><![CDATA[19]]></group_order>
    <description><![CDATA[<div class="survey-groupdescription"><i>
<div class="survey-groupdescription"><i>Could you please indicate what the subjects in the Brown and Locker(2008) experiment answered on the following questions.</i></div>
</i></div>]]></description>
    <language><![CDATA[en]]></language>
   </row>
   <row>
    <gid><![CDATA[375]]></gid>
    <sid><![CDATA[71377]]></sid>
    <group_name><![CDATA[18]]></group_name>
    <group_order><![CDATA[20]]></group_order>
    <description><![CDATA[De volgende vraag heeft betrekking op wat jij denkt <b>hoeveel tijd</b> de studenten in het experiment van Brown en Locker, die veel drinken, aan het bekijken van de brochures besteden.<br />]]></description>
    <language><![CDATA[nl]]></language>
   </row>
   <row>
    <gid><![CDATA[375]]></gid>
    <sid><![CDATA[71377]]></sid>
    <group_name><![CDATA[18]]></group_name>
    <group_order><![CDATA[20]]></group_order>
    <description><![CDATA[The following question deals with <b>how much time</b> the students in Brown and Locker’s experiment who drink a lot spent looking at the pamphlet<br />
<br />]]></description>
    <language><![CDATA[en]]></language>
   </row>
   <row>
    <gid><![CDATA[376]]></gid>
    <sid><![CDATA[71377]]></sid>
    <group_name><![CDATA[19]]></group_name>
    <group_order><![CDATA[21]]></group_order>
    <description><![CDATA[De volgende vragen hebben betrekking op hoe de studenten in het experiment van Brown en Locker, die veel alcohol drinken, zich na het bekijken van de brochure <b>voelden</b>. Het is nu aan jou om te voorspellen hoe zij antwoorden. <br />
<br />
Wat scoorden de studenten, die veel alcohol drinken, op de volgende vragen?<br />]]></description>
    <language><![CDATA[nl]]></language>
   </row>
   <row>
    <gid><![CDATA[376]]></gid>
    <sid><![CDATA[71377]]></sid>
    <group_name><![CDATA[19]]></group_name>
    <group_order><![CDATA[21]]></group_order>
    <description><![CDATA[The following questions deal with how the students in Brown and Locker’s experiment who drink a lot <b>felt</b> after having studied the booklet. Now it is your task to predict what they replied to the questions.<br />
<br />
What did the students who drink a lot of alcohol score on the following questions?<br />]]></description>
    <language><![CDATA[en]]></language>
   </row>
   <row>
    <gid><![CDATA[377]]></gid>
    <sid><![CDATA[71377]]></sid>
    <group_name><![CDATA[20]]></group_name>
    <group_order><![CDATA[22]]></group_order>
    <description><![CDATA[<div class="survey-groupdescription">
<div class="survey-groupdescription"><i>Geef aan wat jij denkt dat de proefpersonen in het onderzoek van Brown en Locker(2008) geantwoord zouden hebben.</i></div>
</div>]]></description>
    <language><![CDATA[nl]]></language>
   </row>
   <row>
    <gid><![CDATA[377]]></gid>
    <sid><![CDATA[71377]]></sid>
    <group_name><![CDATA[20]]></group_name>
    <group_order><![CDATA[22]]></group_order>
    <description><![CDATA[<div class="survey-groupdescription"><i>Could you please indicate what the subjects in the Brown and Locker(2008) experiment answered on the following questions.</i></div>]]></description>
    <language><![CDATA[en]]></language>
   </row>
   <row>
    <gid><![CDATA[378]]></gid>
    <sid><![CDATA[71377]]></sid>
    <group_name><![CDATA[21]]></group_name>
    <group_order><![CDATA[23]]></group_order>
    <description><![CDATA[<div class="survey-groupdescription">
<div class="survey-groupdescription"><i>Geef aan wat jij denkt dat de proefpersonen in het onderzoek van Brown en Locker(2008) geantwoord zouden hebben.</i></div>
</div>]]></description>
    <language><![CDATA[nl]]></language>
   </row>
   <row>
    <gid><![CDATA[378]]></gid>
    <sid><![CDATA[71377]]></sid>
    <group_name><![CDATA[21]]></group_name>
    <group_order><![CDATA[23]]></group_order>
    <description><![CDATA[<div class="survey-groupdescription"><i>Could you please indicate what the subjects in the Brown and Locker(2008) experiment answered on the following questions.</i></div>]]></description>
    <language><![CDATA[en]]></language>
   </row>
   <row>
    <gid><![CDATA[395]]></gid>
    <sid><![CDATA[71377]]></sid>
    <group_name><![CDATA[Status]]></group_name>
    <group_order><![CDATA[24]]></group_order>
    <description><![CDATA[<b>Note: the following questions are about your OWN drinking behaviour. </b><br />
<br />
Please take your time as you work through the booklet and questions.<br />]]></description>
    <language><![CDATA[en]]></language>
   </row>
   <row>
    <gid><![CDATA[395]]></gid>
    <sid><![CDATA[71377]]></sid>
    <group_name><![CDATA[Status]]></group_name>
    <group_order><![CDATA[24]]></group_order>
    <description><![CDATA[<b>Let op: De volgende vragen gaan over uw EIGEN drinkgedrag. </b><br />
<br />
Neem alstublieft uw tijd als u werkt met de brochures en de vragenlijsten.<br />
<br />]]></description>
    <language><![CDATA[nl]]></language>
   </row>
   <row>
    <gid><![CDATA[427]]></gid>
    <sid><![CDATA[71377]]></sid>
    <group_name><![CDATA[Intervention]]></group_name>
    <group_order><![CDATA[25]]></group_order>
    <description><![CDATA[<script>

  $(document).ready(function() {

    document.getElementById('moveprevbtn').disabled=true;

  });

</script>]]></description>
    <language><![CDATA[en]]></language>
   </row>
   <row>
    <gid><![CDATA[427]]></gid>
    <sid><![CDATA[71377]]></sid>
    <group_name><![CDATA[Interventie]]></group_name>
    <group_order><![CDATA[25]]></group_order>
    <description><![CDATA[<div><font size="2"><script></font></div>
<div><font size="2">  $(document).ready(function() {</font></div>
<div><font size="2">    document.getElementById('moveprevbtn').disabled=true;</font></div>
<div><font size="2">  });</font></div>
<div><font size="2"></script><script></font></div>
<div><font size="2">  $(document).ready(function() {</font></div>
<div><font size="2">    document.getElementById('moveprevbtn').disabled=true;</font></div>
<div><font size="2">  });</font></div>
<div><font size="2"></script><script></font></div>
<div><font size="2">  $(document).ready(function() {</font></div>
<div><font size="2">    document.getElementById('moveprevbtn').disabled=true;</font></div>
<div><font size="2"> </font>});</div>
<div><font size="2"></script></font></div>
<script>

  $(document).ready(function() {

    document.getElementById('moveprevbtn').disabled=true;

  });

</script>]]></description>
    <language><![CDATA[nl]]></language>
   </row>
   <row>
    <gid><![CDATA[471]]></gid>
    <sid><![CDATA[71377]]></sid>
    <group_name><![CDATA[Informed Consent]]></group_name>
    <group_order><![CDATA[0]]></group_order>
    <description><![CDATA[]]></description>
    <language><![CDATA[en]]></language>
   </row>
   <row>
    <gid><![CDATA[471]]></gid>
    <sid><![CDATA[71377]]></sid>
    <group_name><![CDATA[Informed Consent]]></group_name>
    <group_order><![CDATA[0]]></group_order>
    <description><![CDATA[]]></description>
    <language><![CDATA[nl]]></language>
   </row>
   <row>
    <gid><![CDATA[535]]></gid>
    <sid><![CDATA[71377]]></sid>
    <group_name><![CDATA[Status]]></group_name>
    <group_order><![CDATA[1]]></group_order>
    <description><![CDATA[Please take your time while working with the booklet and questions.<br />]]></description>
    <language><![CDATA[en]]></language>
   </row>
   <row>
    <gid><![CDATA[535]]></gid>
    <sid><![CDATA[71377]]></sid>
    <group_name><![CDATA[Status]]></group_name>
    <group_order><![CDATA[1]]></group_order>
    <description><![CDATA[Neem alstublieft uw tijd als u werkt met de brochures en de vragenlijsten.<br />]]></description>
    <language><![CDATA[nl]]></language>
   </row>
  </rows>
 </groups>
 <questions>
  <fields>
   <fieldname>qid</fieldname>
   <fieldname>parent_qid</fieldname>
   <fieldname>sid</fieldname>
   <fieldname>gid</fieldname>
   <fieldname>type</fieldname>
   <fieldname>title</fieldname>
   <fieldname>question</fieldname>
   <fieldname>preg</fieldname>
   <fieldname>help</fieldname>
   <fieldname>other</fieldname>
   <fieldname>mandatory</fieldname>
   <fieldname>question_order</fieldname>
   <fieldname>language</fieldname>
   <fieldname>scale_id</fieldname>
   <fieldname>same_default</fieldname>
  </fields>
  <rows>
   <row>
    <qid><![CDATA[9775]]></qid>
    <parent_qid><![CDATA[0]]></parent_qid>
    <sid><![CDATA[71377]]></sid>
    <gid><![CDATA[349]]></gid>
    <type><![CDATA[F]]></type>
    <title><![CDATA[a]]></title>
    <question><![CDATA[Test subjects who studied <b>booklet A</b>:<br />
<i>Could you please rate what you think of the booklet on the following dimensions:<br />
</i><br />
<br />]]></question>
    <preg><![CDATA[]]></preg>
    <help><![CDATA[]]></help>
    <other><![CDATA[N]]></other>
    <mandatory><![CDATA[Y]]></mandatory>
    <question_order><![CDATA[0]]></question_order>
    <language><![CDATA[en]]></language>
    <scale_id><![CDATA[0]]></scale_id>
    <same_default><![CDATA[0]]></same_default>
   </row>
   <row>
    <qid><![CDATA[9775]]></qid>
    <parent_qid><![CDATA[0]]></parent_qid>
    <sid><![CDATA[71377]]></sid>
    <gid><![CDATA[349]]></gid>
    <type><![CDATA[F]]></type>
    <title><![CDATA[a]]></title>
    <question><![CDATA[Proefpersonen die <b>brochure A</b> bekeken:<br />
<i>Geef op de volgende dimensies aan wat jij van de brochure vindt:</i><br />
<br />]]></question>
    <preg><![CDATA[]]></preg>
    <help><![CDATA[]]></help>
    <other><![CDATA[N]]></other>
    <mandatory><![CDATA[Y]]></mandatory>
    <question_order><![CDATA[0]]></question_order>
    <language><![CDATA[nl]]></language>
    <scale_id><![CDATA[0]]></scale_id>
    <same_default><![CDATA[0]]></same_default>
   </row>
   <row>
    <qid><![CDATA[9777]]></qid>
    <parent_qid><![CDATA[0]]></parent_qid>
    <sid><![CDATA[71377]]></sid>
    <gid><![CDATA[349]]></gid>
    <type><![CDATA[F]]></type>
    <title><![CDATA[b]]></title>
    <question><![CDATA[Proefpersonen die <b>brochure B</b> bekeken:<br />
<i>Geef op de volgende dimensies aan wat jij van de brochure vindt:</i><br />
<br />]]></question>
    <preg><![CDATA[]]></preg>
    <help><![CDATA[]]></help>
    <other><![CDATA[N]]></other>
    <mandatory><![CDATA[Y]]></mandatory>
    <question_order><![CDATA[2]]></question_order>
    <language><![CDATA[nl]]></language>
    <scale_id><![CDATA[0]]></scale_id>
    <same_default><![CDATA[0]]></same_default>
   </row>
   <row>
    <qid><![CDATA[9777]]></qid>
    <parent_qid><![CDATA[0]]></parent_qid>
    <sid><![CDATA[71377]]></sid>
    <gid><![CDATA[349]]></gid>
    <type><![CDATA[F]]></type>
    <title><![CDATA[b]]></title>
    <question><![CDATA[Test subjects who studied <b>booklet B</b>:<br />
<i>Could you please rate what you think of the booklet on the following dimensions:</i><br />
<br />]]></question>
    <preg><![CDATA[]]></preg>
    <help><![CDATA[]]></help>
    <other><![CDATA[N]]></other>
    <mandatory><![CDATA[Y]]></mandatory>
    <question_order><![CDATA[2]]></question_order>
    <language><![CDATA[en]]></language>
    <scale_id><![CDATA[0]]></scale_id>
    <same_default><![CDATA[0]]></same_default>
   </row>
   <row>
    <qid><![CDATA[9779]]></qid>
    <parent_qid><![CDATA[0]]></parent_qid>
    <sid><![CDATA[71377]]></sid>
    <gid><![CDATA[350]]></gid>
    <type><![CDATA[F]]></type>
    <title><![CDATA[a]]></title>
    <question><![CDATA[Test subjects who studied booklet A:<br />
<i>Could you please rate what you think of the booklet on the following dimensions:</i><br />
<br />]]></question>
    <preg><![CDATA[]]></preg>
    <help><![CDATA[]]></help>
    <other><![CDATA[N]]></other>
    <mandatory><![CDATA[Y]]></mandatory>
    <question_order><![CDATA[0]]></question_order>
    <language><![CDATA[en]]></language>
    <scale_id><![CDATA[0]]></scale_id>
    <same_default><![CDATA[0]]></same_default>
   </row>
   <row>
    <qid><![CDATA[9779]]></qid>
    <parent_qid><![CDATA[0]]></parent_qid>
    <sid><![CDATA[71377]]></sid>
    <gid><![CDATA[350]]></gid>
    <type><![CDATA[F]]></type>
    <title><![CDATA[a]]></title>
    <question><![CDATA[Proefpersonen die <b>brochure A</b> bekeken:<br />
<i>Geef op de volgende dimensies aan wat jij van de brochure vindt:</i><br />
<br />]]></question>
    <preg><![CDATA[]]></preg>
    <help><![CDATA[]]></help>
    <other><![CDATA[N]]></other>
    <mandatory><![CDATA[Y]]></mandatory>
    <question_order><![CDATA[0]]></question_order>
    <language><![CDATA[nl]]></language>
    <scale_id><![CDATA[0]]></scale_id>
    <same_default><![CDATA[0]]></same_default>
   </row>
   <row>
    <qid><![CDATA[9781]]></qid>
    <parent_qid><![CDATA[0]]></parent_qid>
    <sid><![CDATA[71377]]></sid>
    <gid><![CDATA[350]]></gid>
    <type><![CDATA[F]]></type>
    <title><![CDATA[b]]></title>
    <question><![CDATA[Test subjects who studied<b> booklet B</b>:<br />
<i>Could you please rate what you think of the booklet on the following dimensions:</i><br />
<br />]]></question>
    <preg><![CDATA[]]></preg>
    <help><![CDATA[]]></help>
    <other><![CDATA[N]]></other>
    <mandatory><![CDATA[Y]]></mandatory>
    <question_order><![CDATA[3]]></question_order>
    <language><![CDATA[en]]></language>
    <scale_id><![CDATA[0]]></scale_id>
    <same_default><![CDATA[0]]></same_default>
   </row>
   <row>
    <qid><![CDATA[9781]]></qid>
    <parent_qid><![CDATA[0]]></parent_qid>
    <sid><![CDATA[71377]]></sid>
    <gid><![CDATA[350]]></gid>
    <type><![CDATA[F]]></type>
    <title><![CDATA[b]]></title>
    <question><![CDATA[Proefpersonen die <b>brochure B</b> bekeken:<br />
<i>Geef op de volgende dimensies aan wat jij van de brochure vindt:</i><br />
<br />]]></question>
    <preg><![CDATA[]]></preg>
    <help><![CDATA[]]></help>
    <other><![CDATA[N]]></other>
    <mandatory><![CDATA[Y]]></mandatory>
    <question_order><![CDATA[3]]></question_order>
    <language><![CDATA[nl]]></language>
    <scale_id><![CDATA[0]]></scale_id>
    <same_default><![CDATA[0]]></same_default>
   </row>
   <row>
    <qid><![CDATA[9783]]></qid>
    <parent_qid><![CDATA[0]]></parent_qid>
    <sid><![CDATA[71377]]></sid>
    <gid><![CDATA[346]]></gid>
    <type><![CDATA[X]]></type>
    <title><![CDATA[1]]></title>
    <question><![CDATA[In the Brown and Locker experiment described before, the following questions were asked to the students in Brown and Locker’s experiment who drink a lot of alcohol. <br />
<br />
It is your task to predict what the much-drinking students in Brown and Locker’s experiment replied to the questions.<br />
<br />
<b>Note</b>: The questions in <i>italics</i> are the original questions of Brown and Locker’s experiment that were asked to the students who drink a lot. <b>You are not supposed to answer the questions with how you would score, but with what you think how the test subjects in the experiment actually scored</b>. <br />
<br />
<br />
What did the students who drink a lot of alcohol score on the following questions?]]></question>
    <preg><![CDATA[]]></preg>
    <help><![CDATA[]]></help>
    <other><![CDATA[N]]></other>
    <mandatory><![CDATA[N]]></mandatory>
    <question_order><![CDATA[0]]></question_order>
    <language><![CDATA[en]]></language>
    <scale_id><![CDATA[0]]></scale_id>
    <same_default><![CDATA[0]]></same_default>
   </row>
   <row>
    <qid><![CDATA[9783]]></qid>
    <parent_qid><![CDATA[0]]></parent_qid>
    <sid><![CDATA[71377]]></sid>
    <gid><![CDATA[346]]></gid>
    <type><![CDATA[X]]></type>
    <title><![CDATA[1]]></title>
    <question><![CDATA[In het experiment van Brown en Locker dat net is uitgelegd, werden de volgende vragen aan de studenten die veel alcohol drinken, gesteld.<br />
<br />
Het is aan jou om te voorspellen wat de studenten die veel drinken in het onderzoek van Brown en Locker antwoorden op deze vragen.<br />
<br />
<b>Let op</b>: De <i>cursief gedrukte </i>vragen zijn steeds de originele vragen uit het experiment van Brown en Locker die aan de drinkende studenten werden gesteld. <b>Het gaat er dus niet om wat jij denkt op deze vragen te scoren, maar hoe de proefpersonen in het experiment daarop scoorden</b>.<br />
<br />
Wat scoorden de studenten die veel drinken op de volgende vragen?]]></question>
    <preg><![CDATA[]]></preg>
    <help><![CDATA[]]></help>
    <other><![CDATA[N]]></other>
    <mandatory><![CDATA[N]]></mandatory>
    <question_order><![CDATA[0]]></question_order>
    <language><![CDATA[nl]]></language>
    <scale_id><![CDATA[0]]></scale_id>
    <same_default><![CDATA[0]]></same_default>
   </row>
   <row>
    <qid><![CDATA[9827]]></qid>
    <parent_qid><![CDATA[0]]></parent_qid>
    <sid><![CDATA[71377]]></sid>
    <gid><![CDATA[357]]></gid>
    <type><![CDATA[F]]></type>
    <title><![CDATA[a]]></title>
    <question><![CDATA[Test subjects who studied <b>booklet A</b>:<br />
<i>Could you please rate what you think of the booklet on the following dimensions:</i><br />
<br />]]></question>
    <preg><![CDATA[]]></preg>
    <help><![CDATA[]]></help>
    <other><![CDATA[N]]></other>
    <mandatory><![CDATA[Y]]></mandatory>
    <question_order><![CDATA[0]]></question_order>
    <language><![CDATA[en]]></language>
    <scale_id><![CDATA[0]]></scale_id>
    <same_default><![CDATA[0]]></same_default>
   </row>
   <row>
    <qid><![CDATA[9827]]></qid>
    <parent_qid><![CDATA[0]]></parent_qid>
    <sid><![CDATA[71377]]></sid>
    <gid><![CDATA[357]]></gid>
    <type><![CDATA[F]]></type>
    <title><![CDATA[a]]></title>
    <question><![CDATA[Proefpersonen die <b>brochure A</b> bekeken:<br />
<i>Geef op de volgende dimensies aan wat jij van de brochure vindt:</i><br />
<br />]]></question>
    <preg><![CDATA[]]></preg>
    <help><![CDATA[]]></help>
    <other><![CDATA[N]]></other>
    <mandatory><![CDATA[Y]]></mandatory>
    <question_order><![CDATA[0]]></question_order>
    <language><![CDATA[nl]]></language>
    <scale_id><![CDATA[0]]></scale_id>
    <same_default><![CDATA[0]]></same_default>
   </row>
   <row>
    <qid><![CDATA[9829]]></qid>
    <parent_qid><![CDATA[0]]></parent_qid>
    <sid><![CDATA[71377]]></sid>
    <gid><![CDATA[357]]></gid>
    <type><![CDATA[F]]></type>
    <title><![CDATA[b]]></title>
    <question><![CDATA[Test subjects who studied <b>booklet B</b>:<br />
<i>Could you please rate what you think of the booklet on the following dimensions:</i><br />
<br />]]></question>
    <preg><![CDATA[]]></preg>
    <help><![CDATA[]]></help>
    <other><![CDATA[N]]></other>
    <mandatory><![CDATA[Y]]></mandatory>
    <question_order><![CDATA[3]]></question_order>
    <language><![CDATA[en]]></language>
    <scale_id><![CDATA[0]]></scale_id>
    <same_default><![CDATA[0]]></same_default>
   </row>
   <row>
    <qid><![CDATA[9829]]></qid>
    <parent_qid><![CDATA[0]]></parent_qid>
    <sid><![CDATA[71377]]></sid>
    <gid><![CDATA[357]]></gid>
    <type><![CDATA[F]]></type>
    <title><![CDATA[b]]></title>
    <question><![CDATA[Proefpersonen die <b>brochure B</b> bekeken:<br />
<i>Geef op de volgende dimensies aan wat jij van de brochure vindt:</i><br />
<br />]]></question>
    <preg><![CDATA[]]></preg>
    <help><![CDATA[]]></help>
    <other><![CDATA[N]]></other>
    <mandatory><![CDATA[Y]]></mandatory>
    <question_order><![CDATA[3]]></question_order>
    <language><![CDATA[nl]]></language>
    <scale_id><![CDATA[0]]></scale_id>
    <same_default><![CDATA[0]]></same_default>
   </row>
   <row>
    <qid><![CDATA[9831]]></qid>
    <parent_qid><![CDATA[0]]></parent_qid>
    <sid><![CDATA[71377]]></sid>
    <gid><![CDATA[358]]></gid>
    <type><![CDATA[F]]></type>
    <title><![CDATA[a]]></title>
    <question><![CDATA[Test subjects who studied <b>booklet A</b>:<br />
<i>Could you please rate what you think of the booklet on the following dimensions:</i><br />
<br />]]></question>
    <preg><![CDATA[]]></preg>
    <help><![CDATA[]]></help>
    <other><![CDATA[N]]></other>
    <mandatory><![CDATA[Y]]></mandatory>
    <question_order><![CDATA[0]]></question_order>
    <language><![CDATA[en]]></language>
    <scale_id><![CDATA[0]]></scale_id>
    <same_default><![CDATA[0]]></same_default>
   </row>
   <row>
    <qid><![CDATA[9831]]></qid>
    <parent_qid><![CDATA[0]]></parent_qid>
    <sid><![CDATA[71377]]></sid>
    <gid><![CDATA[358]]></gid>
    <type><![CDATA[F]]></type>
    <title><![CDATA[a]]></title>
    <question><![CDATA[Proefpersonen die <b>brochure A</b> bekeken:<br />
<i>Geef op de volgende dimensies aan wat jij van de brochure vindt:</i><br />
<br />]]></question>
    <preg><![CDATA[]]></preg>
    <help><![CDATA[]]></help>
    <other><![CDATA[N]]></other>
    <mandatory><![CDATA[Y]]></mandatory>
    <question_order><![CDATA[0]]></question_order>
    <language><![CDATA[nl]]></language>
    <scale_id><![CDATA[0]]></scale_id>
    <same_default><![CDATA[0]]></same_default>
   </row>
   <row>
    <qid><![CDATA[9833]]></qid>
    <parent_qid><![CDATA[0]]></parent_qid>
    <sid><![CDATA[71377]]></sid>
    <gid><![CDATA[358]]></gid>
    <type><![CDATA[F]]></type>
    <title><![CDATA[b]]></title>
    <question><![CDATA[Test subjects who studied <b>booklet B</b>:<br />
<i>Could you please rate what you think of the booklet on the following dimensions:</i><br />
<br />]]></question>
    <preg><![CDATA[]]></preg>
    <help><![CDATA[]]></help>
    <other><![CDATA[N]]></other>
    <mandatory><![CDATA[Y]]></mandatory>
    <question_order><![CDATA[3]]></question_order>
    <language><![CDATA[en]]></language>
    <scale_id><![CDATA[0]]></scale_id>
    <same_default><![CDATA[0]]></same_default>
   </row>
   <row>
    <qid><![CDATA[9833]]></qid>
    <parent_qid><![CDATA[0]]></parent_qid>
    <sid><![CDATA[71377]]></sid>
    <gid><![CDATA[358]]></gid>
    <type><![CDATA[F]]></type>
    <title><![CDATA[b]]></title>
    <question><![CDATA[Proefpersonen die <b>brochure B</b> bekeken:<br />
<i>Geef op de volgende dimensies aan wat jij van de brochure vindt:</i><br />
<br />]]></question>
    <preg><![CDATA[]]></preg>
    <help><![CDATA[]]></help>
    <other><![CDATA[N]]></other>
    <mandatory><![CDATA[Y]]></mandatory>
    <question_order><![CDATA[3]]></question_order>
    <language><![CDATA[nl]]></language>
    <scale_id><![CDATA[0]]></scale_id>
    <same_default><![CDATA[0]]></same_default>
   </row>
   <row>
    <qid><![CDATA[9835]]></qid>
    <parent_qid><![CDATA[0]]></parent_qid>
    <sid><![CDATA[71377]]></sid>
    <gid><![CDATA[359]]></gid>
    <type><![CDATA[F]]></type>
    <title><![CDATA[a]]></title>
    <question><![CDATA[Test subjects who studied <b>booklet A</b>:<br />
<br />
<i>Could you please rate what you think of the booklet on the following dimensions:</i><br />
<i><br />
The booklet gives me the feeling of decreasing my drinking behaviour</i>]]></question>
    <preg><![CDATA[]]></preg>
    <help><![CDATA[]]></help>
    <other><![CDATA[N]]></other>
    <mandatory><![CDATA[Y]]></mandatory>
    <question_order><![CDATA[0]]></question_order>
    <language><![CDATA[en]]></language>
    <scale_id><![CDATA[0]]></scale_id>
    <same_default><![CDATA[0]]></same_default>
   </row>
   <row>
    <qid><![CDATA[9835]]></qid>
    <parent_qid><![CDATA[0]]></parent_qid>
    <sid><![CDATA[71377]]></sid>
    <gid><![CDATA[359]]></gid>
    <type><![CDATA[F]]></type>
    <title><![CDATA[a]]></title>
    <question><![CDATA[Proefpersonen die <b>brochure A</b> bekeken:<br />
<p><i>Geef op de volgende dimensies aan wat jij van de brochure vindt:</i><br />
 <br />
<i>De brochure geeft mij het gevoel minder te willen gaan drinken:</i></p>]]></question>
    <preg><![CDATA[]]></preg>
    <help><![CDATA[]]></help>
    <other><![CDATA[N]]></other>
    <mandatory><![CDATA[Y]]></mandatory>
    <question_order><![CDATA[0]]></question_order>
    <language><![CDATA[nl]]></language>
    <scale_id><![CDATA[0]]></scale_id>
    <same_default><![CDATA[0]]></same_default>
   </row>
   <row>
    <qid><![CDATA[9837]]></qid>
    <parent_qid><![CDATA[0]]></parent_qid>
    <sid><![CDATA[71377]]></sid>
    <gid><![CDATA[359]]></gid>
    <type><![CDATA[F]]></type>
    <title><![CDATA[b]]></title>
    <question><![CDATA[Test subjects who studied <b>booklet B</b>:<br />
<br />
<i>Could you please rate what you think of the booklet on the following dimensions:<br />
<br />
The booklet gives me the feeling of decreasing my drinking behaviour</i>]]></question>
    <preg><![CDATA[]]></preg>
    <help><![CDATA[]]></help>
    <other><![CDATA[N]]></other>
    <mandatory><![CDATA[Y]]></mandatory>
    <question_order><![CDATA[3]]></question_order>
    <language><![CDATA[en]]></language>
    <scale_id><![CDATA[0]]></scale_id>
    <same_default><![CDATA[0]]></same_default>
   </row>
   <row>
    <qid><![CDATA[9837]]></qid>
    <parent_qid><![CDATA[0]]></parent_qid>
    <sid><![CDATA[71377]]></sid>
    <gid><![CDATA[359]]></gid>
    <type><![CDATA[F]]></type>
    <title><![CDATA[b]]></title>
    <question><![CDATA[Proefpersonen die <b>brochure B</b> bekeken:<br />
<br />
<i>Geef op de volgende dimensies aan wat jij van de brochure vindt:<br />
<br />
</i>
<p><i>De brochure geeft mij het gevoel minder te willen gaan drinken:</i></p>]]></question>
    <preg><![CDATA[]]></preg>
    <help><![CDATA[]]></help>
    <other><![CDATA[N]]></other>
    <mandatory><![CDATA[Y]]></mandatory>
    <question_order><![CDATA[3]]></question_order>
    <language><![CDATA[nl]]></language>
    <scale_id><![CDATA[0]]></scale_id>
    <same_default><![CDATA[0]]></same_default>
   </row>
   <row>
    <qid><![CDATA[9839]]></qid>
    <parent_qid><![CDATA[0]]></parent_qid>
    <sid><![CDATA[71377]]></sid>
    <gid><![CDATA[360]]></gid>
    <type><![CDATA[F]]></type>
    <title><![CDATA[a]]></title>
    <question><![CDATA[Test subjects who studied<b> booklet A</b>:<br />
<i>To what degree did you find any weaknesses in the message?</i><br />
<br />]]></question>
    <preg><![CDATA[]]></preg>
    <help><![CDATA[]]></help>
    <other><![CDATA[N]]></other>
    <mandatory><![CDATA[Y]]></mandatory>
    <question_order><![CDATA[0]]></question_order>
    <language><![CDATA[en]]></language>
    <scale_id><![CDATA[0]]></scale_id>
    <same_default><![CDATA[0]]></same_default>
   </row>
   <row>
    <qid><![CDATA[9839]]></qid>
    <parent_qid><![CDATA[0]]></parent_qid>
    <sid><![CDATA[71377]]></sid>
    <gid><![CDATA[360]]></gid>
    <type><![CDATA[F]]></type>
    <title><![CDATA[a]]></title>
    <question><![CDATA[Proefpersonen die <b>brochure A</b> bekeken:<br />
<i>In hoeverre bevatte de uitspraken in de brochure zwakke punten?</i><br />
<br />]]></question>
    <preg><![CDATA[]]></preg>
    <help><![CDATA[]]></help>
    <other><![CDATA[N]]></other>
    <mandatory><![CDATA[Y]]></mandatory>
    <question_order><![CDATA[0]]></question_order>
    <language><![CDATA[nl]]></language>
    <scale_id><![CDATA[0]]></scale_id>
    <same_default><![CDATA[0]]></same_default>
   </row>
   <row>
    <qid><![CDATA[9841]]></qid>
    <parent_qid><![CDATA[0]]></parent_qid>
    <sid><![CDATA[71377]]></sid>
    <gid><![CDATA[360]]></gid>
    <type><![CDATA[F]]></type>
    <title><![CDATA[b]]></title>
    <question><![CDATA[Test subjects who studied<b> booklet B</b>:<br />
<i>To what degree did you find any weaknesses in the message?</i><br />
<br />]]></question>
    <preg><![CDATA[]]></preg>
    <help><![CDATA[]]></help>
    <other><![CDATA[N]]></other>
    <mandatory><![CDATA[Y]]></mandatory>
    <question_order><![CDATA[3]]></question_order>
    <language><![CDATA[en]]></language>
    <scale_id><![CDATA[0]]></scale_id>
    <same_default><![CDATA[0]]></same_default>
   </row>
   <row>
    <qid><![CDATA[9841]]></qid>
    <parent_qid><![CDATA[0]]></parent_qid>
    <sid><![CDATA[71377]]></sid>
    <gid><![CDATA[360]]></gid>
    <type><![CDATA[F]]></type>
    <title><![CDATA[b]]></title>
    <question><![CDATA[Proefpersonen die <b>brochure B</b> bekeken:<br />
<i>In hoeverre bevatte de uitspraken in de brochure zwakke punten?</i><br />
<br />]]></question>
    <preg><![CDATA[]]></preg>
    <help><![CDATA[]]></help>
    <other><![CDATA[N]]></other>
    <mandatory><![CDATA[Y]]></mandatory>
    <question_order><![CDATA[3]]></question_order>
    <language><![CDATA[nl]]></language>
    <scale_id><![CDATA[0]]></scale_id>
    <same_default><![CDATA[0]]></same_default>
   </row>
   <row>
    <qid><![CDATA[9843]]></qid>
    <parent_qid><![CDATA[0]]></parent_qid>
    <sid><![CDATA[71377]]></sid>
    <gid><![CDATA[361]]></gid>
    <type><![CDATA[F]]></type>
    <title><![CDATA[a]]></title>
    <question><![CDATA[Test subjects who studied<b> booklet A</b>:<br />
<i>To what degree did you find any strenghts in the message?</i><br />
<br />]]></question>
    <preg><![CDATA[]]></preg>
    <help><![CDATA[]]></help>
    <other><![CDATA[N]]></other>
    <mandatory><![CDATA[Y]]></mandatory>
    <question_order><![CDATA[0]]></question_order>
    <language><![CDATA[en]]></language>
    <scale_id><![CDATA[0]]></scale_id>
    <same_default><![CDATA[0]]></same_default>
   </row>
   <row>
    <qid><![CDATA[9843]]></qid>
    <parent_qid><![CDATA[0]]></parent_qid>
    <sid><![CDATA[71377]]></sid>
    <gid><![CDATA[361]]></gid>
    <type><![CDATA[F]]></type>
    <title><![CDATA[a]]></title>
    <question><![CDATA[Proefpersonen die <b>brochure A</b> bekeken:<br />
<i>In hoeverre bevatte de uitspraken in de brochure sterke punten?</i><br />
<br />]]></question>
    <preg><![CDATA[]]></preg>
    <help><![CDATA[]]></help>
    <other><![CDATA[N]]></other>
    <mandatory><![CDATA[Y]]></mandatory>
    <question_order><![CDATA[0]]></question_order>
    <language><![CDATA[nl]]></language>
    <scale_id><![CDATA[0]]></scale_id>
    <same_default><![CDATA[0]]></same_default>
   </row>
   <row>
    <qid><![CDATA[9845]]></qid>
    <parent_qid><![CDATA[0]]></parent_qid>
    <sid><![CDATA[71377]]></sid>
    <gid><![CDATA[361]]></gid>
    <type><![CDATA[F]]></type>
    <title><![CDATA[b]]></title>
    <question><![CDATA[Test subjects who studied <b>booklet B</b>:<br />
<i>To what degree did you find any strenghts in the message?</i><br />
<br />]]></question>
    <preg><![CDATA[]]></preg>
    <help><![CDATA[]]></help>
    <other><![CDATA[N]]></other>
    <mandatory><![CDATA[Y]]></mandatory>
    <question_order><![CDATA[3]]></question_order>
    <language><![CDATA[en]]></language>
    <scale_id><![CDATA[0]]></scale_id>
    <same_default><![CDATA[0]]></same_default>
   </row>
   <row>
    <qid><![CDATA[9845]]></qid>
    <parent_qid><![CDATA[0]]></parent_qid>
    <sid><![CDATA[71377]]></sid>
    <gid><![CDATA[361]]></gid>
    <type><![CDATA[F]]></type>
    <title><![CDATA[b]]></title>
    <question><![CDATA[Proefpersonen die <b>brochure </b><b>B</b> bekeken:<br />
<i>In hoeverre bevatte de uitspraken in de brochure sterke punten?</i><br />
<br />]]></question>
    <preg><![CDATA[]]></preg>
    <help><![CDATA[]]></help>
    <other><![CDATA[N]]></other>
    <mandatory><![CDATA[Y]]></mandatory>
    <question_order><![CDATA[3]]></question_order>
    <language><![CDATA[nl]]></language>
    <scale_id><![CDATA[0]]></scale_id>
    <same_default><![CDATA[0]]></same_default>
   </row>
   <row>
    <qid><![CDATA[9847]]></qid>
    <parent_qid><![CDATA[0]]></parent_qid>
    <sid><![CDATA[71377]]></sid>
    <gid><![CDATA[362]]></gid>
    <type><![CDATA[F]]></type>
    <title><![CDATA[a]]></title>
    <question><![CDATA[Test subjects who studied <b>booklet A</b>:<i><br />
To what degree is the message important for making a decision about decreasing your drinking behaviour?<br />
</i><br />]]></question>
    <preg><![CDATA[]]></preg>
    <help><![CDATA[]]></help>
    <other><![CDATA[N]]></other>
    <mandatory><![CDATA[Y]]></mandatory>
    <question_order><![CDATA[0]]></question_order>
    <language><![CDATA[en]]></language>
    <scale_id><![CDATA[0]]></scale_id>
    <same_default><![CDATA[0]]></same_default>
   </row>
   <row>
    <qid><![CDATA[9847]]></qid>
    <parent_qid><![CDATA[0]]></parent_qid>
    <sid><![CDATA[71377]]></sid>
    <gid><![CDATA[362]]></gid>
    <type><![CDATA[F]]></type>
    <title><![CDATA[a]]></title>
    <question><![CDATA[Proefpersonen die <b>brochure A</b> bekeken:<br />
<i>In hoeverre zijn de uitspraken in de brochure belangrijk om een beslissing te nemen over het minderen met drinken</i>?<br />
<br />]]></question>
    <preg><![CDATA[]]></preg>
    <help><![CDATA[]]></help>
    <other><![CDATA[N]]></other>
    <mandatory><![CDATA[Y]]></mandatory>
    <question_order><![CDATA[0]]></question_order>
    <language><![CDATA[nl]]></language>
    <scale_id><![CDATA[0]]></scale_id>
    <same_default><![CDATA[0]]></same_default>
   </row>
   <row>
    <qid><![CDATA[9849]]></qid>
    <parent_qid><![CDATA[0]]></parent_qid>
    <sid><![CDATA[71377]]></sid>
    <gid><![CDATA[362]]></gid>
    <type><![CDATA[F]]></type>
    <title><![CDATA[b]]></title>
    <question><![CDATA[Test subjects who studied <b>booklet B</b>:<i><br />
To what degree is the message important for making a decision about decreasing your drinking behaviour?<br />
</i><br />]]></question>
    <preg><![CDATA[]]></preg>
    <help><![CDATA[]]></help>
    <other><![CDATA[N]]></other>
    <mandatory><![CDATA[Y]]></mandatory>
    <question_order><![CDATA[3]]></question_order>
    <language><![CDATA[en]]></language>
    <scale_id><![CDATA[0]]></scale_id>
    <same_default><![CDATA[0]]></same_default>
   </row>
   <row>
    <qid><![CDATA[9849]]></qid>
    <parent_qid><![CDATA[0]]></parent_qid>
    <sid><![CDATA[71377]]></sid>
    <gid><![CDATA[362]]></gid>
    <type><![CDATA[F]]></type>
    <title><![CDATA[b]]></title>
    <question><![CDATA[Proefpersonen die <b>brochure B</b> bekeken:<br />
<i>In hoeverre zijn de uitspraken in de brochure belangrijk om een beslissing te nemen over het minderen met drinken</i>?<br />
<br />]]></question>
    <preg><![CDATA[]]></preg>
    <help><![CDATA[]]></help>
    <other><![CDATA[N]]></other>
    <mandatory><![CDATA[Y]]></mandatory>
    <question_order><![CDATA[3]]></question_order>
    <language><![CDATA[nl]]></language>
    <scale_id><![CDATA[0]]></scale_id>
    <same_default><![CDATA[0]]></same_default>
   </row>
   <row>
    <qid><![CDATA[9851]]></qid>
    <parent_qid><![CDATA[0]]></parent_qid>
    <sid><![CDATA[71377]]></sid>
    <gid><![CDATA[363]]></gid>
    <type><![CDATA[F]]></type>
    <title><![CDATA[a]]></title>
    <question><![CDATA[Test subjects who studied <b>booklet A</b>:<br />
<i>How much effort did you put into reading the text?</i><br />
<br />]]></question>
    <preg><![CDATA[]]></preg>
    <help><![CDATA[]]></help>
    <other><![CDATA[N]]></other>
    <mandatory><![CDATA[Y]]></mandatory>
    <question_order><![CDATA[0]]></question_order>
    <language><![CDATA[en]]></language>
    <scale_id><![CDATA[0]]></scale_id>
    <same_default><![CDATA[0]]></same_default>
   </row>
   <row>
    <qid><![CDATA[9851]]></qid>
    <parent_qid><![CDATA[0]]></parent_qid>
    <sid><![CDATA[71377]]></sid>
    <gid><![CDATA[363]]></gid>
    <type><![CDATA[F]]></type>
    <title><![CDATA[a]]></title>
    <question><![CDATA[Proefpersonen die <b>brochure A</b> bekeken:<br />
<i>Hoeveel moeite heb je in het lezen van de tekst gestoken</i>?<br />
<br />]]></question>
    <preg><![CDATA[]]></preg>
    <help><![CDATA[]]></help>
    <other><![CDATA[N]]></other>
    <mandatory><![CDATA[Y]]></mandatory>
    <question_order><![CDATA[0]]></question_order>
    <language><![CDATA[nl]]></language>
    <scale_id><![CDATA[0]]></scale_id>
    <same_default><![CDATA[0]]></same_default>
   </row>
   <row>
    <qid><![CDATA[9853]]></qid>
    <parent_qid><![CDATA[0]]></parent_qid>
    <sid><![CDATA[71377]]></sid>
    <gid><![CDATA[363]]></gid>
    <type><![CDATA[F]]></type>
    <title><![CDATA[b]]></title>
    <question><![CDATA[Test subjects who studied <b>booklet </b><b>B</b>:<br />
<i>How much effort did you put into reading the text?</i><br />
<br />]]></question>
    <preg><![CDATA[]]></preg>
    <help><![CDATA[]]></help>
    <other><![CDATA[N]]></other>
    <mandatory><![CDATA[Y]]></mandatory>
    <question_order><![CDATA[3]]></question_order>
    <language><![CDATA[en]]></language>
    <scale_id><![CDATA[0]]></scale_id>
    <same_default><![CDATA[0]]></same_default>
   </row>
   <row>
    <qid><![CDATA[9853]]></qid>
    <parent_qid><![CDATA[0]]></parent_qid>
    <sid><![CDATA[71377]]></sid>
    <gid><![CDATA[363]]></gid>
    <type><![CDATA[F]]></type>
    <title><![CDATA[b]]></title>
    <question><![CDATA[Proefpersonen die <b>brochure B</b> bekeken:<br />
<i>Hoeveel moeite heb je in het lezen van de tekst gestoken?</i><br />
<br />]]></question>
    <preg><![CDATA[]]></preg>
    <help><![CDATA[]]></help>
    <other><![CDATA[N]]></other>
    <mandatory><![CDATA[Y]]></mandatory>
    <question_order><![CDATA[3]]></question_order>
    <language><![CDATA[nl]]></language>
    <scale_id><![CDATA[0]]></scale_id>
    <same_default><![CDATA[0]]></same_default>
   </row>
   <row>
    <qid><![CDATA[9856]]></qid>
    <parent_qid><![CDATA[0]]></parent_qid>
    <sid><![CDATA[71377]]></sid>
    <gid><![CDATA[364]]></gid>
    <type><![CDATA[F]]></type>
    <title><![CDATA[a]]></title>
    <question><![CDATA[Test subjects who studied <b>booklet A</b>:<br />
<i>Assuming that you continue to drink the way that you do now, could you rate the probability that <b>alcohol creates serious difficulties for you in an intimate relationship</b>?</i><br />]]></question>
    <preg><![CDATA[]]></preg>
    <help><![CDATA[]]></help>
    <other><![CDATA[N]]></other>
    <mandatory><![CDATA[Y]]></mandatory>
    <question_order><![CDATA[0]]></question_order>
    <language><![CDATA[en]]></language>
    <scale_id><![CDATA[0]]></scale_id>
    <same_default><![CDATA[0]]></same_default>
   </row>
   <row>
    <qid><![CDATA[9856]]></qid>
    <parent_qid><![CDATA[0]]></parent_qid>
    <sid><![CDATA[71377]]></sid>
    <gid><![CDATA[364]]></gid>
    <type><![CDATA[F]]></type>
    <title><![CDATA[a]]></title>
    <question><![CDATA[Proefpersonen die <b>brochure A</b> bekeken:<br />
<i>Ervan uitgaande dat jij doorgaat met drinken zoals jij dat nu doet, kun jij dan de kans aangeven dat alcohol voor jou <b>ernstige relatieproblemen</b> veroorzaakt?<br />
</i><br />]]></question>
    <preg><![CDATA[]]></preg>
    <help><![CDATA[]]></help>
    <other><![CDATA[N]]></other>
    <mandatory><![CDATA[Y]]></mandatory>
    <question_order><![CDATA[0]]></question_order>
    <language><![CDATA[nl]]></language>
    <scale_id><![CDATA[0]]></scale_id>
    <same_default><![CDATA[0]]></same_default>
   </row>
   <row>
    <qid><![CDATA[9867]]></qid>
    <parent_qid><![CDATA[0]]></parent_qid>
    <sid><![CDATA[71377]]></sid>
    <gid><![CDATA[364]]></gid>
    <type><![CDATA[F]]></type>
    <title><![CDATA[b]]></title>
    <question><![CDATA[Proefpersonen die <b>brochure B</b> bekeken:<br />
<i>Ervan uitgaande dat jij doorgaat met drinken zoals jij dat nu doet, kun jij dan de kans aangeven dat alcohol voor jou <b>ernstige relatieproblemen</b> veroorzaakt?</i><br />]]></question>
    <preg><![CDATA[]]></preg>
    <help><![CDATA[]]></help>
    <other><![CDATA[N]]></other>
    <mandatory><![CDATA[Y]]></mandatory>
    <question_order><![CDATA[3]]></question_order>
    <language><![CDATA[nl]]></language>
    <scale_id><![CDATA[0]]></scale_id>
    <same_default><![CDATA[0]]></same_default>
   </row>
   <row>
    <qid><![CDATA[9867]]></qid>
    <parent_qid><![CDATA[0]]></parent_qid>
    <sid><![CDATA[71377]]></sid>
    <gid><![CDATA[364]]></gid>
    <type><![CDATA[F]]></type>
    <title><![CDATA[b]]></title>
    <question><![CDATA[Test subjects who studied <b>booklet B</b>:<br />
<i>Assuming that you continue to drink the way that you do now, could you rate the probability that <b>alcohol creates serious difficulties for you in an intimate relationship</b>?</i><i><br />
</i><br />]]></question>
    <preg><![CDATA[]]></preg>
    <help><![CDATA[]]></help>
    <other><![CDATA[N]]></other>
    <mandatory><![CDATA[Y]]></mandatory>
    <question_order><![CDATA[3]]></question_order>
    <language><![CDATA[en]]></language>
    <scale_id><![CDATA[0]]></scale_id>
    <same_default><![CDATA[0]]></same_default>
   </row>
   <row>
    <qid><![CDATA[9876]]></qid>
    <parent_qid><![CDATA[0]]></parent_qid>
    <sid><![CDATA[71377]]></sid>
    <gid><![CDATA[368]]></gid>
    <type><![CDATA[F]]></type>
    <title><![CDATA[a]]></title>
    <question><![CDATA[Proefpersonen die <b>brochure A </b>bekeken:<br />
<i>Ervan uitgaande dat jij doorgaat met drinken zoals jij dat nu doet, kun jij dan de kans aangeven dat</i><i> jij </i><b><i>aan alcohol verslaafd raakt?</i></b><br />]]></question>
    <preg><![CDATA[]]></preg>
    <help><![CDATA[]]></help>
    <other><![CDATA[N]]></other>
    <mandatory><![CDATA[Y]]></mandatory>
    <question_order><![CDATA[0]]></question_order>
    <language><![CDATA[nl]]></language>
    <scale_id><![CDATA[0]]></scale_id>
    <same_default><![CDATA[0]]></same_default>
   </row>
   <row>
    <qid><![CDATA[9876]]></qid>
    <parent_qid><![CDATA[0]]></parent_qid>
    <sid><![CDATA[71377]]></sid>
    <gid><![CDATA[368]]></gid>
    <type><![CDATA[F]]></type>
    <title><![CDATA[a]]></title>
    <question><![CDATA[Test subjects who studied <b>booklet A</b>:<br />
<i>Assuming that you continue to drink the way that you do now, could you rate the probability that you <b>become addicted to alcohol</b>?</i><br />]]></question>
    <preg><![CDATA[]]></preg>
    <help><![CDATA[]]></help>
    <other><![CDATA[N]]></other>
    <mandatory><![CDATA[Y]]></mandatory>
    <question_order><![CDATA[0]]></question_order>
    <language><![CDATA[en]]></language>
    <scale_id><![CDATA[0]]></scale_id>
    <same_default><![CDATA[0]]></same_default>
   </row>
   <row>
    <qid><![CDATA[9878]]></qid>
    <parent_qid><![CDATA[0]]></parent_qid>
    <sid><![CDATA[71377]]></sid>
    <gid><![CDATA[368]]></gid>
    <type><![CDATA[F]]></type>
    <title><![CDATA[b]]></title>
    <question><![CDATA[Proefpersonen die <b>brochure B </b>bekeken:<br />
<i>Ervan uitgaande dat jij doorgaat met drinken zoals jij dat nu doet, kun jij dan de kans aangeven dat</i><i> jij <b>aan alcohol verslaafd raakt</b>?</i><br />]]></question>
    <preg><![CDATA[]]></preg>
    <help><![CDATA[]]></help>
    <other><![CDATA[N]]></other>
    <mandatory><![CDATA[Y]]></mandatory>
    <question_order><![CDATA[3]]></question_order>
    <language><![CDATA[nl]]></language>
    <scale_id><![CDATA[0]]></scale_id>
    <same_default><![CDATA[0]]></same_default>
   </row>
   <row>
    <qid><![CDATA[9878]]></qid>
    <parent_qid><![CDATA[0]]></parent_qid>
    <sid><![CDATA[71377]]></sid>
    <gid><![CDATA[368]]></gid>
    <type><![CDATA[F]]></type>
    <title><![CDATA[b]]></title>
    <question><![CDATA[Test subjects who studied <b>booklet B</b>:<br />
<i>Assuming that you continue to drink the way that you do now, could you rate the probability that you <b>become addicted to alcohol</b>?</i><br />]]></question>
    <preg><![CDATA[]]></preg>
    <help><![CDATA[]]></help>
    <other><![CDATA[N]]></other>
    <mandatory><![CDATA[Y]]></mandatory>
    <question_order><![CDATA[3]]></question_order>
    <language><![CDATA[en]]></language>
    <scale_id><![CDATA[0]]></scale_id>
    <same_default><![CDATA[0]]></same_default>
   </row>
   <row>
    <qid><![CDATA[9880]]></qid>
    <parent_qid><![CDATA[0]]></parent_qid>
    <sid><![CDATA[71377]]></sid>
    <gid><![CDATA[369]]></gid>
    <type><![CDATA[F]]></type>
    <title><![CDATA[a]]></title>
    <question><![CDATA[Proefpersonen die <b>brochure A</b> bekeken:<br />
<i>Ervan uitgaande dat jij doorgaat met drinken zoals jij dat nu doet, kun jij dan de kans aangeven dat</i><i> jij </i><b><i>een ernstige leveraandoening krijgt?</i></b><br />]]></question>
    <preg><![CDATA[]]></preg>
    <help><![CDATA[]]></help>
    <other><![CDATA[N]]></other>
    <mandatory><![CDATA[Y]]></mandatory>
    <question_order><![CDATA[0]]></question_order>
    <language><![CDATA[nl]]></language>
    <scale_id><![CDATA[0]]></scale_id>
    <same_default><![CDATA[0]]></same_default>
   </row>
   <row>
    <qid><![CDATA[9880]]></qid>
    <parent_qid><![CDATA[0]]></parent_qid>
    <sid><![CDATA[71377]]></sid>
    <gid><![CDATA[369]]></gid>
    <type><![CDATA[F]]></type>
    <title><![CDATA[a]]></title>
    <question><![CDATA[Test subjects who studied <b>booklet A</b>:<br />
<i>Assuming that you continue to drink the way that you do now, could you rate the probability that you</i><b><i> develop a serious liver disease?</i></b><br />]]></question>
    <preg><![CDATA[]]></preg>
    <help><![CDATA[]]></help>
    <other><![CDATA[N]]></other>
    <mandatory><![CDATA[Y]]></mandatory>
    <question_order><![CDATA[0]]></question_order>
    <language><![CDATA[en]]></language>
    <scale_id><![CDATA[0]]></scale_id>
    <same_default><![CDATA[0]]></same_default>
   </row>
   <row>
    <qid><![CDATA[9882]]></qid>
    <parent_qid><![CDATA[0]]></parent_qid>
    <sid><![CDATA[71377]]></sid>
    <gid><![CDATA[369]]></gid>
    <type><![CDATA[F]]></type>
    <title><![CDATA[b]]></title>
    <question><![CDATA[Proefpersonen die <b>brochure B</b> bekeken:<br />
<i>Ervan uitgaande dat jij doorgaat met drinken zoals jij dat nu doet, kun jij dan de kans aangeven dat</i><i> jij </i><b><i>een ernstige leveraandoening krijgt?</i></b><br />]]></question>
    <preg><![CDATA[]]></preg>
    <help><![CDATA[]]></help>
    <other><![CDATA[N]]></other>
    <mandatory><![CDATA[Y]]></mandatory>
    <question_order><![CDATA[3]]></question_order>
    <language><![CDATA[nl]]></language>
    <scale_id><![CDATA[0]]></scale_id>
    <same_default><![CDATA[0]]></same_default>
   </row>
   <row>
    <qid><![CDATA[9882]]></qid>
    <parent_qid><![CDATA[0]]></parent_qid>
    <sid><![CDATA[71377]]></sid>
    <gid><![CDATA[369]]></gid>
    <type><![CDATA[F]]></type>
    <title><![CDATA[b]]></title>
    <question><![CDATA[Test subjects who studied <b>booklet B</b>:<br />
<i>Assuming that you continue to drink the way that you do now, could you rate the probability that you</i><b><i> develop a serious liver disease?</i></b><br />]]></question>
    <preg><![CDATA[]]></preg>
    <help><![CDATA[]]></help>
    <other><![CDATA[N]]></other>
    <mandatory><![CDATA[Y]]></mandatory>
    <question_order><![CDATA[3]]></question_order>
    <language><![CDATA[en]]></language>
    <scale_id><![CDATA[0]]></scale_id>
    <same_default><![CDATA[0]]></same_default>
   </row>
   <row>
    <qid><![CDATA[9884]]></qid>
    <parent_qid><![CDATA[0]]></parent_qid>
    <sid><![CDATA[71377]]></sid>
    <gid><![CDATA[370]]></gid>
    <type><![CDATA[F]]></type>
    <title><![CDATA[a]]></title>
    <question><![CDATA[Proefpersonen die <b>brochure A</b> bekeken:<br />
<i>Ervan uitgaande dat jij doorgaat met drinken zoals jij dat nu doet, kun jij dan de kans aangeven dat</i><i> jij <b>onbeschoft tegen mensen bent</b>?</i><br />]]></question>
    <preg><![CDATA[]]></preg>
    <help><![CDATA[]]></help>
    <other><![CDATA[N]]></other>
    <mandatory><![CDATA[Y]]></mandatory>
    <question_order><![CDATA[0]]></question_order>
    <language><![CDATA[nl]]></language>
    <scale_id><![CDATA[0]]></scale_id>
    <same_default><![CDATA[0]]></same_default>
   </row>
   <row>
    <qid><![CDATA[9884]]></qid>
    <parent_qid><![CDATA[0]]></parent_qid>
    <sid><![CDATA[71377]]></sid>
    <gid><![CDATA[370]]></gid>
    <type><![CDATA[F]]></type>
    <title><![CDATA[a]]></title>
    <question><![CDATA[Test subjects who studied <b>booklet A</b>:<br />
<i>Assuming that you continue to drink the way that you do now, could you rate the probability that <b>alcohol makes you insult or being rude to people</b>?</i><br />]]></question>
    <preg><![CDATA[]]></preg>
    <help><![CDATA[]]></help>
    <other><![CDATA[N]]></other>
    <mandatory><![CDATA[Y]]></mandatory>
    <question_order><![CDATA[0]]></question_order>
    <language><![CDATA[en]]></language>
    <scale_id><![CDATA[0]]></scale_id>
    <same_default><![CDATA[0]]></same_default>
   </row>
   <row>
    <qid><![CDATA[9886]]></qid>
    <parent_qid><![CDATA[0]]></parent_qid>
    <sid><![CDATA[71377]]></sid>
    <gid><![CDATA[370]]></gid>
    <type><![CDATA[F]]></type>
    <title><![CDATA[b]]></title>
    <question><![CDATA[Proefpersonen die <b>brochure B</b> bekeken:<br />
<i>Ervan uitgaande dat jij doorgaat met drinken zoals jij dat nu doet, kun jij dan de kans aangeven dat</i><i> jij <b>onbeschoft tegen mensen bent</b>?</i><br />]]></question>
    <preg><![CDATA[]]></preg>
    <help><![CDATA[]]></help>
    <other><![CDATA[N]]></other>
    <mandatory><![CDATA[Y]]></mandatory>
    <question_order><![CDATA[3]]></question_order>
    <language><![CDATA[nl]]></language>
    <scale_id><![CDATA[0]]></scale_id>
    <same_default><![CDATA[0]]></same_default>
   </row>
   <row>
    <qid><![CDATA[9886]]></qid>
    <parent_qid><![CDATA[0]]></parent_qid>
    <sid><![CDATA[71377]]></sid>
    <gid><![CDATA[370]]></gid>
    <type><![CDATA[F]]></type>
    <title><![CDATA[b]]></title>
    <question><![CDATA[Test subjects who studied <b>booklet </b><b>B</b>:<br />
<i>Assuming that you continue to drink the way that you do now, could you rate the probability that <b>alcohol makes you insult or being rude to people</b>?</i><br />]]></question>
    <preg><![CDATA[]]></preg>
    <help><![CDATA[]]></help>
    <other><![CDATA[N]]></other>
    <mandatory><![CDATA[Y]]></mandatory>
    <question_order><![CDATA[3]]></question_order>
    <language><![CDATA[en]]></language>
    <scale_id><![CDATA[0]]></scale_id>
    <same_default><![CDATA[0]]></same_default>
   </row>
   <row>
    <qid><![CDATA[9888]]></qid>
    <parent_qid><![CDATA[0]]></parent_qid>
    <sid><![CDATA[71377]]></sid>
    <gid><![CDATA[371]]></gid>
    <type><![CDATA[F]]></type>
    <title><![CDATA[a]]></title>
    <question><![CDATA[Test subjects who studied <b>booklet A</b>:<br />
<i>Assuming that you continue to drink the way that you do now, could you rate the probability that </i><b><i>alcohol causes serious trouble with family relationships for you?</i></b><br />]]></question>
    <preg><![CDATA[]]></preg>
    <help><![CDATA[]]></help>
    <other><![CDATA[N]]></other>
    <mandatory><![CDATA[Y]]></mandatory>
    <question_order><![CDATA[0]]></question_order>
    <language><![CDATA[en]]></language>
    <scale_id><![CDATA[0]]></scale_id>
    <same_default><![CDATA[0]]></same_default>
   </row>
   <row>
    <qid><![CDATA[9888]]></qid>
    <parent_qid><![CDATA[0]]></parent_qid>
    <sid><![CDATA[71377]]></sid>
    <gid><![CDATA[371]]></gid>
    <type><![CDATA[F]]></type>
    <title><![CDATA[a]]></title>
    <question><![CDATA[Proefpersonen die <b>brochure A</b> bekeken:<br />
<i>Ervan uitgaande dat jij doorgaat met drinken zoals jij dat nu doet, kun jij dan de kans aangeven dat</i><i> <b>alcohol ernstige familieproblemen voor jou veroorzaakt</b>?</i><br />]]></question>
    <preg><![CDATA[]]></preg>
    <help><![CDATA[]]></help>
    <other><![CDATA[N]]></other>
    <mandatory><![CDATA[Y]]></mandatory>
    <question_order><![CDATA[0]]></question_order>
    <language><![CDATA[nl]]></language>
    <scale_id><![CDATA[0]]></scale_id>
    <same_default><![CDATA[0]]></same_default>
   </row>
   <row>
    <qid><![CDATA[9890]]></qid>
    <parent_qid><![CDATA[0]]></parent_qid>
    <sid><![CDATA[71377]]></sid>
    <gid><![CDATA[371]]></gid>
    <type><![CDATA[F]]></type>
    <title><![CDATA[b]]></title>
    <question><![CDATA[Test subjects who studied <b>booklet B</b>:<br />
<i>Assuming that you continue to drink the way that you do now, could you rate the probability that </i><b><i>alcohol causes serious trouble with family relationships for you?</i></b>]]></question>
    <preg><![CDATA[]]></preg>
    <help><![CDATA[]]></help>
    <other><![CDATA[N]]></other>
    <mandatory><![CDATA[Y]]></mandatory>
    <question_order><![CDATA[3]]></question_order>
    <language><![CDATA[en]]></language>
    <scale_id><![CDATA[0]]></scale_id>
    <same_default><![CDATA[0]]></same_default>
   </row>
   <row>
    <qid><![CDATA[9890]]></qid>
    <parent_qid><![CDATA[0]]></parent_qid>
    <sid><![CDATA[71377]]></sid>
    <gid><![CDATA[371]]></gid>
    <type><![CDATA[F]]></type>
    <title><![CDATA[b]]></title>
    <question><![CDATA[Proefpersonen die <b>brochure B</b> bekeken:<br />
<i>Ervan uitgaande dat jij doorgaat met drinken zoals jij dat nu doet, kun jij dan de kans aangeven dat</i><i> <b>alcohol ernstige familieproblemen voor jou veroorzaakt</b>?</i><br />]]></question>
    <preg><![CDATA[]]></preg>
    <help><![CDATA[]]></help>
    <other><![CDATA[N]]></other>
    <mandatory><![CDATA[Y]]></mandatory>
    <question_order><![CDATA[3]]></question_order>
    <language><![CDATA[nl]]></language>
    <scale_id><![CDATA[0]]></scale_id>
    <same_default><![CDATA[0]]></same_default>
   </row>
   <row>
    <qid><![CDATA[9892]]></qid>
    <parent_qid><![CDATA[0]]></parent_qid>
    <sid><![CDATA[71377]]></sid>
    <gid><![CDATA[372]]></gid>
    <type><![CDATA[F]]></type>
    <title><![CDATA[a]]></title>
    <question><![CDATA[Test subjects who studied <b>booklet A</b>:<br />
<i>Assuming that you continue to drink the way that you do now, could you rate the probability that you <b>suffer serious injuries whilst intoxicated</b>?</i>]]></question>
    <preg><![CDATA[]]></preg>
    <help><![CDATA[]]></help>
    <other><![CDATA[N]]></other>
    <mandatory><![CDATA[Y]]></mandatory>
    <question_order><![CDATA[0]]></question_order>
    <language><![CDATA[en]]></language>
    <scale_id><![CDATA[0]]></scale_id>
    <same_default><![CDATA[0]]></same_default>
   </row>
   <row>
    <qid><![CDATA[9892]]></qid>
    <parent_qid><![CDATA[0]]></parent_qid>
    <sid><![CDATA[71377]]></sid>
    <gid><![CDATA[372]]></gid>
    <type><![CDATA[F]]></type>
    <title><![CDATA[a]]></title>
    <question><![CDATA[Proefpersonen die <b>brochure A</b> bekeken:<br />
<i>Ervan uitgaande dat jij doorgaat met drinken zoals jij dat nu doet, kun jij dan de kans aangeven dat</i><i> <b>jij gewond raakt terwijl je onder invloed bent</b>?</i><br />]]></question>
    <preg><![CDATA[]]></preg>
    <help><![CDATA[]]></help>
    <other><![CDATA[N]]></other>
    <mandatory><![CDATA[Y]]></mandatory>
    <question_order><![CDATA[0]]></question_order>
    <language><![CDATA[nl]]></language>
    <scale_id><![CDATA[0]]></scale_id>
    <same_default><![CDATA[0]]></same_default>
   </row>
   <row>
    <qid><![CDATA[9894]]></qid>
    <parent_qid><![CDATA[0]]></parent_qid>
    <sid><![CDATA[71377]]></sid>
    <gid><![CDATA[372]]></gid>
    <type><![CDATA[F]]></type>
    <title><![CDATA[b]]></title>
    <question><![CDATA[Test subjects who studied <b>booklet B</b>:<br />
<i>Assuming that you continue to drink the way that you do now, could you rate the probability that you <b>suffer serious injuries whilst intoxicated</b>?</i>]]></question>
    <preg><![CDATA[]]></preg>
    <help><![CDATA[]]></help>
    <other><![CDATA[N]]></other>
    <mandatory><![CDATA[Y]]></mandatory>
    <question_order><![CDATA[3]]></question_order>
    <language><![CDATA[en]]></language>
    <scale_id><![CDATA[0]]></scale_id>
    <same_default><![CDATA[0]]></same_default>
   </row>
   <row>
    <qid><![CDATA[9894]]></qid>
    <parent_qid><![CDATA[0]]></parent_qid>
    <sid><![CDATA[71377]]></sid>
    <gid><![CDATA[372]]></gid>
    <type><![CDATA[F]]></type>
    <title><![CDATA[b]]></title>
    <question><![CDATA[Proefpersonen die <b>brochure B</b> bekeken:<br />
<i>Ervan uitgaande dat jij doorgaat met drinken zoals jij dat nu doet, kun jij dan de kans aangeven dat</i><i> <b>jij gewond raakt terwijl je onder invloed bent</b>?</i><br />]]></question>
    <preg><![CDATA[]]></preg>
    <help><![CDATA[]]></help>
    <other><![CDATA[N]]></other>
    <mandatory><![CDATA[Y]]></mandatory>
    <question_order><![CDATA[3]]></question_order>
    <language><![CDATA[nl]]></language>
    <scale_id><![CDATA[0]]></scale_id>
    <same_default><![CDATA[0]]></same_default>
   </row>
   <row>
    <qid><![CDATA[9901]]></qid>
    <parent_qid><![CDATA[0]]></parent_qid>
    <sid><![CDATA[71377]]></sid>
    <gid><![CDATA[373]]></gid>
    <type><![CDATA[F]]></type>
    <title><![CDATA[a]]></title>
    <question><![CDATA[Test subjects who studied <b>booklet A</b>:<br />
<i>Assuming that you continue to drink the way that you do now, could you rate the probability that you <b>have conflicts or difficulties with friends due to alcohol</b>?</i><br />]]></question>
    <preg><![CDATA[]]></preg>
    <help><![CDATA[]]></help>
    <other><![CDATA[N]]></other>
    <mandatory><![CDATA[Y]]></mandatory>
    <question_order><![CDATA[0]]></question_order>
    <language><![CDATA[en]]></language>
    <scale_id><![CDATA[0]]></scale_id>
    <same_default><![CDATA[0]]></same_default>
   </row>
   <row>
    <qid><![CDATA[9901]]></qid>
    <parent_qid><![CDATA[0]]></parent_qid>
    <sid><![CDATA[71377]]></sid>
    <gid><![CDATA[373]]></gid>
    <type><![CDATA[F]]></type>
    <title><![CDATA[a]]></title>
    <question><![CDATA[Proefpersonen die <b>brochure A</b> bekeken:<br />
<i>Ervan uitgaande dat jij doorgaat met drinken zoals jij dat nu doet, kun jij dan de kans aangeven dat</i><i> <b>jij door alcohol veroorzaakte conflicten met vrienden krijgt</b>?</i><br />]]></question>
    <preg><![CDATA[]]></preg>
    <help><![CDATA[]]></help>
    <other><![CDATA[N]]></other>
    <mandatory><![CDATA[Y]]></mandatory>
    <question_order><![CDATA[0]]></question_order>
    <language><![CDATA[nl]]></language>
    <scale_id><![CDATA[0]]></scale_id>
    <same_default><![CDATA[0]]></same_default>
   </row>
   <row>
    <qid><![CDATA[9903]]></qid>
    <parent_qid><![CDATA[0]]></parent_qid>
    <sid><![CDATA[71377]]></sid>
    <gid><![CDATA[373]]></gid>
    <type><![CDATA[F]]></type>
    <title><![CDATA[b]]></title>
    <question><![CDATA[Test subjects who studied <b>booklet B</b>:<br />
<i>Assuming that you continue to drink the way that you do now, could you rate the probability that you <b>have conflicts or difficulties with friends due to alcohol</b>?</i>]]></question>
    <preg><![CDATA[]]></preg>
    <help><![CDATA[]]></help>
    <other><![CDATA[N]]></other>
    <mandatory><![CDATA[Y]]></mandatory>
    <question_order><![CDATA[3]]></question_order>
    <language><![CDATA[en]]></language>
    <scale_id><![CDATA[0]]></scale_id>
    <same_default><![CDATA[0]]></same_default>
   </row>
   <row>
    <qid><![CDATA[9903]]></qid>
    <parent_qid><![CDATA[0]]></parent_qid>
    <sid><![CDATA[71377]]></sid>
    <gid><![CDATA[373]]></gid>
    <type><![CDATA[F]]></type>
    <title><![CDATA[b]]></title>
    <question><![CDATA[Proefpersonen die <b>brochure B</b> bekeken:<br />
<i>Ervan uitgaande dat jij doorgaat met drinken zoals jij dat nu doet, kun jij dan de kans aangeven dat</i><i> <b>jij door alcohol veroorzaakte conflicten met vrienden krijgt</b>?</i><br />]]></question>
    <preg><![CDATA[]]></preg>
    <help><![CDATA[]]></help>
    <other><![CDATA[N]]></other>
    <mandatory><![CDATA[Y]]></mandatory>
    <question_order><![CDATA[3]]></question_order>
    <language><![CDATA[nl]]></language>
    <scale_id><![CDATA[0]]></scale_id>
    <same_default><![CDATA[0]]></same_default>
   </row>
   <row>
    <qid><![CDATA[9906]]></qid>
    <parent_qid><![CDATA[0]]></parent_qid>
    <sid><![CDATA[71377]]></sid>
    <gid><![CDATA[374]]></gid>
    <type><![CDATA[F]]></type>
    <title><![CDATA[a]]></title>
    <question><![CDATA[Test subjects who studied <b>booklet A</b>:<br />
<i>Assuming that you continue to drink the way that you do now, could you rate the probability that you <b>experience withdrawal symptoms if you stop drinking</b>?</i><br />]]></question>
    <preg><![CDATA[]]></preg>
    <help><![CDATA[]]></help>
    <other><![CDATA[N]]></other>
    <mandatory><![CDATA[Y]]></mandatory>
    <question_order><![CDATA[0]]></question_order>
    <language><![CDATA[en]]></language>
    <scale_id><![CDATA[0]]></scale_id>
    <same_default><![CDATA[0]]></same_default>
   </row>
   <row>
    <qid><![CDATA[9906]]></qid>
    <parent_qid><![CDATA[0]]></parent_qid>
    <sid><![CDATA[71377]]></sid>
    <gid><![CDATA[374]]></gid>
    <type><![CDATA[F]]></type>
    <title><![CDATA[a]]></title>
    <question><![CDATA[Proefpersonen die <b>brochure A</b> bekeken:<br />
<i>Ervan uitgaande dat jij doorgaat met drinken zoals jij dat nu doet, kun jij dan de kans aangeven dat</i><i> <b>jij ontwenningsverschijnselen krijgt als jij stopt met drinken</b>?</i><br />]]></question>
    <preg><![CDATA[]]></preg>
    <help><![CDATA[]]></help>
    <other><![CDATA[N]]></other>
    <mandatory><![CDATA[Y]]></mandatory>
    <question_order><![CDATA[0]]></question_order>
    <language><![CDATA[nl]]></language>
    <scale_id><![CDATA[0]]></scale_id>
    <same_default><![CDATA[0]]></same_default>
   </row>
   <row>
    <qid><![CDATA[9908]]></qid>
    <parent_qid><![CDATA[0]]></parent_qid>
    <sid><![CDATA[71377]]></sid>
    <gid><![CDATA[374]]></gid>
    <type><![CDATA[F]]></type>
    <title><![CDATA[b]]></title>
    <question><![CDATA[Test subjects who studied <b>booklet B</b>:<br />
<i>Assuming that you continue to drink the way that you do now, could you rate the probability that you <b>experience withdrawal symptoms if you stop drinking</b>?</i>]]></question>
    <preg><![CDATA[]]></preg>
    <help><![CDATA[]]></help>
    <other><![CDATA[N]]></other>
    <mandatory><![CDATA[Y]]></mandatory>
    <question_order><![CDATA[3]]></question_order>
    <language><![CDATA[en]]></language>
    <scale_id><![CDATA[0]]></scale_id>
    <same_default><![CDATA[0]]></same_default>
   </row>
   <row>
    <qid><![CDATA[9908]]></qid>
    <parent_qid><![CDATA[0]]></parent_qid>
    <sid><![CDATA[71377]]></sid>
    <gid><![CDATA[374]]></gid>
    <type><![CDATA[F]]></type>
    <title><![CDATA[b]]></title>
    <question><![CDATA[Proefpersonen die <b>brochure B</b> bekeken:<br />
<i>Ervan uitgaande dat jij doorgaat met drinken zoals jij dat nu doet, kun jij dan de kans aangeven dat</i><i> <b>jij ontwenningsverschijnselen krijgt als jij stopt met drinken</b>?</i><br />]]></question>
    <preg><![CDATA[]]></preg>
    <help><![CDATA[]]></help>
    <other><![CDATA[N]]></other>
    <mandatory><![CDATA[Y]]></mandatory>
    <question_order><![CDATA[3]]></question_order>
    <language><![CDATA[nl]]></language>
    <scale_id><![CDATA[0]]></scale_id>
    <same_default><![CDATA[0]]></same_default>
   </row>
   <row>
    <qid><![CDATA[9910]]></qid>
    <parent_qid><![CDATA[0]]></parent_qid>
    <sid><![CDATA[71377]]></sid>
    <gid><![CDATA[375]]></gid>
    <type><![CDATA[F]]></type>
    <title><![CDATA[1]]></title>
    <question><![CDATA[I think that the test subjects studied <b>booklet A</b> in contrast with <b>booklet B</b>:<br />
<br />]]></question>
    <preg><![CDATA[]]></preg>
    <help><![CDATA[]]></help>
    <other><![CDATA[N]]></other>
    <mandatory><![CDATA[Y]]></mandatory>
    <question_order><![CDATA[0]]></question_order>
    <language><![CDATA[en]]></language>
    <scale_id><![CDATA[0]]></scale_id>
    <same_default><![CDATA[0]]></same_default>
   </row>
   <row>
    <qid><![CDATA[9910]]></qid>
    <parent_qid><![CDATA[0]]></parent_qid>
    <sid><![CDATA[71377]]></sid>
    <gid><![CDATA[375]]></gid>
    <type><![CDATA[F]]></type>
    <title><![CDATA[1]]></title>
    <question><![CDATA[Ik denk dat de proefpersonen <b>brochure A</b> ten opzichte van <b>brochure B</b><br />
<br />]]></question>
    <preg><![CDATA[]]></preg>
    <help><![CDATA[]]></help>
    <other><![CDATA[N]]></other>
    <mandatory><![CDATA[Y]]></mandatory>
    <question_order><![CDATA[0]]></question_order>
    <language><![CDATA[nl]]></language>
    <scale_id><![CDATA[0]]></scale_id>
    <same_default><![CDATA[0]]></same_default>
   </row>
   <row>
    <qid><![CDATA[9914]]></qid>
    <parent_qid><![CDATA[0]]></parent_qid>
    <sid><![CDATA[71377]]></sid>
    <gid><![CDATA[376]]></gid>
    <type><![CDATA[F]]></type>
    <title><![CDATA[a]]></title>
    <question><![CDATA[Test subjects who studied<b> booklet A</b>:<br />
<i>Think about how you were feeling when you look through the booklet.<br />
<br />
How <b>anxious</b> did you feel when looking at the booklet?<br />
</i><br />]]></question>
    <preg><![CDATA[]]></preg>
    <help><![CDATA[]]></help>
    <other><![CDATA[N]]></other>
    <mandatory><![CDATA[Y]]></mandatory>
    <question_order><![CDATA[0]]></question_order>
    <language><![CDATA[en]]></language>
    <scale_id><![CDATA[0]]></scale_id>
    <same_default><![CDATA[0]]></same_default>
   </row>
   <row>
    <qid><![CDATA[9914]]></qid>
    <parent_qid><![CDATA[0]]></parent_qid>
    <sid><![CDATA[71377]]></sid>
    <gid><![CDATA[376]]></gid>
    <type><![CDATA[F]]></type>
    <title><![CDATA[a]]></title>
    <question><![CDATA[Proefpersonen die <b>brochure A</b> bekeken:<br />
<i>Denk erover na hoe jij je voelde toen jij de brochure bestudeerde.<br />
<br />
Hoe <b>angstig</b> voelde jij je bij het bestuderen van de brochure?<br />
</i><br />]]></question>
    <preg><![CDATA[]]></preg>
    <help><![CDATA[]]></help>
    <other><![CDATA[N]]></other>
    <mandatory><![CDATA[Y]]></mandatory>
    <question_order><![CDATA[0]]></question_order>
    <language><![CDATA[nl]]></language>
    <scale_id><![CDATA[0]]></scale_id>
    <same_default><![CDATA[0]]></same_default>
   </row>
   <row>
    <qid><![CDATA[9916]]></qid>
    <parent_qid><![CDATA[0]]></parent_qid>
    <sid><![CDATA[71377]]></sid>
    <gid><![CDATA[376]]></gid>
    <type><![CDATA[F]]></type>
    <title><![CDATA[b]]></title>
    <question><![CDATA[Test subjects who studied<b> booklet B</b>:<br />
<i>Think about how you were feeling when you look through the booklet.<br />
<br />
How <b>anxious</b> did you feel when looking at the booklet?</i><i><br />
</i><br />]]></question>
    <preg><![CDATA[]]></preg>
    <help><![CDATA[]]></help>
    <other><![CDATA[N]]></other>
    <mandatory><![CDATA[Y]]></mandatory>
    <question_order><![CDATA[3]]></question_order>
    <language><![CDATA[en]]></language>
    <scale_id><![CDATA[0]]></scale_id>
    <same_default><![CDATA[0]]></same_default>
   </row>
   <row>
    <qid><![CDATA[9916]]></qid>
    <parent_qid><![CDATA[0]]></parent_qid>
    <sid><![CDATA[71377]]></sid>
    <gid><![CDATA[376]]></gid>
    <type><![CDATA[F]]></type>
    <title><![CDATA[b]]></title>
    <question><![CDATA[Proefpersonen die <b>brochure B</b> bekeken:<br />
<i>Denk erover na hoe jij je voelde toen jij de brochure bestudeerde.<br />
<br />
Hoe <b>angstig</b> voelde jij je bij het bestuderen van de brochure?<br />
</i><br />]]></question>
    <preg><![CDATA[]]></preg>
    <help><![CDATA[]]></help>
    <other><![CDATA[N]]></other>
    <mandatory><![CDATA[Y]]></mandatory>
    <question_order><![CDATA[3]]></question_order>
    <language><![CDATA[nl]]></language>
    <scale_id><![CDATA[0]]></scale_id>
    <same_default><![CDATA[0]]></same_default>
   </row>
   <row>
    <qid><![CDATA[9918]]></qid>
    <parent_qid><![CDATA[0]]></parent_qid>
    <sid><![CDATA[71377]]></sid>
    <gid><![CDATA[377]]></gid>
    <type><![CDATA[F]]></type>
    <title><![CDATA[a]]></title>
    <question><![CDATA[Test subjects who studied <b>booklet A</b>:<br />
Think about how you were feeling when you look through the booklet.<br />
<br />
<i>How <b>distressed</b> did you feel when looking at the booklet?<br />
</i>]]></question>
    <preg><![CDATA[]]></preg>
    <help><![CDATA[]]></help>
    <other><![CDATA[N]]></other>
    <mandatory><![CDATA[Y]]></mandatory>
    <question_order><![CDATA[0]]></question_order>
    <language><![CDATA[en]]></language>
    <scale_id><![CDATA[0]]></scale_id>
    <same_default><![CDATA[0]]></same_default>
   </row>
   <row>
    <qid><![CDATA[9918]]></qid>
    <parent_qid><![CDATA[0]]></parent_qid>
    <sid><![CDATA[71377]]></sid>
    <gid><![CDATA[377]]></gid>
    <type><![CDATA[F]]></type>
    <title><![CDATA[a]]></title>
    <question><![CDATA[Proefpersonen die <b>brochure A</b> bekeken:<br />
Denk erover na hoe jij je voelde toen jij de brochure bestudeerde.<br />
<br />
<i>Hoe <b>gestrest</b> voelde jij je bij het bestuderen van de brochure?<br />
</i><br />
<br />]]></question>
    <preg><![CDATA[]]></preg>
    <help><![CDATA[]]></help>
    <other><![CDATA[N]]></other>
    <mandatory><![CDATA[Y]]></mandatory>
    <question_order><![CDATA[0]]></question_order>
    <language><![CDATA[nl]]></language>
    <scale_id><![CDATA[0]]></scale_id>
    <same_default><![CDATA[0]]></same_default>
   </row>
   <row>
    <qid><![CDATA[9920]]></qid>
    <parent_qid><![CDATA[0]]></parent_qid>
    <sid><![CDATA[71377]]></sid>
    <gid><![CDATA[377]]></gid>
    <type><![CDATA[F]]></type>
    <title><![CDATA[b]]></title>
    <question><![CDATA[Test subjects who studied <b>booklet B</b>:<br />
Think about how you were feeling when you look through the booklet.<br />
<br />
<i>How <b>distressed</b> did you feel when looking at the booklet?<br />
</i>]]></question>
    <preg><![CDATA[]]></preg>
    <help><![CDATA[]]></help>
    <other><![CDATA[N]]></other>
    <mandatory><![CDATA[Y]]></mandatory>
    <question_order><![CDATA[3]]></question_order>
    <language><![CDATA[en]]></language>
    <scale_id><![CDATA[0]]></scale_id>
    <same_default><![CDATA[0]]></same_default>
   </row>
   <row>
    <qid><![CDATA[9920]]></qid>
    <parent_qid><![CDATA[0]]></parent_qid>
    <sid><![CDATA[71377]]></sid>
    <gid><![CDATA[377]]></gid>
    <type><![CDATA[F]]></type>
    <title><![CDATA[b]]></title>
    <question><![CDATA[Proefpersonen die <b>brochure B</b> bekeken:<br />
Denk erover na hoe jij jouw voelde toen jij de brochure bestudeerde.<br />
<i><br />
Hoe <b>gestrest</b> voelde jij jouw bij het bestuderen van de brochure?<br />
<br />
</i><br />]]></question>
    <preg><![CDATA[]]></preg>
    <help><![CDATA[]]></help>
    <other><![CDATA[N]]></other>
    <mandatory><![CDATA[Y]]></mandatory>
    <question_order><![CDATA[3]]></question_order>
    <language><![CDATA[nl]]></language>
    <scale_id><![CDATA[0]]></scale_id>
    <same_default><![CDATA[0]]></same_default>
   </row>
   <row>
    <qid><![CDATA[9922]]></qid>
    <parent_qid><![CDATA[0]]></parent_qid>
    <sid><![CDATA[71377]]></sid>
    <gid><![CDATA[378]]></gid>
    <type><![CDATA[F]]></type>
    <title><![CDATA[a]]></title>
    <question><![CDATA[Test subjects who studied <b>booklet A</b>:<br />
<i>Think about how you were feeling when you look through the booklet.<br />
<br />
How <b>uneasy</b> did you feel when looking at the booklet?</i><br />]]></question>
    <preg><![CDATA[]]></preg>
    <help><![CDATA[]]></help>
    <other><![CDATA[N]]></other>
    <mandatory><![CDATA[Y]]></mandatory>
    <question_order><![CDATA[0]]></question_order>
    <language><![CDATA[en]]></language>
    <scale_id><![CDATA[0]]></scale_id>
    <same_default><![CDATA[0]]></same_default>
   </row>
   <row>
    <qid><![CDATA[9922]]></qid>
    <parent_qid><![CDATA[0]]></parent_qid>
    <sid><![CDATA[71377]]></sid>
    <gid><![CDATA[378]]></gid>
    <type><![CDATA[F]]></type>
    <title><![CDATA[a]]></title>
    <question><![CDATA[Proefpersonen die <b>brochure A</b> bekeken:<br />
<i>Denk erover na hoe jij je voelde toen jij de brochure bestudeerde.<br />
<br />
Hoe <b>ongemakkelijk</b> voelde jij je bij het bestuderen van de brochure?<br />
</i><br />]]></question>
    <preg><![CDATA[]]></preg>
    <help><![CDATA[]]></help>
    <other><![CDATA[N]]></other>
    <mandatory><![CDATA[Y]]></mandatory>
    <question_order><![CDATA[0]]></question_order>
    <language><![CDATA[nl]]></language>
    <scale_id><![CDATA[0]]></scale_id>
    <same_default><![CDATA[0]]></same_default>
   </row>
   <row>
    <qid><![CDATA[9924]]></qid>
    <parent_qid><![CDATA[0]]></parent_qid>
    <sid><![CDATA[71377]]></sid>
    <gid><![CDATA[378]]></gid>
    <type><![CDATA[F]]></type>
    <title><![CDATA[b]]></title>
    <question><![CDATA[Test subjects who studied <b>booklet B</b>:<br />
<i>Think about how you were feeling when you look through the booklet.<br />
<br />
How <b>uneasy</b> did you feel when looking at the booklet?</i>]]></question>
    <preg><![CDATA[]]></preg>
    <help><![CDATA[]]></help>
    <other><![CDATA[N]]></other>
    <mandatory><![CDATA[Y]]></mandatory>
    <question_order><![CDATA[3]]></question_order>
    <language><![CDATA[en]]></language>
    <scale_id><![CDATA[0]]></scale_id>
    <same_default><![CDATA[0]]></same_default>
   </row>
   <row>
    <qid><![CDATA[9924]]></qid>
    <parent_qid><![CDATA[0]]></parent_qid>
    <sid><![CDATA[71377]]></sid>
    <gid><![CDATA[378]]></gid>
    <type><![CDATA[F]]></type>
    <title><![CDATA[b]]></title>
    <question><![CDATA[Proefpersonen die <b>brochure B</b> bekeken:<br />
<i>Denk erover na hoe jij je voelde toen jij de brochure bestudeerde.<br />
<br />
Hoe <b>ongemakkelijk</b> voelde jij je bij het bestuderen van de brochure?<br />
</i><br />]]></question>
    <preg><![CDATA[]]></preg>
    <help><![CDATA[]]></help>
    <other><![CDATA[N]]></other>
    <mandatory><![CDATA[Y]]></mandatory>
    <question_order><![CDATA[3]]></question_order>
    <language><![CDATA[nl]]></language>
    <scale_id><![CDATA[0]]></scale_id>
    <same_default><![CDATA[0]]></same_default>
   </row>
   <row>
    <qid><![CDATA[10101]]></qid>
    <parent_qid><![CDATA[0]]></parent_qid>
    <sid><![CDATA[71377]]></sid>
    <gid><![CDATA[395]]></gid>
    <type><![CDATA[L]]></type>
    <title><![CDATA[3]]></title>
    <question><![CDATA[Hoe vaak consumeert u een drankje dat alcohol bevat?<br />]]></question>
    <preg><![CDATA[]]></preg>
    <help><![CDATA[]]></help>
    <other><![CDATA[N]]></other>
    <mandatory><![CDATA[Y]]></mandatory>
    <question_order><![CDATA[0]]></question_order>
    <language><![CDATA[nl]]></language>
    <scale_id><![CDATA[0]]></scale_id>
    <same_default><![CDATA[0]]></same_default>
   </row>
   <row>
    <qid><![CDATA[10101]]></qid>
    <parent_qid><![CDATA[0]]></parent_qid>
    <sid><![CDATA[71377]]></sid>
    <gid><![CDATA[395]]></gid>
    <type><![CDATA[L]]></type>
    <title><![CDATA[3]]></title>
    <question><![CDATA[How often do you have a drink containing alcohol?<br />]]></question>
    <preg><![CDATA[]]></preg>
    <help><![CDATA[]]></help>
    <other><![CDATA[N]]></other>
    <mandatory><![CDATA[Y]]></mandatory>
    <question_order><![CDATA[0]]></question_order>
    <language><![CDATA[en]]></language>
    <scale_id><![CDATA[0]]></scale_id>
    <same_default><![CDATA[0]]></same_default>
   </row>
   <row>
    <qid><![CDATA[10103]]></qid>
    <parent_qid><![CDATA[0]]></parent_qid>
    <sid><![CDATA[71377]]></sid>
    <gid><![CDATA[395]]></gid>
    <type><![CDATA[L]]></type>
    <title><![CDATA[4]]></title>
    <question><![CDATA[How many standard drinks containing alcohol do you have on a typical occasion when you are drinking? (A standard drink is half a pint of beer, 1 glass of wine or 1 single spirit)<br />]]></question>
    <preg><![CDATA[]]></preg>
    <help><![CDATA[]]></help>
    <other><![CDATA[N]]></other>
    <mandatory><![CDATA[Y]]></mandatory>
    <question_order><![CDATA[1]]></question_order>
    <language><![CDATA[en]]></language>
    <scale_id><![CDATA[0]]></scale_id>
    <same_default><![CDATA[0]]></same_default>
   </row>
   <row>
    <qid><![CDATA[10103]]></qid>
    <parent_qid><![CDATA[0]]></parent_qid>
    <sid><![CDATA[71377]]></sid>
    <gid><![CDATA[395]]></gid>
    <type><![CDATA[L]]></type>
    <title><![CDATA[4]]></title>
    <question><![CDATA[Hoeveel standaard glazen alcohol consumeert u meestal als u drinkt?  (een standaard glas is 1 (klein) glas bier, 1 glas wijn of 1 glas sterke drank)<br />]]></question>
    <preg><![CDATA[]]></preg>
    <help><![CDATA[]]></help>
    <other><![CDATA[N]]></other>
    <mandatory><![CDATA[Y]]></mandatory>
    <question_order><![CDATA[1]]></question_order>
    <language><![CDATA[nl]]></language>
    <scale_id><![CDATA[0]]></scale_id>
    <same_default><![CDATA[0]]></same_default>
   </row>
   <row>
    <qid><![CDATA[10104]]></qid>
    <parent_qid><![CDATA[0]]></parent_qid>
    <sid><![CDATA[71377]]></sid>
    <gid><![CDATA[395]]></gid>
    <type><![CDATA[L]]></type>
    <title><![CDATA[5]]></title>
    <question><![CDATA[Hoe vaak heeft u tijdens het afgelopen jaar gemerkt dat u niet in staat was om te stoppen met drinken, nadat u met drinken begonnen was?<br />]]></question>
    <preg><![CDATA[]]></preg>
    <help><![CDATA[]]></help>
    <other><![CDATA[N]]></other>
    <mandatory><![CDATA[Y]]></mandatory>
    <question_order><![CDATA[2]]></question_order>
    <language><![CDATA[nl]]></language>
    <scale_id><![CDATA[0]]></scale_id>
    <same_default><![CDATA[0]]></same_default>
   </row>
   <row>
    <qid><![CDATA[10104]]></qid>
    <parent_qid><![CDATA[0]]></parent_qid>
    <sid><![CDATA[71377]]></sid>
    <gid><![CDATA[395]]></gid>
    <type><![CDATA[L]]></type>
    <title><![CDATA[5]]></title>
    <question><![CDATA[How often during the past year have you found that you were not able to stop drinking once you had started?<br />]]></question>
    <preg><![CDATA[]]></preg>
    <help><![CDATA[]]></help>
    <other><![CDATA[N]]></other>
    <mandatory><![CDATA[Y]]></mandatory>
    <question_order><![CDATA[2]]></question_order>
    <language><![CDATA[en]]></language>
    <scale_id><![CDATA[0]]></scale_id>
    <same_default><![CDATA[0]]></same_default>
   </row>
   <row>
    <qid><![CDATA[10105]]></qid>
    <parent_qid><![CDATA[0]]></parent_qid>
    <sid><![CDATA[71377]]></sid>
    <gid><![CDATA[395]]></gid>
    <type><![CDATA[L]]></type>
    <title><![CDATA[6]]></title>
    <question><![CDATA[Hoe vaak is het afgelopen jaar niet gelukt om  te doen wat anderen van u verwachtten, als gevolg van uw drankgebruik?<br />]]></question>
    <preg><![CDATA[]]></preg>
    <help><![CDATA[]]></help>
    <other><![CDATA[N]]></other>
    <mandatory><![CDATA[Y]]></mandatory>
    <question_order><![CDATA[3]]></question_order>
    <language><![CDATA[nl]]></language>
    <scale_id><![CDATA[0]]></scale_id>
    <same_default><![CDATA[0]]></same_default>
   </row>
   <row>
    <qid><![CDATA[10105]]></qid>
    <parent_qid><![CDATA[0]]></parent_qid>
    <sid><![CDATA[71377]]></sid>
    <gid><![CDATA[395]]></gid>
    <type><![CDATA[L]]></type>
    <title><![CDATA[6]]></title>
    <question><![CDATA[How often during the past year have you failed to do what others have expected of you because of your drinking?<br />]]></question>
    <preg><![CDATA[]]></preg>
    <help><![CDATA[]]></help>
    <other><![CDATA[N]]></other>
    <mandatory><![CDATA[Y]]></mandatory>
    <question_order><![CDATA[3]]></question_order>
    <language><![CDATA[en]]></language>
    <scale_id><![CDATA[0]]></scale_id>
    <same_default><![CDATA[0]]></same_default>
   </row>
   <row>
    <qid><![CDATA[10106]]></qid>
    <parent_qid><![CDATA[0]]></parent_qid>
    <sid><![CDATA[71377]]></sid>
    <gid><![CDATA[395]]></gid>
    <type><![CDATA[L]]></type>
    <title><![CDATA[7]]></title>
    <question><![CDATA[Heeft een familielid, vriend(in), of dokter of andere gezondheidsmedewerker die bezorgd was over uw drinkgedrag u aangeraden om te stoppen?<br />]]></question>
    <preg><![CDATA[]]></preg>
    <help><![CDATA[]]></help>
    <other><![CDATA[N]]></other>
    <mandatory><![CDATA[Y]]></mandatory>
    <question_order><![CDATA[4]]></question_order>
    <language><![CDATA[nl]]></language>
    <scale_id><![CDATA[0]]></scale_id>
    <same_default><![CDATA[0]]></same_default>
   </row>
   <row>
    <qid><![CDATA[10106]]></qid>
    <parent_qid><![CDATA[0]]></parent_qid>
    <sid><![CDATA[71377]]></sid>
    <gid><![CDATA[395]]></gid>
    <type><![CDATA[L]]></type>
    <title><![CDATA[7]]></title>
    <question><![CDATA[Has a relative, friend, or doctor or other health professional been concerned about your drinking or suggested that you cut down?<br />]]></question>
    <preg><![CDATA[]]></preg>
    <help><![CDATA[]]></help>
    <other><![CDATA[N]]></other>
    <mandatory><![CDATA[Y]]></mandatory>
    <question_order><![CDATA[4]]></question_order>
    <language><![CDATA[en]]></language>
    <scale_id><![CDATA[0]]></scale_id>
    <same_default><![CDATA[0]]></same_default>
   </row>
   <row>
    <qid><![CDATA[10107]]></qid>
    <parent_qid><![CDATA[0]]></parent_qid>
    <sid><![CDATA[71377]]></sid>
    <gid><![CDATA[395]]></gid>
    <type><![CDATA[L]]></type>
    <title><![CDATA[8]]></title>
    <question><![CDATA[Hoe vaak drinkt u de standaard hoeveelheid glazen alcohol of meer per gelegenheid?<br />
(voor <b>m</b><b>annen</b>, denk alstublieft er aan hoe vaak u 5 standaard glazen alcohol drinkt, voor <b>vrouwen</b>, denk aan 4 standaard glazen)<br />]]></question>
    <preg><![CDATA[]]></preg>
    <help><![CDATA[]]></help>
    <other><![CDATA[N]]></other>
    <mandatory><![CDATA[Y]]></mandatory>
    <question_order><![CDATA[5]]></question_order>
    <language><![CDATA[nl]]></language>
    <scale_id><![CDATA[0]]></scale_id>
    <same_default><![CDATA[0]]></same_default>
   </row>
   <row>
    <qid><![CDATA[10107]]></qid>
    <parent_qid><![CDATA[0]]></parent_qid>
    <sid><![CDATA[71377]]></sid>
    <gid><![CDATA[395]]></gid>
    <type><![CDATA[L]]></type>
    <title><![CDATA[8]]></title>
    <question><![CDATA[How often do you have this many or more standard drinks on one occasion?<br />
(For <b>males</b>, please think about how often you have five standard drinks, for <b>females</b>, please think about four)<br />]]></question>
    <preg><![CDATA[]]></preg>
    <help><![CDATA[]]></help>
    <other><![CDATA[N]]></other>
    <mandatory><![CDATA[Y]]></mandatory>
    <question_order><![CDATA[5]]></question_order>
    <language><![CDATA[en]]></language>
    <scale_id><![CDATA[0]]></scale_id>
    <same_default><![CDATA[0]]></same_default>
   </row>
   <row>
    <qid><![CDATA[10968]]></qid>
    <parent_qid><![CDATA[0]]></parent_qid>
    <sid><![CDATA[71377]]></sid>
    <gid><![CDATA[471]]></gid>
    <type><![CDATA[L]]></type>
    <title><![CDATA[1]]></title>
    <question><![CDATA[<p>Toestemmingsverklaring voor deelname aan het wetenschappelijk onderzoek over Risico Inschatting<br />
<br />
Ik ben over het onderzoek geïnformeerd. Ik heb de informatie gelezen. Ik heb over mijn deelname aan het onderzoek kunnen nadenken. Ik heb het recht mijn toestemming op ieder moment weer in te trekken zonder dat ik daarvoor een reden hoef op te geven.</p>]]></question>
    <preg><![CDATA[]]></preg>
    <help><![CDATA[]]></help>
    <other><![CDATA[N]]></other>
    <mandatory><![CDATA[Y]]></mandatory>
    <question_order><![CDATA[0]]></question_order>
    <language><![CDATA[nl]]></language>
    <scale_id><![CDATA[0]]></scale_id>
    <same_default><![CDATA[0]]></same_default>
   </row>
   <row>
    <qid><![CDATA[10968]]></qid>
    <parent_qid><![CDATA[0]]></parent_qid>
    <sid><![CDATA[71377]]></sid>
    <gid><![CDATA[471]]></gid>
    <type><![CDATA[L]]></type>
    <title><![CDATA[1]]></title>
    <question><![CDATA[Informed consent for participation in the study about Risk Prediction. <br />
<br />
I'm informed about this research. I have read the information and have been able to think about my participation. I have the right to withdraw my consent at any moment without any reason. ]]></question>
    <preg><![CDATA[]]></preg>
    <help><![CDATA[]]></help>
    <other><![CDATA[N]]></other>
    <mandatory><![CDATA[Y]]></mandatory>
    <question_order><![CDATA[0]]></question_order>
    <language><![CDATA[en]]></language>
    <scale_id><![CDATA[0]]></scale_id>
    <same_default><![CDATA[0]]></same_default>
   </row>
   <row>
    <qid><![CDATA[11172]]></qid>
    <parent_qid><![CDATA[0]]></parent_qid>
    <sid><![CDATA[71377]]></sid>
    <gid><![CDATA[427]]></gid>
    <type><![CDATA[S]]></type>
    <title><![CDATA[1]]></title>
    <question><![CDATA[Lees de volgende tekst <b>goed en rustig</b> door en als je daarmee klaar bent klik dan 'versturen'.<br />
<br />
De anti-alcohol brochures waar je net mee gewerkt hebt zijn gebruikt door Brown en Locker(2008) bij een onderzoek. De tekst van beide brochures zijn hetzelfde, de plaatjes zijn verschillend. De plaatjes in brochure A wekken weinig angst op en de plaatjes in brochure B veel angst. <br />
<br />
<b>Theorie over angstaanjagende voorlichting</b><br />
Dit onderzoek gaat over angstaanjagende voorlichting. Deze voorlichting wordt gebruikt in anti-alcoholcampagnes in de hoop het gedrag van mensen te veranderen- te stoppen/minderen met drinken. De theorie hierachter is dat, wanneer mensen bang gemaakt worden, meer aandacht aan de boodschap gaan hechten en hierdoor gezonder zullen gaan leven. Er wordt aangenomen dat als mensen meer aandacht besteden aan voorlichting die relevant is voor hen zelf (zoals foto’s van een aangetaste lever), zij hun risico op het krijgen van een door alcohol veroorzaakte ziekte hoger inschatten(bv. een leverziekte).Er wordt dus gedacht dat alcohol-drinkers bij het zien van angstaanjagende plaatjes hun risico hoger gaan inschatten, en daardoor sneller een gezondere leefstijl aan gaan nemen. <br />
<br />
<b>Resultaten van de studie van Brown en Locker</b><br />
Uit meerdere studies blijkt dat angstaanjagende voorlichting niet zo effectief is als gedacht wordt, en juist het tegenovergestelde effect heeft. Drinkers veranderen hun drinkgedrag juist niet als ze angstaanjagende plaatjes zien. Dit tegenovergesteld effect is ook aangetoond in het onderzoek van Brown en Locker(2008) :<br />
<br />
Het eerste wat proefpersonen bij het onderzoek moesten doen was aangeven hoe ver ze het eens of oneens waren met de onderstaande stellingen bij een algemene stressvolle situatie. Als proefpersonen hoog scoorden op deze stellingen betekende het dat ze zich goed met de bovengenoemde stellingen konden identificeren, terwijl lage scores betekende dat iemand zich niet zo goed met de stellingen kon identificeren.<br />
<br />
-    Ik reageer alsof het niet echt is gebeurd<br />
-    Ik zeg tegen mezelf dat het niet echt is gebeurd<br />
-    Ik weiger te denken dat het echt is gebeurd<br />
-    Ik simuleer dat het niet echt is gebeurd <br />
<br />
Als gekeken wordt naar de gehele groep studenten in het onderzoek van Brown en Locker, dan wordt er geen verschil gevonden in resultaten tussen de twee brochures. Wanneer de groep studenten echter wordt verdeeld in een groep die hoog scoorden op bovenstaande vier stellingen en laag scoorden op deze vier stellingen, werd er wel een verschil in score gevonden. Hier werd echter een averechts effect gevonden: de uitkomst van het onderzoek was dat de alcohol-drinkers uit de eerste groep hun brochure(B) veel negatiever evalueerden, en hun risico op het krijgen van een door roken veroorzaakte ziekte, veel lager inschatte dan de tweede groep(brochure A). Volgens deze resultaten blijkt het dus dat angstaanjagende voorlichting alcohol-drinkers niet helpt bij het veranderen van hun gedrag. <br />
<br />
<b>Verklaring van de resultaten</b><br />
Dat angstaanjagende voorlichting niet effectief zou zijn kan binnen de psychologie verklaard worden vanuit de cognitieve dissonantie theorie. Dit houdt in de alcohol-drinkers een verschil ervaren tussen hetgeen wat ze denken (veel alcohol drinken is niet goed voor je) en wat ze doen (veel alcohol drinken). Om zich beter te voelen, hebben alcohol-drinkers een sterke drang om het verschil tussen wat ze denken en doen te verkleinen. Om dit verschil te verkleinen zullen zij óf hun drinkgedrag aanpassen óf hun opvattingen over alcohol proberen aan te passen. <br />
<br />
Voor veel alcohol-drinkers is het veel makkelijker om hun opvattingen over alcohol aan te passen dan hun drinkgedrag te veranderen. Een mechanisme hiervoor is het aannemen van een defensieve strategie. Een voorbeeld van een defensieve strategie met betrekking tot een angstaanjagende voorlichting kan zijn: '' Mijn opa heeft ook altijd veel alcohol gedronken en die is 90 geworden, dus waarom zou het voor mij slecht zijn?''. Zo'n strategie zal de perceptie van het eigen risico om een door alcohol-veroorzaakte ziekte te krijgen verlagen. Alcohol-drinkers verdedigen zich zo tegenover de angstaanjagende voorlichting en hierdoor zal de anti-alcoholcampagne uiteindelijk dus geen effect hebben.  <br />
<br />
<b>Het effect van een hoge self-efficacy</b><br />
Voor mensen die veel alcohol drinken is het in het algemeen makkelijker om hun opvatting over alcohol te veranderen, dan te stoppen met het drinken hiervan(het gedrag te veranderen).Wanneer veranderen alcohol-drinkers dan wel hun gedrag? Dat is wanneer een alcohol-drinker een hoge self-efficacy heeft. Self-efficacy is het vertrouwen van alcohol-drinkers in zichzelf om hun gedrag te kunnen veranderen. alcohol-drinkers met een hoge self-efficacy zijn ervan overtuigd dat zij in staat zijn om hun gedrag te veranderen en kunnen dus stoppen/minderen met drinken. <br />
Het probleem is echter dat de meeste alcohol-drinkers een lage self-efficacy hebben (ze zijn er niet van overtuigd dat ze kunnen stoppen/minderen met drinken), en juist een defensieve strategie gaan gebruiken in plaats van hun gedrag te veranderen.<br />
<br />
Kortom, de meeste alcohol-drinkers hebben geen vertrouwen in zichzelf om hun gedrag te kunnen veranderen(lage self-efficacy). Zij zullen bij het zien van angstaanjagende plaatjes een defensieve strategie aannemen en dus niet stoppen/minderen met drinken. <br />
<br />
Aangezien de meeste alcohol-drinkers dus in de eerste categorie vallen(lage self-efficacy), zou het beter zijn dat anti-alcoholcampagnes zich gaan focussen op hoe zij alcohol-drinkers kunnen helpen bij het veranderen van hun gedrag(self-efficacy verhogen) in plaats van ze bang te maken.<br />
<br />
<img alt="" style="width: 490px; height: 284px" src="/upload/surveys/71377/wwwaaaAnl.png" /><br />
<span style="font-size: x-small">angstaanjagende voorlichting leidt in de meeste gevallen alleen tot het veranderen van iemands opvattingen, alleen als de self-efficacy hoger wordt zal gedragsverandering kunnen optreden.<br />
</span><br />
<b>Bedankt voor je deelname aan het eerste deel van het onderzoek. Over een week ontvang je een herinneringsmail voor het tweede deel van het onderzoek. Bij het tweede deel krijg je ook de gelegenheid om je e-mailadres achter te laten voor de verloting van de BOL.COM-bonnen. <br />
</b><br />
<b>Om er zeker van te zijn dat de antwoorden van andere deelnemers een even groot nut hebben als de antwoorden die u gegeven heeft zouden wij het ten zeer appreciëren als er bij vragen over het onderzoek van andere proefpersonen niets vermeld wordt over de opzet van deze studie.</b><br />
<br />
<i>Graag hier je e-mailadres invoeren:</i><br />]]></question>
    <preg><![CDATA[]]></preg>
    <help><![CDATA[]]></help>
    <other><![CDATA[N]]></other>
    <mandatory><![CDATA[Y]]></mandatory>
    <question_order><![CDATA[0]]></question_order>
    <language><![CDATA[nl]]></language>
    <scale_id><![CDATA[0]]></scale_id>
    <same_default><![CDATA[0]]></same_default>
   </row>
   <row>
    <qid><![CDATA[11172]]></qid>
    <parent_qid><![CDATA[0]]></parent_qid>
    <sid><![CDATA[71377]]></sid>
    <gid><![CDATA[427]]></gid>
    <type><![CDATA[S]]></type>
    <title><![CDATA[1]]></title>
    <question><![CDATA[<b>Read the following text carefully and attentive, and when you are done click 'submit' to reach the next page.</b><br />
<br />
The anti-alcohol-booklets you just read are used in an experiment by Brown & Locker (2007) and differ in the level of fear induced by the pictures. The pictures arouse either low fear (booklet A) or high fear (booklet B). <br />
<br />
<b>Theory of fear arousal in alcohol campaigns: </b><br />
Brown & Locker’s experiment concerned fear arousal messaging: Fear arousal messaging is a method used in anti-alcohol-campaigns in hope to change people’s behaviour - to make them quit excessive drinking. <br />
According to the underlying theory of fear arousal, a threatening message can lead to behaviour change because it makes drinkers pay more attention to the message. <br />
It is assumed that higher attention to frightening messages (e.g. liver-pictures) will lead to a higher risk perception (e.g. to get a drinking related problem, for instance a liver disease). Finally, the theory predicts that through an increase in risk perception (their own vulnerability) drinkers tend more to change their drinking habits and adopt a healthier style of drinking.<br />
<br />
<b>Results of Brown & Locker’s study:</b><br />
Many people think that fear arousal is effective, however in the past many experiments concluded that fear arousal messaging is not as effective as believed. In fact it generates exactly the opposite effect and makes strong drinkers more defensive towards those messages. <br />
We will exemplify this by Brown & Locker’s experiment: In their experiment particularly heavy drinkers with high scores on a list of statements showed the opposite effect induced by fear arousal. The statements representing reactions in stressful situations (shown below): High scoring which means that one identifies with the statements is related to defensive or protective behaviour in stressful situations. <br />
 <br />
1. I act as though it hasn’t even happened.<br />
2. I tell myself “this isn’t real”.<br />
3. I refuse to believe that it has happened.<br />
4. I pretend that it hasn’t really happened.<br />
<br />
No significant differences in the evaluation of the two different booklets are found when the entire group is analyzed. However, when the group is divided in a group with a high score on the above mentioned four statements and low scoring group, a difference wás found. In contrary, as theorized, the results were not as expected.: de outcome of the experiment was that alcohol drinkers who read booklet B (high fear) evaluated  their booklet more negative and estimated their risk to get a disease caused by alcohol much lower compared to the other group (booklet B-low fear). With regard to these results, it thus does not seem that frightening pictures reinforce the intention to reduce excessive drinking. Rather it generates a defensive reaction and a lower risk perception towards the pictures.    <br />
<b><br />
Defensive reactions instead of behaviour change-an explanation:</b><br />
That fear arousal is not as effective as thought can be explained in the context of the cognitive dissonance theory. In essence, people experience cognitive dissonance in situations in which they feel disharmony between their behaviour and their attitudes, for example many drinkers will feel probably a dissonance between their thoughts (Heavy drinking is dangerous and risky) and their behaviour (strong alcohol-drinking). To feel better, people want to reduce this disharmony, either through change their behaviour or their attitudes. <br />
<br />
For many drinkers an attitude-change in the presence of fear arousal messages is more plausible, because it is easier to ignore the risk of alcohol related diseases than to stop drinking. Supporting mechanisms to reduce dissonance by attitude-change are defensive strategies. An example of a defensive strategy towards a fear-related message can be: “My grandpa has drunk 10 beers every night and he was 90 years old”. This strategy will reduce the risk perception and enables heavy drinkers to weaken and distance themselves from fear-related messages, so that the anti-alcohol campaign finally has no effect.<br />
<br />
<b>Fear arousal and self-efficacy:</b><br />
However, an important factor for a drinker to realize a behaviour change is self-efficacy. Self-efficacy is the perceived confidence of drinkers to change their own behaviour. That means, heavy drinkers with a high self-efficacy are more convinced that they are able to lower their drinking rate; those drinkers probable react towards fear arousal by changing their habits. <br />
However, the most strong drinkers have a low self-efficacy, so that they use a defensive strategy to degrade the fear-related messages instead of reacting towards it by reducing their drinking rate. Thus, a better intervention than purely fear arousal would be to reinforce strong drinkers´ self-efficacy as an important factor in a systematic health promotion programme.<br />
<br />
In summary, studying a fear related booklet will probably not motivate drinkers to change their behaviour, because of their low self-efficacy. In this case, they will use defensive strategies to lower their perceived risk instead of reducing the amount of alcohol they consume. Only drinkers which have also a high self-efficacy can adopt a healthier lifestyle.<br />
<br />
<img alt="" style="width: 488px; height: 201px" src="/upload/surveys/71377/wwwaaaAeng(1).png" /><br />
<span style="font-size: x-small">Fear arousal seems to lead in most cases only to a attitude change, only if self-efficacy is reinforced a behaviour chang is possible.</span><br />
<br />
<b>Thank you for your participation in the first part of the experiment. After one week you will receive a reminder (e-mail) to start with the second part. After completing the second part you can send your email-address to take part in the raffle of the BOL.COM-voucher. <br />
<br />
To be sure that the responses of other participants will have the same reliable quality as yours, we would appreciate very much if you do not mention about procedure of this study to other participants´ questions.<br />
</b><br />
<i>Please put in your email-address here:</i><br />]]></question>
    <preg><![CDATA[]]></preg>
    <help><![CDATA[]]></help>
    <other><![CDATA[N]]></other>
    <mandatory><![CDATA[Y]]></mandatory>
    <question_order><![CDATA[0]]></question_order>
    <language><![CDATA[en]]></language>
    <scale_id><![CDATA[0]]></scale_id>
    <same_default><![CDATA[0]]></same_default>
   </row>
   <row>
    <qid><![CDATA[11371]]></qid>
    <parent_qid><![CDATA[0]]></parent_qid>
    <sid><![CDATA[71377]]></sid>
    <gid><![CDATA[535]]></gid>
    <type><![CDATA[G]]></type>
    <title><![CDATA[1]]></title>
    <question><![CDATA[Gender:<br />]]></question>
    <preg><![CDATA[]]></preg>
    <help><![CDATA[]]></help>
    <other><![CDATA[N]]></other>
    <mandatory><![CDATA[Y]]></mandatory>
    <question_order><![CDATA[0]]></question_order>
    <language><![CDATA[en]]></language>
    <scale_id><![CDATA[0]]></scale_id>
    <same_default><![CDATA[0]]></same_default>
   </row>
   <row>
    <qid><![CDATA[11371]]></qid>
    <parent_qid><![CDATA[0]]></parent_qid>
    <sid><![CDATA[71377]]></sid>
    <gid><![CDATA[535]]></gid>
    <type><![CDATA[G]]></type>
    <title><![CDATA[1]]></title>
    <question><![CDATA[Geslacht:<br />]]></question>
    <preg><![CDATA[]]></preg>
    <help><![CDATA[]]></help>
    <other><![CDATA[N]]></other>
    <mandatory><![CDATA[Y]]></mandatory>
    <question_order><![CDATA[0]]></question_order>
    <language><![CDATA[nl]]></language>
    <scale_id><![CDATA[0]]></scale_id>
    <same_default><![CDATA[0]]></same_default>
   </row>
   <row>
    <qid><![CDATA[11372]]></qid>
    <parent_qid><![CDATA[0]]></parent_qid>
    <sid><![CDATA[71377]]></sid>
    <gid><![CDATA[535]]></gid>
    <type><![CDATA[N]]></type>
    <title><![CDATA[2]]></title>
    <question><![CDATA[Age:<br />]]></question>
    <preg><![CDATA[]]></preg>
    <help><![CDATA[]]></help>
    <other><![CDATA[N]]></other>
    <mandatory><![CDATA[Y]]></mandatory>
    <question_order><![CDATA[1]]></question_order>
    <language><![CDATA[en]]></language>
    <scale_id><![CDATA[0]]></scale_id>
    <same_default><![CDATA[0]]></same_default>
   </row>
   <row>
    <qid><![CDATA[11372]]></qid>
    <parent_qid><![CDATA[0]]></parent_qid>
    <sid><![CDATA[71377]]></sid>
    <gid><![CDATA[535]]></gid>
    <type><![CDATA[N]]></type>
    <title><![CDATA[2]]></title>
    <question><![CDATA[Leeftijd:<br />]]></question>
    <preg><![CDATA[]]></preg>
    <help><![CDATA[]]></help>
    <other><![CDATA[N]]></other>
    <mandatory><![CDATA[Y]]></mandatory>
    <question_order><![CDATA[1]]></question_order>
    <language><![CDATA[nl]]></language>
    <scale_id><![CDATA[0]]></scale_id>
    <same_default><![CDATA[0]]></same_default>
   </row>
   <row>
    <qid><![CDATA[11422]]></qid>
    <parent_qid><![CDATA[0]]></parent_qid>
    <sid><![CDATA[71377]]></sid>
    <gid><![CDATA[471]]></gid>
    <type><![CDATA[N]]></type>
    <title><![CDATA[ppnr]]></title>
    <question><![CDATA[ppnr<br />]]></question>
    <preg><![CDATA[]]></preg>
    <help><![CDATA[]]></help>
    <other><![CDATA[N]]></other>
    <mandatory><![CDATA[N]]></mandatory>
    <question_order><![CDATA[1]]></question_order>
    <language><![CDATA[nl]]></language>
    <scale_id><![CDATA[0]]></scale_id>
    <same_default><![CDATA[0]]></same_default>
   </row>
   <row>
    <qid><![CDATA[11422]]></qid>
    <parent_qid><![CDATA[0]]></parent_qid>
    <sid><![CDATA[71377]]></sid>
    <gid><![CDATA[471]]></gid>
    <type><![CDATA[N]]></type>
    <title><![CDATA[ppnr]]></title>
    <question><![CDATA[ppnr<br />]]></question>
    <preg><![CDATA[]]></preg>
    <help><![CDATA[]]></help>
    <other><![CDATA[N]]></other>
    <mandatory><![CDATA[N]]></mandatory>
    <question_order><![CDATA[1]]></question_order>
    <language><![CDATA[en]]></language>
    <scale_id><![CDATA[0]]></scale_id>
    <same_default><![CDATA[0]]></same_default>
   </row>
  </rows>
 </questions>
 <subquestions>
  <fields>
   <fieldname>qid</fieldname>
   <fieldname>parent_qid</fieldname>
   <fieldname>sid</fieldname>
   <fieldname>gid</fieldname>
   <fieldname>type</fieldname>
   <fieldname>title</fieldname>
   <fieldname>question</fieldname>
   <fieldname>preg</fieldname>
   <fieldname>help</fieldname>
   <fieldname>other</fieldname>
   <fieldname>mandatory</fieldname>
   <fieldname>question_order</fieldname>
   <fieldname>language</fieldname>
   <fieldname>scale_id</fieldname>
   <fieldname>same_default</fieldname>
  </fields>
  <rows>
   <row>
    <qid><![CDATA[9776]]></qid>
    <parent_qid><![CDATA[9775]]></parent_qid>
    <sid><![CDATA[71377]]></sid>
    <gid><![CDATA[349]]></gid>
    <type><![CDATA[T]]></type>
    <title><![CDATA[1]]></title>
    <question><![CDATA[]]></question>
    <preg><![CDATA[]]></preg>
    <help><![CDATA[]]></help>
    <other><![CDATA[N]]></other>
    <mandatory><![CDATA[]]></mandatory>
    <question_order><![CDATA[1]]></question_order>
    <language><![CDATA[nl]]></language>
    <scale_id><![CDATA[0]]></scale_id>
    <same_default><![CDATA[0]]></same_default>
   </row>
   <row>
    <qid><![CDATA[9776]]></qid>
    <parent_qid><![CDATA[9775]]></parent_qid>
    <sid><![CDATA[71377]]></sid>
    <gid><![CDATA[349]]></gid>
    <type><![CDATA[T]]></type>
    <title><![CDATA[1]]></title>
    <question><![CDATA[]]></question>
    <preg><![CDATA[]]></preg>
    <help><![CDATA[]]></help>
    <other><![CDATA[N]]></other>
    <mandatory><![CDATA[]]></mandatory>
    <question_order><![CDATA[1]]></question_order>
    <language><![CDATA[en]]></language>
    <scale_id><![CDATA[0]]></scale_id>
    <same_default><![CDATA[0]]></same_default>
   </row>
   <row>
    <qid><![CDATA[9778]]></qid>
    <parent_qid><![CDATA[9777]]></parent_qid>
    <sid><![CDATA[71377]]></sid>
    <gid><![CDATA[349]]></gid>
    <type><![CDATA[T]]></type>
    <title><![CDATA[1]]></title>
    <question><![CDATA[]]></question>
    <preg><![CDATA[]]></preg>
    <help><![CDATA[]]></help>
    <other><![CDATA[N]]></other>
    <mandatory><![CDATA[]]></mandatory>
    <question_order><![CDATA[1]]></question_order>
    <language><![CDATA[en]]></language>
    <scale_id><![CDATA[0]]></scale_id>
    <same_default><![CDATA[0]]></same_default>
   </row>
   <row>
    <qid><![CDATA[9778]]></qid>
    <parent_qid><![CDATA[9777]]></parent_qid>
    <sid><![CDATA[71377]]></sid>
    <gid><![CDATA[349]]></gid>
    <type><![CDATA[T]]></type>
    <title><![CDATA[1]]></title>
    <question><![CDATA[]]></question>
    <preg><![CDATA[]]></preg>
    <help><![CDATA[]]></help>
    <other><![CDATA[N]]></other>
    <mandatory><![CDATA[]]></mandatory>
    <question_order><![CDATA[1]]></question_order>
    <language><![CDATA[nl]]></language>
    <scale_id><![CDATA[0]]></scale_id>
    <same_default><![CDATA[0]]></same_default>
   </row>
   <row>
    <qid><![CDATA[9780]]></qid>
    <parent_qid><![CDATA[9779]]></parent_qid>
    <sid><![CDATA[71377]]></sid>
    <gid><![CDATA[350]]></gid>
    <type><![CDATA[T]]></type>
    <title><![CDATA[1]]></title>
    <question><![CDATA[ ]]></question>
    <preg><![CDATA[]]></preg>
    <help><![CDATA[]]></help>
    <other><![CDATA[N]]></other>
    <mandatory><![CDATA[]]></mandatory>
    <question_order><![CDATA[1]]></question_order>
    <language><![CDATA[en]]></language>
    <scale_id><![CDATA[0]]></scale_id>
    <same_default><![CDATA[0]]></same_default>
   </row>
   <row>
    <qid><![CDATA[9780]]></qid>
    <parent_qid><![CDATA[9779]]></parent_qid>
    <sid><![CDATA[71377]]></sid>
    <gid><![CDATA[350]]></gid>
    <type><![CDATA[T]]></type>
    <title><![CDATA[1]]></title>
    <question><![CDATA[ ]]></question>
    <preg><![CDATA[]]></preg>
    <help><![CDATA[]]></help>
    <other><![CDATA[N]]></other>
    <mandatory><![CDATA[]]></mandatory>
    <question_order><![CDATA[1]]></question_order>
    <language><![CDATA[nl]]></language>
    <scale_id><![CDATA[0]]></scale_id>
    <same_default><![CDATA[0]]></same_default>
   </row>
   <row>
    <qid><![CDATA[9782]]></qid>
    <parent_qid><![CDATA[9781]]></parent_qid>
    <sid><![CDATA[71377]]></sid>
    <gid><![CDATA[350]]></gid>
    <type><![CDATA[T]]></type>
    <title><![CDATA[1]]></title>
    <question><![CDATA[]]></question>
    <preg><![CDATA[]]></preg>
    <help><![CDATA[]]></help>
    <other><![CDATA[N]]></other>
    <mandatory><![CDATA[]]></mandatory>
    <question_order><![CDATA[2]]></question_order>
    <language><![CDATA[en]]></language>
    <scale_id><![CDATA[0]]></scale_id>
    <same_default><![CDATA[0]]></same_default>
   </row>
   <row>
    <qid><![CDATA[9782]]></qid>
    <parent_qid><![CDATA[9781]]></parent_qid>
    <sid><![CDATA[71377]]></sid>
    <gid><![CDATA[350]]></gid>
    <type><![CDATA[T]]></type>
    <title><![CDATA[1]]></title>
    <question><![CDATA[]]></question>
    <preg><![CDATA[]]></preg>
    <help><![CDATA[]]></help>
    <other><![CDATA[N]]></other>
    <mandatory><![CDATA[]]></mandatory>
    <question_order><![CDATA[2]]></question_order>
    <language><![CDATA[nl]]></language>
    <scale_id><![CDATA[0]]></scale_id>
    <same_default><![CDATA[0]]></same_default>
   </row>
   <row>
    <qid><![CDATA[9828]]></qid>
    <parent_qid><![CDATA[9827]]></parent_qid>
    <sid><![CDATA[71377]]></sid>
    <gid><![CDATA[357]]></gid>
    <type><![CDATA[T]]></type>
    <title><![CDATA[1]]></title>
    <question><![CDATA[ ]]></question>
    <preg><![CDATA[]]></preg>
    <help><![CDATA[]]></help>
    <other><![CDATA[N]]></other>
    <mandatory><![CDATA[]]></mandatory>
    <question_order><![CDATA[2]]></question_order>
    <language><![CDATA[en]]></language>
    <scale_id><![CDATA[0]]></scale_id>
    <same_default><![CDATA[0]]></same_default>
   </row>
   <row>
    <qid><![CDATA[9828]]></qid>
    <parent_qid><![CDATA[9827]]></parent_qid>
    <sid><![CDATA[71377]]></sid>
    <gid><![CDATA[357]]></gid>
    <type><![CDATA[T]]></type>
    <title><![CDATA[1]]></title>
    <question><![CDATA[ ]]></question>
    <preg><![CDATA[]]></preg>
    <help><![CDATA[]]></help>
    <other><![CDATA[N]]></other>
    <mandatory><![CDATA[]]></mandatory>
    <question_order><![CDATA[2]]></question_order>
    <language><![CDATA[nl]]></language>
    <scale_id><![CDATA[0]]></scale_id>
    <same_default><![CDATA[0]]></same_default>
   </row>
   <row>
    <qid><![CDATA[9830]]></qid>
    <parent_qid><![CDATA[9829]]></parent_qid>
    <sid><![CDATA[71377]]></sid>
    <gid><![CDATA[357]]></gid>
    <type><![CDATA[T]]></type>
    <title><![CDATA[1]]></title>
    <question><![CDATA[ ]]></question>
    <preg><![CDATA[]]></preg>
    <help><![CDATA[]]></help>
    <other><![CDATA[N]]></other>
    <mandatory><![CDATA[]]></mandatory>
    <question_order><![CDATA[1]]></question_order>
    <language><![CDATA[en]]></language>
    <scale_id><![CDATA[0]]></scale_id>
    <same_default><![CDATA[0]]></same_default>
   </row>
   <row>
    <qid><![CDATA[9830]]></qid>
    <parent_qid><![CDATA[9829]]></parent_qid>
    <sid><![CDATA[71377]]></sid>
    <gid><![CDATA[357]]></gid>
    <type><![CDATA[T]]></type>
    <title><![CDATA[1]]></title>
    <question><![CDATA[ ]]></question>
    <preg><![CDATA[]]></preg>
    <help><![CDATA[]]></help>
    <other><![CDATA[N]]></other>
    <mandatory><![CDATA[]]></mandatory>
    <question_order><![CDATA[1]]></question_order>
    <language><![CDATA[nl]]></language>
    <scale_id><![CDATA[0]]></scale_id>
    <same_default><![CDATA[0]]></same_default>
   </row>
   <row>
    <qid><![CDATA[9832]]></qid>
    <parent_qid><![CDATA[9831]]></parent_qid>
    <sid><![CDATA[71377]]></sid>
    <gid><![CDATA[358]]></gid>
    <type><![CDATA[T]]></type>
    <title><![CDATA[1]]></title>
    <question><![CDATA[ ]]></question>
    <preg><![CDATA[]]></preg>
    <help><![CDATA[]]></help>
    <other><![CDATA[N]]></other>
    <mandatory><![CDATA[]]></mandatory>
    <question_order><![CDATA[2]]></question_order>
    <language><![CDATA[en]]></language>
    <scale_id><![CDATA[0]]></scale_id>
    <same_default><![CDATA[0]]></same_default>
   </row>
   <row>
    <qid><![CDATA[9832]]></qid>
    <parent_qid><![CDATA[9831]]></parent_qid>
    <sid><![CDATA[71377]]></sid>
    <gid><![CDATA[358]]></gid>
    <type><![CDATA[T]]></type>
    <title><![CDATA[1]]></title>
    <question><![CDATA[ ]]></question>
    <preg><![CDATA[]]></preg>
    <help><![CDATA[]]></help>
    <other><![CDATA[N]]></other>
    <mandatory><![CDATA[]]></mandatory>
    <question_order><![CDATA[2]]></question_order>
    <language><![CDATA[nl]]></language>
    <scale_id><![CDATA[0]]></scale_id>
    <same_default><![CDATA[0]]></same_default>
   </row>
   <row>
    <qid><![CDATA[9834]]></qid>
    <parent_qid><![CDATA[9833]]></parent_qid>
    <sid><![CDATA[71377]]></sid>
    <gid><![CDATA[358]]></gid>
    <type><![CDATA[T]]></type>
    <title><![CDATA[1]]></title>
    <question><![CDATA[ ]]></question>
    <preg><![CDATA[]]></preg>
    <help><![CDATA[]]></help>
    <other><![CDATA[N]]></other>
    <mandatory><![CDATA[]]></mandatory>
    <question_order><![CDATA[1]]></question_order>
    <language><![CDATA[en]]></language>
    <scale_id><![CDATA[0]]></scale_id>
    <same_default><![CDATA[0]]></same_default>
   </row>
   <row>
    <qid><![CDATA[9834]]></qid>
    <parent_qid><![CDATA[9833]]></parent_qid>
    <sid><![CDATA[71377]]></sid>
    <gid><![CDATA[358]]></gid>
    <type><![CDATA[T]]></type>
    <title><![CDATA[1]]></title>
    <question><![CDATA[ ]]></question>
    <preg><![CDATA[]]></preg>
    <help><![CDATA[]]></help>
    <other><![CDATA[N]]></other>
    <mandatory><![CDATA[]]></mandatory>
    <question_order><![CDATA[1]]></question_order>
    <language><![CDATA[nl]]></language>
    <scale_id><![CDATA[0]]></scale_id>
    <same_default><![CDATA[0]]></same_default>
   </row>
   <row>
    <qid><![CDATA[9836]]></qid>
    <parent_qid><![CDATA[9835]]></parent_qid>
    <sid><![CDATA[71377]]></sid>
    <gid><![CDATA[359]]></gid>
    <type><![CDATA[T]]></type>
    <title><![CDATA[1]]></title>
    <question><![CDATA[]]></question>
    <preg><![CDATA[]]></preg>
    <help><![CDATA[]]></help>
    <other><![CDATA[N]]></other>
    <mandatory><![CDATA[]]></mandatory>
    <question_order><![CDATA[2]]></question_order>
    <language><![CDATA[en]]></language>
    <scale_id><![CDATA[0]]></scale_id>
    <same_default><![CDATA[0]]></same_default>
   </row>
   <row>
    <qid><![CDATA[9836]]></qid>
    <parent_qid><![CDATA[9835]]></parent_qid>
    <sid><![CDATA[71377]]></sid>
    <gid><![CDATA[359]]></gid>
    <type><![CDATA[T]]></type>
    <title><![CDATA[1]]></title>
    <question><![CDATA[]]></question>
    <preg><![CDATA[]]></preg>
    <help><![CDATA[]]></help>
    <other><![CDATA[N]]></other>
    <mandatory><![CDATA[]]></mandatory>
    <question_order><![CDATA[2]]></question_order>
    <language><![CDATA[nl]]></language>
    <scale_id><![CDATA[0]]></scale_id>
    <same_default><![CDATA[0]]></same_default>
   </row>
   <row>
    <qid><![CDATA[9838]]></qid>
    <parent_qid><![CDATA[9837]]></parent_qid>
    <sid><![CDATA[71377]]></sid>
    <gid><![CDATA[359]]></gid>
    <type><![CDATA[T]]></type>
    <title><![CDATA[1]]></title>
    <question><![CDATA[]]></question>
    <preg><![CDATA[]]></preg>
    <help><![CDATA[]]></help>
    <other><![CDATA[N]]></other>
    <mandatory><![CDATA[]]></mandatory>
    <question_order><![CDATA[1]]></question_order>
    <language><![CDATA[en]]></language>
    <scale_id><![CDATA[0]]></scale_id>
    <same_default><![CDATA[0]]></same_default>
   </row>
   <row>
    <qid><![CDATA[9838]]></qid>
    <parent_qid><![CDATA[9837]]></parent_qid>
    <sid><![CDATA[71377]]></sid>
    <gid><![CDATA[359]]></gid>
    <type><![CDATA[T]]></type>
    <title><![CDATA[1]]></title>
    <question><![CDATA[]]></question>
    <preg><![CDATA[]]></preg>
    <help><![CDATA[]]></help>
    <other><![CDATA[N]]></other>
    <mandatory><![CDATA[]]></mandatory>
    <question_order><![CDATA[1]]></question_order>
    <language><![CDATA[nl]]></language>
    <scale_id><![CDATA[0]]></scale_id>
    <same_default><![CDATA[0]]></same_default>
   </row>
   <row>
    <qid><![CDATA[9840]]></qid>
    <parent_qid><![CDATA[9839]]></parent_qid>
    <sid><![CDATA[71377]]></sid>
    <gid><![CDATA[360]]></gid>
    <type><![CDATA[T]]></type>
    <title><![CDATA[1]]></title>
    <question><![CDATA[]]></question>
    <preg><![CDATA[]]></preg>
    <help><![CDATA[]]></help>
    <other><![CDATA[N]]></other>
    <mandatory><![CDATA[]]></mandatory>
    <question_order><![CDATA[2]]></question_order>
    <language><![CDATA[en]]></language>
    <scale_id><![CDATA[0]]></scale_id>
    <same_default><![CDATA[0]]></same_default>
   </row>
   <row>
    <qid><![CDATA[9840]]></qid>
    <parent_qid><![CDATA[9839]]></parent_qid>
    <sid><![CDATA[71377]]></sid>
    <gid><![CDATA[360]]></gid>
    <type><![CDATA[T]]></type>
    <title><![CDATA[1]]></title>
    <question><![CDATA[]]></question>
    <preg><![CDATA[]]></preg>
    <help><![CDATA[]]></help>
    <other><![CDATA[N]]></other>
    <mandatory><![CDATA[]]></mandatory>
    <question_order><![CDATA[2]]></question_order>
    <language><![CDATA[nl]]></language>
    <scale_id><![CDATA[0]]></scale_id>
    <same_default><![CDATA[0]]></same_default>
   </row>
   <row>
    <qid><![CDATA[9842]]></qid>
    <parent_qid><![CDATA[9841]]></parent_qid>
    <sid><![CDATA[71377]]></sid>
    <gid><![CDATA[360]]></gid>
    <type><![CDATA[T]]></type>
    <title><![CDATA[1]]></title>
    <question><![CDATA[]]></question>
    <preg><![CDATA[]]></preg>
    <help><![CDATA[]]></help>
    <other><![CDATA[N]]></other>
    <mandatory><![CDATA[]]></mandatory>
    <question_order><![CDATA[1]]></question_order>
    <language><![CDATA[en]]></language>
    <scale_id><![CDATA[0]]></scale_id>
    <same_default><![CDATA[0]]></same_default>
   </row>
   <row>
    <qid><![CDATA[9842]]></qid>
    <parent_qid><![CDATA[9841]]></parent_qid>
    <sid><![CDATA[71377]]></sid>
    <gid><![CDATA[360]]></gid>
    <type><![CDATA[T]]></type>
    <title><![CDATA[1]]></title>
    <question><![CDATA[]]></question>
    <preg><![CDATA[]]></preg>
    <help><![CDATA[]]></help>
    <other><![CDATA[N]]></other>
    <mandatory><![CDATA[]]></mandatory>
    <question_order><![CDATA[1]]></question_order>
    <language><![CDATA[nl]]></language>
    <scale_id><![CDATA[0]]></scale_id>
    <same_default><![CDATA[0]]></same_default>
   </row>
   <row>
    <qid><![CDATA[9844]]></qid>
    <parent_qid><![CDATA[9843]]></parent_qid>
    <sid><![CDATA[71377]]></sid>
    <gid><![CDATA[361]]></gid>
    <type><![CDATA[T]]></type>
    <title><![CDATA[1]]></title>
    <question><![CDATA[]]></question>
    <preg><![CDATA[]]></preg>
    <help><![CDATA[]]></help>
    <other><![CDATA[N]]></other>
    <mandatory><![CDATA[]]></mandatory>
    <question_order><![CDATA[2]]></question_order>
    <language><![CDATA[en]]></language>
    <scale_id><![CDATA[0]]></scale_id>
    <same_default><![CDATA[0]]></same_default>
   </row>
   <row>
    <qid><![CDATA[9844]]></qid>
    <parent_qid><![CDATA[9843]]></parent_qid>
    <sid><![CDATA[71377]]></sid>
    <gid><![CDATA[361]]></gid>
    <type><![CDATA[T]]></type>
    <title><![CDATA[1]]></title>
    <question><![CDATA[]]></question>
    <preg><![CDATA[]]></preg>
    <help><![CDATA[]]></help>
    <other><![CDATA[N]]></other>
    <mandatory><![CDATA[]]></mandatory>
    <question_order><![CDATA[2]]></question_order>
    <language><![CDATA[nl]]></language>
    <scale_id><![CDATA[0]]></scale_id>
    <same_default><![CDATA[0]]></same_default>
   </row>
   <row>
    <qid><![CDATA[9846]]></qid>
    <parent_qid><![CDATA[9845]]></parent_qid>
    <sid><![CDATA[71377]]></sid>
    <gid><![CDATA[361]]></gid>
    <type><![CDATA[T]]></type>
    <title><![CDATA[1]]></title>
    <question><![CDATA[]]></question>
    <preg><![CDATA[]]></preg>
    <help><![CDATA[]]></help>
    <other><![CDATA[N]]></other>
    <mandatory><![CDATA[]]></mandatory>
    <question_order><![CDATA[1]]></question_order>
    <language><![CDATA[en]]></language>
    <scale_id><![CDATA[0]]></scale_id>
    <same_default><![CDATA[0]]></same_default>
   </row>
   <row>
    <qid><![CDATA[9846]]></qid>
    <parent_qid><![CDATA[9845]]></parent_qid>
    <sid><![CDATA[71377]]></sid>
    <gid><![CDATA[361]]></gid>
    <type><![CDATA[T]]></type>
    <title><![CDATA[1]]></title>
    <question><![CDATA[]]></question>
    <preg><![CDATA[]]></preg>
    <help><![CDATA[]]></help>
    <other><![CDATA[N]]></other>
    <mandatory><![CDATA[]]></mandatory>
    <question_order><![CDATA[1]]></question_order>
    <language><![CDATA[nl]]></language>
    <scale_id><![CDATA[0]]></scale_id>
    <same_default><![CDATA[0]]></same_default>
   </row>
   <row>
    <qid><![CDATA[9848]]></qid>
    <parent_qid><![CDATA[9847]]></parent_qid>
    <sid><![CDATA[71377]]></sid>
    <gid><![CDATA[362]]></gid>
    <type><![CDATA[T]]></type>
    <title><![CDATA[1]]></title>
    <question><![CDATA[]]></question>
    <preg><![CDATA[]]></preg>
    <help><![CDATA[]]></help>
    <other><![CDATA[N]]></other>
    <mandatory><![CDATA[]]></mandatory>
    <question_order><![CDATA[2]]></question_order>
    <language><![CDATA[en]]></language>
    <scale_id><![CDATA[0]]></scale_id>
    <same_default><![CDATA[0]]></same_default>
   </row>
   <row>
    <qid><![CDATA[9848]]></qid>
    <parent_qid><![CDATA[9847]]></parent_qid>
    <sid><![CDATA[71377]]></sid>
    <gid><![CDATA[362]]></gid>
    <type><![CDATA[T]]></type>
    <title><![CDATA[1]]></title>
    <question><![CDATA[]]></question>
    <preg><![CDATA[]]></preg>
    <help><![CDATA[]]></help>
    <other><![CDATA[N]]></other>
    <mandatory><![CDATA[]]></mandatory>
    <question_order><![CDATA[2]]></question_order>
    <language><![CDATA[nl]]></language>
    <scale_id><![CDATA[0]]></scale_id>
    <same_default><![CDATA[0]]></same_default>
   </row>
   <row>
    <qid><![CDATA[9850]]></qid>
    <parent_qid><![CDATA[9849]]></parent_qid>
    <sid><![CDATA[71377]]></sid>
    <gid><![CDATA[362]]></gid>
    <type><![CDATA[T]]></type>
    <title><![CDATA[1]]></title>
    <question><![CDATA[]]></question>
    <preg><![CDATA[]]></preg>
    <help><![CDATA[]]></help>
    <other><![CDATA[N]]></other>
    <mandatory><![CDATA[]]></mandatory>
    <question_order><![CDATA[1]]></question_order>
    <language><![CDATA[nl]]></language>
    <scale_id><![CDATA[0]]></scale_id>
    <same_default><![CDATA[0]]></same_default>
   </row>
   <row>
    <qid><![CDATA[9850]]></qid>
    <parent_qid><![CDATA[9849]]></parent_qid>
    <sid><![CDATA[71377]]></sid>
    <gid><![CDATA[362]]></gid>
    <type><![CDATA[T]]></type>
    <title><![CDATA[1]]></title>
    <question><![CDATA[]]></question>
    <preg><![CDATA[]]></preg>
    <help><![CDATA[]]></help>
    <other><![CDATA[N]]></other>
    <mandatory><![CDATA[]]></mandatory>
    <question_order><![CDATA[1]]></question_order>
    <language><![CDATA[en]]></language>
    <scale_id><![CDATA[0]]></scale_id>
    <same_default><![CDATA[0]]></same_default>
   </row>
   <row>
    <qid><![CDATA[9852]]></qid>
    <parent_qid><![CDATA[9851]]></parent_qid>
    <sid><![CDATA[71377]]></sid>
    <gid><![CDATA[363]]></gid>
    <type><![CDATA[T]]></type>
    <title><![CDATA[1]]></title>
    <question><![CDATA[]]></question>
    <preg><![CDATA[]]></preg>
    <help><![CDATA[]]></help>
    <other><![CDATA[N]]></other>
    <mandatory><![CDATA[]]></mandatory>
    <question_order><![CDATA[2]]></question_order>
    <language><![CDATA[en]]></language>
    <scale_id><![CDATA[0]]></scale_id>
    <same_default><![CDATA[0]]></same_default>
   </row>
   <row>
    <qid><![CDATA[9852]]></qid>
    <parent_qid><![CDATA[9851]]></parent_qid>
    <sid><![CDATA[71377]]></sid>
    <gid><![CDATA[363]]></gid>
    <type><![CDATA[T]]></type>
    <title><![CDATA[1]]></title>
    <question><![CDATA[]]></question>
    <preg><![CDATA[]]></preg>
    <help><![CDATA[]]></help>
    <other><![CDATA[N]]></other>
    <mandatory><![CDATA[]]></mandatory>
    <question_order><![CDATA[2]]></question_order>
    <language><![CDATA[nl]]></language>
    <scale_id><![CDATA[0]]></scale_id>
    <same_default><![CDATA[0]]></same_default>
   </row>
   <row>
    <qid><![CDATA[9854]]></qid>
    <parent_qid><![CDATA[9853]]></parent_qid>
    <sid><![CDATA[71377]]></sid>
    <gid><![CDATA[363]]></gid>
    <type><![CDATA[T]]></type>
    <title><![CDATA[1]]></title>
    <question><![CDATA[]]></question>
    <preg><![CDATA[]]></preg>
    <help><![CDATA[]]></help>
    <other><![CDATA[N]]></other>
    <mandatory><![CDATA[]]></mandatory>
    <question_order><![CDATA[1]]></question_order>
    <language><![CDATA[en]]></language>
    <scale_id><![CDATA[0]]></scale_id>
    <same_default><![CDATA[0]]></same_default>
   </row>
   <row>
    <qid><![CDATA[9854]]></qid>
    <parent_qid><![CDATA[9853]]></parent_qid>
    <sid><![CDATA[71377]]></sid>
    <gid><![CDATA[363]]></gid>
    <type><![CDATA[T]]></type>
    <title><![CDATA[1]]></title>
    <question><![CDATA[]]></question>
    <preg><![CDATA[]]></preg>
    <help><![CDATA[]]></help>
    <other><![CDATA[N]]></other>
    <mandatory><![CDATA[]]></mandatory>
    <question_order><![CDATA[1]]></question_order>
    <language><![CDATA[nl]]></language>
    <scale_id><![CDATA[0]]></scale_id>
    <same_default><![CDATA[0]]></same_default>
   </row>
   <row>
    <qid><![CDATA[9857]]></qid>
    <parent_qid><![CDATA[9856]]></parent_qid>
    <sid><![CDATA[71377]]></sid>
    <gid><![CDATA[364]]></gid>
    <type><![CDATA[T]]></type>
    <title><![CDATA[1]]></title>
    <question><![CDATA[]]></question>
    <preg><![CDATA[]]></preg>
    <help><![CDATA[]]></help>
    <other><![CDATA[N]]></other>
    <mandatory><![CDATA[]]></mandatory>
    <question_order><![CDATA[1]]></question_order>
    <language><![CDATA[nl]]></language>
    <scale_id><![CDATA[0]]></scale_id>
    <same_default><![CDATA[0]]></same_default>
   </row>
   <row>
    <qid><![CDATA[9857]]></qid>
    <parent_qid><![CDATA[9856]]></parent_qid>
    <sid><![CDATA[71377]]></sid>
    <gid><![CDATA[364]]></gid>
    <type><![CDATA[T]]></type>
    <title><![CDATA[1]]></title>
    <question><![CDATA[]]></question>
    <preg><![CDATA[]]></preg>
    <help><![CDATA[]]></help>
    <other><![CDATA[N]]></other>
    <mandatory><![CDATA[]]></mandatory>
    <question_order><![CDATA[1]]></question_order>
    <language><![CDATA[en]]></language>
    <scale_id><![CDATA[0]]></scale_id>
    <same_default><![CDATA[0]]></same_default>
   </row>
   <row>
    <qid><![CDATA[9868]]></qid>
    <parent_qid><![CDATA[9867]]></parent_qid>
    <sid><![CDATA[71377]]></sid>
    <gid><![CDATA[364]]></gid>
    <type><![CDATA[T]]></type>
    <title><![CDATA[1]]></title>
    <question><![CDATA[]]></question>
    <preg><![CDATA[]]></preg>
    <help><![CDATA[]]></help>
    <other><![CDATA[N]]></other>
    <mandatory><![CDATA[]]></mandatory>
    <question_order><![CDATA[1]]></question_order>
    <language><![CDATA[nl]]></language>
    <scale_id><![CDATA[0]]></scale_id>
    <same_default><![CDATA[0]]></same_default>
   </row>
   <row>
    <qid><![CDATA[9868]]></qid>
    <parent_qid><![CDATA[9867]]></parent_qid>
    <sid><![CDATA[71377]]></sid>
    <gid><![CDATA[364]]></gid>
    <type><![CDATA[T]]></type>
    <title><![CDATA[1]]></title>
    <question><![CDATA[]]></question>
    <preg><![CDATA[]]></preg>
    <help><![CDATA[]]></help>
    <other><![CDATA[N]]></other>
    <mandatory><![CDATA[]]></mandatory>
    <question_order><![CDATA[1]]></question_order>
    <language><![CDATA[en]]></language>
    <scale_id><![CDATA[0]]></scale_id>
    <same_default><![CDATA[0]]></same_default>
   </row>
   <row>
    <qid><![CDATA[9877]]></qid>
    <parent_qid><![CDATA[9876]]></parent_qid>
    <sid><![CDATA[71377]]></sid>
    <gid><![CDATA[368]]></gid>
    <type><![CDATA[T]]></type>
    <title><![CDATA[1]]></title>
    <question><![CDATA[]]></question>
    <preg><![CDATA[]]></preg>
    <help><![CDATA[]]></help>
    <other><![CDATA[N]]></other>
    <mandatory><![CDATA[]]></mandatory>
    <question_order><![CDATA[1]]></question_order>
    <language><![CDATA[nl]]></language>
    <scale_id><![CDATA[0]]></scale_id>
    <same_default><![CDATA[0]]></same_default>
   </row>
   <row>
    <qid><![CDATA[9877]]></qid>
    <parent_qid><![CDATA[9876]]></parent_qid>
    <sid><![CDATA[71377]]></sid>
    <gid><![CDATA[368]]></gid>
    <type><![CDATA[T]]></type>
    <title><![CDATA[1]]></title>
    <question><![CDATA[]]></question>
    <preg><![CDATA[]]></preg>
    <help><![CDATA[]]></help>
    <other><![CDATA[N]]></other>
    <mandatory><![CDATA[]]></mandatory>
    <question_order><![CDATA[1]]></question_order>
    <language><![CDATA[en]]></language>
    <scale_id><![CDATA[0]]></scale_id>
    <same_default><![CDATA[0]]></same_default>
   </row>
   <row>
    <qid><![CDATA[9879]]></qid>
    <parent_qid><![CDATA[9878]]></parent_qid>
    <sid><![CDATA[71377]]></sid>
    <gid><![CDATA[368]]></gid>
    <type><![CDATA[T]]></type>
    <title><![CDATA[1]]></title>
    <question><![CDATA[]]></question>
    <preg><![CDATA[]]></preg>
    <help><![CDATA[]]></help>
    <other><![CDATA[N]]></other>
    <mandatory><![CDATA[]]></mandatory>
    <question_order><![CDATA[2]]></question_order>
    <language><![CDATA[nl]]></language>
    <scale_id><![CDATA[0]]></scale_id>
    <same_default><![CDATA[0]]></same_default>
   </row>
   <row>
    <qid><![CDATA[9879]]></qid>
    <parent_qid><![CDATA[9878]]></parent_qid>
    <sid><![CDATA[71377]]></sid>
    <gid><![CDATA[368]]></gid>
    <type><![CDATA[T]]></type>
    <title><![CDATA[1]]></title>
    <question><![CDATA[]]></question>
    <preg><![CDATA[]]></preg>
    <help><![CDATA[]]></help>
    <other><![CDATA[N]]></other>
    <mandatory><![CDATA[]]></mandatory>
    <question_order><![CDATA[2]]></question_order>
    <language><![CDATA[en]]></language>
    <scale_id><![CDATA[0]]></scale_id>
    <same_default><![CDATA[0]]></same_default>
   </row>
   <row>
    <qid><![CDATA[9881]]></qid>
    <parent_qid><![CDATA[9880]]></parent_qid>
    <sid><![CDATA[71377]]></sid>
    <gid><![CDATA[369]]></gid>
    <type><![CDATA[T]]></type>
    <title><![CDATA[1]]></title>
    <question><![CDATA[]]></question>
    <preg><![CDATA[]]></preg>
    <help><![CDATA[]]></help>
    <other><![CDATA[N]]></other>
    <mandatory><![CDATA[]]></mandatory>
    <question_order><![CDATA[1]]></question_order>
    <language><![CDATA[nl]]></language>
    <scale_id><![CDATA[0]]></scale_id>
    <same_default><![CDATA[0]]></same_default>
   </row>
   <row>
    <qid><![CDATA[9881]]></qid>
    <parent_qid><![CDATA[9880]]></parent_qid>
    <sid><![CDATA[71377]]></sid>
    <gid><![CDATA[369]]></gid>
    <type><![CDATA[T]]></type>
    <title><![CDATA[1]]></title>
    <question><![CDATA[]]></question>
    <preg><![CDATA[]]></preg>
    <help><![CDATA[]]></help>
    <other><![CDATA[N]]></other>
    <mandatory><![CDATA[]]></mandatory>
    <question_order><![CDATA[1]]></question_order>
    <language><![CDATA[en]]></language>
    <scale_id><![CDATA[0]]></scale_id>
    <same_default><![CDATA[0]]></same_default>
   </row>
   <row>
    <qid><![CDATA[9883]]></qid>
    <parent_qid><![CDATA[9882]]></parent_qid>
    <sid><![CDATA[71377]]></sid>
    <gid><![CDATA[369]]></gid>
    <type><![CDATA[T]]></type>
    <title><![CDATA[1]]></title>
    <question><![CDATA[]]></question>
    <preg><![CDATA[]]></preg>
    <help><![CDATA[]]></help>
    <other><![CDATA[N]]></other>
    <mandatory><![CDATA[]]></mandatory>
    <question_order><![CDATA[2]]></question_order>
    <language><![CDATA[nl]]></language>
    <scale_id><![CDATA[0]]></scale_id>
    <same_default><![CDATA[0]]></same_default>
   </row>
   <row>
    <qid><![CDATA[9883]]></qid>
    <parent_qid><![CDATA[9882]]></parent_qid>
    <sid><![CDATA[71377]]></sid>
    <gid><![CDATA[369]]></gid>
    <type><![CDATA[T]]></type>
    <title><![CDATA[1]]></title>
    <question><![CDATA[]]></question>
    <preg><![CDATA[]]></preg>
    <help><![CDATA[]]></help>
    <other><![CDATA[N]]></other>
    <mandatory><![CDATA[]]></mandatory>
    <question_order><![CDATA[2]]></question_order>
    <language><![CDATA[en]]></language>
    <scale_id><![CDATA[0]]></scale_id>
    <same_default><![CDATA[0]]></same_default>
   </row>
   <row>
    <qid><![CDATA[9885]]></qid>
    <parent_qid><![CDATA[9884]]></parent_qid>
    <sid><![CDATA[71377]]></sid>
    <gid><![CDATA[370]]></gid>
    <type><![CDATA[T]]></type>
    <title><![CDATA[1]]></title>
    <question><![CDATA[]]></question>
    <preg><![CDATA[]]></preg>
    <help><![CDATA[]]></help>
    <other><![CDATA[N]]></other>
    <mandatory><![CDATA[]]></mandatory>
    <question_order><![CDATA[1]]></question_order>
    <language><![CDATA[nl]]></language>
    <scale_id><![CDATA[0]]></scale_id>
    <same_default><![CDATA[0]]></same_default>
   </row>
   <row>
    <qid><![CDATA[9885]]></qid>
    <parent_qid><![CDATA[9884]]></parent_qid>
    <sid><![CDATA[71377]]></sid>
    <gid><![CDATA[370]]></gid>
    <type><![CDATA[T]]></type>
    <title><![CDATA[1]]></title>
    <question><![CDATA[]]></question>
    <preg><![CDATA[]]></preg>
    <help><![CDATA[]]></help>
    <other><![CDATA[N]]></other>
    <mandatory><![CDATA[]]></mandatory>
    <question_order><![CDATA[1]]></question_order>
    <language><![CDATA[en]]></language>
    <scale_id><![CDATA[0]]></scale_id>
    <same_default><![CDATA[0]]></same_default>
   </row>
   <row>
    <qid><![CDATA[9887]]></qid>
    <parent_qid><![CDATA[9886]]></parent_qid>
    <sid><![CDATA[71377]]></sid>
    <gid><![CDATA[370]]></gid>
    <type><![CDATA[T]]></type>
    <title><![CDATA[1]]></title>
    <question><![CDATA[]]></question>
    <preg><![CDATA[]]></preg>
    <help><![CDATA[]]></help>
    <other><![CDATA[N]]></other>
    <mandatory><![CDATA[]]></mandatory>
    <question_order><![CDATA[2]]></question_order>
    <language><![CDATA[nl]]></language>
    <scale_id><![CDATA[0]]></scale_id>
    <same_default><![CDATA[0]]></same_default>
   </row>
   <row>
    <qid><![CDATA[9887]]></qid>
    <parent_qid><![CDATA[9886]]></parent_qid>
    <sid><![CDATA[71377]]></sid>
    <gid><![CDATA[370]]></gid>
    <type><![CDATA[T]]></type>
    <title><![CDATA[1]]></title>
    <question><![CDATA[]]></question>
    <preg><![CDATA[]]></preg>
    <help><![CDATA[]]></help>
    <other><![CDATA[N]]></other>
    <mandatory><![CDATA[]]></mandatory>
    <question_order><![CDATA[2]]></question_order>
    <language><![CDATA[en]]></language>
    <scale_id><![CDATA[0]]></scale_id>
    <same_default><![CDATA[0]]></same_default>
   </row>
   <row>
    <qid><![CDATA[9889]]></qid>
    <parent_qid><![CDATA[9888]]></parent_qid>
    <sid><![CDATA[71377]]></sid>
    <gid><![CDATA[371]]></gid>
    <type><![CDATA[T]]></type>
    <title><![CDATA[1]]></title>
    <question><![CDATA[]]></question>
    <preg><![CDATA[]]></preg>
    <help><![CDATA[]]></help>
    <other><![CDATA[N]]></other>
    <mandatory><![CDATA[]]></mandatory>
    <question_order><![CDATA[2]]></question_order>
    <language><![CDATA[en]]></language>
    <scale_id><![CDATA[0]]></scale_id>
    <same_default><![CDATA[0]]></same_default>
   </row>
   <row>
    <qid><![CDATA[9889]]></qid>
    <parent_qid><![CDATA[9888]]></parent_qid>
    <sid><![CDATA[71377]]></sid>
    <gid><![CDATA[371]]></gid>
    <type><![CDATA[T]]></type>
    <title><![CDATA[1]]></title>
    <question><![CDATA[]]></question>
    <preg><![CDATA[]]></preg>
    <help><![CDATA[]]></help>
    <other><![CDATA[N]]></other>
    <mandatory><![CDATA[]]></mandatory>
    <question_order><![CDATA[2]]></question_order>
    <language><![CDATA[nl]]></language>
    <scale_id><![CDATA[0]]></scale_id>
    <same_default><![CDATA[0]]></same_default>
   </row>
   <row>
    <qid><![CDATA[9891]]></qid>
    <parent_qid><![CDATA[9890]]></parent_qid>
    <sid><![CDATA[71377]]></sid>
    <gid><![CDATA[371]]></gid>
    <type><![CDATA[T]]></type>
    <title><![CDATA[1]]></title>
    <question><![CDATA[]]></question>
    <preg><![CDATA[]]></preg>
    <help><![CDATA[]]></help>
    <other><![CDATA[N]]></other>
    <mandatory><![CDATA[]]></mandatory>
    <question_order><![CDATA[1]]></question_order>
    <language><![CDATA[en]]></language>
    <scale_id><![CDATA[0]]></scale_id>
    <same_default><![CDATA[0]]></same_default>
   </row>
   <row>
    <qid><![CDATA[9891]]></qid>
    <parent_qid><![CDATA[9890]]></parent_qid>
    <sid><![CDATA[71377]]></sid>
    <gid><![CDATA[371]]></gid>
    <type><![CDATA[T]]></type>
    <title><![CDATA[1]]></title>
    <question><![CDATA[]]></question>
    <preg><![CDATA[]]></preg>
    <help><![CDATA[]]></help>
    <other><![CDATA[N]]></other>
    <mandatory><![CDATA[]]></mandatory>
    <question_order><![CDATA[1]]></question_order>
    <language><![CDATA[nl]]></language>
    <scale_id><![CDATA[0]]></scale_id>
    <same_default><![CDATA[0]]></same_default>
   </row>
   <row>
    <qid><![CDATA[9893]]></qid>
    <parent_qid><![CDATA[9892]]></parent_qid>
    <sid><![CDATA[71377]]></sid>
    <gid><![CDATA[372]]></gid>
    <type><![CDATA[T]]></type>
    <title><![CDATA[1]]></title>
    <question><![CDATA[]]></question>
    <preg><![CDATA[]]></preg>
    <help><![CDATA[]]></help>
    <other><![CDATA[N]]></other>
    <mandatory><![CDATA[]]></mandatory>
    <question_order><![CDATA[2]]></question_order>
    <language><![CDATA[en]]></language>
    <scale_id><![CDATA[0]]></scale_id>
    <same_default><![CDATA[0]]></same_default>
   </row>
   <row>
    <qid><![CDATA[9893]]></qid>
    <parent_qid><![CDATA[9892]]></parent_qid>
    <sid><![CDATA[71377]]></sid>
    <gid><![CDATA[372]]></gid>
    <type><![CDATA[T]]></type>
    <title><![CDATA[1]]></title>
    <question><![CDATA[]]></question>
    <preg><![CDATA[]]></preg>
    <help><![CDATA[]]></help>
    <other><![CDATA[N]]></other>
    <mandatory><![CDATA[]]></mandatory>
    <question_order><![CDATA[2]]></question_order>
    <language><![CDATA[nl]]></language>
    <scale_id><![CDATA[0]]></scale_id>
    <same_default><![CDATA[0]]></same_default>
   </row>
   <row>
    <qid><![CDATA[9895]]></qid>
    <parent_qid><![CDATA[9894]]></parent_qid>
    <sid><![CDATA[71377]]></sid>
    <gid><![CDATA[372]]></gid>
    <type><![CDATA[T]]></type>
    <title><![CDATA[1]]></title>
    <question><![CDATA[]]></question>
    <preg><![CDATA[]]></preg>
    <help><![CDATA[]]></help>
    <other><![CDATA[N]]></other>
    <mandatory><![CDATA[]]></mandatory>
    <question_order><![CDATA[1]]></question_order>
    <language><![CDATA[en]]></language>
    <scale_id><![CDATA[0]]></scale_id>
    <same_default><![CDATA[0]]></same_default>
   </row>
   <row>
    <qid><![CDATA[9895]]></qid>
    <parent_qid><![CDATA[9894]]></parent_qid>
    <sid><![CDATA[71377]]></sid>
    <gid><![CDATA[372]]></gid>
    <type><![CDATA[T]]></type>
    <title><![CDATA[1]]></title>
    <question><![CDATA[]]></question>
    <preg><![CDATA[]]></preg>
    <help><![CDATA[]]></help>
    <other><![CDATA[N]]></other>
    <mandatory><![CDATA[]]></mandatory>
    <question_order><![CDATA[1]]></question_order>
    <language><![CDATA[nl]]></language>
    <scale_id><![CDATA[0]]></scale_id>
    <same_default><![CDATA[0]]></same_default>
   </row>
   <row>
    <qid><![CDATA[9902]]></qid>
    <parent_qid><![CDATA[9901]]></parent_qid>
    <sid><![CDATA[71377]]></sid>
    <gid><![CDATA[373]]></gid>
    <type><![CDATA[T]]></type>
    <title><![CDATA[1]]></title>
    <question><![CDATA[]]></question>
    <preg><![CDATA[]]></preg>
    <help><![CDATA[]]></help>
    <other><![CDATA[N]]></other>
    <mandatory><![CDATA[]]></mandatory>
    <question_order><![CDATA[1]]></question_order>
    <language><![CDATA[en]]></language>
    <scale_id><![CDATA[0]]></scale_id>
    <same_default><![CDATA[0]]></same_default>
   </row>
   <row>
    <qid><![CDATA[9902]]></qid>
    <parent_qid><![CDATA[9901]]></parent_qid>
    <sid><![CDATA[71377]]></sid>
    <gid><![CDATA[373]]></gid>
    <type><![CDATA[T]]></type>
    <title><![CDATA[1]]></title>
    <question><![CDATA[]]></question>
    <preg><![CDATA[]]></preg>
    <help><![CDATA[]]></help>
    <other><![CDATA[N]]></other>
    <mandatory><![CDATA[]]></mandatory>
    <question_order><![CDATA[1]]></question_order>
    <language><![CDATA[nl]]></language>
    <scale_id><![CDATA[0]]></scale_id>
    <same_default><![CDATA[0]]></same_default>
   </row>
   <row>
    <qid><![CDATA[9904]]></qid>
    <parent_qid><![CDATA[9903]]></parent_qid>
    <sid><![CDATA[71377]]></sid>
    <gid><![CDATA[373]]></gid>
    <type><![CDATA[T]]></type>
    <title><![CDATA[1]]></title>
    <question><![CDATA[]]></question>
    <preg><![CDATA[]]></preg>
    <help><![CDATA[]]></help>
    <other><![CDATA[N]]></other>
    <mandatory><![CDATA[]]></mandatory>
    <question_order><![CDATA[1]]></question_order>
    <language><![CDATA[en]]></language>
    <scale_id><![CDATA[0]]></scale_id>
    <same_default><![CDATA[0]]></same_default>
   </row>
   <row>
    <qid><![CDATA[9904]]></qid>
    <parent_qid><![CDATA[9903]]></parent_qid>
    <sid><![CDATA[71377]]></sid>
    <gid><![CDATA[373]]></gid>
    <type><![CDATA[T]]></type>
    <title><![CDATA[1]]></title>
    <question><![CDATA[]]></question>
    <preg><![CDATA[]]></preg>
    <help><![CDATA[]]></help>
    <other><![CDATA[N]]></other>
    <mandatory><![CDATA[]]></mandatory>
    <question_order><![CDATA[1]]></question_order>
    <language><![CDATA[nl]]></language>
    <scale_id><![CDATA[0]]></scale_id>
    <same_default><![CDATA[0]]></same_default>
   </row>
   <row>
    <qid><![CDATA[9907]]></qid>
    <parent_qid><![CDATA[9906]]></parent_qid>
    <sid><![CDATA[71377]]></sid>
    <gid><![CDATA[374]]></gid>
    <type><![CDATA[T]]></type>
    <title><![CDATA[SQ001]]></title>
    <question><![CDATA[]]></question>
    <preg><![CDATA[]]></preg>
    <help><![CDATA[]]></help>
    <other><![CDATA[N]]></other>
    <mandatory><![CDATA[]]></mandatory>
    <question_order><![CDATA[2]]></question_order>
    <language><![CDATA[en]]></language>
    <scale_id><![CDATA[0]]></scale_id>
    <same_default><![CDATA[0]]></same_default>
   </row>
   <row>
    <qid><![CDATA[9907]]></qid>
    <parent_qid><![CDATA[9906]]></parent_qid>
    <sid><![CDATA[71377]]></sid>
    <gid><![CDATA[374]]></gid>
    <type><![CDATA[T]]></type>
    <title><![CDATA[SQ001]]></title>
    <question><![CDATA[]]></question>
    <preg><![CDATA[]]></preg>
    <help><![CDATA[]]></help>
    <other><![CDATA[N]]></other>
    <mandatory><![CDATA[]]></mandatory>
    <question_order><![CDATA[2]]></question_order>
    <language><![CDATA[nl]]></language>
    <scale_id><![CDATA[0]]></scale_id>
    <same_default><![CDATA[0]]></same_default>
   </row>
   <row>
    <qid><![CDATA[9909]]></qid>
    <parent_qid><![CDATA[9908]]></parent_qid>
    <sid><![CDATA[71377]]></sid>
    <gid><![CDATA[374]]></gid>
    <type><![CDATA[T]]></type>
    <title><![CDATA[SQ001]]></title>
    <question><![CDATA[]]></question>
    <preg><![CDATA[]]></preg>
    <help><![CDATA[]]></help>
    <other><![CDATA[N]]></other>
    <mandatory><![CDATA[]]></mandatory>
    <question_order><![CDATA[1]]></question_order>
    <language><![CDATA[en]]></language>
    <scale_id><![CDATA[0]]></scale_id>
    <same_default><![CDATA[0]]></same_default>
   </row>
   <row>
    <qid><![CDATA[9909]]></qid>
    <parent_qid><![CDATA[9908]]></parent_qid>
    <sid><![CDATA[71377]]></sid>
    <gid><![CDATA[374]]></gid>
    <type><![CDATA[T]]></type>
    <title><![CDATA[SQ001]]></title>
    <question><![CDATA[]]></question>
    <preg><![CDATA[]]></preg>
    <help><![CDATA[]]></help>
    <other><![CDATA[N]]></other>
    <mandatory><![CDATA[]]></mandatory>
    <question_order><![CDATA[1]]></question_order>
    <language><![CDATA[nl]]></language>
    <scale_id><![CDATA[0]]></scale_id>
    <same_default><![CDATA[0]]></same_default>
   </row>
   <row>
    <qid><![CDATA[9911]]></qid>
    <parent_qid><![CDATA[9910]]></parent_qid>
    <sid><![CDATA[71377]]></sid>
    <gid><![CDATA[375]]></gid>
    <type><![CDATA[T]]></type>
    <title><![CDATA[SQ001]]></title>
    <question><![CDATA[]]></question>
    <preg><![CDATA[]]></preg>
    <help><![CDATA[]]></help>
    <other><![CDATA[N]]></other>
    <mandatory><![CDATA[]]></mandatory>
    <question_order><![CDATA[1]]></question_order>
    <language><![CDATA[en]]></language>
    <scale_id><![CDATA[0]]></scale_id>
    <same_default><![CDATA[0]]></same_default>
   </row>
   <row>
    <qid><![CDATA[9911]]></qid>
    <parent_qid><![CDATA[9910]]></parent_qid>
    <sid><![CDATA[71377]]></sid>
    <gid><![CDATA[375]]></gid>
    <type><![CDATA[T]]></type>
    <title><![CDATA[SQ001]]></title>
    <question><![CDATA[]]></question>
    <preg><![CDATA[]]></preg>
    <help><![CDATA[]]></help>
    <other><![CDATA[N]]></other>
    <mandatory><![CDATA[]]></mandatory>
    <question_order><![CDATA[1]]></question_order>
    <language><![CDATA[nl]]></language>
    <scale_id><![CDATA[0]]></scale_id>
    <same_default><![CDATA[0]]></same_default>
   </row>
   <row>
    <qid><![CDATA[9915]]></qid>
    <parent_qid><![CDATA[9914]]></parent_qid>
    <sid><![CDATA[71377]]></sid>
    <gid><![CDATA[376]]></gid>
    <type><![CDATA[T]]></type>
    <title><![CDATA[SQ001]]></title>
    <question><![CDATA[]]></question>
    <preg><![CDATA[]]></preg>
    <help><![CDATA[]]></help>
    <other><![CDATA[N]]></other>
    <mandatory><![CDATA[]]></mandatory>
    <question_order><![CDATA[2]]></question_order>
    <language><![CDATA[en]]></language>
    <scale_id><![CDATA[0]]></scale_id>
    <same_default><![CDATA[0]]></same_default>
   </row>
   <row>
    <qid><![CDATA[9915]]></qid>
    <parent_qid><![CDATA[9914]]></parent_qid>
    <sid><![CDATA[71377]]></sid>
    <gid><![CDATA[376]]></gid>
    <type><![CDATA[T]]></type>
    <title><![CDATA[SQ001]]></title>
    <question><![CDATA[]]></question>
    <preg><![CDATA[]]></preg>
    <help><![CDATA[]]></help>
    <other><![CDATA[N]]></other>
    <mandatory><![CDATA[]]></mandatory>
    <question_order><![CDATA[2]]></question_order>
    <language><![CDATA[nl]]></language>
    <scale_id><![CDATA[0]]></scale_id>
    <same_default><![CDATA[0]]></same_default>
   </row>
   <row>
    <qid><![CDATA[9917]]></qid>
    <parent_qid><![CDATA[9916]]></parent_qid>
    <sid><![CDATA[71377]]></sid>
    <gid><![CDATA[376]]></gid>
    <type><![CDATA[T]]></type>
    <title><![CDATA[SQ001]]></title>
    <question><![CDATA[]]></question>
    <preg><![CDATA[]]></preg>
    <help><![CDATA[]]></help>
    <other><![CDATA[N]]></other>
    <mandatory><![CDATA[]]></mandatory>
    <question_order><![CDATA[1]]></question_order>
    <language><![CDATA[en]]></language>
    <scale_id><![CDATA[0]]></scale_id>
    <same_default><![CDATA[0]]></same_default>
   </row>
   <row>
    <qid><![CDATA[9917]]></qid>
    <parent_qid><![CDATA[9916]]></parent_qid>
    <sid><![CDATA[71377]]></sid>
    <gid><![CDATA[376]]></gid>
    <type><![CDATA[T]]></type>
    <title><![CDATA[SQ001]]></title>
    <question><![CDATA[]]></question>
    <preg><![CDATA[]]></preg>
    <help><![CDATA[]]></help>
    <other><![CDATA[N]]></other>
    <mandatory><![CDATA[]]></mandatory>
    <question_order><![CDATA[1]]></question_order>
    <language><![CDATA[nl]]></language>
    <scale_id><![CDATA[0]]></scale_id>
    <same_default><![CDATA[0]]></same_default>
   </row>
   <row>
    <qid><![CDATA[9919]]></qid>
    <parent_qid><![CDATA[9918]]></parent_qid>
    <sid><![CDATA[71377]]></sid>
    <gid><![CDATA[377]]></gid>
    <type><![CDATA[T]]></type>
    <title><![CDATA[SQ001]]></title>
    <question><![CDATA[]]></question>
    <preg><![CDATA[]]></preg>
    <help><![CDATA[]]></help>
    <other><![CDATA[N]]></other>
    <mandatory><![CDATA[]]></mandatory>
    <question_order><![CDATA[2]]></question_order>
    <language><![CDATA[en]]></language>
    <scale_id><![CDATA[0]]></scale_id>
    <same_default><![CDATA[0]]></same_default>
   </row>
   <row>
    <qid><![CDATA[9919]]></qid>
    <parent_qid><![CDATA[9918]]></parent_qid>
    <sid><![CDATA[71377]]></sid>
    <gid><![CDATA[377]]></gid>
    <type><![CDATA[T]]></type>
    <title><![CDATA[SQ001]]></title>
    <question><![CDATA[]]></question>
    <preg><![CDATA[]]></preg>
    <help><![CDATA[]]></help>
    <other><![CDATA[N]]></other>
    <mandatory><![CDATA[]]></mandatory>
    <question_order><![CDATA[2]]></question_order>
    <language><![CDATA[nl]]></language>
    <scale_id><![CDATA[0]]></scale_id>
    <same_default><![CDATA[0]]></same_default>
   </row>
   <row>
    <qid><![CDATA[9921]]></qid>
    <parent_qid><![CDATA[9920]]></parent_qid>
    <sid><![CDATA[71377]]></sid>
    <gid><![CDATA[377]]></gid>
    <type><![CDATA[T]]></type>
    <title><![CDATA[SQ001]]></title>
    <question><![CDATA[]]></question>
    <preg><![CDATA[]]></preg>
    <help><![CDATA[]]></help>
    <other><![CDATA[N]]></other>
    <mandatory><![CDATA[]]></mandatory>
    <question_order><![CDATA[1]]></question_order>
    <language><![CDATA[en]]></language>
    <scale_id><![CDATA[0]]></scale_id>
    <same_default><![CDATA[0]]></same_default>
   </row>
   <row>
    <qid><![CDATA[9921]]></qid>
    <parent_qid><![CDATA[9920]]></parent_qid>
    <sid><![CDATA[71377]]></sid>
    <gid><![CDATA[377]]></gid>
    <type><![CDATA[T]]></type>
    <title><![CDATA[SQ001]]></title>
    <question><![CDATA[]]></question>
    <preg><![CDATA[]]></preg>
    <help><![CDATA[]]></help>
    <other><![CDATA[N]]></other>
    <mandatory><![CDATA[]]></mandatory>
    <question_order><![CDATA[1]]></question_order>
    <language><![CDATA[nl]]></language>
    <scale_id><![CDATA[0]]></scale_id>
    <same_default><![CDATA[0]]></same_default>
   </row>
   <row>
    <qid><![CDATA[9923]]></qid>
    <parent_qid><![CDATA[9922]]></parent_qid>
    <sid><![CDATA[71377]]></sid>
    <gid><![CDATA[378]]></gid>
    <type><![CDATA[T]]></type>
    <title><![CDATA[SQ001]]></title>
    <question><![CDATA[]]></question>
    <preg><![CDATA[]]></preg>
    <help><![CDATA[]]></help>
    <other><![CDATA[N]]></other>
    <mandatory><![CDATA[]]></mandatory>
    <question_order><![CDATA[2]]></question_order>
    <language><![CDATA[en]]></language>
    <scale_id><![CDATA[0]]></scale_id>
    <same_default><![CDATA[0]]></same_default>
   </row>
   <row>
    <qid><![CDATA[9923]]></qid>
    <parent_qid><![CDATA[9922]]></parent_qid>
    <sid><![CDATA[71377]]></sid>
    <gid><![CDATA[378]]></gid>
    <type><![CDATA[T]]></type>
    <title><![CDATA[SQ001]]></title>
    <question><![CDATA[]]></question>
    <preg><![CDATA[]]></preg>
    <help><![CDATA[]]></help>
    <other><![CDATA[N]]></other>
    <mandatory><![CDATA[]]></mandatory>
    <question_order><![CDATA[2]]></question_order>
    <language><![CDATA[nl]]></language>
    <scale_id><![CDATA[0]]></scale_id>
    <same_default><![CDATA[0]]></same_default>
   </row>
   <row>
    <qid><![CDATA[9925]]></qid>
    <parent_qid><![CDATA[9924]]></parent_qid>
    <sid><![CDATA[71377]]></sid>
    <gid><![CDATA[378]]></gid>
    <type><![CDATA[T]]></type>
    <title><![CDATA[SQ001]]></title>
    <question><![CDATA[]]></question>
    <preg><![CDATA[]]></preg>
    <help><![CDATA[]]></help>
    <other><![CDATA[N]]></other>
    <mandatory><![CDATA[]]></mandatory>
    <question_order><![CDATA[1]]></question_order>
    <language><![CDATA[en]]></language>
    <scale_id><![CDATA[0]]></scale_id>
    <same_default><![CDATA[0]]></same_default>
   </row>
   <row>
    <qid><![CDATA[9925]]></qid>
    <parent_qid><![CDATA[9924]]></parent_qid>
    <sid><![CDATA[71377]]></sid>
    <gid><![CDATA[378]]></gid>
    <type><![CDATA[T]]></type>
    <title><![CDATA[SQ001]]></title>
    <question><![CDATA[]]></question>
    <preg><![CDATA[]]></preg>
    <help><![CDATA[]]></help>
    <other><![CDATA[N]]></other>
    <mandatory><![CDATA[]]></mandatory>
    <question_order><![CDATA[1]]></question_order>
    <language><![CDATA[nl]]></language>
    <scale_id><![CDATA[0]]></scale_id>
    <same_default><![CDATA[0]]></same_default>
   </row>
  </rows>
 </subquestions>
 <question_attributes>
  <fields>
   <fieldname>qid</fieldname>
   <fieldname>attribute</fieldname>
   <fieldname>value</fieldname>
  </fields>
  <rows>
   <row>
    <qid><![CDATA[9775]]></qid>
    <attribute><![CDATA[answer_width]]></attribute>
    <value><![CDATA[]]></value>
   </row>
   <row>
    <qid><![CDATA[9775]]></qid>
    <attribute><![CDATA[array_filter]]></attribute>
    <value><![CDATA[]]></value>
   </row>
   <row>
    <qid><![CDATA[9775]]></qid>
    <attribute><![CDATA[array_filter_exclude]]></attribute>
    <value><![CDATA[]]></value>
   </row>
   <row>
    <qid><![CDATA[9775]]></qid>
    <attribute><![CDATA[hidden]]></attribute>
    <value><![CDATA[0]]></value>
   </row>
   <row>
    <qid><![CDATA[9775]]></qid>
    <attribute><![CDATA[page_break]]></attribute>
    <value><![CDATA[0]]></value>
   </row>
   <row>
    <qid><![CDATA[9775]]></qid>
    <attribute><![CDATA[public_statistics]]></attribute>
    <value><![CDATA[0]]></value>
   </row>
   <row>
    <qid><![CDATA[9775]]></qid>
    <attribute><![CDATA[random_order]]></attribute>
    <value><![CDATA[0]]></value>
   </row>
   <row>
    <qid><![CDATA[9775]]></qid>
    <attribute><![CDATA[scale_export]]></attribute>
    <value><![CDATA[0]]></value>
   </row>
   <row>
    <qid><![CDATA[9777]]></qid>
    <attribute><![CDATA[answer_width]]></attribute>
    <value><![CDATA[]]></value>
   </row>
   <row>
    <qid><![CDATA[9777]]></qid>
    <attribute><![CDATA[array_filter]]></attribute>
    <value><![CDATA[]]></value>
   </row>
   <row>
    <qid><![CDATA[9777]]></qid>
    <attribute><![CDATA[array_filter_exclude]]></attribute>
    <value><![CDATA[]]></value>
   </row>
   <row>
    <qid><![CDATA[9777]]></qid>
    <attribute><![CDATA[hidden]]></attribute>
    <value><![CDATA[0]]></value>
   </row>
   <row>
    <qid><![CDATA[9777]]></qid>
    <attribute><![CDATA[page_break]]></attribute>
    <value><![CDATA[0]]></value>
   </row>
   <row>
    <qid><![CDATA[9777]]></qid>
    <attribute><![CDATA[public_statistics]]></attribute>
    <value><![CDATA[0]]></value>
   </row>
   <row>
    <qid><![CDATA[9777]]></qid>
    <attribute><![CDATA[random_order]]></attribute>
    <value><![CDATA[0]]></value>
   </row>
   <row>
    <qid><![CDATA[9777]]></qid>
    <attribute><![CDATA[scale_export]]></attribute>
    <value><![CDATA[0]]></value>
   </row>
   <row>
    <qid><![CDATA[9779]]></qid>
    <attribute><![CDATA[answer_width]]></attribute>
    <value><![CDATA[]]></value>
   </row>
   <row>
    <qid><![CDATA[9779]]></qid>
    <attribute><![CDATA[array_filter]]></attribute>
    <value><![CDATA[]]></value>
   </row>
   <row>
    <qid><![CDATA[9779]]></qid>
    <attribute><![CDATA[array_filter_exclude]]></attribute>
    <value><![CDATA[]]></value>
   </row>
   <row>
    <qid><![CDATA[9779]]></qid>
    <attribute><![CDATA[hidden]]></attribute>
    <value><![CDATA[0]]></value>
   </row>
   <row>
    <qid><![CDATA[9779]]></qid>
    <attribute><![CDATA[page_break]]></attribute>
    <value><![CDATA[0]]></value>
   </row>
   <row>
    <qid><![CDATA[9779]]></qid>
    <attribute><![CDATA[public_statistics]]></attribute>
    <value><![CDATA[0]]></value>
   </row>
   <row>
    <qid><![CDATA[9779]]></qid>
    <attribute><![CDATA[random_order]]></attribute>
    <value><![CDATA[0]]></value>
   </row>
   <row>
    <qid><![CDATA[9779]]></qid>
    <attribute><![CDATA[scale_export]]></attribute>
    <value><![CDATA[0]]></value>
   </row>
   <row>
    <qid><![CDATA[9781]]></qid>
    <attribute><![CDATA[answer_width]]></attribute>
    <value><![CDATA[]]></value>
   </row>
   <row>
    <qid><![CDATA[9781]]></qid>
    <attribute><![CDATA[array_filter]]></attribute>
    <value><![CDATA[]]></value>
   </row>
   <row>
    <qid><![CDATA[9781]]></qid>
    <attribute><![CDATA[array_filter_exclude]]></attribute>
    <value><![CDATA[]]></value>
   </row>
   <row>
    <qid><![CDATA[9781]]></qid>
    <attribute><![CDATA[hidden]]></attribute>
    <value><![CDATA[0]]></value>
   </row>
   <row>
    <qid><![CDATA[9781]]></qid>
    <attribute><![CDATA[page_break]]></attribute>
    <value><![CDATA[0]]></value>
   </row>
   <row>
    <qid><![CDATA[9781]]></qid>
    <attribute><![CDATA[public_statistics]]></attribute>
    <value><![CDATA[0]]></value>
   </row>
   <row>
    <qid><![CDATA[9781]]></qid>
    <attribute><![CDATA[random_order]]></attribute>
    <value><![CDATA[0]]></value>
   </row>
   <row>
    <qid><![CDATA[9781]]></qid>
    <attribute><![CDATA[scale_export]]></attribute>
    <value><![CDATA[0]]></value>
   </row>
   <row>
    <qid><![CDATA[9783]]></qid>
    <attribute><![CDATA[hidden]]></attribute>
    <value><![CDATA[0]]></value>
   </row>
   <row>
    <qid><![CDATA[9783]]></qid>
    <attribute><![CDATA[page_break]]></attribute>
    <value><![CDATA[0]]></value>
   </row>
   <row>
    <qid><![CDATA[9783]]></qid>
    <attribute><![CDATA[time_limit]]></attribute>
    <value><![CDATA[]]></value>
   </row>
   <row>
    <qid><![CDATA[9783]]></qid>
    <attribute><![CDATA[time_limit_action]]></attribute>
    <value><![CDATA[1]]></value>
   </row>
   <row>
    <qid><![CDATA[9783]]></qid>
    <attribute><![CDATA[time_limit_countdown_message]]></attribute>
    <value><![CDATA[]]></value>
   </row>
   <row>
    <qid><![CDATA[9783]]></qid>
    <attribute><![CDATA[time_limit_disable_next]]></attribute>
    <value><![CDATA[0]]></value>
   </row>
   <row>
    <qid><![CDATA[9783]]></qid>
    <attribute><![CDATA[time_limit_disable_prev]]></attribute>
    <value><![CDATA[0]]></value>
   </row>
   <row>
    <qid><![CDATA[9783]]></qid>
    <attribute><![CDATA[time_limit_message]]></attribute>
    <value><![CDATA[]]></value>
   </row>
   <row>
    <qid><![CDATA[9783]]></qid>
    <attribute><![CDATA[time_limit_message_delay]]></attribute>
    <value><![CDATA[]]></value>
   </row>
   <row>
    <qid><![CDATA[9783]]></qid>
    <attribute><![CDATA[time_limit_message_style]]></attribute>
    <value><![CDATA[]]></value>
   </row>
   <row>
    <qid><![CDATA[9783]]></qid>
    <attribute><![CDATA[time_limit_timer_style]]></attribute>
    <value><![CDATA[]]></value>
   </row>
   <row>
    <qid><![CDATA[9783]]></qid>
    <attribute><![CDATA[time_limit_warning]]></attribute>
    <value><![CDATA[]]></value>
   </row>
   <row>
    <qid><![CDATA[9783]]></qid>
    <attribute><![CDATA[time_limit_warning_2]]></attribute>
    <value><![CDATA[]]></value>
   </row>
   <row>
    <qid><![CDATA[9783]]></qid>
    <attribute><![CDATA[time_limit_warning_2_display_time]]></attribute>
    <value><![CDATA[]]></value>
   </row>
   <row>
    <qid><![CDATA[9783]]></qid>
    <attribute><![CDATA[time_limit_warning_2_message]]></attribute>
    <value><![CDATA[]]></value>
   </row>
   <row>
    <qid><![CDATA[9783]]></qid>
    <attribute><![CDATA[time_limit_warning_2_style]]></attribute>
    <value><![CDATA[]]></value>
   </row>
   <row>
    <qid><![CDATA[9783]]></qid>
    <attribute><![CDATA[time_limit_warning_display_time]]></attribute>
    <value><![CDATA[]]></value>
   </row>
   <row>
    <qid><![CDATA[9783]]></qid>
    <attribute><![CDATA[time_limit_warning_message]]></attribute>
    <value><![CDATA[]]></value>
   </row>
   <row>
    <qid><![CDATA[9783]]></qid>
    <attribute><![CDATA[time_limit_warning_style]]></attribute>
    <value><![CDATA[]]></value>
   </row>
   <row>
    <qid><![CDATA[9827]]></qid>
    <attribute><![CDATA[answer_width]]></attribute>
    <value><![CDATA[]]></value>
   </row>
   <row>
    <qid><![CDATA[9827]]></qid>
    <attribute><![CDATA[array_filter]]></attribute>
    <value><![CDATA[]]></value>
   </row>
   <row>
    <qid><![CDATA[9827]]></qid>
    <attribute><![CDATA[array_filter_exclude]]></attribute>
    <value><![CDATA[]]></value>
   </row>
   <row>
    <qid><![CDATA[9827]]></qid>
    <attribute><![CDATA[hidden]]></attribute>
    <value><![CDATA[0]]></value>
   </row>
   <row>
    <qid><![CDATA[9827]]></qid>
    <attribute><![CDATA[page_break]]></attribute>
    <value><![CDATA[0]]></value>
   </row>
   <row>
    <qid><![CDATA[9827]]></qid>
    <attribute><![CDATA[public_statistics]]></attribute>
    <value><![CDATA[0]]></value>
   </row>
   <row>
    <qid><![CDATA[9827]]></qid>
    <attribute><![CDATA[random_order]]></attribute>
    <value><![CDATA[0]]></value>
   </row>
   <row>
    <qid><![CDATA[9827]]></qid>
    <attribute><![CDATA[scale_export]]></attribute>
    <value><![CDATA[0]]></value>
   </row>
   <row>
    <qid><![CDATA[9829]]></qid>
    <attribute><![CDATA[answer_width]]></attribute>
    <value><![CDATA[]]></value>
   </row>
   <row>
    <qid><![CDATA[9829]]></qid>
    <attribute><![CDATA[array_filter]]></attribute>
    <value><![CDATA[]]></value>
   </row>
   <row>
    <qid><![CDATA[9829]]></qid>
    <attribute><![CDATA[array_filter_exclude]]></attribute>
    <value><![CDATA[]]></value>
   </row>
   <row>
    <qid><![CDATA[9829]]></qid>
    <attribute><![CDATA[hidden]]></attribute>
    <value><![CDATA[0]]></value>
   </row>
   <row>
    <qid><![CDATA[9829]]></qid>
    <attribute><![CDATA[page_break]]></attribute>
    <value><![CDATA[0]]></value>
   </row>
   <row>
    <qid><![CDATA[9829]]></qid>
    <attribute><![CDATA[public_statistics]]></attribute>
    <value><![CDATA[0]]></value>
   </row>
   <row>
    <qid><![CDATA[9829]]></qid>
    <attribute><![CDATA[random_order]]></attribute>
    <value><![CDATA[0]]></value>
   </row>
   <row>
    <qid><![CDATA[9829]]></qid>
    <attribute><![CDATA[scale_export]]></attribute>
    <value><![CDATA[0]]></value>
   </row>
   <row>
    <qid><![CDATA[9831]]></qid>
    <attribute><![CDATA[answer_width]]></attribute>
    <value><![CDATA[]]></value>
   </row>
   <row>
    <qid><![CDATA[9831]]></qid>
    <attribute><![CDATA[array_filter]]></attribute>
    <value><![CDATA[]]></value>
   </row>
   <row>
    <qid><![CDATA[9831]]></qid>
    <attribute><![CDATA[array_filter_exclude]]></attribute>
    <value><![CDATA[]]></value>
   </row>
   <row>
    <qid><![CDATA[9831]]></qid>
    <attribute><![CDATA[hidden]]></attribute>
    <value><![CDATA[0]]></value>
   </row>
   <row>
    <qid><![CDATA[9831]]></qid>
    <attribute><![CDATA[page_break]]></attribute>
    <value><![CDATA[0]]></value>
   </row>
   <row>
    <qid><![CDATA[9831]]></qid>
    <attribute><![CDATA[public_statistics]]></attribute>
    <value><![CDATA[0]]></value>
   </row>
   <row>
    <qid><![CDATA[9831]]></qid>
    <attribute><![CDATA[random_order]]></attribute>
    <value><![CDATA[0]]></value>
   </row>
   <row>
    <qid><![CDATA[9831]]></qid>
    <attribute><![CDATA[scale_export]]></attribute>
    <value><![CDATA[0]]></value>
   </row>
   <row>
    <qid><![CDATA[9833]]></qid>
    <attribute><![CDATA[answer_width]]></attribute>
    <value><![CDATA[]]></value>
   </row>
   <row>
    <qid><![CDATA[9833]]></qid>
    <attribute><![CDATA[array_filter]]></attribute>
    <value><![CDATA[]]></value>
   </row>
   <row>
    <qid><![CDATA[9833]]></qid>
    <attribute><![CDATA[array_filter_exclude]]></attribute>
    <value><![CDATA[]]></value>
   </row>
   <row>
    <qid><![CDATA[9833]]></qid>
    <attribute><![CDATA[hidden]]></attribute>
    <value><![CDATA[0]]></value>
   </row>
   <row>
    <qid><![CDATA[9833]]></qid>
    <attribute><![CDATA[page_break]]></attribute>
    <value><![CDATA[0]]></value>
   </row>
   <row>
    <qid><![CDATA[9833]]></qid>
    <attribute><![CDATA[public_statistics]]></attribute>
    <value><![CDATA[0]]></value>
   </row>
   <row>
    <qid><![CDATA[9833]]></qid>
    <attribute><![CDATA[random_order]]></attribute>
    <value><![CDATA[0]]></value>
   </row>
   <row>
    <qid><![CDATA[9833]]></qid>
    <attribute><![CDATA[scale_export]]></attribute>
    <value><![CDATA[0]]></value>
   </row>
   <row>
    <qid><![CDATA[9835]]></qid>
    <attribute><![CDATA[answer_width]]></attribute>
    <value><![CDATA[]]></value>
   </row>
   <row>
    <qid><![CDATA[9835]]></qid>
    <attribute><![CDATA[array_filter]]></attribute>
    <value><![CDATA[]]></value>
   </row>
   <row>
    <qid><![CDATA[9835]]></qid>
    <attribute><![CDATA[array_filter_exclude]]></attribute>
    <value><![CDATA[]]></value>
   </row>
   <row>
    <qid><![CDATA[9835]]></qid>
    <attribute><![CDATA[hidden]]></attribute>
    <value><![CDATA[0]]></value>
   </row>
   <row>
    <qid><![CDATA[9835]]></qid>
    <attribute><![CDATA[page_break]]></attribute>
    <value><![CDATA[0]]></value>
   </row>
   <row>
    <qid><![CDATA[9835]]></qid>
    <attribute><![CDATA[public_statistics]]></attribute>
    <value><![CDATA[0]]></value>
   </row>
   <row>
    <qid><![CDATA[9835]]></qid>
    <attribute><![CDATA[random_order]]></attribute>
    <value><![CDATA[0]]></value>
   </row>
   <row>
    <qid><![CDATA[9835]]></qid>
    <attribute><![CDATA[scale_export]]></attribute>
    <value><![CDATA[0]]></value>
   </row>
   <row>
    <qid><![CDATA[9837]]></qid>
    <attribute><![CDATA[answer_width]]></attribute>
    <value><![CDATA[]]></value>
   </row>
   <row>
    <qid><![CDATA[9837]]></qid>
    <attribute><![CDATA[array_filter]]></attribute>
    <value><![CDATA[]]></value>
   </row>
   <row>
    <qid><![CDATA[9837]]></qid>
    <attribute><![CDATA[array_filter_exclude]]></attribute>
    <value><![CDATA[]]></value>
   </row>
   <row>
    <qid><![CDATA[9837]]></qid>
    <attribute><![CDATA[hidden]]></attribute>
    <value><![CDATA[0]]></value>
   </row>
   <row>
    <qid><![CDATA[9837]]></qid>
    <attribute><![CDATA[page_break]]></attribute>
    <value><![CDATA[0]]></value>
   </row>
   <row>
    <qid><![CDATA[9837]]></qid>
    <attribute><![CDATA[public_statistics]]></attribute>
    <value><![CDATA[0]]></value>
   </row>
   <row>
    <qid><![CDATA[9837]]></qid>
    <attribute><![CDATA[random_order]]></attribute>
    <value><![CDATA[0]]></value>
   </row>
   <row>
    <qid><![CDATA[9837]]></qid>
    <attribute><![CDATA[scale_export]]></attribute>
    <value><![CDATA[0]]></value>
   </row>
   <row>
    <qid><![CDATA[9839]]></qid>
    <attribute><![CDATA[answer_width]]></attribute>
    <value><![CDATA[]]></value>
   </row>
   <row>
    <qid><![CDATA[9839]]></qid>
    <attribute><![CDATA[array_filter]]></attribute>
    <value><![CDATA[]]></value>
   </row>
   <row>
    <qid><![CDATA[9839]]></qid>
    <attribute><![CDATA[array_filter_exclude]]></attribute>
    <value><![CDATA[]]></value>
   </row>
   <row>
    <qid><![CDATA[9839]]></qid>
    <attribute><![CDATA[hidden]]></attribute>
    <value><![CDATA[0]]></value>
   </row>
   <row>
    <qid><![CDATA[9839]]></qid>
    <attribute><![CDATA[page_break]]></attribute>
    <value><![CDATA[0]]></value>
   </row>
   <row>
    <qid><![CDATA[9839]]></qid>
    <attribute><![CDATA[public_statistics]]></attribute>
    <value><![CDATA[0]]></value>
   </row>
   <row>
    <qid><![CDATA[9839]]></qid>
    <attribute><![CDATA[random_order]]></attribute>
    <value><![CDATA[0]]></value>
   </row>
   <row>
    <qid><![CDATA[9839]]></qid>
    <attribute><![CDATA[scale_export]]></attribute>
    <value><![CDATA[0]]></value>
   </row>
   <row>
    <qid><![CDATA[9841]]></qid>
    <attribute><![CDATA[answer_width]]></attribute>
    <value><![CDATA[]]></value>
   </row>
   <row>
    <qid><![CDATA[9841]]></qid>
    <attribute><![CDATA[array_filter]]></attribute>
    <value><![CDATA[]]></value>
   </row>
   <row>
    <qid><![CDATA[9841]]></qid>
    <attribute><![CDATA[array_filter_exclude]]></attribute>
    <value><![CDATA[]]></value>
   </row>
   <row>
    <qid><![CDATA[9841]]></qid>
    <attribute><![CDATA[hidden]]></attribute>
    <value><![CDATA[0]]></value>
   </row>
   <row>
    <qid><![CDATA[9841]]></qid>
    <attribute><![CDATA[page_break]]></attribute>
    <value><![CDATA[0]]></value>
   </row>
   <row>
    <qid><![CDATA[9841]]></qid>
    <attribute><![CDATA[public_statistics]]></attribute>
    <value><![CDATA[0]]></value>
   </row>
   <row>
    <qid><![CDATA[9841]]></qid>
    <attribute><![CDATA[random_order]]></attribute>
    <value><![CDATA[0]]></value>
   </row>
   <row>
    <qid><![CDATA[9841]]></qid>
    <attribute><![CDATA[scale_export]]></attribute>
    <value><![CDATA[0]]></value>
   </row>
   <row>
    <qid><![CDATA[9843]]></qid>
    <attribute><![CDATA[answer_width]]></attribute>
    <value><![CDATA[]]></value>
   </row>
   <row>
    <qid><![CDATA[9843]]></qid>
    <attribute><![CDATA[array_filter]]></attribute>
    <value><![CDATA[]]></value>
   </row>
   <row>
    <qid><![CDATA[9843]]></qid>
    <attribute><![CDATA[array_filter_exclude]]></attribute>
    <value><![CDATA[]]></value>
   </row>
   <row>
    <qid><![CDATA[9843]]></qid>
    <attribute><![CDATA[hidden]]></attribute>
    <value><![CDATA[0]]></value>
   </row>
   <row>
    <qid><![CDATA[9843]]></qid>
    <attribute><![CDATA[page_break]]></attribute>
    <value><![CDATA[0]]></value>
   </row>
   <row>
    <qid><![CDATA[9843]]></qid>
    <attribute><![CDATA[public_statistics]]></attribute>
    <value><![CDATA[0]]></value>
   </row>
   <row>
    <qid><![CDATA[9843]]></qid>
    <attribute><![CDATA[random_order]]></attribute>
    <value><![CDATA[0]]></value>
   </row>
   <row>
    <qid><![CDATA[9843]]></qid>
    <attribute><![CDATA[scale_export]]></attribute>
    <value><![CDATA[0]]></value>
   </row>
   <row>
    <qid><![CDATA[9845]]></qid>
    <attribute><![CDATA[answer_width]]></attribute>
    <value><![CDATA[]]></value>
   </row>
   <row>
    <qid><![CDATA[9845]]></qid>
    <attribute><![CDATA[array_filter]]></attribute>
    <value><![CDATA[]]></value>
   </row>
   <row>
    <qid><![CDATA[9845]]></qid>
    <attribute><![CDATA[array_filter_exclude]]></attribute>
    <value><![CDATA[]]></value>
   </row>
   <row>
    <qid><![CDATA[9845]]></qid>
    <attribute><![CDATA[hidden]]></attribute>
    <value><![CDATA[0]]></value>
   </row>
   <row>
    <qid><![CDATA[9845]]></qid>
    <attribute><![CDATA[page_break]]></attribute>
    <value><![CDATA[0]]></value>
   </row>
   <row>
    <qid><![CDATA[9845]]></qid>
    <attribute><![CDATA[public_statistics]]></attribute>
    <value><![CDATA[0]]></value>
   </row>
   <row>
    <qid><![CDATA[9845]]></qid>
    <attribute><![CDATA[random_order]]></attribute>
    <value><![CDATA[0]]></value>
   </row>
   <row>
    <qid><![CDATA[9845]]></qid>
    <attribute><![CDATA[scale_export]]></attribute>
    <value><![CDATA[0]]></value>
   </row>
   <row>
    <qid><![CDATA[9847]]></qid>
    <attribute><![CDATA[answer_width]]></attribute>
    <value><![CDATA[]]></value>
   </row>
   <row>
    <qid><![CDATA[9847]]></qid>
    <attribute><![CDATA[array_filter]]></attribute>
    <value><![CDATA[]]></value>
   </row>
   <row>
    <qid><![CDATA[9847]]></qid>
    <attribute><![CDATA[array_filter_exclude]]></attribute>
    <value><![CDATA[]]></value>
   </row>
   <row>
    <qid><![CDATA[9847]]></qid>
    <attribute><![CDATA[hidden]]></attribute>
    <value><![CDATA[0]]></value>
   </row>
   <row>
    <qid><![CDATA[9847]]></qid>
    <attribute><![CDATA[page_break]]></attribute>
    <value><![CDATA[0]]></value>
   </row>
   <row>
    <qid><![CDATA[9847]]></qid>
    <attribute><![CDATA[public_statistics]]></attribute>
    <value><![CDATA[0]]></value>
   </row>
   <row>
    <qid><![CDATA[9847]]></qid>
    <attribute><![CDATA[random_order]]></attribute>
    <value><![CDATA[0]]></value>
   </row>
   <row>
    <qid><![CDATA[9847]]></qid>
    <attribute><![CDATA[scale_export]]></attribute>
    <value><![CDATA[0]]></value>
   </row>
   <row>
    <qid><![CDATA[9849]]></qid>
    <attribute><![CDATA[answer_width]]></attribute>
    <value><![CDATA[]]></value>
   </row>
   <row>
    <qid><![CDATA[9849]]></qid>
    <attribute><![CDATA[array_filter]]></attribute>
    <value><![CDATA[]]></value>
   </row>
   <row>
    <qid><![CDATA[9849]]></qid>
    <attribute><![CDATA[array_filter_exclude]]></attribute>
    <value><![CDATA[]]></value>
   </row>
   <row>
    <qid><![CDATA[9849]]></qid>
    <attribute><![CDATA[hidden]]></attribute>
    <value><![CDATA[0]]></value>
   </row>
   <row>
    <qid><![CDATA[9849]]></qid>
    <attribute><![CDATA[page_break]]></attribute>
    <value><![CDATA[0]]></value>
   </row>
   <row>
    <qid><![CDATA[9849]]></qid>
    <attribute><![CDATA[public_statistics]]></attribute>
    <value><![CDATA[0]]></value>
   </row>
   <row>
    <qid><![CDATA[9849]]></qid>
    <attribute><![CDATA[random_order]]></attribute>
    <value><![CDATA[0]]></value>
   </row>
   <row>
    <qid><![CDATA[9849]]></qid>
    <attribute><![CDATA[scale_export]]></attribute>
    <value><![CDATA[0]]></value>
   </row>
   <row>
    <qid><![CDATA[9851]]></qid>
    <attribute><![CDATA[answer_width]]></attribute>
    <value><![CDATA[]]></value>
   </row>
   <row>
    <qid><![CDATA[9851]]></qid>
    <attribute><![CDATA[array_filter]]></attribute>
    <value><![CDATA[]]></value>
   </row>
   <row>
    <qid><![CDATA[9851]]></qid>
    <attribute><![CDATA[array_filter_exclude]]></attribute>
    <value><![CDATA[]]></value>
   </row>
   <row>
    <qid><![CDATA[9851]]></qid>
    <attribute><![CDATA[hidden]]></attribute>
    <value><![CDATA[0]]></value>
   </row>
   <row>
    <qid><![CDATA[9851]]></qid>
    <attribute><![CDATA[page_break]]></attribute>
    <value><![CDATA[0]]></value>
   </row>
   <row>
    <qid><![CDATA[9851]]></qid>
    <attribute><![CDATA[public_statistics]]></attribute>
    <value><![CDATA[0]]></value>
   </row>
   <row>
    <qid><![CDATA[9851]]></qid>
    <attribute><![CDATA[random_order]]></attribute>
    <value><![CDATA[0]]></value>
   </row>
   <row>
    <qid><![CDATA[9851]]></qid>
    <attribute><![CDATA[scale_export]]></attribute>
    <value><![CDATA[0]]></value>
   </row>
   <row>
    <qid><![CDATA[9853]]></qid>
    <attribute><![CDATA[answer_width]]></attribute>
    <value><![CDATA[]]></value>
   </row>
   <row>
    <qid><![CDATA[9853]]></qid>
    <attribute><![CDATA[array_filter]]></attribute>
    <value><![CDATA[]]></value>
   </row>
   <row>
    <qid><![CDATA[9853]]></qid>
    <attribute><![CDATA[array_filter_exclude]]></attribute>
    <value><![CDATA[]]></value>
   </row>
   <row>
    <qid><![CDATA[9853]]></qid>
    <attribute><![CDATA[hidden]]></attribute>
    <value><![CDATA[0]]></value>
   </row>
   <row>
    <qid><![CDATA[9853]]></qid>
    <attribute><![CDATA[page_break]]></attribute>
    <value><![CDATA[0]]></value>
   </row>
   <row>
    <qid><![CDATA[9853]]></qid>
    <attribute><![CDATA[public_statistics]]></attribute>
    <value><![CDATA[0]]></value>
   </row>
   <row>
    <qid><![CDATA[9853]]></qid>
    <attribute><![CDATA[random_order]]></attribute>
    <value><![CDATA[0]]></value>
   </row>
   <row>
    <qid><![CDATA[9853]]></qid>
    <attribute><![CDATA[scale_export]]></attribute>
    <value><![CDATA[0]]></value>
   </row>
   <row>
    <qid><![CDATA[9856]]></qid>
    <attribute><![CDATA[answer_width]]></attribute>
    <value><![CDATA[]]></value>
   </row>
   <row>
    <qid><![CDATA[9856]]></qid>
    <attribute><![CDATA[array_filter]]></attribute>
    <value><![CDATA[]]></value>
   </row>
   <row>
    <qid><![CDATA[9856]]></qid>
    <attribute><![CDATA[array_filter_exclude]]></attribute>
    <value><![CDATA[]]></value>
   </row>
   <row>
    <qid><![CDATA[9856]]></qid>
    <attribute><![CDATA[hidden]]></attribute>
    <value><![CDATA[0]]></value>
   </row>
   <row>
    <qid><![CDATA[9856]]></qid>
    <attribute><![CDATA[page_break]]></attribute>
    <value><![CDATA[0]]></value>
   </row>
   <row>
    <qid><![CDATA[9856]]></qid>
    <attribute><![CDATA[public_statistics]]></attribute>
    <value><![CDATA[0]]></value>
   </row>
   <row>
    <qid><![CDATA[9856]]></qid>
    <attribute><![CDATA[random_order]]></attribute>
    <value><![CDATA[0]]></value>
   </row>
   <row>
    <qid><![CDATA[9856]]></qid>
    <attribute><![CDATA[scale_export]]></attribute>
    <value><![CDATA[0]]></value>
   </row>
   <row>
    <qid><![CDATA[9867]]></qid>
    <attribute><![CDATA[answer_width]]></attribute>
    <value><![CDATA[]]></value>
   </row>
   <row>
    <qid><![CDATA[9867]]></qid>
    <attribute><![CDATA[array_filter]]></attribute>
    <value><![CDATA[]]></value>
   </row>
   <row>
    <qid><![CDATA[9867]]></qid>
    <attribute><![CDATA[array_filter_exclude]]></attribute>
    <value><![CDATA[]]></value>
   </row>
   <row>
    <qid><![CDATA[9867]]></qid>
    <attribute><![CDATA[hidden]]></attribute>
    <value><![CDATA[0]]></value>
   </row>
   <row>
    <qid><![CDATA[9867]]></qid>
    <attribute><![CDATA[page_break]]></attribute>
    <value><![CDATA[0]]></value>
   </row>
   <row>
    <qid><![CDATA[9867]]></qid>
    <attribute><![CDATA[public_statistics]]></attribute>
    <value><![CDATA[0]]></value>
   </row>
   <row>
    <qid><![CDATA[9867]]></qid>
    <attribute><![CDATA[random_order]]></attribute>
    <value><![CDATA[0]]></value>
   </row>
   <row>
    <qid><![CDATA[9867]]></qid>
    <attribute><![CDATA[scale_export]]></attribute>
    <value><![CDATA[0]]></value>
   </row>
   <row>
    <qid><![CDATA[9876]]></qid>
    <attribute><![CDATA[answer_width]]></attribute>
    <value><![CDATA[]]></value>
   </row>
   <row>
    <qid><![CDATA[9876]]></qid>
    <attribute><![CDATA[array_filter]]></attribute>
    <value><![CDATA[]]></value>
   </row>
   <row>
    <qid><![CDATA[9876]]></qid>
    <attribute><![CDATA[array_filter_exclude]]></attribute>
    <value><![CDATA[]]></value>
   </row>
   <row>
    <qid><![CDATA[9876]]></qid>
    <attribute><![CDATA[hidden]]></attribute>
    <value><![CDATA[0]]></value>
   </row>
   <row>
    <qid><![CDATA[9876]]></qid>
    <attribute><![CDATA[page_break]]></attribute>
    <value><![CDATA[0]]></value>
   </row>
   <row>
    <qid><![CDATA[9876]]></qid>
    <attribute><![CDATA[public_statistics]]></attribute>
    <value><![CDATA[0]]></value>
   </row>
   <row>
    <qid><![CDATA[9876]]></qid>
    <attribute><![CDATA[random_order]]></attribute>
    <value><![CDATA[0]]></value>
   </row>
   <row>
    <qid><![CDATA[9876]]></qid>
    <attribute><![CDATA[scale_export]]></attribute>
    <value><![CDATA[0]]></value>
   </row>
   <row>
    <qid><![CDATA[9878]]></qid>
    <attribute><![CDATA[answer_width]]></attribute>
    <value><![CDATA[]]></value>
   </row>
   <row>
    <qid><![CDATA[9878]]></qid>
    <attribute><![CDATA[array_filter]]></attribute>
    <value><![CDATA[]]></value>
   </row>
   <row>
    <qid><![CDATA[9878]]></qid>
    <attribute><![CDATA[array_filter_exclude]]></attribute>
    <value><![CDATA[]]></value>
   </row>
   <row>
    <qid><![CDATA[9878]]></qid>
    <attribute><![CDATA[hidden]]></attribute>
    <value><![CDATA[0]]></value>
   </row>
   <row>
    <qid><![CDATA[9878]]></qid>
    <attribute><![CDATA[page_break]]></attribute>
    <value><![CDATA[0]]></value>
   </row>
   <row>
    <qid><![CDATA[9878]]></qid>
    <attribute><![CDATA[public_statistics]]></attribute>
    <value><![CDATA[0]]></value>
   </row>
   <row>
    <qid><![CDATA[9878]]></qid>
    <attribute><![CDATA[random_order]]></attribute>
    <value><![CDATA[0]]></value>
   </row>
   <row>
    <qid><![CDATA[9878]]></qid>
    <attribute><![CDATA[scale_export]]></attribute>
    <value><![CDATA[0]]></value>
   </row>
   <row>
    <qid><![CDATA[9880]]></qid>
    <attribute><![CDATA[answer_width]]></attribute>
    <value><![CDATA[]]></value>
   </row>
   <row>
    <qid><![CDATA[9880]]></qid>
    <attribute><![CDATA[array_filter]]></attribute>
    <value><![CDATA[]]></value>
   </row>
   <row>
    <qid><![CDATA[9880]]></qid>
    <attribute><![CDATA[array_filter_exclude]]></attribute>
    <value><![CDATA[]]></value>
   </row>
   <row>
    <qid><![CDATA[9880]]></qid>
    <attribute><![CDATA[hidden]]></attribute>
    <value><![CDATA[0]]></value>
   </row>
   <row>
    <qid><![CDATA[9880]]></qid>
    <attribute><![CDATA[page_break]]></attribute>
    <value><![CDATA[0]]></value>
   </row>
   <row>
    <qid><![CDATA[9880]]></qid>
    <attribute><![CDATA[public_statistics]]></attribute>
    <value><![CDATA[0]]></value>
   </row>
   <row>
    <qid><![CDATA[9880]]></qid>
    <attribute><![CDATA[random_order]]></attribute>
    <value><![CDATA[0]]></value>
   </row>
   <row>
    <qid><![CDATA[9880]]></qid>
    <attribute><![CDATA[scale_export]]></attribute>
    <value><![CDATA[0]]></value>
   </row>
   <row>
    <qid><![CDATA[9882]]></qid>
    <attribute><![CDATA[answer_width]]></attribute>
    <value><![CDATA[]]></value>
   </row>
   <row>
    <qid><![CDATA[9882]]></qid>
    <attribute><![CDATA[array_filter]]></attribute>
    <value><![CDATA[]]></value>
   </row>
   <row>
    <qid><![CDATA[9882]]></qid>
    <attribute><![CDATA[array_filter_exclude]]></attribute>
    <value><![CDATA[]]></value>
   </row>
   <row>
    <qid><![CDATA[9882]]></qid>
    <attribute><![CDATA[hidden]]></attribute>
    <value><![CDATA[0]]></value>
   </row>
   <row>
    <qid><![CDATA[9882]]></qid>
    <attribute><![CDATA[page_break]]></attribute>
    <value><![CDATA[0]]></value>
   </row>
   <row>
    <qid><![CDATA[9882]]></qid>
    <attribute><![CDATA[public_statistics]]></attribute>
    <value><![CDATA[0]]></value>
   </row>
   <row>
    <qid><![CDATA[9882]]></qid>
    <attribute><![CDATA[random_order]]></attribute>
    <value><![CDATA[0]]></value>
   </row>
   <row>
    <qid><![CDATA[9882]]></qid>
    <attribute><![CDATA[scale_export]]></attribute>
    <value><![CDATA[0]]></value>
   </row>
   <row>
    <qid><![CDATA[9884]]></qid>
    <attribute><![CDATA[answer_width]]></attribute>
    <value><![CDATA[]]></value>
   </row>
   <row>
    <qid><![CDATA[9884]]></qid>
    <attribute><![CDATA[array_filter]]></attribute>
    <value><![CDATA[]]></value>
   </row>
   <row>
    <qid><![CDATA[9884]]></qid>
    <attribute><![CDATA[array_filter_exclude]]></attribute>
    <value><![CDATA[]]></value>
   </row>
   <row>
    <qid><![CDATA[9884]]></qid>
    <attribute><![CDATA[hidden]]></attribute>
    <value><![CDATA[0]]></value>
   </row>
   <row>
    <qid><![CDATA[9884]]></qid>
    <attribute><![CDATA[page_break]]></attribute>
    <value><![CDATA[0]]></value>
   </row>
   <row>
    <qid><![CDATA[9884]]></qid>
    <attribute><![CDATA[public_statistics]]></attribute>
    <value><![CDATA[0]]></value>
   </row>
   <row>
    <qid><![CDATA[9884]]></qid>
    <attribute><![CDATA[random_order]]></attribute>
    <value><![CDATA[0]]></value>
   </row>
   <row>
    <qid><![CDATA[9884]]></qid>
    <attribute><![CDATA[scale_export]]></attribute>
    <value><![CDATA[0]]></value>
   </row>
   <row>
    <qid><![CDATA[9886]]></qid>
    <attribute><![CDATA[answer_width]]></attribute>
    <value><![CDATA[]]></value>
   </row>
   <row>
    <qid><![CDATA[9886]]></qid>
    <attribute><![CDATA[array_filter]]></attribute>
    <value><![CDATA[]]></value>
   </row>
   <row>
    <qid><![CDATA[9886]]></qid>
    <attribute><![CDATA[array_filter_exclude]]></attribute>
    <value><![CDATA[]]></value>
   </row>
   <row>
    <qid><![CDATA[9886]]></qid>
    <attribute><![CDATA[hidden]]></attribute>
    <value><![CDATA[0]]></value>
   </row>
   <row>
    <qid><![CDATA[9886]]></qid>
    <attribute><![CDATA[page_break]]></attribute>
    <value><![CDATA[0]]></value>
   </row>
   <row>
    <qid><![CDATA[9886]]></qid>
    <attribute><![CDATA[public_statistics]]></attribute>
    <value><![CDATA[0]]></value>
   </row>
   <row>
    <qid><![CDATA[9886]]></qid>
    <attribute><![CDATA[random_order]]></attribute>
    <value><![CDATA[0]]></value>
   </row>
   <row>
    <qid><![CDATA[9886]]></qid>
    <attribute><![CDATA[scale_export]]></attribute>
    <value><![CDATA[0]]></value>
   </row>
   <row>
    <qid><![CDATA[9888]]></qid>
    <attribute><![CDATA[answer_width]]></attribute>
    <value><![CDATA[]]></value>
   </row>
   <row>
    <qid><![CDATA[9888]]></qid>
    <attribute><![CDATA[array_filter]]></attribute>
    <value><![CDATA[]]></value>
   </row>
   <row>
    <qid><![CDATA[9888]]></qid>
    <attribute><![CDATA[array_filter_exclude]]></attribute>
    <value><![CDATA[]]></value>
   </row>
   <row>
    <qid><![CDATA[9888]]></qid>
    <attribute><![CDATA[hidden]]></attribute>
    <value><![CDATA[0]]></value>
   </row>
   <row>
    <qid><![CDATA[9888]]></qid>
    <attribute><![CDATA[page_break]]></attribute>
    <value><![CDATA[0]]></value>
   </row>
   <row>
    <qid><![CDATA[9888]]></qid>
    <attribute><![CDATA[public_statistics]]></attribute>
    <value><![CDATA[0]]></value>
   </row>
   <row>
    <qid><![CDATA[9888]]></qid>
    <attribute><![CDATA[random_order]]></attribute>
    <value><![CDATA[0]]></value>
   </row>
   <row>
    <qid><![CDATA[9888]]></qid>
    <attribute><![CDATA[scale_export]]></attribute>
    <value><![CDATA[0]]></value>
   </row>
   <row>
    <qid><![CDATA[9890]]></qid>
    <attribute><![CDATA[answer_width]]></attribute>
    <value><![CDATA[]]></value>
   </row>
   <row>
    <qid><![CDATA[9890]]></qid>
    <attribute><![CDATA[array_filter]]></attribute>
    <value><![CDATA[]]></value>
   </row>
   <row>
    <qid><![CDATA[9890]]></qid>
    <attribute><![CDATA[array_filter_exclude]]></attribute>
    <value><![CDATA[]]></value>
   </row>
   <row>
    <qid><![CDATA[9890]]></qid>
    <attribute><![CDATA[hidden]]></attribute>
    <value><![CDATA[0]]></value>
   </row>
   <row>
    <qid><![CDATA[9890]]></qid>
    <attribute><![CDATA[page_break]]></attribute>
    <value><![CDATA[0]]></value>
   </row>
   <row>
    <qid><![CDATA[9890]]></qid>
    <attribute><![CDATA[public_statistics]]></attribute>
    <value><![CDATA[0]]></value>
   </row>
   <row>
    <qid><![CDATA[9890]]></qid>
    <attribute><![CDATA[random_order]]></attribute>
    <value><![CDATA[0]]></value>
   </row>
   <row>
    <qid><![CDATA[9890]]></qid>
    <attribute><![CDATA[scale_export]]></attribute>
    <value><![CDATA[0]]></value>
   </row>
   <row>
    <qid><![CDATA[9892]]></qid>
    <attribute><![CDATA[answer_width]]></attribute>
    <value><![CDATA[]]></value>
   </row>
   <row>
    <qid><![CDATA[9892]]></qid>
    <attribute><![CDATA[array_filter]]></attribute>
    <value><![CDATA[]]></value>
   </row>
   <row>
    <qid><![CDATA[9892]]></qid>
    <attribute><![CDATA[array_filter_exclude]]></attribute>
    <value><![CDATA[]]></value>
   </row>
   <row>
    <qid><![CDATA[9892]]></qid>
    <attribute><![CDATA[hidden]]></attribute>
    <value><![CDATA[0]]></value>
   </row>
   <row>
    <qid><![CDATA[9892]]></qid>
    <attribute><![CDATA[page_break]]></attribute>
    <value><![CDATA[0]]></value>
   </row>
   <row>
    <qid><![CDATA[9892]]></qid>
    <attribute><![CDATA[public_statistics]]></attribute>
    <value><![CDATA[0]]></value>
   </row>
   <row>
    <qid><![CDATA[9892]]></qid>
    <attribute><![CDATA[random_order]]></attribute>
    <value><![CDATA[0]]></value>
   </row>
   <row>
    <qid><![CDATA[9892]]></qid>
    <attribute><![CDATA[scale_export]]></attribute>
    <value><![CDATA[0]]></value>
   </row>
   <row>
    <qid><![CDATA[9894]]></qid>
    <attribute><![CDATA[answer_width]]></attribute>
    <value><![CDATA[]]></value>
   </row>
   <row>
    <qid><![CDATA[9894]]></qid>
    <attribute><![CDATA[array_filter]]></attribute>
    <value><![CDATA[]]></value>
   </row>
   <row>
    <qid><![CDATA[9894]]></qid>
    <attribute><![CDATA[array_filter_exclude]]></attribute>
    <value><![CDATA[]]></value>
   </row>
   <row>
    <qid><![CDATA[9894]]></qid>
    <attribute><![CDATA[hidden]]></attribute>
    <value><![CDATA[0]]></value>
   </row>
   <row>
    <qid><![CDATA[9894]]></qid>
    <attribute><![CDATA[page_break]]></attribute>
    <value><![CDATA[0]]></value>
   </row>
   <row>
    <qid><![CDATA[9894]]></qid>
    <attribute><![CDATA[public_statistics]]></attribute>
    <value><![CDATA[0]]></value>
   </row>
   <row>
    <qid><![CDATA[9894]]></qid>
    <attribute><![CDATA[random_order]]></attribute>
    <value><![CDATA[0]]></value>
   </row>
   <row>
    <qid><![CDATA[9894]]></qid>
    <attribute><![CDATA[scale_export]]></attribute>
    <value><![CDATA[0]]></value>
   </row>
   <row>
    <qid><![CDATA[9901]]></qid>
    <attribute><![CDATA[answer_width]]></attribute>
    <value><![CDATA[]]></value>
   </row>
   <row>
    <qid><![CDATA[9901]]></qid>
    <attribute><![CDATA[array_filter]]></attribute>
    <value><![CDATA[]]></value>
   </row>
   <row>
    <qid><![CDATA[9901]]></qid>
    <attribute><![CDATA[array_filter_exclude]]></attribute>
    <value><![CDATA[]]></value>
   </row>
   <row>
    <qid><![CDATA[9901]]></qid>
    <attribute><![CDATA[hidden]]></attribute>
    <value><![CDATA[0]]></value>
   </row>
   <row>
    <qid><![CDATA[9901]]></qid>
    <attribute><![CDATA[page_break]]></attribute>
    <value><![CDATA[0]]></value>
   </row>
   <row>
    <qid><![CDATA[9901]]></qid>
    <attribute><![CDATA[public_statistics]]></attribute>
    <value><![CDATA[0]]></value>
   </row>
   <row>
    <qid><![CDATA[9901]]></qid>
    <attribute><![CDATA[random_order]]></attribute>
    <value><![CDATA[0]]></value>
   </row>
   <row>
    <qid><![CDATA[9901]]></qid>
    <attribute><![CDATA[scale_export]]></attribute>
    <value><![CDATA[0]]></value>
   </row>
   <row>
    <qid><![CDATA[9903]]></qid>
    <attribute><![CDATA[answer_width]]></attribute>
    <value><![CDATA[]]></value>
   </row>
   <row>
    <qid><![CDATA[9903]]></qid>
    <attribute><![CDATA[array_filter]]></attribute>
    <value><![CDATA[]]></value>
   </row>
   <row>
    <qid><![CDATA[9903]]></qid>
    <attribute><![CDATA[array_filter_exclude]]></attribute>
    <value><![CDATA[]]></value>
   </row>
   <row>
    <qid><![CDATA[9903]]></qid>
    <attribute><![CDATA[hidden]]></attribute>
    <value><![CDATA[0]]></value>
   </row>
   <row>
    <qid><![CDATA[9903]]></qid>
    <attribute><![CDATA[page_break]]></attribute>
    <value><![CDATA[0]]></value>
   </row>
   <row>
    <qid><![CDATA[9903]]></qid>
    <attribute><![CDATA[public_statistics]]></attribute>
    <value><![CDATA[0]]></value>
   </row>
   <row>
    <qid><![CDATA[9903]]></qid>
    <attribute><![CDATA[random_order]]></attribute>
    <value><![CDATA[0]]></value>
   </row>
   <row>
    <qid><![CDATA[9903]]></qid>
    <attribute><![CDATA[scale_export]]></attribute>
    <value><![CDATA[0]]></value>
   </row>
   <row>
    <qid><![CDATA[9906]]></qid>
    <attribute><![CDATA[answer_width]]></attribute>
    <value><![CDATA[]]></value>
   </row>
   <row>
    <qid><![CDATA[9906]]></qid>
    <attribute><![CDATA[array_filter]]></attribute>
    <value><![CDATA[]]></value>
   </row>
   <row>
    <qid><![CDATA[9906]]></qid>
    <attribute><![CDATA[array_filter_exclude]]></attribute>
    <value><![CDATA[]]></value>
   </row>
   <row>
    <qid><![CDATA[9906]]></qid>
    <attribute><![CDATA[hidden]]></attribute>
    <value><![CDATA[0]]></value>
   </row>
   <row>
    <qid><![CDATA[9906]]></qid>
    <attribute><![CDATA[page_break]]></attribute>
    <value><![CDATA[0]]></value>
   </row>
   <row>
    <qid><![CDATA[9906]]></qid>
    <attribute><![CDATA[public_statistics]]></attribute>
    <value><![CDATA[0]]></value>
   </row>
   <row>
    <qid><![CDATA[9906]]></qid>
    <attribute><![CDATA[random_order]]></attribute>
    <value><![CDATA[0]]></value>
   </row>
   <row>
    <qid><![CDATA[9906]]></qid>
    <attribute><![CDATA[scale_export]]></attribute>
    <value><![CDATA[0]]></value>
   </row>
   <row>
    <qid><![CDATA[9908]]></qid>
    <attribute><![CDATA[answer_width]]></attribute>
    <value><![CDATA[]]></value>
   </row>
   <row>
    <qid><![CDATA[9908]]></qid>
    <attribute><![CDATA[array_filter]]></attribute>
    <value><![CDATA[]]></value>
   </row>
   <row>
    <qid><![CDATA[9908]]></qid>
    <attribute><![CDATA[array_filter_exclude]]></attribute>
    <value><![CDATA[]]></value>
   </row>
   <row>
    <qid><![CDATA[9908]]></qid>
    <attribute><![CDATA[hidden]]></attribute>
    <value><![CDATA[0]]></value>
   </row>
   <row>
    <qid><![CDATA[9908]]></qid>
    <attribute><![CDATA[page_break]]></attribute>
    <value><![CDATA[0]]></value>
   </row>
   <row>
    <qid><![CDATA[9908]]></qid>
    <attribute><![CDATA[public_statistics]]></attribute>
    <value><![CDATA[0]]></value>
   </row>
   <row>
    <qid><![CDATA[9908]]></qid>
    <attribute><![CDATA[random_order]]></attribute>
    <value><![CDATA[0]]></value>
   </row>
   <row>
    <qid><![CDATA[9908]]></qid>
    <attribute><![CDATA[scale_export]]></attribute>
    <value><![CDATA[0]]></value>
   </row>
   <row>
    <qid><![CDATA[9910]]></qid>
    <attribute><![CDATA[answer_width]]></attribute>
    <value><![CDATA[]]></value>
   </row>
   <row>
    <qid><![CDATA[9910]]></qid>
    <attribute><![CDATA[array_filter]]></attribute>
    <value><![CDATA[]]></value>
   </row>
   <row>
    <qid><![CDATA[9910]]></qid>
    <attribute><![CDATA[array_filter_exclude]]></attribute>
    <value><![CDATA[]]></value>
   </row>
   <row>
    <qid><![CDATA[9910]]></qid>
    <attribute><![CDATA[hidden]]></attribute>
    <value><![CDATA[0]]></value>
   </row>
   <row>
    <qid><![CDATA[9910]]></qid>
    <attribute><![CDATA[page_break]]></attribute>
    <value><![CDATA[0]]></value>
   </row>
   <row>
    <qid><![CDATA[9910]]></qid>
    <attribute><![CDATA[public_statistics]]></attribute>
    <value><![CDATA[0]]></value>
   </row>
   <row>
    <qid><![CDATA[9910]]></qid>
    <attribute><![CDATA[random_order]]></attribute>
    <value><![CDATA[0]]></value>
   </row>
   <row>
    <qid><![CDATA[9910]]></qid>
    <attribute><![CDATA[scale_export]]></attribute>
    <value><![CDATA[0]]></value>
   </row>
   <row>
    <qid><![CDATA[9914]]></qid>
    <attribute><![CDATA[answer_width]]></attribute>
    <value><![CDATA[]]></value>
   </row>
   <row>
    <qid><![CDATA[9914]]></qid>
    <attribute><![CDATA[array_filter]]></attribute>
    <value><![CDATA[]]></value>
   </row>
   <row>
    <qid><![CDATA[9914]]></qid>
    <attribute><![CDATA[array_filter_exclude]]></attribute>
    <value><![CDATA[]]></value>
   </row>
   <row>
    <qid><![CDATA[9914]]></qid>
    <attribute><![CDATA[hidden]]></attribute>
    <value><![CDATA[0]]></value>
   </row>
   <row>
    <qid><![CDATA[9914]]></qid>
    <attribute><![CDATA[page_break]]></attribute>
    <value><![CDATA[0]]></value>
   </row>
   <row>
    <qid><![CDATA[9914]]></qid>
    <attribute><![CDATA[public_statistics]]></attribute>
    <value><![CDATA[0]]></value>
   </row>
   <row>
    <qid><![CDATA[9914]]></qid>
    <attribute><![CDATA[random_order]]></attribute>
    <value><![CDATA[0]]></value>
   </row>
   <row>
    <qid><![CDATA[9914]]></qid>
    <attribute><![CDATA[scale_export]]></attribute>
    <value><![CDATA[0]]></value>
   </row>
   <row>
    <qid><![CDATA[9916]]></qid>
    <attribute><![CDATA[answer_width]]></attribute>
    <value><![CDATA[]]></value>
   </row>
   <row>
    <qid><![CDATA[9916]]></qid>
    <attribute><![CDATA[array_filter]]></attribute>
    <value><![CDATA[]]></value>
   </row>
   <row>
    <qid><![CDATA[9916]]></qid>
    <attribute><![CDATA[array_filter_exclude]]></attribute>
    <value><![CDATA[]]></value>
   </row>
   <row>
    <qid><![CDATA[9916]]></qid>
    <attribute><![CDATA[hidden]]></attribute>
    <value><![CDATA[0]]></value>
   </row>
   <row>
    <qid><![CDATA[9916]]></qid>
    <attribute><![CDATA[page_break]]></attribute>
    <value><![CDATA[0]]></value>
   </row>
   <row>
    <qid><![CDATA[9916]]></qid>
    <attribute><![CDATA[public_statistics]]></attribute>
    <value><![CDATA[0]]></value>
   </row>
   <row>
    <qid><![CDATA[9916]]></qid>
    <attribute><![CDATA[random_order]]></attribute>
    <value><![CDATA[0]]></value>
   </row>
   <row>
    <qid><![CDATA[9916]]></qid>
    <attribute><![CDATA[scale_export]]></attribute>
    <value><![CDATA[0]]></value>
   </row>
   <row>
    <qid><![CDATA[9918]]></qid>
    <attribute><![CDATA[answer_width]]></attribute>
    <value><![CDATA[]]></value>
   </row>
   <row>
    <qid><![CDATA[9918]]></qid>
    <attribute><![CDATA[array_filter]]></attribute>
[truncated: 39,439 more chars]
