# Supplementary material for: Reactions to threatening health messages
Source: BMC Public Health. 2012 Nov 21;12:1011. doi: 10.1186/1471-2458-12-1011 (PMC3575362; doi:10.1186/1471-2458-12-1011)
Supplement: Additional file 1 — Full disclosure of research materials, data, analyses and output. [file 1471-2458-12-1011-S1.zip › limesurvey_survey_87722.lss]

<?xml version="1.0" encoding="UTF-8"?>
<document>
 <LimeSurveyDocType>Survey</LimeSurveyDocType>
 <DBVersion>143</DBVersion>
 <languages>
  <language>en</language>
  <language>nl</language>
 </languages>
 <answers>
  <fields>
   <fieldname>qid</fieldname>
   <fieldname>code</fieldname>
   <fieldname>answer</fieldname>
   <fieldname>assessment_value</fieldname>
   <fieldname>sortorder</fieldname>
   <fieldname>language</fieldname>
   <fieldname>scale_id</fieldname>
  </fields>
  <rows>
   <row>
    <qid><![CDATA[11853]]></qid>
    <code><![CDATA[7]]></code>
    <answer><![CDATA[Not at all uneasy<br />3<br />]]></answer>
    <assessment_value><![CDATA[1]]></assessment_value>
    <sortorder><![CDATA[7]]></sortorder>
    <language><![CDATA[en]]></language>
    <scale_id><![CDATA[0]]></scale_id>
   </row>
   <row>
    <qid><![CDATA[11851]]></qid>
    <code><![CDATA[7]]></code>
    <answer><![CDATA[Not at all distressed<br />3<br />]]></answer>
    <assessment_value><![CDATA[1]]></assessment_value>
    <sortorder><![CDATA[7]]></sortorder>
    <language><![CDATA[en]]></language>
    <scale_id><![CDATA[0]]></scale_id>
   </row>
   <row>
    <qid><![CDATA[11852]]></qid>
    <code><![CDATA[7]]></code>
    <answer><![CDATA[Not at all distressed<br />3<br />]]></answer>
    <assessment_value><![CDATA[0]]></assessment_value>
    <sortorder><![CDATA[7]]></sortorder>
    <language><![CDATA[en]]></language>
    <scale_id><![CDATA[0]]></scale_id>
   </row>
   <row>
    <qid><![CDATA[11818]]></qid>
    <code><![CDATA[6]]></code>
    <answer><![CDATA[2]]></answer>
    <assessment_value><![CDATA[1]]></assessment_value>
    <sortorder><![CDATA[6]]></sortorder>
    <language><![CDATA[en]]></language>
    <scale_id><![CDATA[0]]></scale_id>
   </row>
   <row>
    <qid><![CDATA[11819]]></qid>
    <code><![CDATA[4]]></code>
    <answer><![CDATA[0]]></answer>
    <assessment_value><![CDATA[1]]></assessment_value>
    <sortorder><![CDATA[4]]></sortorder>
    <language><![CDATA[en]]></language>
    <scale_id><![CDATA[0]]></scale_id>
   </row>
   <row>
    <qid><![CDATA[11841]]></qid>
    <code><![CDATA[2]]></code>
    <answer><![CDATA[-2]]></answer>
    <assessment_value><![CDATA[0]]></assessment_value>
    <sortorder><![CDATA[2]]></sortorder>
    <language><![CDATA[en]]></language>
    <scale_id><![CDATA[0]]></scale_id>
   </row>
   <row>
    <qid><![CDATA[11841]]></qid>
    <code><![CDATA[3]]></code>
    <answer><![CDATA[-1]]></answer>
    <assessment_value><![CDATA[0]]></assessment_value>
    <sortorder><![CDATA[3]]></sortorder>
    <language><![CDATA[nl]]></language>
    <scale_id><![CDATA[0]]></scale_id>
   </row>
   <row>
    <qid><![CDATA[11819]]></qid>
    <code><![CDATA[3]]></code>
    <answer><![CDATA[-1]]></answer>
    <assessment_value><![CDATA[1]]></assessment_value>
    <sortorder><![CDATA[3]]></sortorder>
    <language><![CDATA[en]]></language>
    <scale_id><![CDATA[0]]></scale_id>
   </row>
   <row>
    <qid><![CDATA[11819]]></qid>
    <code><![CDATA[4]]></code>
    <answer><![CDATA[0]]></answer>
    <assessment_value><![CDATA[1]]></assessment_value>
    <sortorder><![CDATA[4]]></sortorder>
    <language><![CDATA[nl]]></language>
    <scale_id><![CDATA[0]]></scale_id>
   </row>
   <row>
    <qid><![CDATA[11818]]></qid>
    <code><![CDATA[4]]></code>
    <answer><![CDATA[0]]></answer>
    <assessment_value><![CDATA[1]]></assessment_value>
    <sortorder><![CDATA[4]]></sortorder>
    <language><![CDATA[en]]></language>
    <scale_id><![CDATA[0]]></scale_id>
   </row>
   <row>
    <qid><![CDATA[11818]]></qid>
    <code><![CDATA[5]]></code>
    <answer><![CDATA[1]]></answer>
    <assessment_value><![CDATA[1]]></assessment_value>
    <sortorder><![CDATA[5]]></sortorder>
    <language><![CDATA[nl]]></language>
    <scale_id><![CDATA[0]]></scale_id>
   </row>
   <row>
    <qid><![CDATA[11818]]></qid>
    <code><![CDATA[5]]></code>
    <answer><![CDATA[1]]></answer>
    <assessment_value><![CDATA[1]]></assessment_value>
    <sortorder><![CDATA[5]]></sortorder>
    <language><![CDATA[en]]></language>
    <scale_id><![CDATA[0]]></scale_id>
   </row>
   <row>
    <qid><![CDATA[11818]]></qid>
    <code><![CDATA[6]]></code>
    <answer><![CDATA[2]]></answer>
    <assessment_value><![CDATA[1]]></assessment_value>
    <sortorder><![CDATA[6]]></sortorder>
    <language><![CDATA[nl]]></language>
    <scale_id><![CDATA[0]]></scale_id>
   </row>
   <row>
    <qid><![CDATA[11842]]></qid>
    <code><![CDATA[3]]></code>
    <answer><![CDATA[-1]]></answer>
    <assessment_value><![CDATA[1]]></assessment_value>
    <sortorder><![CDATA[3]]></sortorder>
    <language><![CDATA[nl]]></language>
    <scale_id><![CDATA[0]]></scale_id>
   </row>
   <row>
    <qid><![CDATA[11817]]></qid>
    <code><![CDATA[4]]></code>
    <answer><![CDATA[0]]></answer>
    <assessment_value><![CDATA[1]]></assessment_value>
    <sortorder><![CDATA[4]]></sortorder>
    <language><![CDATA[en]]></language>
    <scale_id><![CDATA[0]]></scale_id>
   </row>
   <row>
    <qid><![CDATA[11817]]></qid>
    <code><![CDATA[3]]></code>
    <answer><![CDATA[-1]]></answer>
    <assessment_value><![CDATA[1]]></assessment_value>
    <sortorder><![CDATA[3]]></sortorder>
    <language><![CDATA[nl]]></language>
    <scale_id><![CDATA[0]]></scale_id>
   </row>
   <row>
    <qid><![CDATA[11817]]></qid>
    <code><![CDATA[3]]></code>
    <answer><![CDATA[-1]]></answer>
    <assessment_value><![CDATA[1]]></assessment_value>
    <sortorder><![CDATA[3]]></sortorder>
    <language><![CDATA[en]]></language>
    <scale_id><![CDATA[0]]></scale_id>
   </row>
   <row>
    <qid><![CDATA[11817]]></qid>
    <code><![CDATA[4]]></code>
    <answer><![CDATA[0]]></answer>
    <assessment_value><![CDATA[1]]></assessment_value>
    <sortorder><![CDATA[4]]></sortorder>
    <language><![CDATA[nl]]></language>
    <scale_id><![CDATA[0]]></scale_id>
   </row>
   <row>
    <qid><![CDATA[11842]]></qid>
    <code><![CDATA[4]]></code>
    <answer><![CDATA[0]]></answer>
    <assessment_value><![CDATA[1]]></assessment_value>
    <sortorder><![CDATA[4]]></sortorder>
    <language><![CDATA[en]]></language>
    <scale_id><![CDATA[0]]></scale_id>
   </row>
   <row>
    <qid><![CDATA[11839]]></qid>
    <code><![CDATA[3]]></code>
    <answer><![CDATA[-1]]></answer>
    <assessment_value><![CDATA[0]]></assessment_value>
    <sortorder><![CDATA[3]]></sortorder>
    <language><![CDATA[nl]]></language>
    <scale_id><![CDATA[0]]></scale_id>
   </row>
   <row>
    <qid><![CDATA[11839]]></qid>
    <code><![CDATA[2]]></code>
    <answer><![CDATA[-2]]></answer>
    <assessment_value><![CDATA[0]]></assessment_value>
    <sortorder><![CDATA[2]]></sortorder>
    <language><![CDATA[nl]]></language>
    <scale_id><![CDATA[0]]></scale_id>
   </row>
   <row>
    <qid><![CDATA[11840]]></qid>
    <code><![CDATA[2]]></code>
    <answer><![CDATA[-3]]></answer>
    <assessment_value><![CDATA[1]]></assessment_value>
    <sortorder><![CDATA[2]]></sortorder>
    <language><![CDATA[en]]></language>
    <scale_id><![CDATA[0]]></scale_id>
   </row>
   <row>
    <qid><![CDATA[11839]]></qid>
    <code><![CDATA[3]]></code>
    <answer><![CDATA[-1]]></answer>
    <assessment_value><![CDATA[0]]></assessment_value>
    <sortorder><![CDATA[3]]></sortorder>
    <language><![CDATA[en]]></language>
    <scale_id><![CDATA[0]]></scale_id>
   </row>
   <row>
    <qid><![CDATA[11820]]></qid>
    <code><![CDATA[4]]></code>
    <answer><![CDATA[0]]></answer>
    <assessment_value><![CDATA[0]]></assessment_value>
    <sortorder><![CDATA[4]]></sortorder>
    <language><![CDATA[en]]></language>
    <scale_id><![CDATA[0]]></scale_id>
   </row>
   <row>
    <qid><![CDATA[11820]]></qid>
    <code><![CDATA[5]]></code>
    <answer><![CDATA[1]]></answer>
    <assessment_value><![CDATA[0]]></assessment_value>
    <sortorder><![CDATA[5]]></sortorder>
    <language><![CDATA[nl]]></language>
    <scale_id><![CDATA[0]]></scale_id>
   </row>
   <row>
    <qid><![CDATA[11820]]></qid>
    <code><![CDATA[5]]></code>
    <answer><![CDATA[1]]></answer>
    <assessment_value><![CDATA[0]]></assessment_value>
    <sortorder><![CDATA[5]]></sortorder>
    <language><![CDATA[en]]></language>
    <scale_id><![CDATA[0]]></scale_id>
   </row>
   <row>
    <qid><![CDATA[11820]]></qid>
    <code><![CDATA[6]]></code>
    <answer><![CDATA[2]]></answer>
    <assessment_value><![CDATA[0]]></assessment_value>
    <sortorder><![CDATA[6]]></sortorder>
    <language><![CDATA[nl]]></language>
    <scale_id><![CDATA[0]]></scale_id>
   </row>
   <row>
    <qid><![CDATA[11820]]></qid>
    <code><![CDATA[6]]></code>
    <answer><![CDATA[2]]></answer>
    <assessment_value><![CDATA[0]]></assessment_value>
    <sortorder><![CDATA[6]]></sortorder>
    <language><![CDATA[en]]></language>
    <scale_id><![CDATA[0]]></scale_id>
   </row>
   <row>
    <qid><![CDATA[11820]]></qid>
    <code><![CDATA[7]]></code>
    <answer><![CDATA[Goed<br />3<br />]]></answer>
    <assessment_value><![CDATA[0]]></assessment_value>
    <sortorder><![CDATA[7]]></sortorder>
    <language><![CDATA[nl]]></language>
    <scale_id><![CDATA[0]]></scale_id>
   </row>
   <row>
    <qid><![CDATA[11820]]></qid>
    <code><![CDATA[7]]></code>
    <answer><![CDATA[Good<br />3<br />]]></answer>
    <assessment_value><![CDATA[0]]></assessment_value>
    <sortorder><![CDATA[7]]></sortorder>
    <language><![CDATA[en]]></language>
    <scale_id><![CDATA[0]]></scale_id>
   </row>
   <row>
    <qid><![CDATA[11840]]></qid>
    <code><![CDATA[5]]></code>
    <answer><![CDATA[1]]></answer>
    <assessment_value><![CDATA[1]]></assessment_value>
    <sortorder><![CDATA[5]]></sortorder>
    <language><![CDATA[nl]]></language>
    <scale_id><![CDATA[0]]></scale_id>
   </row>
   <row>
    <qid><![CDATA[11840]]></qid>
    <code><![CDATA[5]]></code>
    <answer><![CDATA[1]]></answer>
    <assessment_value><![CDATA[1]]></assessment_value>
    <sortorder><![CDATA[5]]></sortorder>
    <language><![CDATA[en]]></language>
    <scale_id><![CDATA[0]]></scale_id>
   </row>
   <row>
    <qid><![CDATA[11841]]></qid>
    <code><![CDATA[2]]></code>
    <answer><![CDATA[-2]]></answer>
    <assessment_value><![CDATA[0]]></assessment_value>
    <sortorder><![CDATA[2]]></sortorder>
    <language><![CDATA[nl]]></language>
    <scale_id><![CDATA[0]]></scale_id>
   </row>
   <row>
    <qid><![CDATA[11836]]></qid>
    <code><![CDATA[6]]></code>
    <answer><![CDATA[2]]></answer>
    <assessment_value><![CDATA[1]]></assessment_value>
    <sortorder><![CDATA[6]]></sortorder>
    <language><![CDATA[en]]></language>
    <scale_id><![CDATA[0]]></scale_id>
   </row>
   <row>
    <qid><![CDATA[11836]]></qid>
    <code><![CDATA[5]]></code>
    <answer><![CDATA[1]]></answer>
    <assessment_value><![CDATA[1]]></assessment_value>
    <sortorder><![CDATA[5]]></sortorder>
    <language><![CDATA[en]]></language>
    <scale_id><![CDATA[0]]></scale_id>
   </row>
   <row>
    <qid><![CDATA[11838]]></qid>
    <code><![CDATA[4]]></code>
    <answer><![CDATA[0]]></answer>
    <assessment_value><![CDATA[1]]></assessment_value>
    <sortorder><![CDATA[4]]></sortorder>
    <language><![CDATA[en]]></language>
    <scale_id><![CDATA[0]]></scale_id>
   </row>
   <row>
    <qid><![CDATA[11838]]></qid>
    <code><![CDATA[2]]></code>
    <answer><![CDATA[-2]]></answer>
    <assessment_value><![CDATA[1]]></assessment_value>
    <sortorder><![CDATA[2]]></sortorder>
    <language><![CDATA[nl]]></language>
    <scale_id><![CDATA[0]]></scale_id>
   </row>
   <row>
    <qid><![CDATA[11838]]></qid>
    <code><![CDATA[2]]></code>
    <answer><![CDATA[-2]]></answer>
    <assessment_value><![CDATA[1]]></assessment_value>
    <sortorder><![CDATA[2]]></sortorder>
    <language><![CDATA[en]]></language>
    <scale_id><![CDATA[0]]></scale_id>
   </row>
   <row>
    <qid><![CDATA[11838]]></qid>
    <code><![CDATA[3]]></code>
    <answer><![CDATA[-1]]></answer>
    <assessment_value><![CDATA[1]]></assessment_value>
    <sortorder><![CDATA[3]]></sortorder>
    <language><![CDATA[nl]]></language>
    <scale_id><![CDATA[0]]></scale_id>
   </row>
   <row>
    <qid><![CDATA[11838]]></qid>
    <code><![CDATA[3]]></code>
    <answer><![CDATA[-1]]></answer>
    <assessment_value><![CDATA[1]]></assessment_value>
    <sortorder><![CDATA[3]]></sortorder>
    <language><![CDATA[en]]></language>
    <scale_id><![CDATA[0]]></scale_id>
   </row>
   <row>
    <qid><![CDATA[11817]]></qid>
    <code><![CDATA[5]]></code>
    <answer><![CDATA[1]]></answer>
    <assessment_value><![CDATA[1]]></assessment_value>
    <sortorder><![CDATA[5]]></sortorder>
    <language><![CDATA[en]]></language>
    <scale_id><![CDATA[0]]></scale_id>
   </row>
   <row>
    <qid><![CDATA[11830]]></qid>
    <code><![CDATA[5]]></code>
    <answer><![CDATA[1]]></answer>
    <assessment_value><![CDATA[1]]></assessment_value>
    <sortorder><![CDATA[5]]></sortorder>
    <language><![CDATA[en]]></language>
    <scale_id><![CDATA[0]]></scale_id>
   </row>
   <row>
    <qid><![CDATA[11832]]></qid>
    <code><![CDATA[7]]></code>
    <answer><![CDATA[Helemaal niet belangrijk<br />3<br />]]></answer>
    <assessment_value><![CDATA[1]]></assessment_value>
    <sortorder><![CDATA[7]]></sortorder>
    <language><![CDATA[nl]]></language>
    <scale_id><![CDATA[0]]></scale_id>
   </row>
   <row>
    <qid><![CDATA[11830]]></qid>
    <code><![CDATA[1]]></code>
    <answer><![CDATA[No strenghts<br />-3<br />]]></answer>
    <assessment_value><![CDATA[1]]></assessment_value>
    <sortorder><![CDATA[1]]></sortorder>
    <language><![CDATA[en]]></language>
    <scale_id><![CDATA[0]]></scale_id>
   </row>
   <row>
    <qid><![CDATA[11830]]></qid>
    <code><![CDATA[2]]></code>
    <answer><![CDATA[-2]]></answer>
    <assessment_value><![CDATA[1]]></assessment_value>
    <sortorder><![CDATA[2]]></sortorder>
    <language><![CDATA[nl]]></language>
    <scale_id><![CDATA[0]]></scale_id>
   </row>
   <row>
    <qid><![CDATA[11830]]></qid>
    <code><![CDATA[2]]></code>
    <answer><![CDATA[-2]]></answer>
    <assessment_value><![CDATA[1]]></assessment_value>
    <sortorder><![CDATA[2]]></sortorder>
    <language><![CDATA[en]]></language>
    <scale_id><![CDATA[0]]></scale_id>
   </row>
   <row>
    <qid><![CDATA[11832]]></qid>
    <code><![CDATA[6]]></code>
    <answer><![CDATA[2]]></answer>
    <assessment_value><![CDATA[1]]></assessment_value>
    <sortorder><![CDATA[6]]></sortorder>
    <language><![CDATA[en]]></language>
    <scale_id><![CDATA[0]]></scale_id>
   </row>
   <row>
    <qid><![CDATA[11838]]></qid>
    <code><![CDATA[6]]></code>
    <answer><![CDATA[2]]></answer>
    <assessment_value><![CDATA[1]]></assessment_value>
    <sortorder><![CDATA[6]]></sortorder>
    <language><![CDATA[nl]]></language>
    <scale_id><![CDATA[0]]></scale_id>
   </row>
   <row>
    <qid><![CDATA[11836]]></qid>
    <code><![CDATA[7]]></code>
    <answer><![CDATA[Zeer hoog <br />3<br />]]></answer>
    <assessment_value><![CDATA[1]]></assessment_value>
    <sortorder><![CDATA[7]]></sortorder>
    <language><![CDATA[nl]]></language>
    <scale_id><![CDATA[0]]></scale_id>
   </row>
   <row>
    <qid><![CDATA[11830]]></qid>
    <code><![CDATA[7]]></code>
    <answer><![CDATA[Significant strenghts<br />3<br />]]></answer>
    <assessment_value><![CDATA[1]]></assessment_value>
    <sortorder><![CDATA[7]]></sortorder>
    <language><![CDATA[en]]></language>
    <scale_id><![CDATA[0]]></scale_id>
   </row>
   <row>
    <qid><![CDATA[11832]]></qid>
    <code><![CDATA[4]]></code>
    <answer><![CDATA[0]]></answer>
    <assessment_value><![CDATA[1]]></assessment_value>
    <sortorder><![CDATA[4]]></sortorder>
    <language><![CDATA[nl]]></language>
    <scale_id><![CDATA[0]]></scale_id>
   </row>
   <row>
    <qid><![CDATA[11832]]></qid>
    <code><![CDATA[4]]></code>
    <answer><![CDATA[0]]></answer>
    <assessment_value><![CDATA[1]]></assessment_value>
    <sortorder><![CDATA[4]]></sortorder>
    <language><![CDATA[en]]></language>
    <scale_id><![CDATA[0]]></scale_id>
   </row>
   <row>
    <qid><![CDATA[11832]]></qid>
    <code><![CDATA[5]]></code>
    <answer><![CDATA[1]]></answer>
    <assessment_value><![CDATA[1]]></assessment_value>
    <sortorder><![CDATA[5]]></sortorder>
    <language><![CDATA[nl]]></language>
    <scale_id><![CDATA[0]]></scale_id>
   </row>
   <row>
    <qid><![CDATA[11824]]></qid>
    <code><![CDATA[4]]></code>
    <answer><![CDATA[0]]></answer>
    <assessment_value><![CDATA[1]]></assessment_value>
    <sortorder><![CDATA[4]]></sortorder>
    <language><![CDATA[nl]]></language>
    <scale_id><![CDATA[0]]></scale_id>
   </row>
   <row>
    <qid><![CDATA[11824]]></qid>
    <code><![CDATA[4]]></code>
    <answer><![CDATA[0]]></answer>
    <assessment_value><![CDATA[1]]></assessment_value>
    <sortorder><![CDATA[4]]></sortorder>
    <language><![CDATA[en]]></language>
    <scale_id><![CDATA[0]]></scale_id>
   </row>
   <row>
    <qid><![CDATA[11824]]></qid>
    <code><![CDATA[5]]></code>
    <answer><![CDATA[1]]></answer>
    <assessment_value><![CDATA[1]]></assessment_value>
    <sortorder><![CDATA[5]]></sortorder>
    <language><![CDATA[nl]]></language>
    <scale_id><![CDATA[0]]></scale_id>
   </row>
   <row>
    <qid><![CDATA[11824]]></qid>
    <code><![CDATA[5]]></code>
    <answer><![CDATA[1]]></answer>
    <assessment_value><![CDATA[1]]></assessment_value>
    <sortorder><![CDATA[5]]></sortorder>
    <language><![CDATA[en]]></language>
    <scale_id><![CDATA[0]]></scale_id>
   </row>
   <row>
    <qid><![CDATA[11843]]></qid>
    <code><![CDATA[2]]></code>
    <answer><![CDATA[-2]]></answer>
    <assessment_value><![CDATA[0]]></assessment_value>
    <sortorder><![CDATA[2]]></sortorder>
    <language><![CDATA[nl]]></language>
    <scale_id><![CDATA[0]]></scale_id>
   </row>
   <row>
    <qid><![CDATA[11844]]></qid>
    <code><![CDATA[5]]></code>
    <answer><![CDATA[1]]></answer>
    <assessment_value><![CDATA[1]]></assessment_value>
    <sortorder><![CDATA[5]]></sortorder>
    <language><![CDATA[nl]]></language>
    <scale_id><![CDATA[0]]></scale_id>
   </row>
   <row>
    <qid><![CDATA[11844]]></qid>
    <code><![CDATA[4]]></code>
    <answer><![CDATA[0]]></answer>
    <assessment_value><![CDATA[1]]></assessment_value>
    <sortorder><![CDATA[4]]></sortorder>
    <language><![CDATA[nl]]></language>
    <scale_id><![CDATA[0]]></scale_id>
   </row>
   <row>
    <qid><![CDATA[11844]]></qid>
    <code><![CDATA[3]]></code>
    <answer><![CDATA[-1]]></answer>
    <assessment_value><![CDATA[1]]></assessment_value>
    <sortorder><![CDATA[3]]></sortorder>
    <language><![CDATA[en]]></language>
    <scale_id><![CDATA[0]]></scale_id>
   </row>
   <row>
    <qid><![CDATA[11844]]></qid>
    <code><![CDATA[1]]></code>
    <answer><![CDATA[Zeer laag<br />-3<br />]]></answer>
    <assessment_value><![CDATA[1]]></assessment_value>
    <sortorder><![CDATA[1]]></sortorder>
    <language><![CDATA[nl]]></language>
    <scale_id><![CDATA[0]]></scale_id>
   </row>
   <row>
    <qid><![CDATA[11844]]></qid>
    <code><![CDATA[1]]></code>
    <answer><![CDATA[No chance<br />-3<br />]]></answer>
    <assessment_value><![CDATA[1]]></assessment_value>
    <sortorder><![CDATA[1]]></sortorder>
    <language><![CDATA[en]]></language>
    <scale_id><![CDATA[0]]></scale_id>
   </row>
   <row>
    <qid><![CDATA[11844]]></qid>
    <code><![CDATA[2]]></code>
    <answer><![CDATA[-2]]></answer>
    <assessment_value><![CDATA[1]]></assessment_value>
    <sortorder><![CDATA[2]]></sortorder>
    <language><![CDATA[nl]]></language>
    <scale_id><![CDATA[0]]></scale_id>
   </row>
   <row>
    <qid><![CDATA[11844]]></qid>
    <code><![CDATA[2]]></code>
    <answer><![CDATA[-2]]></answer>
    <assessment_value><![CDATA[1]]></assessment_value>
    <sortorder><![CDATA[2]]></sortorder>
    <language><![CDATA[en]]></language>
    <scale_id><![CDATA[0]]></scale_id>
   </row>
   <row>
    <qid><![CDATA[11843]]></qid>
    <code><![CDATA[3]]></code>
    <answer><![CDATA[-1]]></answer>
    <assessment_value><![CDATA[0]]></assessment_value>
    <sortorder><![CDATA[3]]></sortorder>
    <language><![CDATA[nl]]></language>
    <scale_id><![CDATA[0]]></scale_id>
   </row>
   <row>
    <qid><![CDATA[11845]]></qid>
    <code><![CDATA[2]]></code>
    <answer><![CDATA[-2]]></answer>
    <assessment_value><![CDATA[0]]></assessment_value>
    <sortorder><![CDATA[2]]></sortorder>
    <language><![CDATA[nl]]></language>
    <scale_id><![CDATA[0]]></scale_id>
   </row>
   <row>
    <qid><![CDATA[11844]]></qid>
    <code><![CDATA[5]]></code>
    <answer><![CDATA[1]]></answer>
    <assessment_value><![CDATA[1]]></assessment_value>
    <sortorder><![CDATA[5]]></sortorder>
    <language><![CDATA[en]]></language>
    <scale_id><![CDATA[0]]></scale_id>
   </row>
   <row>
    <qid><![CDATA[11844]]></qid>
    <code><![CDATA[6]]></code>
    <answer><![CDATA[2]]></answer>
    <assessment_value><![CDATA[1]]></assessment_value>
    <sortorder><![CDATA[6]]></sortorder>
    <language><![CDATA[nl]]></language>
    <scale_id><![CDATA[0]]></scale_id>
   </row>
   <row>
    <qid><![CDATA[11839]]></qid>
    <code><![CDATA[2]]></code>
    <answer><![CDATA[-2]]></answer>
    <assessment_value><![CDATA[0]]></assessment_value>
    <sortorder><![CDATA[2]]></sortorder>
    <language><![CDATA[en]]></language>
    <scale_id><![CDATA[0]]></scale_id>
   </row>
   <row>
    <qid><![CDATA[11839]]></qid>
    <code><![CDATA[1]]></code>
    <answer><![CDATA[Zeer laag<br />-3<br />]]></answer>
    <assessment_value><![CDATA[0]]></assessment_value>
    <sortorder><![CDATA[1]]></sortorder>
    <language><![CDATA[nl]]></language>
    <scale_id><![CDATA[0]]></scale_id>
   </row>
   <row>
    <qid><![CDATA[11840]]></qid>
    <code><![CDATA[4]]></code>
    <answer><![CDATA[0]]></answer>
    <assessment_value><![CDATA[1]]></assessment_value>
    <sortorder><![CDATA[4]]></sortorder>
    <language><![CDATA[en]]></language>
    <scale_id><![CDATA[0]]></scale_id>
   </row>
   <row>
    <qid><![CDATA[11840]]></qid>
    <code><![CDATA[3]]></code>
    <answer><![CDATA[-1]]></answer>
    <assessment_value><![CDATA[1]]></assessment_value>
    <sortorder><![CDATA[3]]></sortorder>
    <language><![CDATA[en]]></language>
    <scale_id><![CDATA[0]]></scale_id>
   </row>
   <row>
    <qid><![CDATA[11843]]></qid>
    <code><![CDATA[2]]></code>
    <answer><![CDATA[-2]]></answer>
    <assessment_value><![CDATA[0]]></assessment_value>
    <sortorder><![CDATA[2]]></sortorder>
    <language><![CDATA[en]]></language>
    <scale_id><![CDATA[0]]></scale_id>
   </row>
   <row>
    <qid><![CDATA[11824]]></qid>
    <code><![CDATA[3]]></code>
    <answer><![CDATA[-1]]></answer>
    <assessment_value><![CDATA[1]]></assessment_value>
    <sortorder><![CDATA[3]]></sortorder>
    <language><![CDATA[nl]]></language>
    <scale_id><![CDATA[0]]></scale_id>
   </row>
   <row>
    <qid><![CDATA[11824]]></qid>
    <code><![CDATA[3]]></code>
    <answer><![CDATA[-1]]></answer>
    <assessment_value><![CDATA[1]]></assessment_value>
    <sortorder><![CDATA[3]]></sortorder>
    <language><![CDATA[en]]></language>
    <scale_id><![CDATA[0]]></scale_id>
   </row>
   <row>
    <qid><![CDATA[11823]]></qid>
    <code><![CDATA[7]]></code>
    <answer><![CDATA[Stupid<br />3<br />]]></answer>
    <assessment_value><![CDATA[0]]></assessment_value>
    <sortorder><![CDATA[7]]></sortorder>
    <language><![CDATA[en]]></language>
    <scale_id><![CDATA[0]]></scale_id>
   </row>
   <row>
    <qid><![CDATA[11823]]></qid>
    <code><![CDATA[4]]></code>
    <answer><![CDATA[0]]></answer>
    <assessment_value><![CDATA[0]]></assessment_value>
    <sortorder><![CDATA[4]]></sortorder>
    <language><![CDATA[en]]></language>
    <scale_id><![CDATA[0]]></scale_id>
   </row>
   <row>
    <qid><![CDATA[11823]]></qid>
    <code><![CDATA[3]]></code>
    <answer><![CDATA[-1]]></answer>
    <assessment_value><![CDATA[0]]></assessment_value>
    <sortorder><![CDATA[3]]></sortorder>
    <language><![CDATA[nl]]></language>
    <scale_id><![CDATA[0]]></scale_id>
   </row>
   <row>
    <qid><![CDATA[11823]]></qid>
    <code><![CDATA[3]]></code>
    <answer><![CDATA[-1]]></answer>
    <assessment_value><![CDATA[0]]></assessment_value>
    <sortorder><![CDATA[3]]></sortorder>
    <language><![CDATA[en]]></language>
    <scale_id><![CDATA[0]]></scale_id>
   </row>
   <row>
    <qid><![CDATA[11822]]></qid>
    <code><![CDATA[5]]></code>
    <answer><![CDATA[1]]></answer>
    <assessment_value><![CDATA[1]]></assessment_value>
    <sortorder><![CDATA[5]]></sortorder>
    <language><![CDATA[en]]></language>
    <scale_id><![CDATA[0]]></scale_id>
   </row>
   <row>
    <qid><![CDATA[11822]]></qid>
    <code><![CDATA[4]]></code>
    <answer><![CDATA[0]]></answer>
    <assessment_value><![CDATA[1]]></assessment_value>
    <sortorder><![CDATA[4]]></sortorder>
    <language><![CDATA[nl]]></language>
    <scale_id><![CDATA[0]]></scale_id>
   </row>
   <row>
    <qid><![CDATA[11822]]></qid>
    <code><![CDATA[4]]></code>
    <answer><![CDATA[0]]></answer>
    <assessment_value><![CDATA[1]]></assessment_value>
    <sortorder><![CDATA[4]]></sortorder>
    <language><![CDATA[en]]></language>
    <scale_id><![CDATA[0]]></scale_id>
   </row>
   <row>
    <qid><![CDATA[11832]]></qid>
    <code><![CDATA[7]]></code>
    <answer><![CDATA[Not important<br />3<br />]]></answer>
    <assessment_value><![CDATA[1]]></assessment_value>
    <sortorder><![CDATA[7]]></sortorder>
    <language><![CDATA[en]]></language>
    <scale_id><![CDATA[0]]></scale_id>
   </row>
   <row>
    <qid><![CDATA[11831]]></qid>
    <code><![CDATA[6]]></code>
    <answer><![CDATA[2]]></answer>
    <assessment_value><![CDATA[0]]></assessment_value>
    <sortorder><![CDATA[6]]></sortorder>
    <language><![CDATA[nl]]></language>
    <scale_id><![CDATA[0]]></scale_id>
   </row>
   <row>
    <qid><![CDATA[11831]]></qid>
    <code><![CDATA[6]]></code>
    <answer><![CDATA[2]]></answer>
    <assessment_value><![CDATA[0]]></assessment_value>
    <sortorder><![CDATA[6]]></sortorder>
    <language><![CDATA[en]]></language>
    <scale_id><![CDATA[0]]></scale_id>
   </row>
   <row>
    <qid><![CDATA[11831]]></qid>
    <code><![CDATA[5]]></code>
    <answer><![CDATA[1]]></answer>
    <assessment_value><![CDATA[0]]></assessment_value>
    <sortorder><![CDATA[5]]></sortorder>
    <language><![CDATA[nl]]></language>
    <scale_id><![CDATA[0]]></scale_id>
   </row>
   <row>
    <qid><![CDATA[11831]]></qid>
    <code><![CDATA[5]]></code>
    <answer><![CDATA[1]]></answer>
    <assessment_value><![CDATA[0]]></assessment_value>
    <sortorder><![CDATA[5]]></sortorder>
    <language><![CDATA[en]]></language>
    <scale_id><![CDATA[0]]></scale_id>
   </row>
   <row>
    <qid><![CDATA[11831]]></qid>
    <code><![CDATA[4]]></code>
    <answer><![CDATA[0]]></answer>
    <assessment_value><![CDATA[0]]></assessment_value>
    <sortorder><![CDATA[4]]></sortorder>
    <language><![CDATA[nl]]></language>
    <scale_id><![CDATA[0]]></scale_id>
   </row>
   <row>
    <qid><![CDATA[11831]]></qid>
    <code><![CDATA[4]]></code>
    <answer><![CDATA[0]]></answer>
    <assessment_value><![CDATA[0]]></assessment_value>
    <sortorder><![CDATA[4]]></sortorder>
    <language><![CDATA[en]]></language>
    <scale_id><![CDATA[0]]></scale_id>
   </row>
   <row>
    <qid><![CDATA[11831]]></qid>
    <code><![CDATA[3]]></code>
    <answer><![CDATA[-1]]></answer>
    <assessment_value><![CDATA[0]]></assessment_value>
    <sortorder><![CDATA[3]]></sortorder>
    <language><![CDATA[nl]]></language>
    <scale_id><![CDATA[0]]></scale_id>
   </row>
   <row>
    <qid><![CDATA[11831]]></qid>
    <code><![CDATA[3]]></code>
    <answer><![CDATA[-1]]></answer>
    <assessment_value><![CDATA[0]]></assessment_value>
    <sortorder><![CDATA[3]]></sortorder>
    <language><![CDATA[en]]></language>
    <scale_id><![CDATA[0]]></scale_id>
   </row>
   <row>
    <qid><![CDATA[11830]]></qid>
    <code><![CDATA[7]]></code>
    <answer><![CDATA[Opvallend veel sterke punten<br />3<br />]]></answer>
    <assessment_value><![CDATA[1]]></assessment_value>
    <sortorder><![CDATA[7]]></sortorder>
    <language><![CDATA[nl]]></language>
    <scale_id><![CDATA[0]]></scale_id>
   </row>
   <row>
    <qid><![CDATA[11818]]></qid>
    <code><![CDATA[4]]></code>
    <answer><![CDATA[0]]></answer>
    <assessment_value><![CDATA[1]]></assessment_value>
    <sortorder><![CDATA[4]]></sortorder>
    <language><![CDATA[nl]]></language>
    <scale_id><![CDATA[0]]></scale_id>
   </row>
   <row>
    <qid><![CDATA[11819]]></qid>
    <code><![CDATA[6]]></code>
    <answer><![CDATA[2]]></answer>
    <assessment_value><![CDATA[1]]></assessment_value>
    <sortorder><![CDATA[6]]></sortorder>
    <language><![CDATA[nl]]></language>
    <scale_id><![CDATA[0]]></scale_id>
   </row>
   <row>
    <qid><![CDATA[11842]]></qid>
    <code><![CDATA[2]]></code>
    <answer><![CDATA[-2]]></answer>
    <assessment_value><![CDATA[1]]></assessment_value>
    <sortorder><![CDATA[2]]></sortorder>
    <language><![CDATA[en]]></language>
    <scale_id><![CDATA[0]]></scale_id>
   </row>
   <row>
    <qid><![CDATA[11819]]></qid>
    <code><![CDATA[5]]></code>
    <answer><![CDATA[1]]></answer>
    <assessment_value><![CDATA[1]]></assessment_value>
    <sortorder><![CDATA[5]]></sortorder>
    <language><![CDATA[en]]></language>
    <scale_id><![CDATA[0]]></scale_id>
   </row>
   <row>
    <qid><![CDATA[11819]]></qid>
    <code><![CDATA[5]]></code>
    <answer><![CDATA[1]]></answer>
    <assessment_value><![CDATA[1]]></assessment_value>
    <sortorder><![CDATA[5]]></sortorder>
    <language><![CDATA[nl]]></language>
    <scale_id><![CDATA[0]]></scale_id>
   </row>
   <row>
    <qid><![CDATA[11841]]></qid>
    <code><![CDATA[3]]></code>
    <answer><![CDATA[-1]]></answer>
    <assessment_value><![CDATA[0]]></assessment_value>
    <sortorder><![CDATA[3]]></sortorder>
    <language><![CDATA[en]]></language>
    <scale_id><![CDATA[0]]></scale_id>
   </row>
   <row>
    <qid><![CDATA[11842]]></qid>
    <code><![CDATA[2]]></code>
    <answer><![CDATA[-2]]></answer>
    <assessment_value><![CDATA[1]]></assessment_value>
    <sortorder><![CDATA[2]]></sortorder>
    <language><![CDATA[nl]]></language>
    <scale_id><![CDATA[0]]></scale_id>
   </row>
   <row>
    <qid><![CDATA[11836]]></qid>
    <code><![CDATA[6]]></code>
    <answer><![CDATA[2]]></answer>
    <assessment_value><![CDATA[1]]></assessment_value>
    <sortorder><![CDATA[6]]></sortorder>
    <language><![CDATA[nl]]></language>
    <scale_id><![CDATA[0]]></scale_id>
   </row>
   <row>
    <qid><![CDATA[11825]]></qid>
    <code><![CDATA[7]]></code>
    <answer><![CDATA[Effective<br />3<br />]]></answer>
    <assessment_value><![CDATA[0]]></assessment_value>
    <sortorder><![CDATA[7]]></sortorder>
    <language><![CDATA[en]]></language>
    <scale_id><![CDATA[0]]></scale_id>
   </row>
   <row>
    <qid><![CDATA[11848]]></qid>
    <code><![CDATA[1]]></code>
    <answer><![CDATA[-3]]></answer>
    <assessment_value><![CDATA[1]]></assessment_value>
    <sortorder><![CDATA[1]]></sortorder>
    <language><![CDATA[en]]></language>
    <scale_id><![CDATA[0]]></scale_id>
   </row>
   <row>
    <qid><![CDATA[11826]]></qid>
    <code><![CDATA[6]]></code>
    <answer><![CDATA[2]]></answer>
    <assessment_value><![CDATA[1]]></assessment_value>
    <sortorder><![CDATA[6]]></sortorder>
    <language><![CDATA[en]]></language>
    <scale_id><![CDATA[0]]></scale_id>
   </row>
   <row>
    <qid><![CDATA[11826]]></qid>
    <code><![CDATA[7]]></code>
    <answer><![CDATA[Geheel oneens<br />3<br />]]></answer>
    <assessment_value><![CDATA[1]]></assessment_value>
    <sortorder><![CDATA[7]]></sortorder>
    <language><![CDATA[nl]]></language>
    <scale_id><![CDATA[0]]></scale_id>
   </row>
   <row>
    <qid><![CDATA[11826]]></qid>
    <code><![CDATA[5]]></code>
    <answer><![CDATA[1]]></answer>
    <assessment_value><![CDATA[1]]></assessment_value>
    <sortorder><![CDATA[5]]></sortorder>
    <language><![CDATA[en]]></language>
    <scale_id><![CDATA[0]]></scale_id>
   </row>
   <row>
    <qid><![CDATA[11826]]></qid>
    <code><![CDATA[6]]></code>
    <answer><![CDATA[2]]></answer>
    <assessment_value><![CDATA[1]]></assessment_value>
    <sortorder><![CDATA[6]]></sortorder>
    <language><![CDATA[nl]]></language>
    <scale_id><![CDATA[0]]></scale_id>
   </row>
   <row>
    <qid><![CDATA[11827]]></qid>
    <code><![CDATA[3]]></code>
    <answer><![CDATA[-1]]></answer>
    <assessment_value><![CDATA[0]]></assessment_value>
    <sortorder><![CDATA[3]]></sortorder>
    <language><![CDATA[en]]></language>
    <scale_id><![CDATA[0]]></scale_id>
   </row>
   <row>
    <qid><![CDATA[11827]]></qid>
    <code><![CDATA[4]]></code>
    <answer><![CDATA[0]]></answer>
    <assessment_value><![CDATA[0]]></assessment_value>
    <sortorder><![CDATA[4]]></sortorder>
    <language><![CDATA[nl]]></language>
    <scale_id><![CDATA[0]]></scale_id>
   </row>
   <row>
    <qid><![CDATA[11827]]></qid>
    <code><![CDATA[4]]></code>
    <answer><![CDATA[0]]></answer>
    <assessment_value><![CDATA[0]]></assessment_value>
    <sortorder><![CDATA[4]]></sortorder>
    <language><![CDATA[en]]></language>
    <scale_id><![CDATA[0]]></scale_id>
   </row>
   <row>
    <qid><![CDATA[11827]]></qid>
    <code><![CDATA[5]]></code>
    <answer><![CDATA[1]]></answer>
    <assessment_value><![CDATA[0]]></assessment_value>
    <sortorder><![CDATA[5]]></sortorder>
    <language><![CDATA[nl]]></language>
    <scale_id><![CDATA[0]]></scale_id>
   </row>
   <row>
    <qid><![CDATA[11828]]></qid>
    <code><![CDATA[5]]></code>
    <answer><![CDATA[1]]></answer>
    <assessment_value><![CDATA[1]]></assessment_value>
    <sortorder><![CDATA[5]]></sortorder>
    <language><![CDATA[en]]></language>
    <scale_id><![CDATA[0]]></scale_id>
   </row>
   <row>
    <qid><![CDATA[11828]]></qid>
    <code><![CDATA[3]]></code>
    <answer><![CDATA[-1]]></answer>
    <assessment_value><![CDATA[1]]></assessment_value>
    <sortorder><![CDATA[3]]></sortorder>
    <language><![CDATA[en]]></language>
    <scale_id><![CDATA[0]]></scale_id>
   </row>
   <row>
    <qid><![CDATA[11828]]></qid>
    <code><![CDATA[4]]></code>
    <answer><![CDATA[0]]></answer>
    <assessment_value><![CDATA[1]]></assessment_value>
    <sortorder><![CDATA[4]]></sortorder>
    <language><![CDATA[nl]]></language>
    <scale_id><![CDATA[0]]></scale_id>
   </row>
   <row>
    <qid><![CDATA[11828]]></qid>
    <code><![CDATA[2]]></code>
    <answer><![CDATA[-2]]></answer>
    <assessment_value><![CDATA[1]]></assessment_value>
    <sortorder><![CDATA[2]]></sortorder>
    <language><![CDATA[en]]></language>
    <scale_id><![CDATA[0]]></scale_id>
   </row>
   <row>
    <qid><![CDATA[11829]]></qid>
    <code><![CDATA[4]]></code>
    <answer><![CDATA[0]]></answer>
    <assessment_value><![CDATA[0]]></assessment_value>
    <sortorder><![CDATA[4]]></sortorder>
    <language><![CDATA[en]]></language>
    <scale_id><![CDATA[0]]></scale_id>
   </row>
   <row>
    <qid><![CDATA[11829]]></qid>
    <code><![CDATA[5]]></code>
    <answer><![CDATA[1]]></answer>
    <assessment_value><![CDATA[0]]></assessment_value>
    <sortorder><![CDATA[5]]></sortorder>
    <language><![CDATA[nl]]></language>
    <scale_id><![CDATA[0]]></scale_id>
   </row>
   <row>
    <qid><![CDATA[11829]]></qid>
    <code><![CDATA[5]]></code>
    <answer><![CDATA[1]]></answer>
    <assessment_value><![CDATA[0]]></assessment_value>
    <sortorder><![CDATA[5]]></sortorder>
    <language><![CDATA[en]]></language>
    <scale_id><![CDATA[0]]></scale_id>
   </row>
   <row>
    <qid><![CDATA[11829]]></qid>
    <code><![CDATA[6]]></code>
    <answer><![CDATA[2]]></answer>
    <assessment_value><![CDATA[0]]></assessment_value>
    <sortorder><![CDATA[6]]></sortorder>
    <language><![CDATA[nl]]></language>
    <scale_id><![CDATA[0]]></scale_id>
   </row>
   <row>
    <qid><![CDATA[11832]]></qid>
    <code><![CDATA[5]]></code>
    <answer><![CDATA[1]]></answer>
    <assessment_value><![CDATA[1]]></assessment_value>
    <sortorder><![CDATA[5]]></sortorder>
    <language><![CDATA[en]]></language>
    <scale_id><![CDATA[0]]></scale_id>
   </row>
   <row>
    <qid><![CDATA[11833]]></qid>
    <code><![CDATA[6]]></code>
    <answer><![CDATA[2]]></answer>
    <assessment_value><![CDATA[0]]></assessment_value>
    <sortorder><![CDATA[6]]></sortorder>
    <language><![CDATA[en]]></language>
    <scale_id><![CDATA[0]]></scale_id>
   </row>
   <row>
    <qid><![CDATA[11833]]></qid>
    <code><![CDATA[4]]></code>
    <answer><![CDATA[0]]></answer>
    <assessment_value><![CDATA[0]]></assessment_value>
    <sortorder><![CDATA[4]]></sortorder>
    <language><![CDATA[nl]]></language>
    <scale_id><![CDATA[0]]></scale_id>
   </row>
   <row>
    <qid><![CDATA[11833]]></qid>
    <code><![CDATA[4]]></code>
    <answer><![CDATA[0]]></answer>
    <assessment_value><![CDATA[0]]></assessment_value>
    <sortorder><![CDATA[4]]></sortorder>
    <language><![CDATA[en]]></language>
    <scale_id><![CDATA[0]]></scale_id>
   </row>
   <row>
    <qid><![CDATA[11833]]></qid>
    <code><![CDATA[5]]></code>
    <answer><![CDATA[1]]></answer>
    <assessment_value><![CDATA[0]]></assessment_value>
    <sortorder><![CDATA[5]]></sortorder>
    <language><![CDATA[nl]]></language>
    <scale_id><![CDATA[0]]></scale_id>
   </row>
   <row>
    <qid><![CDATA[11833]]></qid>
    <code><![CDATA[5]]></code>
    <answer><![CDATA[1]]></answer>
    <assessment_value><![CDATA[0]]></assessment_value>
    <sortorder><![CDATA[5]]></sortorder>
    <language><![CDATA[en]]></language>
    <scale_id><![CDATA[0]]></scale_id>
   </row>
   <row>
    <qid><![CDATA[11834]]></qid>
    <code><![CDATA[4]]></code>
    <answer><![CDATA[0]]></answer>
    <assessment_value><![CDATA[1]]></assessment_value>
    <sortorder><![CDATA[4]]></sortorder>
    <language><![CDATA[en]]></language>
    <scale_id><![CDATA[0]]></scale_id>
   </row>
   <row>
    <qid><![CDATA[11834]]></qid>
    <code><![CDATA[5]]></code>
    <answer><![CDATA[1]]></answer>
    <assessment_value><![CDATA[1]]></assessment_value>
    <sortorder><![CDATA[5]]></sortorder>
    <language><![CDATA[nl]]></language>
    <scale_id><![CDATA[0]]></scale_id>
   </row>
   <row>
    <qid><![CDATA[11834]]></qid>
    <code><![CDATA[5]]></code>
    <answer><![CDATA[1]]></answer>
    <assessment_value><![CDATA[1]]></assessment_value>
    <sortorder><![CDATA[5]]></sortorder>
    <language><![CDATA[en]]></language>
    <scale_id><![CDATA[0]]></scale_id>
   </row>
   <row>
    <qid><![CDATA[11835]]></qid>
    <code><![CDATA[5]]></code>
    <answer><![CDATA[1]]></answer>
    <assessment_value><![CDATA[0]]></assessment_value>
    <sortorder><![CDATA[5]]></sortorder>
    <language><![CDATA[nl]]></language>
    <scale_id><![CDATA[0]]></scale_id>
   </row>
   <row>
    <qid><![CDATA[11835]]></qid>
    <code><![CDATA[5]]></code>
    <answer><![CDATA[1]]></answer>
    <assessment_value><![CDATA[0]]></assessment_value>
    <sortorder><![CDATA[5]]></sortorder>
    <language><![CDATA[en]]></language>
    <scale_id><![CDATA[0]]></scale_id>
   </row>
   <row>
    <qid><![CDATA[11835]]></qid>
    <code><![CDATA[6]]></code>
    <answer><![CDATA[2]]></answer>
    <assessment_value><![CDATA[0]]></assessment_value>
    <sortorder><![CDATA[6]]></sortorder>
    <language><![CDATA[nl]]></language>
    <scale_id><![CDATA[0]]></scale_id>
   </row>
   <row>
    <qid><![CDATA[11835]]></qid>
    <code><![CDATA[4]]></code>
    <answer><![CDATA[0]]></answer>
    <assessment_value><![CDATA[0]]></assessment_value>
    <sortorder><![CDATA[4]]></sortorder>
    <language><![CDATA[en]]></language>
    <scale_id><![CDATA[0]]></scale_id>
   </row>
   <row>
    <qid><![CDATA[11834]]></qid>
    <code><![CDATA[3]]></code>
    <answer><![CDATA[-1]]></answer>
    <assessment_value><![CDATA[1]]></assessment_value>
    <sortorder><![CDATA[3]]></sortorder>
    <language><![CDATA[en]]></language>
    <scale_id><![CDATA[0]]></scale_id>
   </row>
   <row>
    <qid><![CDATA[11834]]></qid>
    <code><![CDATA[4]]></code>
    <answer><![CDATA[0]]></answer>
    <assessment_value><![CDATA[1]]></assessment_value>
    <sortorder><![CDATA[4]]></sortorder>
    <language><![CDATA[nl]]></language>
    <scale_id><![CDATA[0]]></scale_id>
   </row>
   <row>
    <qid><![CDATA[11845]]></qid>
    <code><![CDATA[3]]></code>
    <answer><![CDATA[-1]]></answer>
    <assessment_value><![CDATA[0]]></assessment_value>
    <sortorder><![CDATA[3]]></sortorder>
    <language><![CDATA[en]]></language>
    <scale_id><![CDATA[0]]></scale_id>
   </row>
   <row>
    <qid><![CDATA[11846]]></qid>
    <code><![CDATA[2]]></code>
    <answer><![CDATA[-2]]></answer>
    <assessment_value><![CDATA[1]]></assessment_value>
    <sortorder><![CDATA[2]]></sortorder>
    <language><![CDATA[nl]]></language>
    <scale_id><![CDATA[0]]></scale_id>
   </row>
   <row>
    <qid><![CDATA[11846]]></qid>
    <code><![CDATA[2]]></code>
    <answer><![CDATA[-2]]></answer>
    <assessment_value><![CDATA[1]]></assessment_value>
    <sortorder><![CDATA[2]]></sortorder>
    <language><![CDATA[en]]></language>
    <scale_id><![CDATA[0]]></scale_id>
   </row>
   <row>
    <qid><![CDATA[11846]]></qid>
    <code><![CDATA[3]]></code>
    <answer><![CDATA[-1]]></answer>
    <assessment_value><![CDATA[1]]></assessment_value>
    <sortorder><![CDATA[3]]></sortorder>
    <language><![CDATA[nl]]></language>
    <scale_id><![CDATA[0]]></scale_id>
   </row>
   <row>
    <qid><![CDATA[11847]]></qid>
    <code><![CDATA[2]]></code>
    <answer><![CDATA[-2]]></answer>
    <assessment_value><![CDATA[0]]></assessment_value>
    <sortorder><![CDATA[2]]></sortorder>
    <language><![CDATA[nl]]></language>
    <scale_id><![CDATA[0]]></scale_id>
   </row>
   <row>
    <qid><![CDATA[11847]]></qid>
    <code><![CDATA[3]]></code>
    <answer><![CDATA[-1]]></answer>
    <assessment_value><![CDATA[0]]></assessment_value>
    <sortorder><![CDATA[3]]></sortorder>
    <language><![CDATA[nl]]></language>
    <scale_id><![CDATA[0]]></scale_id>
   </row>
   <row>
    <qid><![CDATA[11827]]></qid>
    <code><![CDATA[7]]></code>
    <answer><![CDATA[Geheel oneens<br />3<br />]]></answer>
    <assessment_value><![CDATA[0]]></assessment_value>
    <sortorder><![CDATA[7]]></sortorder>
    <language><![CDATA[nl]]></language>
    <scale_id><![CDATA[0]]></scale_id>
   </row>
   <row>
    <qid><![CDATA[11827]]></qid>
    <code><![CDATA[7]]></code>
    <answer><![CDATA[Completely disagree<br />-3<br />]]></answer>
    <assessment_value><![CDATA[0]]></assessment_value>
    <sortorder><![CDATA[7]]></sortorder>
    <language><![CDATA[en]]></language>
    <scale_id><![CDATA[0]]></scale_id>
   </row>
   <row>
    <qid><![CDATA[11817]]></qid>
    <code><![CDATA[1]]></code>
    <answer><![CDATA[Persuasive<br />-3<br />]]></answer>
    <assessment_value><![CDATA[1]]></assessment_value>
    <sortorder><![CDATA[1]]></sortorder>
    <language><![CDATA[en]]></language>
    <scale_id><![CDATA[0]]></scale_id>
   </row>
   <row>
    <qid><![CDATA[11848]]></qid>
    <code><![CDATA[5]]></code>
    <answer><![CDATA[1]]></answer>
    <assessment_value><![CDATA[1]]></assessment_value>
    <sortorder><![CDATA[5]]></sortorder>
    <language><![CDATA[nl]]></language>
    <scale_id><![CDATA[0]]></scale_id>
   </row>
   <row>
    <qid><![CDATA[11848]]></qid>
    <code><![CDATA[2]]></code>
    <answer><![CDATA[<i>Meer tijd namen voor A</i><br />-2]]></answer>
    <assessment_value><![CDATA[1]]></assessment_value>
    <sortorder><![CDATA[2]]></sortorder>
    <language><![CDATA[nl]]></language>
    <scale_id><![CDATA[0]]></scale_id>
   </row>
   <row>
    <qid><![CDATA[11848]]></qid>
    <code><![CDATA[2]]></code>
    <answer><![CDATA[<i>Took more time for A</i><br />-2]]></answer>
    <assessment_value><![CDATA[1]]></assessment_value>
    <sortorder><![CDATA[2]]></sortorder>
    <language><![CDATA[en]]></language>
    <scale_id><![CDATA[0]]></scale_id>
   </row>
   <row>
    <qid><![CDATA[11817]]></qid>
    <code><![CDATA[2]]></code>
    <answer><![CDATA[-2]]></answer>
    <assessment_value><![CDATA[1]]></assessment_value>
    <sortorder><![CDATA[2]]></sortorder>
    <language><![CDATA[en]]></language>
    <scale_id><![CDATA[0]]></scale_id>
   </row>
   <row>
    <qid><![CDATA[11824]]></qid>
    <code><![CDATA[2]]></code>
    <answer><![CDATA[-2]]></answer>
    <assessment_value><![CDATA[1]]></assessment_value>
    <sortorder><![CDATA[2]]></sortorder>
    <language><![CDATA[nl]]></language>
    <scale_id><![CDATA[0]]></scale_id>
   </row>
   <row>
    <qid><![CDATA[11825]]></qid>
    <code><![CDATA[6]]></code>
    <answer><![CDATA[2]]></answer>
    <assessment_value><![CDATA[0]]></assessment_value>
    <sortorder><![CDATA[6]]></sortorder>
    <language><![CDATA[en]]></language>
    <scale_id><![CDATA[0]]></scale_id>
   </row>
   <row>
    <qid><![CDATA[11826]]></qid>
    <code><![CDATA[4]]></code>
    <answer><![CDATA[0]]></answer>
    <assessment_value><![CDATA[1]]></assessment_value>
    <sortorder><![CDATA[4]]></sortorder>
    <language><![CDATA[nl]]></language>
    <scale_id><![CDATA[0]]></scale_id>
   </row>
   <row>
    <qid><![CDATA[11826]]></qid>
    <code><![CDATA[4]]></code>
    <answer><![CDATA[0]]></answer>
    <assessment_value><![CDATA[1]]></assessment_value>
    <sortorder><![CDATA[4]]></sortorder>
    <language><![CDATA[en]]></language>
    <scale_id><![CDATA[0]]></scale_id>
   </row>
   <row>
    <qid><![CDATA[11827]]></qid>
    <code><![CDATA[5]]></code>
    <answer><![CDATA[1]]></answer>
    <assessment_value><![CDATA[0]]></assessment_value>
    <sortorder><![CDATA[5]]></sortorder>
    <language><![CDATA[en]]></language>
    <scale_id><![CDATA[0]]></scale_id>
   </row>
   <row>
    <qid><![CDATA[11827]]></qid>
    <code><![CDATA[6]]></code>
    <answer><![CDATA[2]]></answer>
    <assessment_value><![CDATA[0]]></assessment_value>
    <sortorder><![CDATA[6]]></sortorder>
    <language><![CDATA[nl]]></language>
    <scale_id><![CDATA[0]]></scale_id>
   </row>
   <row>
    <qid><![CDATA[11828]]></qid>
    <code><![CDATA[3]]></code>
    <answer><![CDATA[-1]]></answer>
    <assessment_value><![CDATA[1]]></assessment_value>
    <sortorder><![CDATA[3]]></sortorder>
    <language><![CDATA[nl]]></language>
    <scale_id><![CDATA[0]]></scale_id>
   </row>
   <row>
    <qid><![CDATA[11828]]></qid>
    <code><![CDATA[2]]></code>
    <answer><![CDATA[-2]]></answer>
    <assessment_value><![CDATA[1]]></assessment_value>
    <sortorder><![CDATA[2]]></sortorder>
    <language><![CDATA[nl]]></language>
    <scale_id><![CDATA[0]]></scale_id>
   </row>
   <row>
    <qid><![CDATA[11829]]></qid>
    <code><![CDATA[6]]></code>
    <answer><![CDATA[2]]></answer>
    <assessment_value><![CDATA[0]]></assessment_value>
    <sortorder><![CDATA[6]]></sortorder>
    <language><![CDATA[en]]></language>
    <scale_id><![CDATA[0]]></scale_id>
   </row>
   <row>
    <qid><![CDATA[11829]]></qid>
    <code><![CDATA[7]]></code>
    <answer><![CDATA[Opvallend veel zwakke punten<br />3<br />]]></answer>
    <assessment_value><![CDATA[0]]></assessment_value>
    <sortorder><![CDATA[7]]></sortorder>
    <language><![CDATA[nl]]></language>
    <scale_id><![CDATA[0]]></scale_id>
   </row>
   <row>
    <qid><![CDATA[11830]]></qid>
    <code><![CDATA[6]]></code>
    <answer><![CDATA[2]]></answer>
    <assessment_value><![CDATA[1]]></assessment_value>
    <sortorder><![CDATA[6]]></sortorder>
    <language><![CDATA[nl]]></language>
    <scale_id><![CDATA[0]]></scale_id>
   </row>
   <row>
    <qid><![CDATA[11830]]></qid>
    <code><![CDATA[6]]></code>
    <answer><![CDATA[2]]></answer>
    <assessment_value><![CDATA[1]]></assessment_value>
    <sortorder><![CDATA[6]]></sortorder>
    <language><![CDATA[en]]></language>
    <scale_id><![CDATA[0]]></scale_id>
   </row>
   <row>
    <qid><![CDATA[11833]]></qid>
    <code><![CDATA[7]]></code>
    <answer><![CDATA[Helemaal niet belangrijk<br />3<br />]]></answer>
    <assessment_value><![CDATA[0]]></assessment_value>
    <sortorder><![CDATA[7]]></sortorder>
    <language><![CDATA[nl]]></language>
    <scale_id><![CDATA[0]]></scale_id>
   </row>
   <row>
    <qid><![CDATA[11833]]></qid>
    <code><![CDATA[7]]></code>
    <answer><![CDATA[Not important<br />3<br />]]></answer>
    <assessment_value><![CDATA[0]]></assessment_value>
    <sortorder><![CDATA[7]]></sortorder>
    <language><![CDATA[en]]></language>
    <scale_id><![CDATA[0]]></scale_id>
   </row>
   <row>
    <qid><![CDATA[11834]]></qid>
    <code><![CDATA[6]]></code>
    <answer><![CDATA[2]]></answer>
    <assessment_value><![CDATA[1]]></assessment_value>
    <sortorder><![CDATA[6]]></sortorder>
    <language><![CDATA[nl]]></language>
    <scale_id><![CDATA[0]]></scale_id>
   </row>
   <row>
    <qid><![CDATA[11834]]></qid>
    <code><![CDATA[6]]></code>
    <answer><![CDATA[2]]></answer>
    <assessment_value><![CDATA[1]]></assessment_value>
    <sortorder><![CDATA[6]]></sortorder>
    <language><![CDATA[en]]></language>
    <scale_id><![CDATA[0]]></scale_id>
   </row>
   <row>
    <qid><![CDATA[11835]]></qid>
    <code><![CDATA[6]]></code>
    <answer><![CDATA[2]]></answer>
    <assessment_value><![CDATA[0]]></assessment_value>
    <sortorder><![CDATA[6]]></sortorder>
    <language><![CDATA[en]]></language>
    <scale_id><![CDATA[0]]></scale_id>
   </row>
   <row>
    <qid><![CDATA[11835]]></qid>
    <code><![CDATA[7]]></code>
    <answer><![CDATA[Weinig moeite<br />3<br />]]></answer>
    <assessment_value><![CDATA[0]]></assessment_value>
    <sortorder><![CDATA[7]]></sortorder>
    <language><![CDATA[nl]]></language>
    <scale_id><![CDATA[0]]></scale_id>
   </row>
   <row>
    <qid><![CDATA[11836]]></qid>
    <code><![CDATA[7]]></code>
    <answer><![CDATA[Completely certain<br />3<br />]]></answer>
    <assessment_value><![CDATA[1]]></assessment_value>
    <sortorder><![CDATA[7]]></sortorder>
    <language><![CDATA[en]]></language>
    <scale_id><![CDATA[0]]></scale_id>
   </row>
   <row>
    <qid><![CDATA[11838]]></qid>
    <code><![CDATA[4]]></code>
    <answer><![CDATA[0]]></answer>
    <assessment_value><![CDATA[1]]></assessment_value>
    <sortorder><![CDATA[4]]></sortorder>
    <language><![CDATA[nl]]></language>
    <scale_id><![CDATA[0]]></scale_id>
   </row>
   <row>
    <qid><![CDATA[11843]]></qid>
    <code><![CDATA[1]]></code>
    <answer><![CDATA[Zeer laag<br />-3<br />]]></answer>
    <assessment_value><![CDATA[0]]></assessment_value>
    <sortorder><![CDATA[1]]></sortorder>
    <language><![CDATA[nl]]></language>
    <scale_id><![CDATA[0]]></scale_id>
   </row>
   <row>
    <qid><![CDATA[11845]]></qid>
    <code><![CDATA[2]]></code>
    <answer><![CDATA[-2]]></answer>
    <assessment_value><![CDATA[0]]></assessment_value>
    <sortorder><![CDATA[2]]></sortorder>
    <language><![CDATA[en]]></language>
    <scale_id><![CDATA[0]]></scale_id>
   </row>
   <row>
    <qid><![CDATA[11847]]></qid>
    <code><![CDATA[2]]></code>
    <answer><![CDATA[2]]></answer>
    <assessment_value><![CDATA[0]]></assessment_value>
    <sortorder><![CDATA[2]]></sortorder>
    <language><![CDATA[en]]></language>
    <scale_id><![CDATA[0]]></scale_id>
   </row>
   <row>
    <qid><![CDATA[11827]]></qid>
    <code><![CDATA[6]]></code>
    <answer><![CDATA[2]]></answer>
    <assessment_value><![CDATA[0]]></assessment_value>
    <sortorder><![CDATA[6]]></sortorder>
    <language><![CDATA[en]]></language>
    <scale_id><![CDATA[0]]></scale_id>
   </row>
   <row>
    <qid><![CDATA[11826]]></qid>
    <code><![CDATA[5]]></code>
    <answer><![CDATA[1]]></answer>
    <assessment_value><![CDATA[1]]></assessment_value>
    <sortorder><![CDATA[5]]></sortorder>
    <language><![CDATA[nl]]></language>
    <scale_id><![CDATA[0]]></scale_id>
   </row>
   <row>
    <qid><![CDATA[11848]]></qid>
    <code><![CDATA[5]]></code>
    <answer><![CDATA[1]]></answer>
    <assessment_value><![CDATA[1]]></assessment_value>
    <sortorder><![CDATA[5]]></sortorder>
    <language><![CDATA[en]]></language>
    <scale_id><![CDATA[0]]></scale_id>
   </row>
   <row>
    <qid><![CDATA[11848]]></qid>
    <code><![CDATA[6]]></code>
    <answer><![CDATA[<i>Meer tijd namen voor B </i><br />2]]></answer>
    <assessment_value><![CDATA[1]]></assessment_value>
    <sortorder><![CDATA[6]]></sortorder>
    <language><![CDATA[nl]]></language>
    <scale_id><![CDATA[0]]></scale_id>
   </row>
   <row>
    <qid><![CDATA[11848]]></qid>
    <code><![CDATA[6]]></code>
    <answer><![CDATA[<i>Took more time for B</i><br />2]]></answer>
    <assessment_value><![CDATA[1]]></assessment_value>
    <sortorder><![CDATA[6]]></sortorder>
    <language><![CDATA[en]]></language>
    <scale_id><![CDATA[0]]></scale_id>
   </row>
   <row>
    <qid><![CDATA[11848]]></qid>
    <code><![CDATA[7]]></code>
    <answer><![CDATA[3]]></answer>
    <assessment_value><![CDATA[1]]></assessment_value>
    <sortorder><![CDATA[7]]></sortorder>
    <language><![CDATA[nl]]></language>
    <scale_id><![CDATA[0]]></scale_id>
   </row>
   <row>
    <qid><![CDATA[11850]]></qid>
    <code><![CDATA[7]]></code>
    <answer><![CDATA[Helemaal niet angstig<br />3<br />]]></answer>
    <assessment_value><![CDATA[0]]></assessment_value>
    <sortorder><![CDATA[7]]></sortorder>
    <language><![CDATA[nl]]></language>
    <scale_id><![CDATA[0]]></scale_id>
   </row>
   <row>
    <qid><![CDATA[11850]]></qid>
    <code><![CDATA[7]]></code>
    <answer><![CDATA[Not at all anxious<br />3<br />]]></answer>
    <assessment_value><![CDATA[0]]></assessment_value>
    <sortorder><![CDATA[7]]></sortorder>
    <language><![CDATA[en]]></language>
    <scale_id><![CDATA[0]]></scale_id>
   </row>
   <row>
    <qid><![CDATA[11850]]></qid>
    <code><![CDATA[6]]></code>
    <answer><![CDATA[2]]></answer>
    <assessment_value><![CDATA[0]]></assessment_value>
    <sortorder><![CDATA[6]]></sortorder>
    <language><![CDATA[nl]]></language>
    <scale_id><![CDATA[0]]></scale_id>
   </row>
   <row>
    <qid><![CDATA[11850]]></qid>
    <code><![CDATA[6]]></code>
    <answer><![CDATA[2]]></answer>
    <assessment_value><![CDATA[0]]></assessment_value>
    <sortorder><![CDATA[6]]></sortorder>
    <language><![CDATA[en]]></language>
    <scale_id><![CDATA[0]]></scale_id>
   </row>
   <row>
    <qid><![CDATA[11851]]></qid>
    <code><![CDATA[6]]></code>
    <answer><![CDATA[2]]></answer>
    <assessment_value><![CDATA[1]]></assessment_value>
    <sortorder><![CDATA[6]]></sortorder>
    <language><![CDATA[en]]></language>
    <scale_id><![CDATA[0]]></scale_id>
   </row>
   <row>
    <qid><![CDATA[11851]]></qid>
    <code><![CDATA[7]]></code>
    <answer><![CDATA[Helemaal niet gestrest<br />3<br />]]></answer>
    <assessment_value><![CDATA[1]]></assessment_value>
    <sortorder><![CDATA[7]]></sortorder>
    <language><![CDATA[nl]]></language>
    <scale_id><![CDATA[0]]></scale_id>
   </row>
   <row>
    <qid><![CDATA[11851]]></qid>
    <code><![CDATA[5]]></code>
    <answer><![CDATA[1]]></answer>
    <assessment_value><![CDATA[1]]></assessment_value>
    <sortorder><![CDATA[5]]></sortorder>
    <language><![CDATA[en]]></language>
    <scale_id><![CDATA[0]]></scale_id>
   </row>
   <row>
    <qid><![CDATA[11851]]></qid>
    <code><![CDATA[6]]></code>
    <answer><![CDATA[2]]></answer>
    <assessment_value><![CDATA[1]]></assessment_value>
    <sortorder><![CDATA[6]]></sortorder>
    <language><![CDATA[nl]]></language>
    <scale_id><![CDATA[0]]></scale_id>
   </row>
   <row>
    <qid><![CDATA[11852]]></qid>
    <code><![CDATA[6]]></code>
    <answer><![CDATA[2]]></answer>
    <assessment_value><![CDATA[0]]></assessment_value>
    <sortorder><![CDATA[6]]></sortorder>
    <language><![CDATA[en]]></language>
    <scale_id><![CDATA[0]]></scale_id>
   </row>
   <row>
    <qid><![CDATA[11852]]></qid>
    <code><![CDATA[7]]></code>
    <answer><![CDATA[Helemaal niet gestrest<br />3<br />]]></answer>
    <assessment_value><![CDATA[0]]></assessment_value>
    <sortorder><![CDATA[7]]></sortorder>
    <language><![CDATA[nl]]></language>
    <scale_id><![CDATA[0]]></scale_id>
   </row>
   <row>
    <qid><![CDATA[11852]]></qid>
    <code><![CDATA[5]]></code>
    <answer><![CDATA[1]]></answer>
    <assessment_value><![CDATA[0]]></assessment_value>
    <sortorder><![CDATA[5]]></sortorder>
    <language><![CDATA[en]]></language>
    <scale_id><![CDATA[0]]></scale_id>
   </row>
   <row>
    <qid><![CDATA[11852]]></qid>
    <code><![CDATA[6]]></code>
    <answer><![CDATA[2]]></answer>
    <assessment_value><![CDATA[0]]></assessment_value>
    <sortorder><![CDATA[6]]></sortorder>
    <language><![CDATA[nl]]></language>
    <scale_id><![CDATA[0]]></scale_id>
   </row>
   <row>
    <qid><![CDATA[11853]]></qid>
    <code><![CDATA[6]]></code>
    <answer><![CDATA[2]]></answer>
    <assessment_value><![CDATA[1]]></assessment_value>
    <sortorder><![CDATA[6]]></sortorder>
    <language><![CDATA[en]]></language>
    <scale_id><![CDATA[0]]></scale_id>
   </row>
   <row>
    <qid><![CDATA[11853]]></qid>
    <code><![CDATA[7]]></code>
    <answer><![CDATA[Helemaal niet ongemakkelijk<br />3<br />]]></answer>
    <assessment_value><![CDATA[1]]></assessment_value>
    <sortorder><![CDATA[7]]></sortorder>
    <language><![CDATA[nl]]></language>
    <scale_id><![CDATA[0]]></scale_id>
   </row>
   <row>
    <qid><![CDATA[11853]]></qid>
    <code><![CDATA[5]]></code>
    <answer><![CDATA[1]]></answer>
    <assessment_value><![CDATA[1]]></assessment_value>
    <sortorder><![CDATA[5]]></sortorder>
    <language><![CDATA[en]]></language>
    <scale_id><![CDATA[0]]></scale_id>
   </row>
   <row>
    <qid><![CDATA[11853]]></qid>
    <code><![CDATA[6]]></code>
    <answer><![CDATA[2]]></answer>
    <assessment_value><![CDATA[1]]></assessment_value>
    <sortorder><![CDATA[6]]></sortorder>
    <language><![CDATA[nl]]></language>
    <scale_id><![CDATA[0]]></scale_id>
   </row>
   <row>
    <qid><![CDATA[11817]]></qid>
    <code><![CDATA[6]]></code>
    <answer><![CDATA[2]]></answer>
    <assessment_value><![CDATA[1]]></assessment_value>
    <sortorder><![CDATA[6]]></sortorder>
    <language><![CDATA[nl]]></language>
    <scale_id><![CDATA[0]]></scale_id>
   </row>
   <row>
    <qid><![CDATA[11817]]></qid>
    <code><![CDATA[6]]></code>
    <answer><![CDATA[2]]></answer>
    <assessment_value><![CDATA[1]]></assessment_value>
    <sortorder><![CDATA[6]]></sortorder>
    <language><![CDATA[en]]></language>
    <scale_id><![CDATA[0]]></scale_id>
   </row>
   <row>
    <qid><![CDATA[11817]]></qid>
    <code><![CDATA[5]]></code>
    <answer><![CDATA[1]]></answer>
    <assessment_value><![CDATA[1]]></assessment_value>
    <sortorder><![CDATA[5]]></sortorder>
    <language><![CDATA[nl]]></language>
    <scale_id><![CDATA[0]]></scale_id>
   </row>
   <row>
    <qid><![CDATA[11818]]></qid>
    <code><![CDATA[3]]></code>
    <answer><![CDATA[-1]]></answer>
    <assessment_value><![CDATA[1]]></assessment_value>
    <sortorder><![CDATA[3]]></sortorder>
    <language><![CDATA[en]]></language>
    <scale_id><![CDATA[0]]></scale_id>
   </row>
   <row>
    <qid><![CDATA[11818]]></qid>
    <code><![CDATA[2]]></code>
    <answer><![CDATA[-2]]></answer>
    <assessment_value><![CDATA[1]]></assessment_value>
    <sortorder><![CDATA[2]]></sortorder>
    <language><![CDATA[nl]]></language>
    <scale_id><![CDATA[0]]></scale_id>
   </row>
   <row>
    <qid><![CDATA[11818]]></qid>
    <code><![CDATA[2]]></code>
    <answer><![CDATA[-2]]></answer>
    <assessment_value><![CDATA[1]]></assessment_value>
    <sortorder><![CDATA[2]]></sortorder>
    <language><![CDATA[en]]></language>
    <scale_id><![CDATA[0]]></scale_id>
   </row>
   <row>
    <qid><![CDATA[11818]]></qid>
    <code><![CDATA[3]]></code>
    <answer><![CDATA[-1]]></answer>
    <assessment_value><![CDATA[1]]></assessment_value>
    <sortorder><![CDATA[3]]></sortorder>
    <language><![CDATA[nl]]></language>
    <scale_id><![CDATA[0]]></scale_id>
   </row>
   <row>
    <qid><![CDATA[11819]]></qid>
    <code><![CDATA[1]]></code>
    <answer><![CDATA[Slecht<br />-3<br />]]></answer>
    <assessment_value><![CDATA[1]]></assessment_value>
    <sortorder><![CDATA[1]]></sortorder>
    <language><![CDATA[nl]]></language>
    <scale_id><![CDATA[0]]></scale_id>
   </row>
   <row>
    <qid><![CDATA[11819]]></qid>
    <code><![CDATA[1]]></code>
    <answer><![CDATA[Bad<br />-3<br />]]></answer>
    <assessment_value><![CDATA[1]]></assessment_value>
    <sortorder><![CDATA[1]]></sortorder>
    <language><![CDATA[en]]></language>
    <scale_id><![CDATA[0]]></scale_id>
   </row>
   <row>
    <qid><![CDATA[11819]]></qid>
    <code><![CDATA[2]]></code>
    <answer><![CDATA[-2]]></answer>
    <assessment_value><![CDATA[1]]></assessment_value>
    <sortorder><![CDATA[2]]></sortorder>
    <language><![CDATA[nl]]></language>
    <scale_id><![CDATA[0]]></scale_id>
   </row>
   <row>
    <qid><![CDATA[11819]]></qid>
    <code><![CDATA[2]]></code>
    <answer><![CDATA[-2]]></answer>
    <assessment_value><![CDATA[1]]></assessment_value>
    <sortorder><![CDATA[2]]></sortorder>
    <language><![CDATA[en]]></language>
    <scale_id><![CDATA[0]]></scale_id>
   </row>
   <row>
    <qid><![CDATA[11820]]></qid>
    <code><![CDATA[2]]></code>
    <answer><![CDATA[-2]]></answer>
    <assessment_value><![CDATA[0]]></assessment_value>
    <sortorder><![CDATA[2]]></sortorder>
    <language><![CDATA[nl]]></language>
    <scale_id><![CDATA[0]]></scale_id>
   </row>
   <row>
    <qid><![CDATA[11820]]></qid>
    <code><![CDATA[2]]></code>
    <answer><![CDATA[-2]]></answer>
    <assessment_value><![CDATA[0]]></assessment_value>
    <sortorder><![CDATA[2]]></sortorder>
    <language><![CDATA[en]]></language>
    <scale_id><![CDATA[0]]></scale_id>
   </row>
   <row>
    <qid><![CDATA[11822]]></qid>
    <code><![CDATA[7]]></code>
    <answer><![CDATA[Stupid<br />3<br />]]></answer>
    <assessment_value><![CDATA[1]]></assessment_value>
    <sortorder><![CDATA[7]]></sortorder>
    <language><![CDATA[en]]></language>
    <scale_id><![CDATA[0]]></scale_id>
   </row>
   <row>
    <qid><![CDATA[11822]]></qid>
    <code><![CDATA[6]]></code>
    <answer><![CDATA[2]]></answer>
    <assessment_value><![CDATA[1]]></assessment_value>
    <sortorder><![CDATA[6]]></sortorder>
    <language><![CDATA[nl]]></language>
    <scale_id><![CDATA[0]]></scale_id>
   </row>
   <row>
    <qid><![CDATA[11822]]></qid>
    <code><![CDATA[6]]></code>
    <answer><![CDATA[2]]></answer>
    <assessment_value><![CDATA[1]]></assessment_value>
    <sortorder><![CDATA[6]]></sortorder>
    <language><![CDATA[en]]></language>
    <scale_id><![CDATA[0]]></scale_id>
   </row>
   <row>
    <qid><![CDATA[11822]]></qid>
    <code><![CDATA[5]]></code>
    <answer><![CDATA[1]]></answer>
    <assessment_value><![CDATA[1]]></assessment_value>
    <sortorder><![CDATA[5]]></sortorder>
    <language><![CDATA[nl]]></language>
    <scale_id><![CDATA[0]]></scale_id>
   </row>
   <row>
    <qid><![CDATA[11823]]></qid>
    <code><![CDATA[7]]></code>
    <answer><![CDATA[Niet goed doordacht<br />3<br />]]></answer>
    <assessment_value><![CDATA[0]]></assessment_value>
    <sortorder><![CDATA[7]]></sortorder>
    <language><![CDATA[nl]]></language>
    <scale_id><![CDATA[0]]></scale_id>
   </row>
   <row>
    <qid><![CDATA[11823]]></qid>
    <code><![CDATA[5]]></code>
    <answer><![CDATA[1]]></answer>
    <assessment_value><![CDATA[0]]></assessment_value>
    <sortorder><![CDATA[5]]></sortorder>
    <language><![CDATA[nl]]></language>
    <scale_id><![CDATA[0]]></scale_id>
   </row>
   <row>
    <qid><![CDATA[11824]]></qid>
    <code><![CDATA[7]]></code>
    <answer><![CDATA[Heeft veel effect<br />3<br />]]></answer>
    <assessment_value><![CDATA[1]]></assessment_value>
    <sortorder><![CDATA[7]]></sortorder>
    <language><![CDATA[nl]]></language>
    <scale_id><![CDATA[0]]></scale_id>
   </row>
   <row>
    <qid><![CDATA[11824]]></qid>
    <code><![CDATA[6]]></code>
    <answer><![CDATA[2]]></answer>
    <assessment_value><![CDATA[1]]></assessment_value>
    <sortorder><![CDATA[6]]></sortorder>
    <language><![CDATA[nl]]></language>
    <scale_id><![CDATA[0]]></scale_id>
   </row>
   <row>
    <qid><![CDATA[11824]]></qid>
    <code><![CDATA[6]]></code>
    <answer><![CDATA[2]]></answer>
    <assessment_value><![CDATA[1]]></assessment_value>
    <sortorder><![CDATA[6]]></sortorder>
    <language><![CDATA[en]]></language>
    <scale_id><![CDATA[0]]></scale_id>
   </row>
   <row>
    <qid><![CDATA[11826]]></qid>
    <code><![CDATA[1]]></code>
    <answer><![CDATA[Completely agree<br />-3<br />]]></answer>
    <assessment_value><![CDATA[1]]></assessment_value>
    <sortorder><![CDATA[1]]></sortorder>
    <language><![CDATA[en]]></language>
    <scale_id><![CDATA[0]]></scale_id>
   </row>
   <row>
    <qid><![CDATA[11826]]></qid>
    <code><![CDATA[2]]></code>
    <answer><![CDATA[-2]]></answer>
    <assessment_value><![CDATA[1]]></assessment_value>
    <sortorder><![CDATA[2]]></sortorder>
    <language><![CDATA[nl]]></language>
    <scale_id><![CDATA[0]]></scale_id>
   </row>
   <row>
    <qid><![CDATA[11826]]></qid>
    <code><![CDATA[2]]></code>
    <answer><![CDATA[-2]]></answer>
    <assessment_value><![CDATA[1]]></assessment_value>
    <sortorder><![CDATA[2]]></sortorder>
    <language><![CDATA[en]]></language>
    <scale_id><![CDATA[0]]></scale_id>
   </row>
   <row>
    <qid><![CDATA[11826]]></qid>
    <code><![CDATA[3]]></code>
    <answer><![CDATA[-1]]></answer>
    <assessment_value><![CDATA[1]]></assessment_value>
    <sortorder><![CDATA[3]]></sortorder>
    <language><![CDATA[nl]]></language>
    <scale_id><![CDATA[0]]></scale_id>
   </row>
   <row>
    <qid><![CDATA[11826]]></qid>
    <code><![CDATA[3]]></code>
    <answer><![CDATA[-1]]></answer>
    <assessment_value><![CDATA[1]]></assessment_value>
    <sortorder><![CDATA[3]]></sortorder>
    <language><![CDATA[en]]></language>
    <scale_id><![CDATA[0]]></scale_id>
   </row>
   <row>
    <qid><![CDATA[11827]]></qid>
    <code><![CDATA[1]]></code>
    <answer><![CDATA[Geheel eens<br />-3<br /><br />]]></answer>
    <assessment_value><![CDATA[0]]></assessment_value>
    <sortorder><![CDATA[1]]></sortorder>
    <language><![CDATA[nl]]></language>
    <scale_id><![CDATA[0]]></scale_id>
   </row>
   <row>
    <qid><![CDATA[11827]]></qid>
    <code><![CDATA[1]]></code>
    <answer><![CDATA[Completely agree<br />-3<br /><br />]]></answer>
    <assessment_value><![CDATA[0]]></assessment_value>
    <sortorder><![CDATA[1]]></sortorder>
    <language><![CDATA[en]]></language>
    <scale_id><![CDATA[0]]></scale_id>
   </row>
   <row>
    <qid><![CDATA[11827]]></qid>
    <code><![CDATA[2]]></code>
    <answer><![CDATA[-2]]></answer>
    <assessment_value><![CDATA[0]]></assessment_value>
    <sortorder><![CDATA[2]]></sortorder>
    <language><![CDATA[nl]]></language>
    <scale_id><![CDATA[0]]></scale_id>
   </row>
   <row>
    <qid><![CDATA[11827]]></qid>
    <code><![CDATA[2]]></code>
    <answer><![CDATA[-2]]></answer>
    <assessment_value><![CDATA[0]]></assessment_value>
    <sortorder><![CDATA[2]]></sortorder>
    <language><![CDATA[en]]></language>
    <scale_id><![CDATA[0]]></scale_id>
   </row>
   <row>
    <qid><![CDATA[11828]]></qid>
    <code><![CDATA[7]]></code>
    <answer><![CDATA[Significant weaknesses<br />3<br />]]></answer>
    <assessment_value><![CDATA[1]]></assessment_value>
    <sortorder><![CDATA[7]]></sortorder>
    <language><![CDATA[en]]></language>
    <scale_id><![CDATA[0]]></scale_id>
   </row>
   <row>
    <qid><![CDATA[11828]]></qid>
    <code><![CDATA[7]]></code>
    <answer><![CDATA[Opvallend veel zwakke punten<br />3<br />]]></answer>
    <assessment_value><![CDATA[1]]></assessment_value>
    <sortorder><![CDATA[7]]></sortorder>
    <language><![CDATA[nl]]></language>
    <scale_id><![CDATA[0]]></scale_id>
   </row>
   <row>
    <qid><![CDATA[11828]]></qid>
    <code><![CDATA[6]]></code>
    <answer><![CDATA[2]]></answer>
    <assessment_value><![CDATA[1]]></assessment_value>
    <sortorder><![CDATA[6]]></sortorder>
    <language><![CDATA[nl]]></language>
    <scale_id><![CDATA[0]]></scale_id>
   </row>
   <row>
    <qid><![CDATA[11829]]></qid>
    <code><![CDATA[1]]></code>
    <answer><![CDATA[Geen zwakke punten<br />-3<br />]]></answer>
    <assessment_value><![CDATA[0]]></assessment_value>
    <sortorder><![CDATA[1]]></sortorder>
    <language><![CDATA[nl]]></language>
    <scale_id><![CDATA[0]]></scale_id>
   </row>
   <row>
    <qid><![CDATA[11829]]></qid>
    <code><![CDATA[1]]></code>
    <answer><![CDATA[No weaknesses<br />-3<br />]]></answer>
    <assessment_value><![CDATA[0]]></assessment_value>
    <sortorder><![CDATA[1]]></sortorder>
    <language><![CDATA[en]]></language>
    <scale_id><![CDATA[0]]></scale_id>
   </row>
   <row>
    <qid><![CDATA[11829]]></qid>
    <code><![CDATA[2]]></code>
    <answer><![CDATA[-2]]></answer>
    <assessment_value><![CDATA[0]]></assessment_value>
    <sortorder><![CDATA[2]]></sortorder>
    <language><![CDATA[nl]]></language>
    <scale_id><![CDATA[0]]></scale_id>
   </row>
   <row>
    <qid><![CDATA[11829]]></qid>
    <code><![CDATA[2]]></code>
    <answer><![CDATA[-2]]></answer>
    <assessment_value><![CDATA[0]]></assessment_value>
    <sortorder><![CDATA[2]]></sortorder>
    <language><![CDATA[en]]></language>
    <scale_id><![CDATA[0]]></scale_id>
   </row>
   <row>
    <qid><![CDATA[11829]]></qid>
    <code><![CDATA[3]]></code>
    <answer><![CDATA[-1]]></answer>
    <assessment_value><![CDATA[0]]></assessment_value>
    <sortorder><![CDATA[3]]></sortorder>
    <language><![CDATA[nl]]></language>
    <scale_id><![CDATA[0]]></scale_id>
   </row>
   <row>
    <qid><![CDATA[11830]]></qid>
    <code><![CDATA[3]]></code>
    <answer><![CDATA[-1]]></answer>
    <assessment_value><![CDATA[1]]></assessment_value>
    <sortorder><![CDATA[3]]></sortorder>
    <language><![CDATA[nl]]></language>
    <scale_id><![CDATA[0]]></scale_id>
   </row>
   <row>
    <qid><![CDATA[11830]]></qid>
    <code><![CDATA[3]]></code>
    <answer><![CDATA[-1]]></answer>
    <assessment_value><![CDATA[1]]></assessment_value>
    <sortorder><![CDATA[3]]></sortorder>
    <language><![CDATA[en]]></language>
    <scale_id><![CDATA[0]]></scale_id>
   </row>
   <row>
    <qid><![CDATA[11830]]></qid>
    <code><![CDATA[4]]></code>
    <answer><![CDATA[0]]></answer>
    <assessment_value><![CDATA[1]]></assessment_value>
    <sortorder><![CDATA[4]]></sortorder>
    <language><![CDATA[nl]]></language>
    <scale_id><![CDATA[0]]></scale_id>
   </row>
   <row>
    <qid><![CDATA[11830]]></qid>
    <code><![CDATA[4]]></code>
    <answer><![CDATA[0]]></answer>
    <assessment_value><![CDATA[1]]></assessment_value>
    <sortorder><![CDATA[4]]></sortorder>
    <language><![CDATA[en]]></language>
    <scale_id><![CDATA[0]]></scale_id>
   </row>
   <row>
    <qid><![CDATA[11830]]></qid>
    <code><![CDATA[5]]></code>
    <answer><![CDATA[1]]></answer>
    <assessment_value><![CDATA[1]]></assessment_value>
    <sortorder><![CDATA[5]]></sortorder>
    <language><![CDATA[nl]]></language>
    <scale_id><![CDATA[0]]></scale_id>
   </row>
   <row>
    <qid><![CDATA[11831]]></qid>
    <code><![CDATA[2]]></code>
    <answer><![CDATA[-2]]></answer>
    <assessment_value><![CDATA[0]]></assessment_value>
    <sortorder><![CDATA[2]]></sortorder>
    <language><![CDATA[nl]]></language>
    <scale_id><![CDATA[0]]></scale_id>
   </row>
   <row>
    <qid><![CDATA[11831]]></qid>
    <code><![CDATA[1]]></code>
    <answer><![CDATA[Geen sterke punten<br />-3<br />]]></answer>
    <assessment_value><![CDATA[0]]></assessment_value>
    <sortorder><![CDATA[1]]></sortorder>
    <language><![CDATA[nl]]></language>
    <scale_id><![CDATA[0]]></scale_id>
   </row>
   <row>
    <qid><![CDATA[11831]]></qid>
    <code><![CDATA[1]]></code>
    <answer><![CDATA[No strenghts<br />-3<br />]]></answer>
    <assessment_value><![CDATA[0]]></assessment_value>
    <sortorder><![CDATA[1]]></sortorder>
    <language><![CDATA[en]]></language>
    <scale_id><![CDATA[0]]></scale_id>
   </row>
   <row>
    <qid><![CDATA[11832]]></qid>
    <code><![CDATA[3]]></code>
    <answer><![CDATA[-1]]></answer>
    <assessment_value><![CDATA[1]]></assessment_value>
    <sortorder><![CDATA[3]]></sortorder>
    <language><![CDATA[nl]]></language>
    <scale_id><![CDATA[0]]></scale_id>
   </row>
   <row>
    <qid><![CDATA[11832]]></qid>
    <code><![CDATA[3]]></code>
    <answer><![CDATA[-1]]></answer>
    <assessment_value><![CDATA[1]]></assessment_value>
    <sortorder><![CDATA[3]]></sortorder>
    <language><![CDATA[en]]></language>
    <scale_id><![CDATA[0]]></scale_id>
   </row>
   <row>
    <qid><![CDATA[11832]]></qid>
    <code><![CDATA[2]]></code>
    <answer><![CDATA[-2]]></answer>
    <assessment_value><![CDATA[1]]></assessment_value>
    <sortorder><![CDATA[2]]></sortorder>
    <language><![CDATA[nl]]></language>
    <scale_id><![CDATA[0]]></scale_id>
   </row>
   <row>
    <qid><![CDATA[11832]]></qid>
    <code><![CDATA[2]]></code>
    <answer><![CDATA[-2]]></answer>
    <assessment_value><![CDATA[1]]></assessment_value>
    <sortorder><![CDATA[2]]></sortorder>
    <language><![CDATA[en]]></language>
    <scale_id><![CDATA[0]]></scale_id>
   </row>
   <row>
    <qid><![CDATA[11832]]></qid>
    <code><![CDATA[1]]></code>
    <answer><![CDATA[Heel belangrijk<br />-3<br />]]></answer>
    <assessment_value><![CDATA[1]]></assessment_value>
    <sortorder><![CDATA[1]]></sortorder>
    <language><![CDATA[nl]]></language>
    <scale_id><![CDATA[0]]></scale_id>
   </row>
   <row>
    <qid><![CDATA[11832]]></qid>
    <code><![CDATA[1]]></code>
    <answer><![CDATA[Very important<br />-3<br />]]></answer>
    <assessment_value><![CDATA[1]]></assessment_value>
    <sortorder><![CDATA[1]]></sortorder>
    <language><![CDATA[en]]></language>
    <scale_id><![CDATA[0]]></scale_id>
   </row>
   <row>
    <qid><![CDATA[11833]]></qid>
    <code><![CDATA[1]]></code>
    <answer><![CDATA[Heel belangrijk<br />-3<br />]]></answer>
    <assessment_value><![CDATA[0]]></assessment_value>
    <sortorder><![CDATA[1]]></sortorder>
    <language><![CDATA[nl]]></language>
    <scale_id><![CDATA[0]]></scale_id>
   </row>
   <row>
    <qid><![CDATA[11833]]></qid>
    <code><![CDATA[1]]></code>
    <answer><![CDATA[Very important<br />-3<br />]]></answer>
    <assessment_value><![CDATA[0]]></assessment_value>
    <sortorder><![CDATA[1]]></sortorder>
    <language><![CDATA[en]]></language>
    <scale_id><![CDATA[0]]></scale_id>
   </row>
   <row>
    <qid><![CDATA[11833]]></qid>
    <code><![CDATA[2]]></code>
    <answer><![CDATA[-2]]></answer>
    <assessment_value><![CDATA[0]]></assessment_value>
    <sortorder><![CDATA[2]]></sortorder>
    <language><![CDATA[nl]]></language>
    <scale_id><![CDATA[0]]></scale_id>
   </row>
   <row>
    <qid><![CDATA[11833]]></qid>
    <code><![CDATA[2]]></code>
    <answer><![CDATA[-2]]></answer>
    <assessment_value><![CDATA[0]]></assessment_value>
    <sortorder><![CDATA[2]]></sortorder>
    <language><![CDATA[en]]></language>
    <scale_id><![CDATA[0]]></scale_id>
   </row>
   <row>
    <qid><![CDATA[11833]]></qid>
    <code><![CDATA[3]]></code>
    <answer><![CDATA[-1]]></answer>
    <assessment_value><![CDATA[0]]></assessment_value>
    <sortorder><![CDATA[3]]></sortorder>
    <language><![CDATA[nl]]></language>
    <scale_id><![CDATA[0]]></scale_id>
   </row>
   <row>
    <qid><![CDATA[11834]]></qid>
    <code><![CDATA[1]]></code>
    <answer><![CDATA[Veel moeite<br />-3<br />]]></answer>
    <assessment_value><![CDATA[1]]></assessment_value>
    <sortorder><![CDATA[1]]></sortorder>
    <language><![CDATA[nl]]></language>
    <scale_id><![CDATA[0]]></scale_id>
   </row>
   <row>
    <qid><![CDATA[11834]]></qid>
    <code><![CDATA[1]]></code>
    <answer><![CDATA[A lot of effort<br />-3<br />]]></answer>
    <assessment_value><![CDATA[1]]></assessment_value>
    <sortorder><![CDATA[1]]></sortorder>
    <language><![CDATA[en]]></language>
    <scale_id><![CDATA[0]]></scale_id>
   </row>
   <row>
    <qid><![CDATA[11834]]></qid>
    <code><![CDATA[2]]></code>
    <answer><![CDATA[-2]]></answer>
    <assessment_value><![CDATA[1]]></assessment_value>
    <sortorder><![CDATA[2]]></sortorder>
    <language><![CDATA[nl]]></language>
    <scale_id><![CDATA[0]]></scale_id>
   </row>
   <row>
    <qid><![CDATA[11834]]></qid>
    <code><![CDATA[2]]></code>
    <answer><![CDATA[-2]]></answer>
    <assessment_value><![CDATA[1]]></assessment_value>
    <sortorder><![CDATA[2]]></sortorder>
    <language><![CDATA[en]]></language>
    <scale_id><![CDATA[0]]></scale_id>
   </row>
   <row>
    <qid><![CDATA[11835]]></qid>
    <code><![CDATA[3]]></code>
    <answer><![CDATA[-1]]></answer>
    <assessment_value><![CDATA[0]]></assessment_value>
    <sortorder><![CDATA[3]]></sortorder>
    <language><![CDATA[en]]></language>
    <scale_id><![CDATA[0]]></scale_id>
   </row>
   <row>
    <qid><![CDATA[11835]]></qid>
    <code><![CDATA[4]]></code>
    <answer><![CDATA[0]]></answer>
    <assessment_value><![CDATA[0]]></assessment_value>
    <sortorder><![CDATA[4]]></sortorder>
    <language><![CDATA[nl]]></language>
    <scale_id><![CDATA[0]]></scale_id>
   </row>
   <row>
    <qid><![CDATA[11835]]></qid>
    <code><![CDATA[2]]></code>
    <answer><![CDATA[-2]]></answer>
    <assessment_value><![CDATA[0]]></assessment_value>
    <sortorder><![CDATA[2]]></sortorder>
    <language><![CDATA[en]]></language>
    <scale_id><![CDATA[0]]></scale_id>
   </row>
   <row>
    <qid><![CDATA[11835]]></qid>
    <code><![CDATA[3]]></code>
    <answer><![CDATA[-1]]></answer>
    <assessment_value><![CDATA[0]]></assessment_value>
    <sortorder><![CDATA[3]]></sortorder>
    <language><![CDATA[nl]]></language>
    <scale_id><![CDATA[0]]></scale_id>
   </row>
   <row>
    <qid><![CDATA[11835]]></qid>
    <code><![CDATA[1]]></code>
    <answer><![CDATA[Veel moeite<br />-3<br />]]></answer>
    <assessment_value><![CDATA[0]]></assessment_value>
    <sortorder><![CDATA[1]]></sortorder>
    <language><![CDATA[nl]]></language>
    <scale_id><![CDATA[0]]></scale_id>
   </row>
   <row>
    <qid><![CDATA[11835]]></qid>
    <code><![CDATA[1]]></code>
    <answer><![CDATA[A lot of effort<br />-3<br />]]></answer>
    <assessment_value><![CDATA[0]]></assessment_value>
    <sortorder><![CDATA[1]]></sortorder>
    <language><![CDATA[en]]></language>
    <scale_id><![CDATA[0]]></scale_id>
   </row>
   <row>
    <qid><![CDATA[11835]]></qid>
    <code><![CDATA[2]]></code>
    <answer><![CDATA[-2]]></answer>
    <assessment_value><![CDATA[0]]></assessment_value>
    <sortorder><![CDATA[2]]></sortorder>
    <language><![CDATA[nl]]></language>
    <scale_id><![CDATA[0]]></scale_id>
   </row>
   <row>
    <qid><![CDATA[11836]]></qid>
    <code><![CDATA[3]]></code>
    <answer><![CDATA[-1]]></answer>
    <assessment_value><![CDATA[1]]></assessment_value>
    <sortorder><![CDATA[3]]></sortorder>
    <language><![CDATA[nl]]></language>
    <scale_id><![CDATA[0]]></scale_id>
   </row>
   <row>
    <qid><![CDATA[11836]]></qid>
    <code><![CDATA[3]]></code>
    <answer><![CDATA[-1]]></answer>
    <assessment_value><![CDATA[1]]></assessment_value>
    <sortorder><![CDATA[3]]></sortorder>
    <language><![CDATA[en]]></language>
    <scale_id><![CDATA[0]]></scale_id>
   </row>
   <row>
    <qid><![CDATA[11836]]></qid>
    <code><![CDATA[4]]></code>
    <answer><![CDATA[0]]></answer>
    <assessment_value><![CDATA[1]]></assessment_value>
    <sortorder><![CDATA[4]]></sortorder>
    <language><![CDATA[nl]]></language>
    <scale_id><![CDATA[0]]></scale_id>
   </row>
   <row>
    <qid><![CDATA[11836]]></qid>
    <code><![CDATA[4]]></code>
    <answer><![CDATA[0]]></answer>
    <assessment_value><![CDATA[1]]></assessment_value>
    <sortorder><![CDATA[4]]></sortorder>
    <language><![CDATA[en]]></language>
    <scale_id><![CDATA[0]]></scale_id>
   </row>
   <row>
    <qid><![CDATA[11837]]></qid>
    <code><![CDATA[7]]></code>
    <answer><![CDATA[Zeer hoog <br />3<br />]]></answer>
    <assessment_value><![CDATA[0]]></assessment_value>
    <sortorder><![CDATA[7]]></sortorder>
    <language><![CDATA[nl]]></language>
    <scale_id><![CDATA[0]]></scale_id>
   </row>
   <row>
    <qid><![CDATA[11837]]></qid>
    <code><![CDATA[7]]></code>
    <answer><![CDATA[Completely certain<br />3<br />]]></answer>
    <assessment_value><![CDATA[0]]></assessment_value>
    <sortorder><![CDATA[7]]></sortorder>
    <language><![CDATA[en]]></language>
    <scale_id><![CDATA[0]]></scale_id>
   </row>
   <row>
    <qid><![CDATA[11838]]></qid>
    <code><![CDATA[5]]></code>
    <answer><![CDATA[1]]></answer>
    <assessment_value><![CDATA[1]]></assessment_value>
    <sortorder><![CDATA[5]]></sortorder>
    <language><![CDATA[en]]></language>
    <scale_id><![CDATA[0]]></scale_id>
   </row>
   <row>
    <qid><![CDATA[11838]]></qid>
    <code><![CDATA[5]]></code>
    <answer><![CDATA[1]]></answer>
    <assessment_value><![CDATA[1]]></assessment_value>
    <sortorder><![CDATA[5]]></sortorder>
    <language><![CDATA[nl]]></language>
    <scale_id><![CDATA[0]]></scale_id>
   </row>
   <row>
    <qid><![CDATA[11839]]></qid>
    <code><![CDATA[5]]></code>
    <answer><![CDATA[1]]></answer>
    <assessment_value><![CDATA[0]]></assessment_value>
    <sortorder><![CDATA[5]]></sortorder>
    <language><![CDATA[nl]]></language>
    <scale_id><![CDATA[0]]></scale_id>
   </row>
   <row>
    <qid><![CDATA[11839]]></qid>
    <code><![CDATA[4]]></code>
    <answer><![CDATA[0]]></answer>
    <assessment_value><![CDATA[0]]></assessment_value>
    <sortorder><![CDATA[4]]></sortorder>
    <language><![CDATA[en]]></language>
    <scale_id><![CDATA[0]]></scale_id>
   </row>
   <row>
    <qid><![CDATA[11839]]></qid>
    <code><![CDATA[4]]></code>
    <answer><![CDATA[0]]></answer>
    <assessment_value><![CDATA[0]]></assessment_value>
    <sortorder><![CDATA[4]]></sortorder>
    <language><![CDATA[nl]]></language>
    <scale_id><![CDATA[0]]></scale_id>
   </row>
   <row>
    <qid><![CDATA[11840]]></qid>
    <code><![CDATA[4]]></code>
    <answer><![CDATA[0]]></answer>
    <assessment_value><![CDATA[1]]></assessment_value>
    <sortorder><![CDATA[4]]></sortorder>
    <language><![CDATA[nl]]></language>
    <scale_id><![CDATA[0]]></scale_id>
   </row>
   <row>
    <qid><![CDATA[11840]]></qid>
    <code><![CDATA[3]]></code>
    <answer><![CDATA[-1]]></answer>
    <assessment_value><![CDATA[1]]></assessment_value>
    <sortorder><![CDATA[3]]></sortorder>
    <language><![CDATA[nl]]></language>
    <scale_id><![CDATA[0]]></scale_id>
   </row>
   <row>
    <qid><![CDATA[11841]]></qid>
    <code><![CDATA[5]]></code>
    <answer><![CDATA[1]]></answer>
    <assessment_value><![CDATA[0]]></assessment_value>
    <sortorder><![CDATA[5]]></sortorder>
    <language><![CDATA[nl]]></language>
    <scale_id><![CDATA[0]]></scale_id>
   </row>
   <row>
    <qid><![CDATA[11841]]></qid>
    <code><![CDATA[5]]></code>
    <answer><![CDATA[1]]></answer>
    <assessment_value><![CDATA[0]]></assessment_value>
    <sortorder><![CDATA[5]]></sortorder>
    <language><![CDATA[en]]></language>
    <scale_id><![CDATA[0]]></scale_id>
   </row>
   <row>
    <qid><![CDATA[11841]]></qid>
    <code><![CDATA[4]]></code>
    <answer><![CDATA[0]]></answer>
    <assessment_value><![CDATA[0]]></assessment_value>
    <sortorder><![CDATA[4]]></sortorder>
    <language><![CDATA[en]]></language>
    <scale_id><![CDATA[0]]></scale_id>
   </row>
   <row>
    <qid><![CDATA[11842]]></qid>
    <code><![CDATA[4]]></code>
    <answer><![CDATA[0]]></answer>
    <assessment_value><![CDATA[1]]></assessment_value>
    <sortorder><![CDATA[4]]></sortorder>
    <language><![CDATA[nl]]></language>
    <scale_id><![CDATA[0]]></scale_id>
   </row>
   <row>
    <qid><![CDATA[11842]]></qid>
    <code><![CDATA[3]]></code>
    <answer><![CDATA[-1]]></answer>
    <assessment_value><![CDATA[1]]></assessment_value>
    <sortorder><![CDATA[3]]></sortorder>
    <language><![CDATA[en]]></language>
    <scale_id><![CDATA[0]]></scale_id>
   </row>
   <row>
    <qid><![CDATA[11843]]></qid>
    <code><![CDATA[4]]></code>
    <answer><![CDATA[0]]></answer>
    <assessment_value><![CDATA[0]]></assessment_value>
    <sortorder><![CDATA[4]]></sortorder>
    <language><![CDATA[en]]></language>
    <scale_id><![CDATA[0]]></scale_id>
   </row>
   <row>
    <qid><![CDATA[11843]]></qid>
    <code><![CDATA[5]]></code>
    <answer><![CDATA[1]]></answer>
    <assessment_value><![CDATA[0]]></assessment_value>
    <sortorder><![CDATA[5]]></sortorder>
    <language><![CDATA[nl]]></language>
    <scale_id><![CDATA[0]]></scale_id>
   </row>
   <row>
    <qid><![CDATA[11843]]></qid>
    <code><![CDATA[4]]></code>
    <answer><![CDATA[0]]></answer>
    <assessment_value><![CDATA[0]]></assessment_value>
    <sortorder><![CDATA[4]]></sortorder>
    <language><![CDATA[nl]]></language>
    <scale_id><![CDATA[0]]></scale_id>
   </row>
   <row>
    <qid><![CDATA[11844]]></qid>
    <code><![CDATA[7]]></code>
    <answer><![CDATA[Completely certain<br />3<br />]]></answer>
    <assessment_value><![CDATA[1]]></assessment_value>
    <sortorder><![CDATA[7]]></sortorder>
    <language><![CDATA[en]]></language>
    <scale_id><![CDATA[0]]></scale_id>
   </row>
   <row>
    <qid><![CDATA[11844]]></qid>
    <code><![CDATA[6]]></code>
    <answer><![CDATA[2]]></answer>
    <assessment_value><![CDATA[1]]></assessment_value>
    <sortorder><![CDATA[6]]></sortorder>
    <language><![CDATA[en]]></language>
    <scale_id><![CDATA[0]]></scale_id>
   </row>
   <row>
    <qid><![CDATA[11844]]></qid>
    <code><![CDATA[4]]></code>
    <answer><![CDATA[0]]></answer>
    <assessment_value><![CDATA[1]]></assessment_value>
    <sortorder><![CDATA[4]]></sortorder>
    <language><![CDATA[en]]></language>
    <scale_id><![CDATA[0]]></scale_id>
   </row>
   <row>
    <qid><![CDATA[11845]]></qid>
    <code><![CDATA[3]]></code>
    <answer><![CDATA[-1]]></answer>
    <assessment_value><![CDATA[0]]></assessment_value>
    <sortorder><![CDATA[3]]></sortorder>
    <language><![CDATA[nl]]></language>
    <scale_id><![CDATA[0]]></scale_id>
   </row>
   <row>
    <qid><![CDATA[11846]]></qid>
    <code><![CDATA[4]]></code>
    <answer><![CDATA[0]]></answer>
    <assessment_value><![CDATA[1]]></assessment_value>
    <sortorder><![CDATA[4]]></sortorder>
    <language><![CDATA[nl]]></language>
    <scale_id><![CDATA[0]]></scale_id>
   </row>
   <row>
    <qid><![CDATA[11846]]></qid>
    <code><![CDATA[4]]></code>
    <answer><![CDATA[0]]></answer>
    <assessment_value><![CDATA[1]]></assessment_value>
    <sortorder><![CDATA[4]]></sortorder>
    <language><![CDATA[en]]></language>
    <scale_id><![CDATA[0]]></scale_id>
   </row>
   <row>
    <qid><![CDATA[11847]]></qid>
    <code><![CDATA[4]]></code>
    <answer><![CDATA[0]]></answer>
    <assessment_value><![CDATA[0]]></assessment_value>
    <sortorder><![CDATA[4]]></sortorder>
    <language><![CDATA[nl]]></language>
    <scale_id><![CDATA[0]]></scale_id>
   </row>
   <row>
    <qid><![CDATA[11847]]></qid>
    <code><![CDATA[3]]></code>
    <answer><![CDATA[-1]]></answer>
    <assessment_value><![CDATA[0]]></assessment_value>
    <sortorder><![CDATA[3]]></sortorder>
    <language><![CDATA[en]]></language>
    <scale_id><![CDATA[0]]></scale_id>
   </row>
   <row>
    <qid><![CDATA[11848]]></qid>
    <code><![CDATA[7]]></code>
    <answer><![CDATA[3]]></answer>
    <assessment_value><![CDATA[1]]></assessment_value>
    <sortorder><![CDATA[7]]></sortorder>
    <language><![CDATA[en]]></language>
    <scale_id><![CDATA[0]]></scale_id>
   </row>
   <row>
    <qid><![CDATA[11848]]></qid>
    <code><![CDATA[3]]></code>
    <answer><![CDATA[-1]]></answer>
    <assessment_value><![CDATA[1]]></assessment_value>
    <sortorder><![CDATA[3]]></sortorder>
    <language><![CDATA[nl]]></language>
    <scale_id><![CDATA[0]]></scale_id>
   </row>
   <row>
    <qid><![CDATA[11848]]></qid>
    <code><![CDATA[3]]></code>
    <answer><![CDATA[-1]]></answer>
    <assessment_value><![CDATA[1]]></assessment_value>
    <sortorder><![CDATA[3]]></sortorder>
    <language><![CDATA[en]]></language>
    <scale_id><![CDATA[0]]></scale_id>
   </row>
   <row>
    <qid><![CDATA[11848]]></qid>
    <code><![CDATA[4]]></code>
    <answer><![CDATA[<i>A en B even lang bestudeerden</i><br />0]]></answer>
    <assessment_value><![CDATA[1]]></assessment_value>
    <sortorder><![CDATA[4]]></sortorder>
    <language><![CDATA[nl]]></language>
    <scale_id><![CDATA[0]]></scale_id>
   </row>
   <row>
    <qid><![CDATA[11848]]></qid>
    <code><![CDATA[4]]></code>
    <answer><![CDATA[<i>The same amount of time for both A and B</i><br />0]]></answer>
    <assessment_value><![CDATA[1]]></assessment_value>
    <sortorder><![CDATA[4]]></sortorder>
    <language><![CDATA[en]]></language>
    <scale_id><![CDATA[0]]></scale_id>
   </row>
   <row>
    <qid><![CDATA[11850]]></qid>
    <code><![CDATA[4]]></code>
    <answer><![CDATA[0]]></answer>
    <assessment_value><![CDATA[0]]></assessment_value>
    <sortorder><![CDATA[4]]></sortorder>
    <language><![CDATA[nl]]></language>
    <scale_id><![CDATA[0]]></scale_id>
   </row>
   <row>
    <qid><![CDATA[11850]]></qid>
    <code><![CDATA[4]]></code>
    <answer><![CDATA[0]]></answer>
    <assessment_value><![CDATA[0]]></assessment_value>
    <sortorder><![CDATA[4]]></sortorder>
    <language><![CDATA[en]]></language>
    <scale_id><![CDATA[0]]></scale_id>
   </row>
   <row>
    <qid><![CDATA[11850]]></qid>
    <code><![CDATA[3]]></code>
    <answer><![CDATA[-1]]></answer>
    <assessment_value><![CDATA[0]]></assessment_value>
    <sortorder><![CDATA[3]]></sortorder>
    <language><![CDATA[nl]]></language>
    <scale_id><![CDATA[0]]></scale_id>
   </row>
   <row>
    <qid><![CDATA[11850]]></qid>
    <code><![CDATA[3]]></code>
    <answer><![CDATA[-1]]></answer>
    <assessment_value><![CDATA[0]]></assessment_value>
    <sortorder><![CDATA[3]]></sortorder>
    <language><![CDATA[en]]></language>
    <scale_id><![CDATA[0]]></scale_id>
   </row>
   <row>
    <qid><![CDATA[11851]]></qid>
    <code><![CDATA[5]]></code>
    <answer><![CDATA[1]]></answer>
    <assessment_value><![CDATA[1]]></assessment_value>
    <sortorder><![CDATA[5]]></sortorder>
    <language><![CDATA[nl]]></language>
    <scale_id><![CDATA[0]]></scale_id>
   </row>
   <row>
    <qid><![CDATA[11851]]></qid>
    <code><![CDATA[3]]></code>
    <answer><![CDATA[-1]]></answer>
    <assessment_value><![CDATA[1]]></assessment_value>
    <sortorder><![CDATA[3]]></sortorder>
    <language><![CDATA[en]]></language>
    <scale_id><![CDATA[0]]></scale_id>
   </row>
   <row>
    <qid><![CDATA[11851]]></qid>
    <code><![CDATA[4]]></code>
    <answer><![CDATA[0]]></answer>
    <assessment_value><![CDATA[1]]></assessment_value>
    <sortorder><![CDATA[4]]></sortorder>
    <language><![CDATA[nl]]></language>
    <scale_id><![CDATA[0]]></scale_id>
   </row>
   <row>
    <qid><![CDATA[11851]]></qid>
    <code><![CDATA[2]]></code>
    <answer><![CDATA[-2]]></answer>
    <assessment_value><![CDATA[1]]></assessment_value>
    <sortorder><![CDATA[2]]></sortorder>
    <language><![CDATA[en]]></language>
    <scale_id><![CDATA[0]]></scale_id>
   </row>
   <row>
    <qid><![CDATA[11852]]></qid>
    <code><![CDATA[5]]></code>
    <answer><![CDATA[1]]></answer>
    <assessment_value><![CDATA[0]]></assessment_value>
    <sortorder><![CDATA[5]]></sortorder>
    <language><![CDATA[nl]]></language>
    <scale_id><![CDATA[0]]></scale_id>
   </row>
   <row>
    <qid><![CDATA[11852]]></qid>
    <code><![CDATA[3]]></code>
    <answer><![CDATA[-1]]></answer>
    <assessment_value><![CDATA[0]]></assessment_value>
    <sortorder><![CDATA[3]]></sortorder>
    <language><![CDATA[en]]></language>
    <scale_id><![CDATA[0]]></scale_id>
   </row>
   <row>
    <qid><![CDATA[11852]]></qid>
    <code><![CDATA[4]]></code>
    <answer><![CDATA[0]]></answer>
    <assessment_value><![CDATA[0]]></assessment_value>
    <sortorder><![CDATA[4]]></sortorder>
    <language><![CDATA[nl]]></language>
    <scale_id><![CDATA[0]]></scale_id>
   </row>
   <row>
    <qid><![CDATA[11852]]></qid>
    <code><![CDATA[2]]></code>
    <answer><![CDATA[-2]]></answer>
    <assessment_value><![CDATA[0]]></assessment_value>
    <sortorder><![CDATA[2]]></sortorder>
    <language><![CDATA[en]]></language>
    <scale_id><![CDATA[0]]></scale_id>
   </row>
   <row>
    <qid><![CDATA[11853]]></qid>
    <code><![CDATA[5]]></code>
    <answer><![CDATA[1]]></answer>
    <assessment_value><![CDATA[1]]></assessment_value>
    <sortorder><![CDATA[5]]></sortorder>
    <language><![CDATA[nl]]></language>
    <scale_id><![CDATA[0]]></scale_id>
   </row>
   <row>
    <qid><![CDATA[11853]]></qid>
    <code><![CDATA[3]]></code>
    <answer><![CDATA[-1]]></answer>
    <assessment_value><![CDATA[1]]></assessment_value>
    <sortorder><![CDATA[3]]></sortorder>
    <language><![CDATA[en]]></language>
    <scale_id><![CDATA[0]]></scale_id>
   </row>
   <row>
    <qid><![CDATA[11853]]></qid>
    <code><![CDATA[4]]></code>
    <answer><![CDATA[0]]></answer>
    <assessment_value><![CDATA[1]]></assessment_value>
    <sortorder><![CDATA[4]]></sortorder>
    <language><![CDATA[nl]]></language>
    <scale_id><![CDATA[0]]></scale_id>
   </row>
   <row>
    <qid><![CDATA[11853]]></qid>
    <code><![CDATA[2]]></code>
    <answer><![CDATA[-2]]></answer>
    <assessment_value><![CDATA[1]]></assessment_value>
    <sortorder><![CDATA[2]]></sortorder>
    <language><![CDATA[en]]></language>
    <scale_id><![CDATA[0]]></scale_id>
   </row>
   <row>
    <qid><![CDATA[11817]]></qid>
    <code><![CDATA[7]]></code>
    <answer><![CDATA[Niet Overtuigend<br />3<br />]]></answer>
    <assessment_value><![CDATA[1]]></assessment_value>
    <sortorder><![CDATA[7]]></sortorder>
    <language><![CDATA[nl]]></language>
    <scale_id><![CDATA[0]]></scale_id>
   </row>
   <row>
    <qid><![CDATA[11817]]></qid>
    <code><![CDATA[7]]></code>
    <answer><![CDATA[Not Persuasive<br />3<br />]]></answer>
    <assessment_value><![CDATA[1]]></assessment_value>
    <sortorder><![CDATA[7]]></sortorder>
    <language><![CDATA[en]]></language>
    <scale_id><![CDATA[0]]></scale_id>
   </row>
   <row>
    <qid><![CDATA[11818]]></qid>
    <code><![CDATA[1]]></code>
    <answer><![CDATA[Overtuigend<br />-3<br />]]></answer>
    <assessment_value><![CDATA[1]]></assessment_value>
    <sortorder><![CDATA[1]]></sortorder>
    <language><![CDATA[nl]]></language>
    <scale_id><![CDATA[0]]></scale_id>
   </row>
   <row>
    <qid><![CDATA[11818]]></qid>
    <code><![CDATA[1]]></code>
    <answer><![CDATA[Persuasive<br />-3<br />]]></answer>
    <assessment_value><![CDATA[1]]></assessment_value>
    <sortorder><![CDATA[1]]></sortorder>
    <language><![CDATA[en]]></language>
    <scale_id><![CDATA[0]]></scale_id>
   </row>
   <row>
    <qid><![CDATA[11819]]></qid>
    <code><![CDATA[3]]></code>
    <answer><![CDATA[-1]]></answer>
    <assessment_value><![CDATA[1]]></assessment_value>
    <sortorder><![CDATA[3]]></sortorder>
    <language><![CDATA[nl]]></language>
    <scale_id><![CDATA[0]]></scale_id>
   </row>
   <row>
    <qid><![CDATA[11820]]></qid>
    <code><![CDATA[3]]></code>
    <answer><![CDATA[-1]]></answer>
    <assessment_value><![CDATA[0]]></assessment_value>
    <sortorder><![CDATA[3]]></sortorder>
    <language><![CDATA[en]]></language>
    <scale_id><![CDATA[0]]></scale_id>
   </row>
   <row>
    <qid><![CDATA[11820]]></qid>
    <code><![CDATA[4]]></code>
    <answer><![CDATA[0]]></answer>
    <assessment_value><![CDATA[0]]></assessment_value>
    <sortorder><![CDATA[4]]></sortorder>
    <language><![CDATA[nl]]></language>
    <scale_id><![CDATA[0]]></scale_id>
   </row>
   <row>
    <qid><![CDATA[11822]]></qid>
    <code><![CDATA[7]]></code>
    <answer><![CDATA[Niet goed doordacht<br />3<br />]]></answer>
    <assessment_value><![CDATA[1]]></assessment_value>
    <sortorder><![CDATA[7]]></sortorder>
    <language><![CDATA[nl]]></language>
    <scale_id><![CDATA[0]]></scale_id>
   </row>
   <row>
    <qid><![CDATA[11823]]></qid>
    <code><![CDATA[5]]></code>
    <answer><![CDATA[1]]></answer>
    <assessment_value><![CDATA[0]]></assessment_value>
    <sortorder><![CDATA[5]]></sortorder>
    <language><![CDATA[en]]></language>
    <scale_id><![CDATA[0]]></scale_id>
   </row>
   <row>
    <qid><![CDATA[11823]]></qid>
    <code><![CDATA[6]]></code>
    <answer><![CDATA[2]]></answer>
    <assessment_value><![CDATA[0]]></assessment_value>
    <sortorder><![CDATA[6]]></sortorder>
    <language><![CDATA[nl]]></language>
    <scale_id><![CDATA[0]]></scale_id>
   </row>
   <row>
    <qid><![CDATA[11823]]></qid>
    <code><![CDATA[6]]></code>
    <answer><![CDATA[2]]></answer>
    <assessment_value><![CDATA[0]]></assessment_value>
    <sortorder><![CDATA[6]]></sortorder>
    <language><![CDATA[en]]></language>
    <scale_id><![CDATA[0]]></scale_id>
   </row>
   <row>
    <qid><![CDATA[11824]]></qid>
    <code><![CDATA[7]]></code>
    <answer><![CDATA[Effective<br />3<br />]]></answer>
    <assessment_value><![CDATA[1]]></assessment_value>
    <sortorder><![CDATA[7]]></sortorder>
    <language><![CDATA[en]]></language>
    <scale_id><![CDATA[0]]></scale_id>
   </row>
   <row>
    <qid><![CDATA[11827]]></qid>
    <code><![CDATA[3]]></code>
    <answer><![CDATA[-1]]></answer>
    <assessment_value><![CDATA[0]]></assessment_value>
    <sortorder><![CDATA[3]]></sortorder>
    <language><![CDATA[nl]]></language>
    <scale_id><![CDATA[0]]></scale_id>
   </row>
   <row>
    <qid><![CDATA[11826]]></qid>
    <code><![CDATA[1]]></code>
    <answer><![CDATA[Geheel eens<br />-3<br />]]></answer>
    <assessment_value><![CDATA[1]]></assessment_value>
    <sortorder><![CDATA[1]]></sortorder>
    <language><![CDATA[nl]]></language>
    <scale_id><![CDATA[0]]></scale_id>
   </row>
   <row>
    <qid><![CDATA[11829]]></qid>
    <code><![CDATA[3]]></code>
    <answer><![CDATA[-1]]></answer>
    <assessment_value><![CDATA[0]]></assessment_value>
    <sortorder><![CDATA[3]]></sortorder>
    <language><![CDATA[en]]></language>
    <scale_id><![CDATA[0]]></scale_id>
   </row>
   <row>
    <qid><![CDATA[11829]]></qid>
    <code><![CDATA[4]]></code>
    <answer><![CDATA[0]]></answer>
    <assessment_value><![CDATA[0]]></assessment_value>
    <sortorder><![CDATA[4]]></sortorder>
    <language><![CDATA[nl]]></language>
    <scale_id><![CDATA[0]]></scale_id>
   </row>
   <row>
    <qid><![CDATA[11828]]></qid>
    <code><![CDATA[6]]></code>
    <answer><![CDATA[2]]></answer>
    <assessment_value><![CDATA[1]]></assessment_value>
    <sortorder><![CDATA[6]]></sortorder>
    <language><![CDATA[en]]></language>
    <scale_id><![CDATA[0]]></scale_id>
   </row>
   <row>
    <qid><![CDATA[11828]]></qid>
    <code><![CDATA[4]]></code>
    <answer><![CDATA[0]]></answer>
    <assessment_value><![CDATA[1]]></assessment_value>
    <sortorder><![CDATA[4]]></sortorder>
    <language><![CDATA[en]]></language>
    <scale_id><![CDATA[0]]></scale_id>
   </row>
   <row>
    <qid><![CDATA[11828]]></qid>
    <code><![CDATA[5]]></code>
    <answer><![CDATA[1]]></answer>
    <assessment_value><![CDATA[1]]></assessment_value>
    <sortorder><![CDATA[5]]></sortorder>
    <language><![CDATA[nl]]></language>
    <scale_id><![CDATA[0]]></scale_id>
   </row>
   <row>
    <qid><![CDATA[11831]]></qid>
    <code><![CDATA[2]]></code>
    <answer><![CDATA[-2]]></answer>
    <assessment_value><![CDATA[0]]></assessment_value>
    <sortorder><![CDATA[2]]></sortorder>
    <language><![CDATA[en]]></language>
    <scale_id><![CDATA[0]]></scale_id>
   </row>
   <row>
    <qid><![CDATA[11830]]></qid>
    <code><![CDATA[1]]></code>
    <answer><![CDATA[Geen sterke punten<br />-3<br />]]></answer>
    <assessment_value><![CDATA[1]]></assessment_value>
    <sortorder><![CDATA[1]]></sortorder>
    <language><![CDATA[nl]]></language>
    <scale_id><![CDATA[0]]></scale_id>
   </row>
   <row>
    <qid><![CDATA[11833]]></qid>
    <code><![CDATA[6]]></code>
    <answer><![CDATA[2]]></answer>
    <assessment_value><![CDATA[0]]></assessment_value>
    <sortorder><![CDATA[6]]></sortorder>
    <language><![CDATA[nl]]></language>
    <scale_id><![CDATA[0]]></scale_id>
   </row>
   <row>
    <qid><![CDATA[11833]]></qid>
    <code><![CDATA[3]]></code>
    <answer><![CDATA[-1]]></answer>
    <assessment_value><![CDATA[0]]></assessment_value>
    <sortorder><![CDATA[3]]></sortorder>
    <language><![CDATA[en]]></language>
    <scale_id><![CDATA[0]]></scale_id>
   </row>
   <row>
    <qid><![CDATA[11832]]></qid>
    <code><![CDATA[6]]></code>
    <answer><![CDATA[2]]></answer>
    <assessment_value><![CDATA[1]]></assessment_value>
    <sortorder><![CDATA[6]]></sortorder>
    <language><![CDATA[nl]]></language>
    <scale_id><![CDATA[0]]></scale_id>
   </row>
   <row>
    <qid><![CDATA[11834]]></qid>
    <code><![CDATA[3]]></code>
    <answer><![CDATA[-1]]></answer>
    <assessment_value><![CDATA[1]]></assessment_value>
    <sortorder><![CDATA[3]]></sortorder>
    <language><![CDATA[nl]]></language>
    <scale_id><![CDATA[0]]></scale_id>
   </row>
   <row>
    <qid><![CDATA[11836]]></qid>
    <code><![CDATA[5]]></code>
    <answer><![CDATA[1]]></answer>
    <assessment_value><![CDATA[1]]></assessment_value>
    <sortorder><![CDATA[5]]></sortorder>
    <language><![CDATA[nl]]></language>
    <scale_id><![CDATA[0]]></scale_id>
   </row>
   <row>
    <qid><![CDATA[11839]]></qid>
    <code><![CDATA[5]]></code>
    <answer><![CDATA[1]]></answer>
    <assessment_value><![CDATA[0]]></assessment_value>
    <sortorder><![CDATA[5]]></sortorder>
    <language><![CDATA[en]]></language>
    <scale_id><![CDATA[0]]></scale_id>
   </row>
   <row>
    <qid><![CDATA[11838]]></qid>
    <code><![CDATA[6]]></code>
    <answer><![CDATA[2]]></answer>
    <assessment_value><![CDATA[1]]></assessment_value>
    <sortorder><![CDATA[6]]></sortorder>
    <language><![CDATA[en]]></language>
    <scale_id><![CDATA[0]]></scale_id>
   </row>
   <row>
    <qid><![CDATA[11841]]></qid>
    <code><![CDATA[4]]></code>
    <answer><![CDATA[0]]></answer>
    <assessment_value><![CDATA[0]]></assessment_value>
    <sortorder><![CDATA[4]]></sortorder>
    <language><![CDATA[nl]]></language>
    <scale_id><![CDATA[0]]></scale_id>
   </row>
   <row>
    <qid><![CDATA[11840]]></qid>
    <code><![CDATA[6]]></code>
    <answer><![CDATA[2]]></answer>
    <assessment_value><![CDATA[1]]></assessment_value>
    <sortorder><![CDATA[6]]></sortorder>
    <language><![CDATA[nl]]></language>
    <scale_id><![CDATA[0]]></scale_id>
   </row>
   <row>
    <qid><![CDATA[11843]]></qid>
    <code><![CDATA[3]]></code>
    <answer><![CDATA[-1]]></answer>
    <assessment_value><![CDATA[0]]></assessment_value>
    <sortorder><![CDATA[3]]></sortorder>
    <language><![CDATA[en]]></language>
    <scale_id><![CDATA[0]]></scale_id>
   </row>
   <row>
    <qid><![CDATA[11842]]></qid>
    <code><![CDATA[5]]></code>
    <answer><![CDATA[1]]></answer>
    <assessment_value><![CDATA[1]]></assessment_value>
    <sortorder><![CDATA[5]]></sortorder>
    <language><![CDATA[nl]]></language>
    <scale_id><![CDATA[0]]></scale_id>
   </row>
   <row>
    <qid><![CDATA[11845]]></qid>
    <code><![CDATA[4]]></code>
    <answer><![CDATA[0]]></answer>
    <assessment_value><![CDATA[0]]></assessment_value>
    <sortorder><![CDATA[4]]></sortorder>
    <language><![CDATA[nl]]></language>
    <scale_id><![CDATA[0]]></scale_id>
   </row>
   <row>
    <qid><![CDATA[11844]]></qid>
    <code><![CDATA[7]]></code>
    <answer><![CDATA[Zeer hoog<br />3<br />]]></answer>
    <assessment_value><![CDATA[1]]></assessment_value>
    <sortorder><![CDATA[7]]></sortorder>
    <language><![CDATA[nl]]></language>
    <scale_id><![CDATA[0]]></scale_id>
   </row>
   <row>
    <qid><![CDATA[11847]]></qid>
    <code><![CDATA[4]]></code>
    <answer><![CDATA[0]]></answer>
    <assessment_value><![CDATA[0]]></assessment_value>
    <sortorder><![CDATA[4]]></sortorder>
    <language><![CDATA[en]]></language>
    <scale_id><![CDATA[0]]></scale_id>
   </row>
   <row>
    <qid><![CDATA[11846]]></qid>
    <code><![CDATA[3]]></code>
    <answer><![CDATA[-1]]></answer>
    <assessment_value><![CDATA[1]]></assessment_value>
    <sortorder><![CDATA[3]]></sortorder>
    <language><![CDATA[en]]></language>
    <scale_id><![CDATA[0]]></scale_id>
   </row>
   <row>
    <qid><![CDATA[11826]]></qid>
    <code><![CDATA[7]]></code>
    <answer><![CDATA[Completely disagree<br />3<br />]]></answer>
    <assessment_value><![CDATA[1]]></assessment_value>
    <sortorder><![CDATA[7]]></sortorder>
    <language><![CDATA[en]]></language>
    <scale_id><![CDATA[0]]></scale_id>
   </row>
   <row>
    <qid><![CDATA[11848]]></qid>
    <code><![CDATA[1]]></code>
    <answer><![CDATA[-3]]></answer>
    <assessment_value><![CDATA[1]]></assessment_value>
    <sortorder><![CDATA[1]]></sortorder>
    <language><![CDATA[nl]]></language>
    <scale_id><![CDATA[0]]></scale_id>
   </row>
   <row>
    <qid><![CDATA[11850]]></qid>
    <code><![CDATA[5]]></code>
    <answer><![CDATA[1]]></answer>
    <assessment_value><![CDATA[0]]></assessment_value>
    <sortorder><![CDATA[5]]></sortorder>
    <language><![CDATA[nl]]></language>
    <scale_id><![CDATA[0]]></scale_id>
   </row>
   <row>
    <qid><![CDATA[11850]]></qid>
    <code><![CDATA[5]]></code>
    <answer><![CDATA[1]]></answer>
    <assessment_value><![CDATA[0]]></assessment_value>
    <sortorder><![CDATA[5]]></sortorder>
    <language><![CDATA[en]]></language>
    <scale_id><![CDATA[0]]></scale_id>
   </row>
   <row>
    <qid><![CDATA[11851]]></qid>
    <code><![CDATA[4]]></code>
    <answer><![CDATA[0]]></answer>
    <assessment_value><![CDATA[1]]></assessment_value>
    <sortorder><![CDATA[4]]></sortorder>
    <language><![CDATA[en]]></language>
    <scale_id><![CDATA[0]]></scale_id>
   </row>
   <row>
    <qid><![CDATA[11852]]></qid>
    <code><![CDATA[4]]></code>
    <answer><![CDATA[0]]></answer>
    <assessment_value><![CDATA[0]]></assessment_value>
    <sortorder><![CDATA[4]]></sortorder>
    <language><![CDATA[en]]></language>
    <scale_id><![CDATA[0]]></scale_id>
   </row>
   <row>
    <qid><![CDATA[11853]]></qid>
    <code><![CDATA[4]]></code>
    <answer><![CDATA[0]]></answer>
    <assessment_value><![CDATA[1]]></assessment_value>
    <sortorder><![CDATA[4]]></sortorder>
    <language><![CDATA[en]]></language>
    <scale_id><![CDATA[0]]></scale_id>
   </row>
   <row>
    <qid><![CDATA[11838]]></qid>
    <code><![CDATA[1]]></code>
    <answer><![CDATA[Zeer laag<br />-3<br />]]></answer>
    <assessment_value><![CDATA[1]]></assessment_value>
    <sortorder><![CDATA[1]]></sortorder>
    <language><![CDATA[nl]]></language>
    <scale_id><![CDATA[0]]></scale_id>
   </row>
   <row>
    <qid><![CDATA[11838]]></qid>
    <code><![CDATA[1]]></code>
    <answer><![CDATA[No chance<br />-3<br />]]></answer>
    <assessment_value><![CDATA[1]]></assessment_value>
    <sortorder><![CDATA[1]]></sortorder>
    <language><![CDATA[en]]></language>
    <scale_id><![CDATA[0]]></scale_id>
   </row>
   <row>
    <qid><![CDATA[11839]]></qid>
    <code><![CDATA[1]]></code>
    <answer><![CDATA[No chance<br />-3<br />]]></answer>
    <assessment_value><![CDATA[0]]></assessment_value>
    <sortorder><![CDATA[1]]></sortorder>
    <language><![CDATA[en]]></language>
    <scale_id><![CDATA[0]]></scale_id>
   </row>
   <row>
    <qid><![CDATA[11840]]></qid>
    <code><![CDATA[2]]></code>
    <answer><![CDATA[-2]]></answer>
    <assessment_value><![CDATA[1]]></assessment_value>
    <sortorder><![CDATA[2]]></sortorder>
    <language><![CDATA[nl]]></language>
    <scale_id><![CDATA[0]]></scale_id>
   </row>
   <row>
    <qid><![CDATA[11840]]></qid>
    <code><![CDATA[1]]></code>
    <answer><![CDATA[Zeer laag<br />-3<br />]]></answer>
    <assessment_value><![CDATA[1]]></assessment_value>
    <sortorder><![CDATA[1]]></sortorder>
    <language><![CDATA[nl]]></language>
    <scale_id><![CDATA[0]]></scale_id>
   </row>
   <row>
    <qid><![CDATA[11840]]></qid>
    <code><![CDATA[1]]></code>
    <answer><![CDATA[No chance<br />-3<br />]]></answer>
    <assessment_value><![CDATA[1]]></assessment_value>
    <sortorder><![CDATA[1]]></sortorder>
    <language><![CDATA[en]]></language>
    <scale_id><![CDATA[0]]></scale_id>
   </row>
   <row>
    <qid><![CDATA[11841]]></qid>
    <code><![CDATA[1]]></code>
    <answer><![CDATA[Zeer laag<br />-3<br />]]></answer>
    <assessment_value><![CDATA[0]]></assessment_value>
    <sortorder><![CDATA[1]]></sortorder>
    <language><![CDATA[nl]]></language>
    <scale_id><![CDATA[0]]></scale_id>
   </row>
   <row>
    <qid><![CDATA[11841]]></qid>
    <code><![CDATA[1]]></code>
    <answer><![CDATA[No chance<br />-3<br />]]></answer>
    <assessment_value><![CDATA[0]]></assessment_value>
    <sortorder><![CDATA[1]]></sortorder>
    <language><![CDATA[en]]></language>
    <scale_id><![CDATA[0]]></scale_id>
   </row>
   <row>
    <qid><![CDATA[11842]]></qid>
    <code><![CDATA[1]]></code>
    <answer><![CDATA[Zeer laag<br />-3<br />]]></answer>
    <assessment_value><![CDATA[1]]></assessment_value>
    <sortorder><![CDATA[1]]></sortorder>
    <language><![CDATA[nl]]></language>
    <scale_id><![CDATA[0]]></scale_id>
   </row>
   <row>
    <qid><![CDATA[11842]]></qid>
    <code><![CDATA[1]]></code>
    <answer><![CDATA[No chance<br />-3<br />]]></answer>
    <assessment_value><![CDATA[1]]></assessment_value>
    <sortorder><![CDATA[1]]></sortorder>
    <language><![CDATA[en]]></language>
    <scale_id><![CDATA[0]]></scale_id>
   </row>
   <row>
    <qid><![CDATA[11843]]></qid>
    <code><![CDATA[1]]></code>
    <answer><![CDATA[No chance<br />-3<br />]]></answer>
    <assessment_value><![CDATA[0]]></assessment_value>
    <sortorder><![CDATA[1]]></sortorder>
    <language><![CDATA[en]]></language>
    <scale_id><![CDATA[0]]></scale_id>
   </row>
   <row>
    <qid><![CDATA[11844]]></qid>
    <code><![CDATA[3]]></code>
    <answer><![CDATA[-1]]></answer>
    <assessment_value><![CDATA[1]]></assessment_value>
    <sortorder><![CDATA[3]]></sortorder>
    <language><![CDATA[nl]]></language>
    <scale_id><![CDATA[0]]></scale_id>
   </row>
   <row>
    <qid><![CDATA[11845]]></qid>
    <code><![CDATA[1]]></code>
    <answer><![CDATA[Zeer laag<br />-3<br />]]></answer>
    <assessment_value><![CDATA[0]]></assessment_value>
    <sortorder><![CDATA[1]]></sortorder>
    <language><![CDATA[nl]]></language>
    <scale_id><![CDATA[0]]></scale_id>
   </row>
   <row>
    <qid><![CDATA[11845]]></qid>
    <code><![CDATA[1]]></code>
    <answer><![CDATA[No chance<br />-3<br />]]></answer>
    <assessment_value><![CDATA[0]]></assessment_value>
    <sortorder><![CDATA[1]]></sortorder>
    <language><![CDATA[en]]></language>
    <scale_id><![CDATA[0]]></scale_id>
   </row>
   <row>
    <qid><![CDATA[11846]]></qid>
    <code><![CDATA[1]]></code>
    <answer><![CDATA[Zeer laag<br />-3<br />]]></answer>
    <assessment_value><![CDATA[1]]></assessment_value>
    <sortorder><![CDATA[1]]></sortorder>
    <language><![CDATA[nl]]></language>
    <scale_id><![CDATA[0]]></scale_id>
   </row>
   <row>
    <qid><![CDATA[11846]]></qid>
    <code><![CDATA[1]]></code>
    <answer><![CDATA[No chance<br />-3<br />]]></answer>
    <assessment_value><![CDATA[1]]></assessment_value>
    <sortorder><![CDATA[1]]></sortorder>
    <language><![CDATA[en]]></language>
    <scale_id><![CDATA[0]]></scale_id>
   </row>
   <row>
    <qid><![CDATA[11847]]></qid>
    <code><![CDATA[1]]></code>
    <answer><![CDATA[Zeer laag<br />-3<br />]]></answer>
    <assessment_value><![CDATA[0]]></assessment_value>
    <sortorder><![CDATA[1]]></sortorder>
    <language><![CDATA[nl]]></language>
    <scale_id><![CDATA[0]]></scale_id>
   </row>
   <row>
    <qid><![CDATA[11847]]></qid>
    <code><![CDATA[1]]></code>
    <answer><![CDATA[No chance<br />-3<br />]]></answer>
    <assessment_value><![CDATA[0]]></assessment_value>
    <sortorder><![CDATA[1]]></sortorder>
    <language><![CDATA[en]]></language>
    <scale_id><![CDATA[0]]></scale_id>
   </row>
   <row>
    <qid><![CDATA[11817]]></qid>
    <code><![CDATA[2]]></code>
    <answer><![CDATA[-2]]></answer>
    <assessment_value><![CDATA[1]]></assessment_value>
    <sortorder><![CDATA[2]]></sortorder>
    <language><![CDATA[nl]]></language>
    <scale_id><![CDATA[0]]></scale_id>
   </row>
   <row>
    <qid><![CDATA[11817]]></qid>
    <code><![CDATA[1]]></code>
    <answer><![CDATA[Overtuigend<br />-3<br />]]></answer>
    <assessment_value><![CDATA[1]]></assessment_value>
    <sortorder><![CDATA[1]]></sortorder>
    <language><![CDATA[nl]]></language>
    <scale_id><![CDATA[0]]></scale_id>
   </row>
   <row>
    <qid><![CDATA[11828]]></qid>
    <code><![CDATA[1]]></code>
    <answer><![CDATA[Geen zwakke punten<br />-3<br />]]></answer>
    <assessment_value><![CDATA[1]]></assessment_value>
    <sortorder><![CDATA[1]]></sortorder>
    <language><![CDATA[nl]]></language>
    <scale_id><![CDATA[0]]></scale_id>
   </row>
   <row>
    <qid><![CDATA[11828]]></qid>
    <code><![CDATA[1]]></code>
    <answer><![CDATA[No weaknesses<br />-3<br />]]></answer>
    <assessment_value><![CDATA[1]]></assessment_value>
    <sortorder><![CDATA[1]]></sortorder>
    <language><![CDATA[en]]></language>
    <scale_id><![CDATA[0]]></scale_id>
   </row>
   <row>
    <qid><![CDATA[11829]]></qid>
    <code><![CDATA[7]]></code>
    <answer><![CDATA[Significant weaknesses<br />3<br />]]></answer>
    <assessment_value><![CDATA[0]]></assessment_value>
    <sortorder><![CDATA[7]]></sortorder>
    <language><![CDATA[en]]></language>
    <scale_id><![CDATA[0]]></scale_id>
   </row>
   <row>
    <qid><![CDATA[11831]]></qid>
    <code><![CDATA[7]]></code>
    <answer><![CDATA[Opvallend veel sterke punten<br />3<br />]]></answer>
    <assessment_value><![CDATA[0]]></assessment_value>
    <sortorder><![CDATA[7]]></sortorder>
    <language><![CDATA[nl]]></language>
    <scale_id><![CDATA[0]]></scale_id>
   </row>
   <row>
    <qid><![CDATA[11831]]></qid>
    <code><![CDATA[7]]></code>
    <answer><![CDATA[Significant strenghts<br />3<br />]]></answer>
    <assessment_value><![CDATA[0]]></assessment_value>
    <sortorder><![CDATA[7]]></sortorder>
    <language><![CDATA[en]]></language>
    <scale_id><![CDATA[0]]></scale_id>
   </row>
   <row>
    <qid><![CDATA[11834]]></qid>
    <code><![CDATA[7]]></code>
    <answer><![CDATA[Not a lot of effort<br />3<br />]]></answer>
    <assessment_value><![CDATA[1]]></assessment_value>
    <sortorder><![CDATA[7]]></sortorder>
    <language><![CDATA[en]]></language>
    <scale_id><![CDATA[0]]></scale_id>
   </row>
   <row>
    <qid><![CDATA[11834]]></qid>
    <code><![CDATA[7]]></code>
    <answer><![CDATA[Weinig moeite<br />3<br />]]></answer>
    <assessment_value><![CDATA[1]]></assessment_value>
    <sortorder><![CDATA[7]]></sortorder>
    <language><![CDATA[nl]]></language>
    <scale_id><![CDATA[0]]></scale_id>
   </row>
   <row>
    <qid><![CDATA[11835]]></qid>
    <code><![CDATA[7]]></code>
    <answer><![CDATA[Not a lot of effort <br />3<br />]]></answer>
    <assessment_value><![CDATA[0]]></assessment_value>
    <sortorder><![CDATA[7]]></sortorder>
    <language><![CDATA[en]]></language>
    <scale_id><![CDATA[0]]></scale_id>
   </row>
   <row>
    <qid><![CDATA[11836]]></qid>
    <code><![CDATA[2]]></code>
    <answer><![CDATA[-2]]></answer>
    <assessment_value><![CDATA[1]]></assessment_value>
    <sortorder><![CDATA[2]]></sortorder>
    <language><![CDATA[nl]]></language>
    <scale_id><![CDATA[0]]></scale_id>
   </row>
   <row>
    <qid><![CDATA[11836]]></qid>
    <code><![CDATA[2]]></code>
    <answer><![CDATA[-2]]></answer>
    <assessment_value><![CDATA[1]]></assessment_value>
    <sortorder><![CDATA[2]]></sortorder>
    <language><![CDATA[en]]></language>
    <scale_id><![CDATA[0]]></scale_id>
   </row>
   <row>
    <qid><![CDATA[11836]]></qid>
    <code><![CDATA[1]]></code>
    <answer><![CDATA[Zeer laag <br />-3<br />]]></answer>
    <assessment_value><![CDATA[1]]></assessment_value>
    <sortorder><![CDATA[1]]></sortorder>
    <language><![CDATA[nl]]></language>
    <scale_id><![CDATA[0]]></scale_id>
   </row>
   <row>
    <qid><![CDATA[11836]]></qid>
    <code><![CDATA[1]]></code>
    <answer><![CDATA[No chance<br />-3<br />]]></answer>
    <assessment_value><![CDATA[1]]></assessment_value>
    <sortorder><![CDATA[1]]></sortorder>
    <language><![CDATA[en]]></language>
    <scale_id><![CDATA[0]]></scale_id>
   </row>
   <row>
    <qid><![CDATA[11837]]></qid>
    <code><![CDATA[6]]></code>
    <answer><![CDATA[1]]></answer>
    <assessment_value><![CDATA[0]]></assessment_value>
    <sortorder><![CDATA[6]]></sortorder>
    <language><![CDATA[nl]]></language>
    <scale_id><![CDATA[0]]></scale_id>
   </row>
   <row>
    <qid><![CDATA[11837]]></qid>
    <code><![CDATA[6]]></code>
    <answer><![CDATA[2]]></answer>
    <assessment_value><![CDATA[0]]></assessment_value>
    <sortorder><![CDATA[6]]></sortorder>
    <language><![CDATA[en]]></language>
    <scale_id><![CDATA[0]]></scale_id>
   </row>
   <row>
    <qid><![CDATA[11837]]></qid>
    <code><![CDATA[5]]></code>
    <answer><![CDATA[1]]></answer>
    <assessment_value><![CDATA[0]]></assessment_value>
    <sortorder><![CDATA[5]]></sortorder>
    <language><![CDATA[nl]]></language>
    <scale_id><![CDATA[0]]></scale_id>
   </row>
   <row>
    <qid><![CDATA[11837]]></qid>
    <code><![CDATA[5]]></code>
    <answer><![CDATA[1]]></answer>
    <assessment_value><![CDATA[0]]></assessment_value>
    <sortorder><![CDATA[5]]></sortorder>
    <language><![CDATA[en]]></language>
    <scale_id><![CDATA[0]]></scale_id>
   </row>
   <row>
    <qid><![CDATA[11837]]></qid>
    <code><![CDATA[4]]></code>
    <answer><![CDATA[0]]></answer>
    <assessment_value><![CDATA[0]]></assessment_value>
    <sortorder><![CDATA[4]]></sortorder>
    <language><![CDATA[nl]]></language>
    <scale_id><![CDATA[0]]></scale_id>
   </row>
   <row>
    <qid><![CDATA[11837]]></qid>
    <code><![CDATA[4]]></code>
    <answer><![CDATA[0]]></answer>
    <assessment_value><![CDATA[0]]></assessment_value>
    <sortorder><![CDATA[4]]></sortorder>
    <language><![CDATA[en]]></language>
    <scale_id><![CDATA[0]]></scale_id>
   </row>
   <row>
    <qid><![CDATA[11837]]></qid>
    <code><![CDATA[3]]></code>
    <answer><![CDATA[-1]]></answer>
    <assessment_value><![CDATA[0]]></assessment_value>
    <sortorder><![CDATA[3]]></sortorder>
    <language><![CDATA[nl]]></language>
    <scale_id><![CDATA[0]]></scale_id>
   </row>
   <row>
    <qid><![CDATA[11837]]></qid>
    <code><![CDATA[3]]></code>
    <answer><![CDATA[-1]]></answer>
    <assessment_value><![CDATA[0]]></assessment_value>
    <sortorder><![CDATA[3]]></sortorder>
    <language><![CDATA[en]]></language>
    <scale_id><![CDATA[0]]></scale_id>
   </row>
   <row>
    <qid><![CDATA[11837]]></qid>
    <code><![CDATA[2]]></code>
    <answer><![CDATA[-2]]></answer>
    <assessment_value><![CDATA[0]]></assessment_value>
    <sortorder><![CDATA[2]]></sortorder>
    <language><![CDATA[nl]]></language>
    <scale_id><![CDATA[0]]></scale_id>
   </row>
   <row>
    <qid><![CDATA[11837]]></qid>
    <code><![CDATA[2]]></code>
    <answer><![CDATA[-2]]></answer>
    <assessment_value><![CDATA[0]]></assessment_value>
    <sortorder><![CDATA[2]]></sortorder>
    <language><![CDATA[en]]></language>
    <scale_id><![CDATA[0]]></scale_id>
   </row>
   <row>
    <qid><![CDATA[11837]]></qid>
    <code><![CDATA[1]]></code>
    <answer><![CDATA[Zeer laag <br />-3<br />]]></answer>
    <assessment_value><![CDATA[0]]></assessment_value>
    <sortorder><![CDATA[1]]></sortorder>
    <language><![CDATA[nl]]></language>
    <scale_id><![CDATA[0]]></scale_id>
   </row>
   <row>
    <qid><![CDATA[11837]]></qid>
    <code><![CDATA[1]]></code>
    <answer><![CDATA[No chance<br />-3<br />]]></answer>
    <assessment_value><![CDATA[0]]></assessment_value>
    <sortorder><![CDATA[1]]></sortorder>
    <language><![CDATA[en]]></language>
    <scale_id><![CDATA[0]]></scale_id>
   </row>
   <row>
    <qid><![CDATA[11838]]></qid>
    <code><![CDATA[7]]></code>
    <answer><![CDATA[Zeer hoog<br />3<br />]]></answer>
    <assessment_value><![CDATA[1]]></assessment_value>
    <sortorder><![CDATA[7]]></sortorder>
    <language><![CDATA[nl]]></language>
    <scale_id><![CDATA[0]]></scale_id>
   </row>
   <row>
    <qid><![CDATA[11838]]></qid>
    <code><![CDATA[7]]></code>
    <answer><![CDATA[Completely certain<br />3<br />]]></answer>
    <assessment_value><![CDATA[1]]></assessment_value>
    <sortorder><![CDATA[7]]></sortorder>
    <language><![CDATA[en]]></language>
    <scale_id><![CDATA[0]]></scale_id>
   </row>
   <row>
    <qid><![CDATA[11839]]></qid>
    <code><![CDATA[6]]></code>
    <answer><![CDATA[2]]></answer>
    <assessment_value><![CDATA[0]]></assessment_value>
    <sortorder><![CDATA[6]]></sortorder>
    <language><![CDATA[nl]]></language>
    <scale_id><![CDATA[0]]></scale_id>
   </row>
   <row>
    <qid><![CDATA[11839]]></qid>
    <code><![CDATA[6]]></code>
    <answer><![CDATA[2]]></answer>
    <assessment_value><![CDATA[0]]></assessment_value>
    <sortorder><![CDATA[6]]></sortorder>
    <language><![CDATA[en]]></language>
    <scale_id><![CDATA[0]]></scale_id>
   </row>
   <row>
    <qid><![CDATA[11839]]></qid>
    <code><![CDATA[7]]></code>
    <answer><![CDATA[Zeer hoog<br />3<br />]]></answer>
    <assessment_value><![CDATA[0]]></assessment_value>
    <sortorder><![CDATA[7]]></sortorder>
    <language><![CDATA[nl]]></language>
    <scale_id><![CDATA[0]]></scale_id>
   </row>
   <row>
    <qid><![CDATA[11839]]></qid>
    <code><![CDATA[7]]></code>
    <answer><![CDATA[Completely certain<br />3<br />]]></answer>
    <assessment_value><![CDATA[0]]></assessment_value>
    <sortorder><![CDATA[7]]></sortorder>
    <language><![CDATA[en]]></language>
    <scale_id><![CDATA[0]]></scale_id>
   </row>
   <row>
    <qid><![CDATA[11840]]></qid>
    <code><![CDATA[6]]></code>
    <answer><![CDATA[2]]></answer>
    <assessment_value><![CDATA[1]]></assessment_value>
    <sortorder><![CDATA[6]]></sortorder>
    <language><![CDATA[en]]></language>
    <scale_id><![CDATA[0]]></scale_id>
   </row>
   <row>
    <qid><![CDATA[11840]]></qid>
    <code><![CDATA[7]]></code>
    <answer><![CDATA[Zeer hoog<br />3<br />]]></answer>
    <assessment_value><![CDATA[1]]></assessment_value>
    <sortorder><![CDATA[7]]></sortorder>
    <language><![CDATA[nl]]></language>
    <scale_id><![CDATA[0]]></scale_id>
   </row>
   <row>
    <qid><![CDATA[11840]]></qid>
    <code><![CDATA[7]]></code>
    <answer><![CDATA[Completely certain<br />3<br />]]></answer>
    <assessment_value><![CDATA[1]]></assessment_value>
    <sortorder><![CDATA[7]]></sortorder>
    <language><![CDATA[en]]></language>
    <scale_id><![CDATA[0]]></scale_id>
   </row>
   <row>
    <qid><![CDATA[11841]]></qid>
    <code><![CDATA[6]]></code>
    <answer><![CDATA[2]]></answer>
    <assessment_value><![CDATA[0]]></assessment_value>
    <sortorder><![CDATA[6]]></sortorder>
    <language><![CDATA[nl]]></language>
    <scale_id><![CDATA[0]]></scale_id>
   </row>
   <row>
    <qid><![CDATA[11841]]></qid>
    <code><![CDATA[6]]></code>
    <answer><![CDATA[2]]></answer>
    <assessment_value><![CDATA[0]]></assessment_value>
    <sortorder><![CDATA[6]]></sortorder>
    <language><![CDATA[en]]></language>
    <scale_id><![CDATA[0]]></scale_id>
   </row>
   <row>
    <qid><![CDATA[11841]]></qid>
    <code><![CDATA[7]]></code>
    <answer><![CDATA[Zeer hoog<br />3<br />]]></answer>
    <assessment_value><![CDATA[0]]></assessment_value>
    <sortorder><![CDATA[7]]></sortorder>
    <language><![CDATA[nl]]></language>
    <scale_id><![CDATA[0]]></scale_id>
   </row>
   <row>
    <qid><![CDATA[11841]]></qid>
    <code><![CDATA[7]]></code>
    <answer><![CDATA[Completely certain<br />3<br />]]></answer>
    <assessment_value><![CDATA[0]]></assessment_value>
    <sortorder><![CDATA[7]]></sortorder>
    <language><![CDATA[en]]></language>
    <scale_id><![CDATA[0]]></scale_id>
   </row>
   <row>
    <qid><![CDATA[11842]]></qid>
    <code><![CDATA[5]]></code>
    <answer><![CDATA[1]]></answer>
    <assessment_value><![CDATA[1]]></assessment_value>
    <sortorder><![CDATA[5]]></sortorder>
    <language><![CDATA[en]]></language>
    <scale_id><![CDATA[0]]></scale_id>
   </row>
   <row>
    <qid><![CDATA[11842]]></qid>
    <code><![CDATA[6]]></code>
    <answer><![CDATA[2]]></answer>
    <assessment_value><![CDATA[1]]></assessment_value>
    <sortorder><![CDATA[6]]></sortorder>
    <language><![CDATA[nl]]></language>
    <scale_id><![CDATA[0]]></scale_id>
   </row>
   <row>
    <qid><![CDATA[11842]]></qid>
    <code><![CDATA[6]]></code>
    <answer><![CDATA[2]]></answer>
    <assessment_value><![CDATA[1]]></assessment_value>
    <sortorder><![CDATA[6]]></sortorder>
    <language><![CDATA[en]]></language>
    <scale_id><![CDATA[0]]></scale_id>
   </row>
   <row>
    <qid><![CDATA[11842]]></qid>
    <code><![CDATA[7]]></code>
    <answer><![CDATA[Zeer hoog<br />3<br />]]></answer>
    <assessment_value><![CDATA[1]]></assessment_value>
    <sortorder><![CDATA[7]]></sortorder>
    <language><![CDATA[nl]]></language>
    <scale_id><![CDATA[0]]></scale_id>
   </row>
   <row>
    <qid><![CDATA[11842]]></qid>
    <code><![CDATA[7]]></code>
    <answer><![CDATA[Completely certain<br />3<br />]]></answer>
    <assessment_value><![CDATA[1]]></assessment_value>
    <sortorder><![CDATA[7]]></sortorder>
    <language><![CDATA[en]]></language>
    <scale_id><![CDATA[0]]></scale_id>
   </row>
   <row>
    <qid><![CDATA[11843]]></qid>
    <code><![CDATA[5]]></code>
    <answer><![CDATA[1]]></answer>
    <assessment_value><![CDATA[0]]></assessment_value>
    <sortorder><![CDATA[5]]></sortorder>
    <language><![CDATA[en]]></language>
    <scale_id><![CDATA[0]]></scale_id>
   </row>
   <row>
    <qid><![CDATA[11843]]></qid>
    <code><![CDATA[6]]></code>
    <answer><![CDATA[2]]></answer>
    <assessment_value><![CDATA[0]]></assessment_value>
    <sortorder><![CDATA[6]]></sortorder>
    <language><![CDATA[nl]]></language>
    <scale_id><![CDATA[0]]></scale_id>
   </row>
   <row>
    <qid><![CDATA[11843]]></qid>
    <code><![CDATA[6]]></code>
    <answer><![CDATA[2]]></answer>
    <assessment_value><![CDATA[0]]></assessment_value>
    <sortorder><![CDATA[6]]></sortorder>
    <language><![CDATA[en]]></language>
    <scale_id><![CDATA[0]]></scale_id>
   </row>
   <row>
    <qid><![CDATA[11843]]></qid>
    <code><![CDATA[7]]></code>
    <answer><![CDATA[Zeer hoog<br />3<br />]]></answer>
    <assessment_value><![CDATA[0]]></assessment_value>
    <sortorder><![CDATA[7]]></sortorder>
    <language><![CDATA[nl]]></language>
    <scale_id><![CDATA[0]]></scale_id>
   </row>
   <row>
    <qid><![CDATA[11843]]></qid>
    <code><![CDATA[7]]></code>
    <answer><![CDATA[Completely certain<br />3<br />]]></answer>
    <assessment_value><![CDATA[0]]></assessment_value>
    <sortorder><![CDATA[7]]></sortorder>
    <language><![CDATA[en]]></language>
    <scale_id><![CDATA[0]]></scale_id>
   </row>
   <row>
    <qid><![CDATA[11845]]></qid>
    <code><![CDATA[4]]></code>
    <answer><![CDATA[0]]></answer>
    <assessment_value><![CDATA[0]]></assessment_value>
    <sortorder><![CDATA[4]]></sortorder>
    <language><![CDATA[en]]></language>
    <scale_id><![CDATA[0]]></scale_id>
   </row>
   <row>
    <qid><![CDATA[11845]]></qid>
    <code><![CDATA[5]]></code>
    <answer><![CDATA[1]]></answer>
    <assessment_value><![CDATA[0]]></assessment_value>
    <sortorder><![CDATA[5]]></sortorder>
    <language><![CDATA[nl]]></language>
    <scale_id><![CDATA[0]]></scale_id>
   </row>
   <row>
    <qid><![CDATA[11845]]></qid>
    <code><![CDATA[5]]></code>
    <answer><![CDATA[1]]></answer>
    <assessment_value><![CDATA[0]]></assessment_value>
    <sortorder><![CDATA[5]]></sortorder>
    <language><![CDATA[en]]></language>
    <scale_id><![CDATA[0]]></scale_id>
   </row>
   <row>
    <qid><![CDATA[11845]]></qid>
    <code><![CDATA[6]]></code>
    <answer><![CDATA[2]]></answer>
    <assessment_value><![CDATA[0]]></assessment_value>
    <sortorder><![CDATA[6]]></sortorder>
    <language><![CDATA[nl]]></language>
    <scale_id><![CDATA[0]]></scale_id>
   </row>
   <row>
    <qid><![CDATA[11845]]></qid>
    <code><![CDATA[6]]></code>
    <answer><![CDATA[2]]></answer>
    <assessment_value><![CDATA[0]]></assessment_value>
    <sortorder><![CDATA[6]]></sortorder>
    <language><![CDATA[en]]></language>
    <scale_id><![CDATA[0]]></scale_id>
   </row>
   <row>
    <qid><![CDATA[11845]]></qid>
    <code><![CDATA[7]]></code>
    <answer><![CDATA[Zeer hoog<br />3<br />]]></answer>
    <assessment_value><![CDATA[0]]></assessment_value>
    <sortorder><![CDATA[7]]></sortorder>
    <language><![CDATA[nl]]></language>
    <scale_id><![CDATA[0]]></scale_id>
   </row>
   <row>
    <qid><![CDATA[11845]]></qid>
    <code><![CDATA[7]]></code>
    <answer><![CDATA[Completely certain<br />3<br />]]></answer>
    <assessment_value><![CDATA[0]]></assessment_value>
    <sortorder><![CDATA[7]]></sortorder>
    <language><![CDATA[en]]></language>
    <scale_id><![CDATA[0]]></scale_id>
   </row>
   <row>
    <qid><![CDATA[11846]]></qid>
    <code><![CDATA[5]]></code>
    <answer><![CDATA[1]]></answer>
    <assessment_value><![CDATA[1]]></assessment_value>
    <sortorder><![CDATA[5]]></sortorder>
    <language><![CDATA[nl]]></language>
    <scale_id><![CDATA[0]]></scale_id>
   </row>
   <row>
    <qid><![CDATA[11846]]></qid>
    <code><![CDATA[5]]></code>
    <answer><![CDATA[1]]></answer>
    <assessment_value><![CDATA[1]]></assessment_value>
    <sortorder><![CDATA[5]]></sortorder>
    <language><![CDATA[en]]></language>
    <scale_id><![CDATA[0]]></scale_id>
   </row>
   <row>
    <qid><![CDATA[11846]]></qid>
    <code><![CDATA[6]]></code>
    <answer><![CDATA[2]]></answer>
    <assessment_value><![CDATA[1]]></assessment_value>
    <sortorder><![CDATA[6]]></sortorder>
    <language><![CDATA[nl]]></language>
    <scale_id><![CDATA[0]]></scale_id>
   </row>
   <row>
    <qid><![CDATA[11846]]></qid>
    <code><![CDATA[6]]></code>
    <answer><![CDATA[2]]></answer>
    <assessment_value><![CDATA[1]]></assessment_value>
    <sortorder><![CDATA[6]]></sortorder>
    <language><![CDATA[en]]></language>
    <scale_id><![CDATA[0]]></scale_id>
   </row>
   <row>
    <qid><![CDATA[11846]]></qid>
    <code><![CDATA[7]]></code>
    <answer><![CDATA[Zeer hoog<br />3<br />]]></answer>
    <assessment_value><![CDATA[1]]></assessment_value>
    <sortorder><![CDATA[7]]></sortorder>
    <language><![CDATA[nl]]></language>
    <scale_id><![CDATA[0]]></scale_id>
   </row>
   <row>
    <qid><![CDATA[11846]]></qid>
    <code><![CDATA[7]]></code>
    <answer><![CDATA[Completely certain<br />3<br />]]></answer>
    <assessment_value><![CDATA[1]]></assessment_value>
    <sortorder><![CDATA[7]]></sortorder>
    <language><![CDATA[en]]></language>
    <scale_id><![CDATA[0]]></scale_id>
   </row>
   <row>
    <qid><![CDATA[11847]]></qid>
    <code><![CDATA[5]]></code>
    <answer><![CDATA[1]]></answer>
    <assessment_value><![CDATA[0]]></assessment_value>
    <sortorder><![CDATA[5]]></sortorder>
    <language><![CDATA[nl]]></language>
    <scale_id><![CDATA[0]]></scale_id>
   </row>
   <row>
    <qid><![CDATA[11847]]></qid>
    <code><![CDATA[5]]></code>
    <answer><![CDATA[1]]></answer>
    <assessment_value><![CDATA[0]]></assessment_value>
    <sortorder><![CDATA[5]]></sortorder>
    <language><![CDATA[en]]></language>
    <scale_id><![CDATA[0]]></scale_id>
   </row>
   <row>
    <qid><![CDATA[11847]]></qid>
    <code><![CDATA[6]]></code>
    <answer><![CDATA[2]]></answer>
    <assessment_value><![CDATA[0]]></assessment_value>
    <sortorder><![CDATA[6]]></sortorder>
    <language><![CDATA[nl]]></language>
    <scale_id><![CDATA[0]]></scale_id>
   </row>
   <row>
    <qid><![CDATA[11847]]></qid>
    <code><![CDATA[6]]></code>
    <answer><![CDATA[2]]></answer>
    <assessment_value><![CDATA[0]]></assessment_value>
    <sortorder><![CDATA[6]]></sortorder>
    <language><![CDATA[en]]></language>
    <scale_id><![CDATA[0]]></scale_id>
   </row>
   <row>
    <qid><![CDATA[11847]]></qid>
    <code><![CDATA[7]]></code>
    <answer><![CDATA[Zeer hoog<br />3<br />]]></answer>
    <assessment_value><![CDATA[0]]></assessment_value>
    <sortorder><![CDATA[7]]></sortorder>
    <language><![CDATA[nl]]></language>
    <scale_id><![CDATA[0]]></scale_id>
   </row>
   <row>
    <qid><![CDATA[11847]]></qid>
    <code><![CDATA[7]]></code>
    <answer><![CDATA[Completely certain<br />3<br />]]></answer>
    <assessment_value><![CDATA[0]]></assessment_value>
    <sortorder><![CDATA[7]]></sortorder>
    <language><![CDATA[en]]></language>
    <scale_id><![CDATA[0]]></scale_id>
   </row>
   <row>
    <qid><![CDATA[11849]]></qid>
    <code><![CDATA[7]]></code>
    <answer><![CDATA[Helemaal niet angstig<br />3<br />]]></answer>
    <assessment_value><![CDATA[1]]></assessment_value>
    <sortorder><![CDATA[7]]></sortorder>
    <language><![CDATA[nl]]></language>
    <scale_id><![CDATA[0]]></scale_id>
   </row>
   <row>
    <qid><![CDATA[11849]]></qid>
    <code><![CDATA[7]]></code>
    <answer><![CDATA[Not at all anxious<br />3<br />]]></answer>
    <assessment_value><![CDATA[1]]></assessment_value>
    <sortorder><![CDATA[7]]></sortorder>
    <language><![CDATA[en]]></language>
    <scale_id><![CDATA[0]]></scale_id>
   </row>
   <row>
    <qid><![CDATA[11849]]></qid>
    <code><![CDATA[6]]></code>
    <answer><![CDATA[2]]></answer>
    <assessment_value><![CDATA[1]]></assessment_value>
    <sortorder><![CDATA[6]]></sortorder>
    <language><![CDATA[nl]]></language>
    <scale_id><![CDATA[0]]></scale_id>
   </row>
   <row>
    <qid><![CDATA[11849]]></qid>
    <code><![CDATA[6]]></code>
    <answer><![CDATA[2]]></answer>
    <assessment_value><![CDATA[1]]></assessment_value>
    <sortorder><![CDATA[6]]></sortorder>
    <language><![CDATA[en]]></language>
    <scale_id><![CDATA[0]]></scale_id>
   </row>
   <row>
    <qid><![CDATA[11849]]></qid>
    <code><![CDATA[5]]></code>
    <answer><![CDATA[1]]></answer>
    <assessment_value><![CDATA[1]]></assessment_value>
    <sortorder><![CDATA[5]]></sortorder>
    <language><![CDATA[nl]]></language>
    <scale_id><![CDATA[0]]></scale_id>
   </row>
   <row>
    <qid><![CDATA[11849]]></qid>
    <code><![CDATA[5]]></code>
    <answer><![CDATA[1]]></answer>
    <assessment_value><![CDATA[1]]></assessment_value>
    <sortorder><![CDATA[5]]></sortorder>
    <language><![CDATA[en]]></language>
    <scale_id><![CDATA[0]]></scale_id>
   </row>
   <row>
    <qid><![CDATA[11849]]></qid>
    <code><![CDATA[4]]></code>
    <answer><![CDATA[0]]></answer>
    <assessment_value><![CDATA[1]]></assessment_value>
    <sortorder><![CDATA[4]]></sortorder>
    <language><![CDATA[nl]]></language>
    <scale_id><![CDATA[0]]></scale_id>
   </row>
   <row>
    <qid><![CDATA[11849]]></qid>
    <code><![CDATA[4]]></code>
    <answer><![CDATA[0]]></answer>
    <assessment_value><![CDATA[1]]></assessment_value>
    <sortorder><![CDATA[4]]></sortorder>
    <language><![CDATA[en]]></language>
    <scale_id><![CDATA[0]]></scale_id>
   </row>
   <row>
    <qid><![CDATA[11849]]></qid>
    <code><![CDATA[3]]></code>
    <answer><![CDATA[-1]]></answer>
    <assessment_value><![CDATA[1]]></assessment_value>
    <sortorder><![CDATA[3]]></sortorder>
    <language><![CDATA[nl]]></language>
    <scale_id><![CDATA[0]]></scale_id>
   </row>
   <row>
    <qid><![CDATA[11849]]></qid>
    <code><![CDATA[3]]></code>
    <answer><![CDATA[-1]]></answer>
    <assessment_value><![CDATA[1]]></assessment_value>
    <sortorder><![CDATA[3]]></sortorder>
    <language><![CDATA[en]]></language>
    <scale_id><![CDATA[0]]></scale_id>
   </row>
   <row>
    <qid><![CDATA[11849]]></qid>
    <code><![CDATA[2]]></code>
    <answer><![CDATA[-2]]></answer>
    <assessment_value><![CDATA[1]]></assessment_value>
    <sortorder><![CDATA[2]]></sortorder>
    <language><![CDATA[nl]]></language>
    <scale_id><![CDATA[0]]></scale_id>
   </row>
   <row>
    <qid><![CDATA[11849]]></qid>
    <code><![CDATA[2]]></code>
    <answer><![CDATA[-2]]></answer>
    <assessment_value><![CDATA[1]]></assessment_value>
    <sortorder><![CDATA[2]]></sortorder>
    <language><![CDATA[en]]></language>
    <scale_id><![CDATA[0]]></scale_id>
   </row>
   <row>
    <qid><![CDATA[11849]]></qid>
    <code><![CDATA[1]]></code>
    <answer><![CDATA[Extreem angstig<br />-3<br />]]></answer>
    <assessment_value><![CDATA[1]]></assessment_value>
    <sortorder><![CDATA[1]]></sortorder>
    <language><![CDATA[nl]]></language>
    <scale_id><![CDATA[0]]></scale_id>
   </row>
   <row>
    <qid><![CDATA[11849]]></qid>
    <code><![CDATA[1]]></code>
    <answer><![CDATA[Extremely anxious<br />-3<br />]]></answer>
    <assessment_value><![CDATA[1]]></assessment_value>
    <sortorder><![CDATA[1]]></sortorder>
    <language><![CDATA[en]]></language>
    <scale_id><![CDATA[0]]></scale_id>
   </row>
   <row>
    <qid><![CDATA[11850]]></qid>
    <code><![CDATA[2]]></code>
    <answer><![CDATA[-2]]></answer>
    <assessment_value><![CDATA[0]]></assessment_value>
    <sortorder><![CDATA[2]]></sortorder>
    <language><![CDATA[nl]]></language>
    <scale_id><![CDATA[0]]></scale_id>
   </row>
   <row>
    <qid><![CDATA[11850]]></qid>
    <code><![CDATA[2]]></code>
    <answer><![CDATA[-2]]></answer>
    <assessment_value><![CDATA[0]]></assessment_value>
    <sortorder><![CDATA[2]]></sortorder>
    <language><![CDATA[en]]></language>
    <scale_id><![CDATA[0]]></scale_id>
   </row>
   <row>
    <qid><![CDATA[11850]]></qid>
    <code><![CDATA[1]]></code>
    <answer><![CDATA[Extreem angstig<br />-3<br />]]></answer>
    <assessment_value><![CDATA[0]]></assessment_value>
    <sortorder><![CDATA[1]]></sortorder>
    <language><![CDATA[nl]]></language>
    <scale_id><![CDATA[0]]></scale_id>
   </row>
   <row>
    <qid><![CDATA[11850]]></qid>
    <code><![CDATA[1]]></code>
    <answer><![CDATA[Extremely anxious<br />-3<br />]]></answer>
    <assessment_value><![CDATA[0]]></assessment_value>
    <sortorder><![CDATA[1]]></sortorder>
    <language><![CDATA[en]]></language>
    <scale_id><![CDATA[0]]></scale_id>
   </row>
   <row>
    <qid><![CDATA[11851]]></qid>
    <code><![CDATA[3]]></code>
    <answer><![CDATA[-1]]></answer>
    <assessment_value><![CDATA[1]]></assessment_value>
    <sortorder><![CDATA[3]]></sortorder>
    <language><![CDATA[nl]]></language>
    <scale_id><![CDATA[0]]></scale_id>
   </row>
   <row>
    <qid><![CDATA[11851]]></qid>
    <code><![CDATA[2]]></code>
    <answer><![CDATA[-2]]></answer>
    <assessment_value><![CDATA[1]]></assessment_value>
    <sortorder><![CDATA[2]]></sortorder>
    <language><![CDATA[nl]]></language>
    <scale_id><![CDATA[0]]></scale_id>
   </row>
   <row>
    <qid><![CDATA[11851]]></qid>
    <code><![CDATA[1]]></code>
    <answer><![CDATA[Extreem gestrest<br />-3<br />]]></answer>
    <assessment_value><![CDATA[1]]></assessment_value>
    <sortorder><![CDATA[1]]></sortorder>
    <language><![CDATA[nl]]></language>
    <scale_id><![CDATA[0]]></scale_id>
   </row>
   <row>
    <qid><![CDATA[11851]]></qid>
    <code><![CDATA[1]]></code>
    <answer><![CDATA[Extremely distressed<br />-3<br />]]></answer>
    <assessment_value><![CDATA[1]]></assessment_value>
    <sortorder><![CDATA[1]]></sortorder>
    <language><![CDATA[en]]></language>
    <scale_id><![CDATA[0]]></scale_id>
   </row>
   <row>
    <qid><![CDATA[11852]]></qid>
    <code><![CDATA[3]]></code>
    <answer><![CDATA[-1]]></answer>
    <assessment_value><![CDATA[0]]></assessment_value>
    <sortorder><![CDATA[3]]></sortorder>
    <language><![CDATA[nl]]></language>
    <scale_id><![CDATA[0]]></scale_id>
   </row>
   <row>
    <qid><![CDATA[11852]]></qid>
    <code><![CDATA[2]]></code>
    <answer><![CDATA[-2]]></answer>
    <assessment_value><![CDATA[0]]></assessment_value>
    <sortorder><![CDATA[2]]></sortorder>
    <language><![CDATA[nl]]></language>
    <scale_id><![CDATA[0]]></scale_id>
   </row>
   <row>
    <qid><![CDATA[11852]]></qid>
    <code><![CDATA[1]]></code>
    <answer><![CDATA[Extreem gestrest<br />-3<br />]]></answer>
    <assessment_value><![CDATA[0]]></assessment_value>
    <sortorder><![CDATA[1]]></sortorder>
    <language><![CDATA[nl]]></language>
    <scale_id><![CDATA[0]]></scale_id>
   </row>
   <row>
    <qid><![CDATA[11852]]></qid>
    <code><![CDATA[1]]></code>
    <answer><![CDATA[Extremely distressed<br />-3<br />]]></answer>
    <assessment_value><![CDATA[0]]></assessment_value>
    <sortorder><![CDATA[1]]></sortorder>
    <language><![CDATA[en]]></language>
    <scale_id><![CDATA[0]]></scale_id>
   </row>
   <row>
    <qid><![CDATA[11853]]></qid>
    <code><![CDATA[3]]></code>
    <answer><![CDATA[-1]]></answer>
    <assessment_value><![CDATA[1]]></assessment_value>
    <sortorder><![CDATA[3]]></sortorder>
    <language><![CDATA[nl]]></language>
    <scale_id><![CDATA[0]]></scale_id>
   </row>
   <row>
    <qid><![CDATA[11853]]></qid>
    <code><![CDATA[2]]></code>
    <answer><![CDATA[-2]]></answer>
    <assessment_value><![CDATA[1]]></assessment_value>
    <sortorder><![CDATA[2]]></sortorder>
    <language><![CDATA[nl]]></language>
    <scale_id><![CDATA[0]]></scale_id>
   </row>
   <row>
    <qid><![CDATA[11853]]></qid>
    <code><![CDATA[1]]></code>
    <answer><![CDATA[Extreem ongemakkelijk<br />-3<br />]]></answer>
    <assessment_value><![CDATA[1]]></assessment_value>
    <sortorder><![CDATA[1]]></sortorder>
    <language><![CDATA[nl]]></language>
    <scale_id><![CDATA[0]]></scale_id>
   </row>
   <row>
    <qid><![CDATA[11853]]></qid>
    <code><![CDATA[1]]></code>
    <answer><![CDATA[Extremely uneasy<br />-3<br />]]></answer>
    <assessment_value><![CDATA[1]]></assessment_value>
    <sortorder><![CDATA[1]]></sortorder>
    <language><![CDATA[en]]></language>
    <scale_id><![CDATA[0]]></scale_id>
   </row>
   <row>
    <qid><![CDATA[11854]]></qid>
    <code><![CDATA[1]]></code>
    <answer><![CDATA[Extreem ongemakkelijk<br />-3<br />]]></answer>
    <assessment_value><![CDATA[0]]></assessment_value>
    <sortorder><![CDATA[1]]></sortorder>
    <language><![CDATA[nl]]></language>
    <scale_id><![CDATA[0]]></scale_id>
   </row>
   <row>
    <qid><![CDATA[11854]]></qid>
    <code><![CDATA[1]]></code>
    <answer><![CDATA[Extremely uneasy<br />-3<br />]]></answer>
    <assessment_value><![CDATA[0]]></assessment_value>
    <sortorder><![CDATA[1]]></sortorder>
    <language><![CDATA[en]]></language>
    <scale_id><![CDATA[0]]></scale_id>
   </row>
   <row>
    <qid><![CDATA[11854]]></qid>
    <code><![CDATA[2]]></code>
    <answer><![CDATA[-2]]></answer>
    <assessment_value><![CDATA[0]]></assessment_value>
    <sortorder><![CDATA[2]]></sortorder>
    <language><![CDATA[nl]]></language>
    <scale_id><![CDATA[0]]></scale_id>
   </row>
   <row>
    <qid><![CDATA[11854]]></qid>
    <code><![CDATA[2]]></code>
    <answer><![CDATA[-2]]></answer>
    <assessment_value><![CDATA[0]]></assessment_value>
    <sortorder><![CDATA[2]]></sortorder>
    <language><![CDATA[en]]></language>
    <scale_id><![CDATA[0]]></scale_id>
   </row>
   <row>
    <qid><![CDATA[11854]]></qid>
    <code><![CDATA[3]]></code>
    <answer><![CDATA[-1]]></answer>
    <assessment_value><![CDATA[0]]></assessment_value>
    <sortorder><![CDATA[3]]></sortorder>
    <language><![CDATA[nl]]></language>
    <scale_id><![CDATA[0]]></scale_id>
   </row>
   <row>
    <qid><![CDATA[11854]]></qid>
    <code><![CDATA[3]]></code>
    <answer><![CDATA[-1]]></answer>
    <assessment_value><![CDATA[0]]></assessment_value>
    <sortorder><![CDATA[3]]></sortorder>
    <language><![CDATA[en]]></language>
    <scale_id><![CDATA[0]]></scale_id>
   </row>
   <row>
    <qid><![CDATA[11854]]></qid>
    <code><![CDATA[4]]></code>
    <answer><![CDATA[0]]></answer>
    <assessment_value><![CDATA[0]]></assessment_value>
    <sortorder><![CDATA[4]]></sortorder>
    <language><![CDATA[nl]]></language>
    <scale_id><![CDATA[0]]></scale_id>
   </row>
   <row>
    <qid><![CDATA[11854]]></qid>
    <code><![CDATA[4]]></code>
    <answer><![CDATA[0]]></answer>
    <assessment_value><![CDATA[0]]></assessment_value>
    <sortorder><![CDATA[4]]></sortorder>
    <language><![CDATA[en]]></language>
    <scale_id><![CDATA[0]]></scale_id>
   </row>
   <row>
    <qid><![CDATA[11854]]></qid>
    <code><![CDATA[5]]></code>
    <answer><![CDATA[1]]></answer>
    <assessment_value><![CDATA[0]]></assessment_value>
    <sortorder><![CDATA[5]]></sortorder>
    <language><![CDATA[nl]]></language>
    <scale_id><![CDATA[0]]></scale_id>
   </row>
   <row>
    <qid><![CDATA[11854]]></qid>
    <code><![CDATA[5]]></code>
    <answer><![CDATA[1]]></answer>
    <assessment_value><![CDATA[0]]></assessment_value>
    <sortorder><![CDATA[5]]></sortorder>
    <language><![CDATA[en]]></language>
    <scale_id><![CDATA[0]]></scale_id>
   </row>
   <row>
    <qid><![CDATA[11854]]></qid>
    <code><![CDATA[6]]></code>
    <answer><![CDATA[2]]></answer>
    <assessment_value><![CDATA[0]]></assessment_value>
    <sortorder><![CDATA[6]]></sortorder>
    <language><![CDATA[nl]]></language>
    <scale_id><![CDATA[0]]></scale_id>
   </row>
   <row>
    <qid><![CDATA[11854]]></qid>
    <code><![CDATA[6]]></code>
    <answer><![CDATA[2]]></answer>
    <assessment_value><![CDATA[0]]></assessment_value>
    <sortorder><![CDATA[6]]></sortorder>
    <language><![CDATA[en]]></language>
    <scale_id><![CDATA[0]]></scale_id>
   </row>
   <row>
    <qid><![CDATA[11854]]></qid>
    <code><![CDATA[7]]></code>
    <answer><![CDATA[Helemaal niet ongemakkelijk<br />3<br />]]></answer>
    <assessment_value><![CDATA[0]]></assessment_value>
    <sortorder><![CDATA[7]]></sortorder>
    <language><![CDATA[nl]]></language>
    <scale_id><![CDATA[0]]></scale_id>
   </row>
   <row>
    <qid><![CDATA[11854]]></qid>
    <code><![CDATA[7]]></code>
    <answer><![CDATA[Not at all uneasy<br />3<br />]]></answer>
    <assessment_value><![CDATA[0]]></assessment_value>
    <sortorder><![CDATA[7]]></sortorder>
    <language><![CDATA[en]]></language>
    <scale_id><![CDATA[0]]></scale_id>
   </row>
   <row>
    <qid><![CDATA[11825]]></qid>
    <code><![CDATA[1]]></code>
    <answer><![CDATA[Heeft geen effect<br />-3<br />]]></answer>
    <assessment_value><![CDATA[0]]></assessment_value>
    <sortorder><![CDATA[1]]></sortorder>
    <language><![CDATA[nl]]></language>
    <scale_id><![CDATA[0]]></scale_id>
   </row>
   <row>
    <qid><![CDATA[11825]]></qid>
    <code><![CDATA[1]]></code>
    <answer><![CDATA[Not Effective<br />-3<br />]]></answer>
    <assessment_value><![CDATA[0]]></assessment_value>
    <sortorder><![CDATA[1]]></sortorder>
    <language><![CDATA[en]]></language>
    <scale_id><![CDATA[0]]></scale_id>
   </row>
   <row>
    <qid><![CDATA[11825]]></qid>
    <code><![CDATA[2]]></code>
    <answer><![CDATA[-2]]></answer>
    <assessment_value><![CDATA[0]]></assessment_value>
    <sortorder><![CDATA[2]]></sortorder>
    <language><![CDATA[nl]]></language>
    <scale_id><![CDATA[0]]></scale_id>
   </row>
   <row>
    <qid><![CDATA[11825]]></qid>
    <code><![CDATA[2]]></code>
    <answer><![CDATA[-2]]></answer>
    <assessment_value><![CDATA[0]]></assessment_value>
    <sortorder><![CDATA[2]]></sortorder>
    <language><![CDATA[en]]></language>
    <scale_id><![CDATA[0]]></scale_id>
   </row>
   <row>
    <qid><![CDATA[11825]]></qid>
    <code><![CDATA[3]]></code>
    <answer><![CDATA[-1]]></answer>
    <assessment_value><![CDATA[0]]></assessment_value>
    <sortorder><![CDATA[3]]></sortorder>
    <language><![CDATA[nl]]></language>
    <scale_id><![CDATA[0]]></scale_id>
   </row>
   <row>
    <qid><![CDATA[11825]]></qid>
    <code><![CDATA[3]]></code>
    <answer><![CDATA[-1]]></answer>
    <assessment_value><![CDATA[0]]></assessment_value>
    <sortorder><![CDATA[3]]></sortorder>
    <language><![CDATA[en]]></language>
    <scale_id><![CDATA[0]]></scale_id>
   </row>
   <row>
    <qid><![CDATA[11825]]></qid>
    <code><![CDATA[4]]></code>
    <answer><![CDATA[0]]></answer>
    <assessment_value><![CDATA[0]]></assessment_value>
    <sortorder><![CDATA[4]]></sortorder>
    <language><![CDATA[nl]]></language>
    <scale_id><![CDATA[0]]></scale_id>
   </row>
   <row>
    <qid><![CDATA[11825]]></qid>
    <code><![CDATA[4]]></code>
    <answer><![CDATA[0]]></answer>
    <assessment_value><![CDATA[0]]></assessment_value>
    <sortorder><![CDATA[4]]></sortorder>
    <language><![CDATA[en]]></language>
    <scale_id><![CDATA[0]]></scale_id>
   </row>
   <row>
    <qid><![CDATA[11825]]></qid>
    <code><![CDATA[5]]></code>
    <answer><![CDATA[1]]></answer>
    <assessment_value><![CDATA[0]]></assessment_value>
    <sortorder><![CDATA[5]]></sortorder>
    <language><![CDATA[nl]]></language>
    <scale_id><![CDATA[0]]></scale_id>
   </row>
   <row>
    <qid><![CDATA[11824]]></qid>
    <code><![CDATA[1]]></code>
    <answer><![CDATA[Heeft geen effect<br />-3<br />]]></answer>
    <assessment_value><![CDATA[1]]></assessment_value>
    <sortorder><![CDATA[1]]></sortorder>
    <language><![CDATA[nl]]></language>
    <scale_id><![CDATA[0]]></scale_id>
   </row>
   <row>
    <qid><![CDATA[11824]]></qid>
    <code><![CDATA[1]]></code>
    <answer><![CDATA[Not Effective<br />-3<br />]]></answer>
    <assessment_value><![CDATA[1]]></assessment_value>
    <sortorder><![CDATA[1]]></sortorder>
    <language><![CDATA[en]]></language>
    <scale_id><![CDATA[0]]></scale_id>
   </row>
   <row>
    <qid><![CDATA[11825]]></qid>
    <code><![CDATA[7]]></code>
    <answer><![CDATA[Heeft veel effect<br />3<br />]]></answer>
    <assessment_value><![CDATA[0]]></assessment_value>
    <sortorder><![CDATA[7]]></sortorder>
    <language><![CDATA[nl]]></language>
    <scale_id><![CDATA[0]]></scale_id>
   </row>
   <row>
    <qid><![CDATA[11825]]></qid>
    <code><![CDATA[5]]></code>
    <answer><![CDATA[1]]></answer>
    <assessment_value><![CDATA[0]]></assessment_value>
    <sortorder><![CDATA[5]]></sortorder>
    <language><![CDATA[en]]></language>
    <scale_id><![CDATA[0]]></scale_id>
   </row>
   <row>
    <qid><![CDATA[11825]]></qid>
    <code><![CDATA[6]]></code>
    <answer><![CDATA[2]]></answer>
    <assessment_value><![CDATA[0]]></assessment_value>
    <sortorder><![CDATA[6]]></sortorder>
    <language><![CDATA[nl]]></language>
    <scale_id><![CDATA[0]]></scale_id>
   </row>
   <row>
    <qid><![CDATA[11824]]></qid>
    <code><![CDATA[2]]></code>
    <answer><![CDATA[-2]]></answer>
    <assessment_value><![CDATA[1]]></assessment_value>
    <sortorder><![CDATA[2]]></sortorder>
    <language><![CDATA[en]]></language>
    <scale_id><![CDATA[0]]></scale_id>
   </row>
   <row>
    <qid><![CDATA[11820]]></qid>
    <code><![CDATA[1]]></code>
    <answer><![CDATA[Bad<br />-3<br />]]></answer>
    <assessment_value><![CDATA[0]]></assessment_value>
    <sortorder><![CDATA[1]]></sortorder>
    <language><![CDATA[en]]></language>
    <scale_id><![CDATA[0]]></scale_id>
   </row>
   <row>
    <qid><![CDATA[11820]]></qid>
    <code><![CDATA[1]]></code>
    <answer><![CDATA[Slecht<br />-3<br />]]></answer>
    <assessment_value><![CDATA[0]]></assessment_value>
    <sortorder><![CDATA[1]]></sortorder>
    <language><![CDATA[nl]]></language>
    <scale_id><![CDATA[0]]></scale_id>
   </row>
   <row>
    <qid><![CDATA[11819]]></qid>
    <code><![CDATA[7]]></code>
    <answer><![CDATA[Good<br />3<br />]]></answer>
    <assessment_value><![CDATA[1]]></assessment_value>
    <sortorder><![CDATA[7]]></sortorder>
    <language><![CDATA[en]]></language>
    <scale_id><![CDATA[0]]></scale_id>
   </row>
   <row>
    <qid><![CDATA[11820]]></qid>
    <code><![CDATA[3]]></code>
    <answer><![CDATA[-1]]></answer>
    <assessment_value><![CDATA[0]]></assessment_value>
    <sortorder><![CDATA[3]]></sortorder>
    <language><![CDATA[nl]]></language>
    <scale_id><![CDATA[0]]></scale_id>
   </row>
   <row>
    <qid><![CDATA[11819]]></qid>
    <code><![CDATA[6]]></code>
    <answer><![CDATA[2]]></answer>
    <assessment_value><![CDATA[1]]></assessment_value>
    <sortorder><![CDATA[6]]></sortorder>
    <language><![CDATA[en]]></language>
    <scale_id><![CDATA[0]]></scale_id>
   </row>
   <row>
    <qid><![CDATA[11819]]></qid>
    <code><![CDATA[7]]></code>
    <answer><![CDATA[Goed   <br />3<br />]]></answer>
    <assessment_value><![CDATA[1]]></assessment_value>
    <sortorder><![CDATA[7]]></sortorder>
    <language><![CDATA[nl]]></language>
    <scale_id><![CDATA[0]]></scale_id>
   </row>
   <row>
    <qid><![CDATA[11818]]></qid>
    <code><![CDATA[7]]></code>
    <answer><![CDATA[Not Persuasive<br />3<br />]]></answer>
    <assessment_value><![CDATA[1]]></assessment_value>
    <sortorder><![CDATA[7]]></sortorder>
    <language><![CDATA[en]]></language>
    <scale_id><![CDATA[0]]></scale_id>
   </row>
   <row>
    <qid><![CDATA[11818]]></qid>
    <code><![CDATA[7]]></code>
    <answer><![CDATA[Niet Overtuigend<br />3<br />]]></answer>
    <assessment_value><![CDATA[1]]></assessment_value>
    <sortorder><![CDATA[7]]></sortorder>
    <language><![CDATA[nl]]></language>
    <scale_id><![CDATA[0]]></scale_id>
   </row>
   <row>
    <qid><![CDATA[11822]]></qid>
    <code><![CDATA[1]]></code>
    <answer><![CDATA[Goed doordacht<br />-3<br />]]></answer>
    <assessment_value><![CDATA[1]]></assessment_value>
    <sortorder><![CDATA[1]]></sortorder>
    <language><![CDATA[nl]]></language>
    <scale_id><![CDATA[0]]></scale_id>
   </row>
   <row>
    <qid><![CDATA[11822]]></qid>
    <code><![CDATA[1]]></code>
    <answer><![CDATA[Clever<br />-3<br />]]></answer>
    <assessment_value><![CDATA[1]]></assessment_value>
    <sortorder><![CDATA[1]]></sortorder>
    <language><![CDATA[en]]></language>
    <scale_id><![CDATA[0]]></scale_id>
   </row>
   <row>
    <qid><![CDATA[11823]]></qid>
    <code><![CDATA[4]]></code>
    <answer><![CDATA[0]]></answer>
    <assessment_value><![CDATA[0]]></assessment_value>
    <sortorder><![CDATA[4]]></sortorder>
    <language><![CDATA[nl]]></language>
    <scale_id><![CDATA[0]]></scale_id>
   </row>
   <row>
    <qid><![CDATA[11823]]></qid>
    <code><![CDATA[2]]></code>
    <answer><![CDATA[-2]]></answer>
    <assessment_value><![CDATA[0]]></assessment_value>
    <sortorder><![CDATA[2]]></sortorder>
    <language><![CDATA[nl]]></language>
    <scale_id><![CDATA[0]]></scale_id>
   </row>
   <row>
    <qid><![CDATA[11823]]></qid>
    <code><![CDATA[2]]></code>
    <answer><![CDATA[-2]]></answer>
    <assessment_value><![CDATA[0]]></assessment_value>
    <sortorder><![CDATA[2]]></sortorder>
    <language><![CDATA[en]]></language>
    <scale_id><![CDATA[0]]></scale_id>
   </row>
   <row>
    <qid><![CDATA[11823]]></qid>
    <code><![CDATA[1]]></code>
    <answer><![CDATA[Goed doordacht<br />-3<br />]]></answer>
    <assessment_value><![CDATA[0]]></assessment_value>
    <sortorder><![CDATA[1]]></sortorder>
    <language><![CDATA[nl]]></language>
    <scale_id><![CDATA[0]]></scale_id>
   </row>
   <row>
    <qid><![CDATA[11823]]></qid>
    <code><![CDATA[1]]></code>
    <answer><![CDATA[Clever<br />-3<br />]]></answer>
    <assessment_value><![CDATA[0]]></assessment_value>
    <sortorder><![CDATA[1]]></sortorder>
    <language><![CDATA[en]]></language>
    <scale_id><![CDATA[0]]></scale_id>
   </row>
   <row>
    <qid><![CDATA[11822]]></qid>
    <code><![CDATA[3]]></code>
    <answer><![CDATA[-1]]></answer>
    <assessment_value><![CDATA[1]]></assessment_value>
    <sortorder><![CDATA[3]]></sortorder>
    <language><![CDATA[nl]]></language>
    <scale_id><![CDATA[0]]></scale_id>
   </row>
   <row>
    <qid><![CDATA[11822]]></qid>
    <code><![CDATA[3]]></code>
    <answer><![CDATA[-1]]></answer>
    <assessment_value><![CDATA[1]]></assessment_value>
    <sortorder><![CDATA[3]]></sortorder>
    <language><![CDATA[en]]></language>
    <scale_id><![CDATA[0]]></scale_id>
   </row>
   <row>
    <qid><![CDATA[11822]]></qid>
    <code><![CDATA[2]]></code>
    <answer><![CDATA[-2]]></answer>
    <assessment_value><![CDATA[1]]></assessment_value>
    <sortorder><![CDATA[2]]></sortorder>
    <language><![CDATA[nl]]></language>
    <scale_id><![CDATA[0]]></scale_id>
   </row>
   <row>
    <qid><![CDATA[11822]]></qid>
    <code><![CDATA[2]]></code>
    <answer><![CDATA[-2]]></answer>
    <assessment_value><![CDATA[1]]></assessment_value>
    <sortorder><![CDATA[2]]></sortorder>
    <language><![CDATA[en]]></language>
    <scale_id><![CDATA[0]]></scale_id>
   </row>
  </rows>
 </answers>
 <conditions>
  <fields>
   <fieldname>cid</fieldname>
   <fieldname>qid</fieldname>
   <fieldname>scenario</fieldname>
   <fieldname>cqid</fieldname>
   <fieldname>cfieldname</fieldname>
   <fieldname>method</fieldname>
   <fieldname>value</fieldname>
  </fields>
  <rows>
   <row>
    <cid><![CDATA[778]]></cid>
    <qid><![CDATA[11858]]></qid>
    <scenario><![CDATA[1]]></scenario>
    <cqid><![CDATA[11857]]></cqid>
    <cfieldname><![CDATA[87722X605X11857]]></cfieldname>
    <method><![CDATA[==]]></method>
    <value><![CDATA[Y]]></value>
   </row>
   <row>
    <cid><![CDATA[779]]></cid>
    <qid><![CDATA[11859]]></qid>
    <scenario><![CDATA[1]]></scenario>
    <cqid><![CDATA[11857]]></cqid>
    <cfieldname><![CDATA[87722X605X11857]]></cfieldname>
    <method><![CDATA[==]]></method>
    <value><![CDATA[Y]]></value>
   </row>
   <row>
    <cid><![CDATA[777]]></cid>
    <qid><![CDATA[11860]]></qid>
    <scenario><![CDATA[1]]></scenario>
    <cqid><![CDATA[11857]]></cqid>
    <cfieldname><![CDATA[87722X605X11857]]></cfieldname>
    <method><![CDATA[==]]></method>
    <value><![CDATA[Y]]></value>
   </row>
  </rows>
 </conditions>
 <groups>
  <fields>
   <fieldname>gid</fieldname>
   <fieldname>sid</fieldname>
   <fieldname>group_name</fieldname>
   <fieldname>group_order</fieldname>
   <fieldname>description</fieldname>
   <fieldname>language</fieldname>
  </fields>
  <rows>
   <row>
    <gid><![CDATA[585]]></gid>
    <sid><![CDATA[87722]]></sid>
    <group_name><![CDATA[Introduction]]></group_name>
    <group_order><![CDATA[0]]></group_order>
    <description><![CDATA[<br />
<br />]]></description>
    <language><![CDATA[en]]></language>
   </row>
   <row>
    <gid><![CDATA[585]]></gid>
    <sid><![CDATA[87722]]></sid>
    <group_name><![CDATA[Introductie]]></group_name>
    <group_order><![CDATA[0]]></group_order>
    <description><![CDATA[<br />
<br />]]></description>
    <language><![CDATA[nl]]></language>
   </row>
   <row>
    <gid><![CDATA[586]]></gid>
    <sid><![CDATA[87722]]></sid>
    <group_name><![CDATA[1]]></group_name>
    <group_order><![CDATA[1]]></group_order>
    <description><![CDATA[<i>Geef aan wat jij denkt dat de proefpersonen in het onderzoek van Brown en Locker(2008) geantwoord zouden hebben.</i>]]></description>
    <language><![CDATA[nl]]></language>
   </row>
   <row>
    <gid><![CDATA[586]]></gid>
    <sid><![CDATA[87722]]></sid>
    <group_name><![CDATA[1]]></group_name>
    <group_order><![CDATA[1]]></group_order>
    <description><![CDATA[<i>Could you please indicate what the subjects in the Brown and Locker(2008) experiment answered on the following questions.</i>]]></description>
    <language><![CDATA[en]]></language>
   </row>
   <row>
    <gid><![CDATA[587]]></gid>
    <sid><![CDATA[87722]]></sid>
    <group_name><![CDATA[2]]></group_name>
    <group_order><![CDATA[2]]></group_order>
    <description><![CDATA[<i>Could you please indicate what the subjects in the Brown and Locker(2008) experiment answered on the following questions.</i>]]></description>
    <language><![CDATA[en]]></language>
   </row>
   <row>
    <gid><![CDATA[587]]></gid>
    <sid><![CDATA[87722]]></sid>
    <group_name><![CDATA[2]]></group_name>
    <group_order><![CDATA[2]]></group_order>
    <description><![CDATA[<i>Geef aan wat jij denkt dat de proefpersonen in het onderzoek van Brown en Locker(2008) geantwoord zouden hebben.</i>]]></description>
    <language><![CDATA[nl]]></language>
   </row>
   <row>
    <gid><![CDATA[588]]></gid>
    <sid><![CDATA[87722]]></sid>
    <group_name><![CDATA[3]]></group_name>
    <group_order><![CDATA[3]]></group_order>
    <description><![CDATA[<i>Geef aan wat jij denkt dat de proefpersonen in het onderzoek van Brown en Locker(2008) geantwoord zouden hebben.</i>]]></description>
    <language><![CDATA[nl]]></language>
   </row>
   <row>
    <gid><![CDATA[588]]></gid>
    <sid><![CDATA[87722]]></sid>
    <group_name><![CDATA[3]]></group_name>
    <group_order><![CDATA[3]]></group_order>
    <description><![CDATA[<i>Could you please indicate what the subjects in the Brown and Locker(2008) experiment answered on the following questions.</i>]]></description>
    <language><![CDATA[en]]></language>
   </row>
   <row>
    <gid><![CDATA[589]]></gid>
    <sid><![CDATA[87722]]></sid>
    <group_name><![CDATA[4]]></group_name>
    <group_order><![CDATA[4]]></group_order>
    <description><![CDATA[<i>Geef aan wat jij denkt dat de proefpersonen in het onderzoek van Brown en Locker(2008) geantwoord zouden hebben.</i>]]></description>
    <language><![CDATA[nl]]></language>
   </row>
   <row>
    <gid><![CDATA[589]]></gid>
    <sid><![CDATA[87722]]></sid>
    <group_name><![CDATA[4]]></group_name>
    <group_order><![CDATA[4]]></group_order>
    <description><![CDATA[<i>Could you please indicate what the subjects in the Brown and Locker(2008) experiment answered on the following questions.</i>]]></description>
    <language><![CDATA[en]]></language>
   </row>
   <row>
    <gid><![CDATA[590]]></gid>
    <sid><![CDATA[87722]]></sid>
    <group_name><![CDATA[5]]></group_name>
    <group_order><![CDATA[5]]></group_order>
    <description><![CDATA[<i>Geef aan wat jij denkt dat de proefpersonen in het onderzoek van Brown en Locker(2008) geantwoord zouden hebben.</i>]]></description>
    <language><![CDATA[nl]]></language>
   </row>
   <row>
    <gid><![CDATA[590]]></gid>
    <sid><![CDATA[87722]]></sid>
    <group_name><![CDATA[5]]></group_name>
    <group_order><![CDATA[5]]></group_order>
    <description><![CDATA[<i>Could you please indicate what the subjects in the Brown and Locker(2008) experiment answered on the following questions.</i>]]></description>
    <language><![CDATA[en]]></language>
   </row>
   <row>
    <gid><![CDATA[591]]></gid>
    <sid><![CDATA[87722]]></sid>
    <group_name><![CDATA[6]]></group_name>
    <group_order><![CDATA[6]]></group_order>
    <description><![CDATA[<i>Geef aan wat jij denkt dat de proefpersonen in het onderzoek van Brown en Locker(2008) geantwoord zouden hebben.</i>]]></description>
    <language><![CDATA[nl]]></language>
   </row>
   <row>
    <gid><![CDATA[591]]></gid>
    <sid><![CDATA[87722]]></sid>
    <group_name><![CDATA[6]]></group_name>
    <group_order><![CDATA[6]]></group_order>
    <description><![CDATA[<i>Could you please indicate what the subjects in the Brown and Locker(2008) experiment answered on the following questions.</i>]]></description>
    <language><![CDATA[en]]></language>
   </row>
   <row>
    <gid><![CDATA[592]]></gid>
    <sid><![CDATA[87722]]></sid>
    <group_name><![CDATA[7]]></group_name>
    <group_order><![CDATA[7]]></group_order>
    <description><![CDATA[<i>Geef aan wat jij denkt dat de proefpersonen in het onderzoek van Brown en Locker(2008) geantwoord zouden hebben.</i>]]></description>
    <language><![CDATA[nl]]></language>
   </row>
   <row>
    <gid><![CDATA[592]]></gid>
    <sid><![CDATA[87722]]></sid>
    <group_name><![CDATA[7]]></group_name>
    <group_order><![CDATA[7]]></group_order>
    <description><![CDATA[<i>Could you please indicate what the subjects in the Brown and Locker(2008) experiment answered on the following questions.</i>]]></description>
    <language><![CDATA[en]]></language>
   </row>
   <row>
    <gid><![CDATA[593]]></gid>
    <sid><![CDATA[87722]]></sid>
    <group_name><![CDATA[8]]></group_name>
    <group_order><![CDATA[8]]></group_order>
    <description><![CDATA[<i>Geef aan wat jij denkt dat de proefpersonen in het onderzoek van Brown en Locker(2008) geantwoord zouden hebben.</i>]]></description>
    <language><![CDATA[nl]]></language>
   </row>
   <row>
    <gid><![CDATA[593]]></gid>
    <sid><![CDATA[87722]]></sid>
    <group_name><![CDATA[8]]></group_name>
    <group_order><![CDATA[8]]></group_order>
    <description><![CDATA[<i>Could you please indicate what the subjects in the Brown and Locker(2008) experiment answered on the following questions.</i>]]></description>
    <language><![CDATA[en]]></language>
   </row>
   <row>
    <gid><![CDATA[594]]></gid>
    <sid><![CDATA[87722]]></sid>
    <group_name><![CDATA[9]]></group_name>
    <group_order><![CDATA[9]]></group_order>
    <description><![CDATA[<i>Geef aan wat jij denkt dat de proefpersonen in het onderzoek van Brown en Locker(2008) geantwoord zouden hebben.</i>]]></description>
    <language><![CDATA[nl]]></language>
   </row>
   <row>
    <gid><![CDATA[594]]></gid>
    <sid><![CDATA[87722]]></sid>
    <group_name><![CDATA[9]]></group_name>
    <group_order><![CDATA[9]]></group_order>
    <description><![CDATA[<i>Could you please indicate what the subjects in the Brown and Locker(2008) experiment answered on the following questions.</i>]]></description>
    <language><![CDATA[en]]></language>
   </row>
   <row>
    <gid><![CDATA[595]]></gid>
    <sid><![CDATA[87722]]></sid>
    <group_name><![CDATA[10]]></group_name>
    <group_order><![CDATA[10]]></group_order>
    <description><![CDATA[De volgende vragen hebben betrekking op hoe de rokende studenten in het experiment van Brown en Smith na het bekijken van de brochure hun<b> eigen risico inschatten om een door roken veroorzaakte ziekte te krijgen</b>. De volgende vragen werden aan hun gesteld. Het is nu aan jou om te voorspellen hoe de rokende studenten aantworden. <br />
<br />
Wat scoorden de studenten die roken op de volgende vragen?<br />]]></description>
    <language><![CDATA[nl]]></language>
   </row>
   <row>
    <gid><![CDATA[595]]></gid>
    <sid><![CDATA[87722]]></sid>
    <group_name><![CDATA[10]]></group_name>
    <group_order><![CDATA[10]]></group_order>
    <description><![CDATA[The following questions deal with how the smoking students in Brown and Smith’s experiment <b>estimate their own risk to get a disease caused by smoking</b>, after having studied the booklet. Now it is your task to predict what they replied to the questions.  <br />
<br />
What did the students who smoke score on the following questions?<br />]]></description>
    <language><![CDATA[en]]></language>
   </row>
   <row>
    <gid><![CDATA[596]]></gid>
    <sid><![CDATA[87722]]></sid>
    <group_name><![CDATA[11]]></group_name>
    <group_order><![CDATA[11]]></group_order>
    <description><![CDATA[<div class="survey-groupdescription"><i>
<div class="survey-groupdescription"><i>Geef aan wat jij denkt dat de proefpersonen in het onderzoek van Brown en Locker (2008) geantwoord zouden hebben.</i></div>
</i></div>]]></description>
    <language><![CDATA[nl]]></language>
   </row>
   <row>
    <gid><![CDATA[596]]></gid>
    <sid><![CDATA[87722]]></sid>
    <group_name><![CDATA[11]]></group_name>
    <group_order><![CDATA[11]]></group_order>
    <description><![CDATA[<div class="survey-groupdescription"><i>Could you please indicate what the subjects in the Brown and Locker(2008) experiment answered on the following questions.</i></div>]]></description>
    <language><![CDATA[en]]></language>
   </row>
   <row>
    <gid><![CDATA[597]]></gid>
    <sid><![CDATA[87722]]></sid>
    <group_name><![CDATA[12]]></group_name>
    <group_order><![CDATA[12]]></group_order>
    <description><![CDATA[<div class="survey-groupdescription"><i>Geef aan wat jij denkt dat de proefpersonen in het onderzoek van Brown en Locker(2008) geantwoord zouden hebben.</i></div>]]></description>
    <language><![CDATA[nl]]></language>
   </row>
   <row>
    <gid><![CDATA[597]]></gid>
    <sid><![CDATA[87722]]></sid>
    <group_name><![CDATA[12]]></group_name>
    <group_order><![CDATA[12]]></group_order>
    <description><![CDATA[<div class="survey-groupdescription"><i>Could you please indicate what the subjects in the Brown and Locker(2008) experiment answered on the following questions.</i></div>]]></description>
    <language><![CDATA[en]]></language>
   </row>
   <row>
    <gid><![CDATA[598]]></gid>
    <sid><![CDATA[87722]]></sid>
    <group_name><![CDATA[13]]></group_name>
    <group_order><![CDATA[13]]></group_order>
    <description><![CDATA[<div class="survey-groupdescription"><i>
<div class="survey-groupdescription"><i>Geef aan wat jij denkt dat de proefpersonen in het onderzoek van Brown en Locker(2008) geantwoord zouden hebben.</i></div>
</i></div>]]></description>
    <language><![CDATA[nl]]></language>
   </row>
   <row>
    <gid><![CDATA[598]]></gid>
    <sid><![CDATA[87722]]></sid>
    <group_name><![CDATA[13]]></group_name>
    <group_order><![CDATA[13]]></group_order>
    <description><![CDATA[<div class="survey-groupdescription"><i>Could you please indicate what the subjects in the Brown and Locker(2008) experiment answered on the following questions.</i></div>]]></description>
    <language><![CDATA[en]]></language>
   </row>
   <row>
    <gid><![CDATA[599]]></gid>
    <sid><![CDATA[87722]]></sid>
    <group_name><![CDATA[14]]></group_name>
    <group_order><![CDATA[14]]></group_order>
    <description><![CDATA[<div class="survey-groupdescription"><i>Geef aan wat jij denkt dat de proefpersonen in het onderzoek van Brown en Locker(2008) geantwoord zouden hebben.</i></div>]]></description>
    <language><![CDATA[nl]]></language>
   </row>
   <row>
    <gid><![CDATA[599]]></gid>
    <sid><![CDATA[87722]]></sid>
    <group_name><![CDATA[14]]></group_name>
    <group_order><![CDATA[14]]></group_order>
    <description><![CDATA[<div class="survey-groupdescription"><i>Could you please indicate what the subjects in the Brown and Locker(2008) experiment answered on the following questions.</i></div>]]></description>
    <language><![CDATA[en]]></language>
   </row>
   <row>
    <gid><![CDATA[600]]></gid>
    <sid><![CDATA[87722]]></sid>
    <group_name><![CDATA[15]]></group_name>
    <group_order><![CDATA[15]]></group_order>
    <description><![CDATA[<div class="survey-groupdescription"><i>Geef aan wat jij denkt dat de proefpersonen in het onderzoek van Brown en Locker(2008) geantwoord zouden hebben.</i></div>]]></description>
    <language><![CDATA[nl]]></language>
   </row>
   <row>
    <gid><![CDATA[600]]></gid>
    <sid><![CDATA[87722]]></sid>
    <group_name><![CDATA[15]]></group_name>
    <group_order><![CDATA[15]]></group_order>
    <description><![CDATA[<div class="survey-groupdescription"><i>Could you please indicate what the subjects in the Brown and Locker(2008) experiment answered on the following questions.</i></div>]]></description>
    <language><![CDATA[en]]></language>
   </row>
   <row>
    <gid><![CDATA[601]]></gid>
    <sid><![CDATA[87722]]></sid>
    <group_name><![CDATA[16]]></group_name>
    <group_order><![CDATA[16]]></group_order>
    <description><![CDATA[De volgende vraag heeft betrekking op wat jij denkt <b>hoeveel tijd</b> de rokende studenten in het experiment van Brown en Smith aan het bekijken van de brochures besteden.<br />]]></description>
    <language><![CDATA[nl]]></language>
   </row>
   <row>
    <gid><![CDATA[601]]></gid>
    <sid><![CDATA[87722]]></sid>
    <group_name><![CDATA[16]]></group_name>
    <group_order><![CDATA[16]]></group_order>
    <description><![CDATA[The following question deals with <b>how much time</b> the smoking students in Brown and Smith’s experiment spent looking at the booklet.<br />]]></description>
    <language><![CDATA[en]]></language>
   </row>
   <row>
    <gid><![CDATA[602]]></gid>
    <sid><![CDATA[87722]]></sid>
    <group_name><![CDATA[17]]></group_name>
    <group_order><![CDATA[17]]></group_order>
    <description><![CDATA[De volgende vragen hebben betrekking op hoe de rokende studenten in het experiment van Brown en Smith zich na het bekijken van de brochure <b>voelden</b>. Het is nu aan jou om te voorspellen hoe zij antwoordden. <br />
<br />
Wat scoorden de studenten die roken op de volgende vragen?<br />]]></description>
    <language><![CDATA[nl]]></language>
   </row>
   <row>
    <gid><![CDATA[602]]></gid>
    <sid><![CDATA[87722]]></sid>
    <group_name><![CDATA[17]]></group_name>
    <group_order><![CDATA[17]]></group_order>
    <description><![CDATA[The following questions deal with how the smoking students in Brown and Smith’s experiment <b>felt</b> after having studied the pamphlets. Now it is your task to predict what they replied to the questions. <br />
<br />
What did the students who smoke score on the following questions?<br />]]></description>
    <language><![CDATA[en]]></language>
   </row>
   <row>
    <gid><![CDATA[603]]></gid>
    <sid><![CDATA[87722]]></sid>
    <group_name><![CDATA[18]]></group_name>
    <group_order><![CDATA[18]]></group_order>
    <description><![CDATA[<div class="survey-groupdescription"><i>Geef aan wat jij denkt dat de proefpersonen in het onderzoek van Brown en Locker(2008) geantwoord zouden hebben.</i></div>]]></description>
    <language><![CDATA[nl]]></language>
   </row>
   <row>
    <gid><![CDATA[603]]></gid>
    <sid><![CDATA[87722]]></sid>
    <group_name><![CDATA[18]]></group_name>
    <group_order><![CDATA[18]]></group_order>
    <description><![CDATA[<div class="survey-groupdescription"><i>Could you please indicate what the subjects in the Brown and Locker(2008) experiment answered on the following questions.</i></div>]]></description>
    <language><![CDATA[en]]></language>
   </row>
   <row>
    <gid><![CDATA[604]]></gid>
    <sid><![CDATA[87722]]></sid>
    <group_name><![CDATA[19]]></group_name>
    <group_order><![CDATA[19]]></group_order>
    <description><![CDATA[<div class="survey-groupdescription"><i>Geef aan wat jij denkt dat de proefpersonen in het onderzoek van Brown en Locker(2008) geantwoord zouden hebben.</i></div>]]></description>
    <language><![CDATA[nl]]></language>
   </row>
   <row>
    <gid><![CDATA[604]]></gid>
    <sid><![CDATA[87722]]></sid>
    <group_name><![CDATA[19]]></group_name>
    <group_order><![CDATA[19]]></group_order>
    <description><![CDATA[<div class="survey-groupdescription"><i>Could you please indicate what the subjects in the Brown and Locker(2008) experiment answered on the following questions.</i></div>]]></description>
    <language><![CDATA[en]]></language>
   </row>
   <row>
    <gid><![CDATA[605]]></gid>
    <sid><![CDATA[87722]]></sid>
    <group_name><![CDATA[Status]]></group_name>
    <group_order><![CDATA[20]]></group_order>
    <description><![CDATA[Please take your time as you work through the booklet and questions<br />]]></description>
    <language><![CDATA[en]]></language>
   </row>
   <row>
    <gid><![CDATA[605]]></gid>
    <sid><![CDATA[87722]]></sid>
    <group_name><![CDATA[Status]]></group_name>
    <group_order><![CDATA[20]]></group_order>
    <description><![CDATA[Neem alstublieft uw tijd als u werkt met de brochures en de vragenlijsten.<br />]]></description>
    <language><![CDATA[nl]]></language>
   </row>
   <row>
    <gid><![CDATA[610]]></gid>
    <sid><![CDATA[87722]]></sid>
    <group_name><![CDATA[Debriefing-form]]></group_name>
    <group_order><![CDATA[21]]></group_order>
    <description><![CDATA[<div><font size="2"><script></font></div>
<div><font size="2">  $(document).ready(function() {</font></div>
<div><font size="2">    document.getElementById('moveprevbtn').disabled=true;</font></div>
<div><font size="2">  });</font></div>
<div><font size="2"></script><script></font></div>
<div><font size="2">  $(document).ready(function() {</font></div>
<div><font size="2">    document.getElementById('moveprevbtn').disabled=true;</font></div>
<div><font size="2">  });</font></div>
<div><font size="2"></script><script></font></div>
<div><font size="2">  $(document).ready(function() {</font></div>
<div><font size="2">    document.getElementById('moveprevbtn').disabled=true;</font></div>
<div><font size="2"> </font>});</div>
<div><font size="2"></script></font></div>
<script>

  $(document).ready(function() {

    document.getElementById('moveprevbtn').disabled=true;

  });

</script>]]></description>
    <language><![CDATA[en]]></language>
   </row>
   <row>
    <gid><![CDATA[610]]></gid>
    <sid><![CDATA[87722]]></sid>
    <group_name><![CDATA[Debriefing-formulier]]></group_name>
    <group_order><![CDATA[21]]></group_order>
    <description><![CDATA[<div><font size="2"><script></font></div>
<div><font size="2">  $(document).ready(function() {</font></div>
<div><font size="2">    document.getElementById('moveprevbtn').disabled=true;</font></div>
<div><font size="2">  });</font></div>
<div><font size="2"></script><script></font></div>
<div><font size="2">  $(document).ready(function() {</font></div>
<div><font size="2">    document.getElementById('moveprevbtn').disabled=true;</font></div>
<div><font size="2">  });</font></div>
<div><font size="2"></script><script></font></div>
<div><font size="2">  $(document).ready(function() {</font></div>
<div><font size="2">    document.getElementById('moveprevbtn').disabled=true;</font></div>
<div><font size="2"> </font>});</div>
<div><font size="2"></script></font></div>
<script>

  $(document).ready(function() {

    document.getElementById('moveprevbtn').disabled=true;

  });

</script>]]></description>
    <language><![CDATA[nl]]></language>
   </row>
  </rows>
 </groups>
 <questions>
  <fields>
   <fieldname>qid</fieldname>
   <fieldname>parent_qid</fieldname>
   <fieldname>sid</fieldname>
   <fieldname>gid</fieldname>
   <fieldname>type</fieldname>
   <fieldname>title</fieldname>
   <fieldname>question</fieldname>
   <fieldname>preg</fieldname>
   <fieldname>help</fieldname>
   <fieldname>other</fieldname>
   <fieldname>mandatory</fieldname>
   <fieldname>question_order</fieldname>
   <fieldname>language</fieldname>
   <fieldname>scale_id</fieldname>
   <fieldname>same_default</fieldname>
  </fields>
  <rows>
   <row>
    <qid><![CDATA[11817]]></qid>
    <parent_qid><![CDATA[0]]></parent_qid>
    <sid><![CDATA[87722]]></sid>
    <gid><![CDATA[586]]></gid>
    <type><![CDATA[F]]></type>
    <title><![CDATA[a]]></title>
    <question><![CDATA[Test subjects who studied <b>booklet A</b>:<br />
<i>Could you please rate what you think of the booklet on the following dimensions:</i><br />
<br />]]></question>
    <preg><![CDATA[]]></preg>
    <help><![CDATA[]]></help>
    <other><![CDATA[N]]></other>
    <mandatory><![CDATA[Y]]></mandatory>
    <question_order><![CDATA[0]]></question_order>
    <language><![CDATA[en]]></language>
    <scale_id><![CDATA[0]]></scale_id>
    <same_default><![CDATA[0]]></same_default>
   </row>
   <row>
    <qid><![CDATA[11817]]></qid>
    <parent_qid><![CDATA[0]]></parent_qid>
    <sid><![CDATA[87722]]></sid>
    <gid><![CDATA[586]]></gid>
    <type><![CDATA[F]]></type>
    <title><![CDATA[a]]></title>
    <question><![CDATA[Proefpersonen die <b>brochure A</b> bekeken:<br />
<i>Geef op de volgende dimensies aan wat jij van de brochure vindt:</i><br />
<br />]]></question>
    <preg><![CDATA[]]></preg>
    <help><![CDATA[]]></help>
    <other><![CDATA[N]]></other>
    <mandatory><![CDATA[Y]]></mandatory>
    <question_order><![CDATA[0]]></question_order>
    <language><![CDATA[nl]]></language>
    <scale_id><![CDATA[0]]></scale_id>
    <same_default><![CDATA[0]]></same_default>
   </row>
   <row>
    <qid><![CDATA[11818]]></qid>
    <parent_qid><![CDATA[0]]></parent_qid>
    <sid><![CDATA[87722]]></sid>
    <gid><![CDATA[586]]></gid>
    <type><![CDATA[F]]></type>
    <title><![CDATA[b]]></title>
    <question><![CDATA[Proefpersonen die <b>brochure B</b> bekeken:<br />
<i>Geef op de volgende dimensies aan wat jij van de brochure vindt:</i><br />
<br />]]></question>
    <preg><![CDATA[]]></preg>
    <help><![CDATA[]]></help>
    <other><![CDATA[N]]></other>
    <mandatory><![CDATA[Y]]></mandatory>
    <question_order><![CDATA[2]]></question_order>
    <language><![CDATA[nl]]></language>
    <scale_id><![CDATA[0]]></scale_id>
    <same_default><![CDATA[0]]></same_default>
   </row>
   <row>
    <qid><![CDATA[11818]]></qid>
    <parent_qid><![CDATA[0]]></parent_qid>
    <sid><![CDATA[87722]]></sid>
    <gid><![CDATA[586]]></gid>
    <type><![CDATA[F]]></type>
    <title><![CDATA[b]]></title>
    <question><![CDATA[Test subjects who studied <b>booklet B</b>:<br />
<i>Could you please rate what you think of the booklet on the following dimensions:</i><br />
<br />]]></question>
    <preg><![CDATA[]]></preg>
    <help><![CDATA[]]></help>
    <other><![CDATA[N]]></other>
    <mandatory><![CDATA[Y]]></mandatory>
    <question_order><![CDATA[2]]></question_order>
    <language><![CDATA[en]]></language>
    <scale_id><![CDATA[0]]></scale_id>
    <same_default><![CDATA[0]]></same_default>
   </row>
   <row>
    <qid><![CDATA[11819]]></qid>
    <parent_qid><![CDATA[0]]></parent_qid>
    <sid><![CDATA[87722]]></sid>
    <gid><![CDATA[587]]></gid>
    <type><![CDATA[F]]></type>
    <title><![CDATA[a]]></title>
    <question><![CDATA[Test subjects who studied <b>booklet A</b>:<br />
<i>Could you please rate what you think of the booklet on the following dimensions:</i><br />
<br />]]></question>
    <preg><![CDATA[]]></preg>
    <help><![CDATA[]]></help>
    <other><![CDATA[N]]></other>
    <mandatory><![CDATA[Y]]></mandatory>
    <question_order><![CDATA[0]]></question_order>
    <language><![CDATA[en]]></language>
    <scale_id><![CDATA[0]]></scale_id>
    <same_default><![CDATA[0]]></same_default>
   </row>
   <row>
    <qid><![CDATA[11819]]></qid>
    <parent_qid><![CDATA[0]]></parent_qid>
    <sid><![CDATA[87722]]></sid>
    <gid><![CDATA[587]]></gid>
    <type><![CDATA[F]]></type>
    <title><![CDATA[a]]></title>
    <question><![CDATA[Proefpersonen die <b>brochure A</b> bekeken:<br />
<i>Geef op de volgende dimensies aan wat jij van de brochure vindt:</i><br />
<br />]]></question>
    <preg><![CDATA[]]></preg>
    <help><![CDATA[]]></help>
    <other><![CDATA[N]]></other>
    <mandatory><![CDATA[Y]]></mandatory>
    <question_order><![CDATA[0]]></question_order>
    <language><![CDATA[nl]]></language>
    <scale_id><![CDATA[0]]></scale_id>
    <same_default><![CDATA[0]]></same_default>
   </row>
   <row>
    <qid><![CDATA[11820]]></qid>
    <parent_qid><![CDATA[0]]></parent_qid>
    <sid><![CDATA[87722]]></sid>
    <gid><![CDATA[587]]></gid>
    <type><![CDATA[F]]></type>
    <title><![CDATA[b]]></title>
    <question><![CDATA[Test subjects who studied<b> booklet B</b>:<br />
<i>Could you please rate what you think of the booklet on the following dimensions:</i><br />
<br />]]></question>
    <preg><![CDATA[]]></preg>
    <help><![CDATA[]]></help>
    <other><![CDATA[N]]></other>
    <mandatory><![CDATA[Y]]></mandatory>
    <question_order><![CDATA[3]]></question_order>
    <language><![CDATA[en]]></language>
    <scale_id><![CDATA[0]]></scale_id>
    <same_default><![CDATA[0]]></same_default>
   </row>
   <row>
    <qid><![CDATA[11820]]></qid>
    <parent_qid><![CDATA[0]]></parent_qid>
    <sid><![CDATA[87722]]></sid>
    <gid><![CDATA[587]]></gid>
    <type><![CDATA[F]]></type>
    <title><![CDATA[b]]></title>
    <question><![CDATA[Proefpersonen die <b>brochure B</b> bekeken:<br />
<i>Geef op de volgende dimensies aan wat jij van de brochure vindt:</i><br />
<br />]]></question>
    <preg><![CDATA[]]></preg>
    <help><![CDATA[]]></help>
    <other><![CDATA[N]]></other>
    <mandatory><![CDATA[Y]]></mandatory>
    <question_order><![CDATA[3]]></question_order>
    <language><![CDATA[nl]]></language>
    <scale_id><![CDATA[0]]></scale_id>
    <same_default><![CDATA[0]]></same_default>
   </row>
   <row>
    <qid><![CDATA[11821]]></qid>
    <parent_qid><![CDATA[0]]></parent_qid>
    <sid><![CDATA[87722]]></sid>
    <gid><![CDATA[585]]></gid>
    <type><![CDATA[X]]></type>
    <title><![CDATA[1]]></title>
    <question><![CDATA[In het experiment van Brown en Smith, dat net aan jou is uitgelegd, werden de volgende vragen aan de rokende studenten gesteld over hoe zij de brochures <b>evalueerden</b>. Het is aan jou om te voorspellen wat zij antwoorden op deze vragen.<br />
<br />
<b>Let op</b>: De <i>cursief gedrukte</i> vragen zijn steeds de originele vragen uit het experiment van Brown en Smith die aan de rokende studenten werden gesteld. <b>Het gaat er dus niet om wat jij denkt hoe jij daarop zou scoren, maar hoe de proefpersonen in het experiment daarop scoorden</b>.<br />
<br />
Wat scoorden de studenten die roken op de volgende vragen?]]></question>
    <preg><![CDATA[]]></preg>
    <help><![CDATA[]]></help>
    <other><![CDATA[N]]></other>
    <mandatory><![CDATA[N]]></mandatory>
    <question_order><![CDATA[0]]></question_order>
    <language><![CDATA[nl]]></language>
    <scale_id><![CDATA[0]]></scale_id>
    <same_default><![CDATA[0]]></same_default>
   </row>
   <row>
    <qid><![CDATA[11821]]></qid>
    <parent_qid><![CDATA[0]]></parent_qid>
    <sid><![CDATA[87722]]></sid>
    <gid><![CDATA[585]]></gid>
    <type><![CDATA[X]]></type>
    <title><![CDATA[1]]></title>
    <question><![CDATA[In the Brown and Smith experiment described before, the following questions were asked to the students who smoke over how they <b>evaluate</b> the booklet. Now it is your task to predict what they replied to the questions.<br />
<b><br />
Note</b>: The questions in <i>italics</i> are the original questions of Brown and Smith’s experiment that were asked of the smoking students. <b>You are not supposed to answer the questions with how you would score, but with what you think how the test subjects in the experiment actually scored</b>. <br />
<br />
What did the students who smoke score on the following questions?]]></question>
    <preg><![CDATA[]]></preg>
    <help><![CDATA[]]></help>
    <other><![CDATA[N]]></other>
    <mandatory><![CDATA[N]]></mandatory>
    <question_order><![CDATA[0]]></question_order>
    <language><![CDATA[en]]></language>
    <scale_id><![CDATA[0]]></scale_id>
    <same_default><![CDATA[0]]></same_default>
   </row>
   <row>
    <qid><![CDATA[11822]]></qid>
    <parent_qid><![CDATA[0]]></parent_qid>
    <sid><![CDATA[87722]]></sid>
    <gid><![CDATA[588]]></gid>
    <type><![CDATA[F]]></type>
    <title><![CDATA[a]]></title>
    <question><![CDATA[Proefpersonen die <b>brochure A</b> bekeken:<br />
<i>Geef op de volgende dimensies aan wat jij van de brochure vindt:</i><br />
<br />]]></question>
    <preg><![CDATA[]]></preg>
    <help><![CDATA[]]></help>
    <other><![CDATA[N]]></other>
    <mandatory><![CDATA[Y]]></mandatory>
    <question_order><![CDATA[0]]></question_order>
    <language><![CDATA[nl]]></language>
    <scale_id><![CDATA[0]]></scale_id>
    <same_default><![CDATA[0]]></same_default>
   </row>
   <row>
    <qid><![CDATA[11822]]></qid>
    <parent_qid><![CDATA[0]]></parent_qid>
    <sid><![CDATA[87722]]></sid>
    <gid><![CDATA[588]]></gid>
    <type><![CDATA[F]]></type>
    <title><![CDATA[a]]></title>
    <question><![CDATA[Test subjects who studied <b>booklet A</b>:<br />
<i>Could you please rate what you think of the booklet on the following dimensions:</i><br />
<br />]]></question>
    <preg><![CDATA[]]></preg>
    <help><![CDATA[]]></help>
    <other><![CDATA[N]]></other>
    <mandatory><![CDATA[Y]]></mandatory>
    <question_order><![CDATA[0]]></question_order>
    <language><![CDATA[en]]></language>
    <scale_id><![CDATA[0]]></scale_id>
    <same_default><![CDATA[0]]></same_default>
   </row>
   <row>
    <qid><![CDATA[11823]]></qid>
    <parent_qid><![CDATA[0]]></parent_qid>
    <sid><![CDATA[87722]]></sid>
    <gid><![CDATA[588]]></gid>
    <type><![CDATA[F]]></type>
    <title><![CDATA[b]]></title>
    <question><![CDATA[Test subjects who studied <b>booklet B</b>:<br />
<i>Could you please rate what you think of the booklet on the following dimensions:</i><br />
<br />]]></question>
    <preg><![CDATA[]]></preg>
    <help><![CDATA[]]></help>
    <other><![CDATA[N]]></other>
    <mandatory><![CDATA[Y]]></mandatory>
    <question_order><![CDATA[3]]></question_order>
    <language><![CDATA[en]]></language>
    <scale_id><![CDATA[0]]></scale_id>
    <same_default><![CDATA[0]]></same_default>
   </row>
   <row>
    <qid><![CDATA[11823]]></qid>
    <parent_qid><![CDATA[0]]></parent_qid>
    <sid><![CDATA[87722]]></sid>
    <gid><![CDATA[588]]></gid>
    <type><![CDATA[F]]></type>
    <title><![CDATA[b]]></title>
    <question><![CDATA[Proefpersonen die <b>brochure B</b> bekeken:<br />
<i>Geef op de volgende dimensies aan wat jij van de brochure vindt:</i><br />
<br />]]></question>
    <preg><![CDATA[]]></preg>
    <help><![CDATA[]]></help>
    <other><![CDATA[N]]></other>
    <mandatory><![CDATA[Y]]></mandatory>
    <question_order><![CDATA[3]]></question_order>
    <language><![CDATA[nl]]></language>
    <scale_id><![CDATA[0]]></scale_id>
    <same_default><![CDATA[0]]></same_default>
   </row>
   <row>
    <qid><![CDATA[11824]]></qid>
    <parent_qid><![CDATA[0]]></parent_qid>
    <sid><![CDATA[87722]]></sid>
    <gid><![CDATA[589]]></gid>
    <type><![CDATA[F]]></type>
    <title><![CDATA[a]]></title>
    <question><![CDATA[Proefpersonen die <b>brochure A</b> bekeken:<br />
<i>Geef op de volgende dimensies aan wat jij van de brochure vindt:</i><br />
<br />]]></question>
    <preg><![CDATA[]]></preg>
    <help><![CDATA[]]></help>
    <other><![CDATA[N]]></other>
    <mandatory><![CDATA[Y]]></mandatory>
    <question_order><![CDATA[0]]></question_order>
    <language><![CDATA[nl]]></language>
    <scale_id><![CDATA[0]]></scale_id>
    <same_default><![CDATA[0]]></same_default>
   </row>
   <row>
    <qid><![CDATA[11824]]></qid>
    <parent_qid><![CDATA[0]]></parent_qid>
    <sid><![CDATA[87722]]></sid>
    <gid><![CDATA[589]]></gid>
    <type><![CDATA[F]]></type>
    <title><![CDATA[a]]></title>
    <question><![CDATA[Test subjects who studied <b>booklet A</b>:<br />
<i>Could you please rate what you think of the booklet on the following dimensions:</i><br />
<br />]]></question>
    <preg><![CDATA[]]></preg>
    <help><![CDATA[]]></help>
    <other><![CDATA[N]]></other>
    <mandatory><![CDATA[Y]]></mandatory>
    <question_order><![CDATA[0]]></question_order>
    <language><![CDATA[en]]></language>
    <scale_id><![CDATA[0]]></scale_id>
    <same_default><![CDATA[0]]></same_default>
   </row>
   <row>
    <qid><![CDATA[11825]]></qid>
    <parent_qid><![CDATA[0]]></parent_qid>
    <sid><![CDATA[87722]]></sid>
    <gid><![CDATA[589]]></gid>
    <type><![CDATA[F]]></type>
    <title><![CDATA[b]]></title>
    <question><![CDATA[Test subjects who studied <b>booklet B</b>:<br />
<i>Could you please rate what you think of the booklet on the following dimensions:</i><br />
<br />]]></question>
    <preg><![CDATA[]]></preg>
    <help><![CDATA[]]></help>
    <other><![CDATA[N]]></other>
    <mandatory><![CDATA[Y]]></mandatory>
    <question_order><![CDATA[3]]></question_order>
    <language><![CDATA[en]]></language>
    <scale_id><![CDATA[0]]></scale_id>
    <same_default><![CDATA[0]]></same_default>
   </row>
   <row>
    <qid><![CDATA[11825]]></qid>
    <parent_qid><![CDATA[0]]></parent_qid>
    <sid><![CDATA[87722]]></sid>
    <gid><![CDATA[589]]></gid>
    <type><![CDATA[F]]></type>
    <title><![CDATA[b]]></title>
    <question><![CDATA[Proefpersonen die <b>brochure B</b> bekeken:<br />
<i>Geef op de volgende dimensies aan wat jij van de brochure vindt:</i><br />
<br />]]></question>
    <preg><![CDATA[]]></preg>
    <help><![CDATA[]]></help>
    <other><![CDATA[N]]></other>
    <mandatory><![CDATA[Y]]></mandatory>
    <question_order><![CDATA[3]]></question_order>
    <language><![CDATA[nl]]></language>
    <scale_id><![CDATA[0]]></scale_id>
    <same_default><![CDATA[0]]></same_default>
   </row>
   <row>
    <qid><![CDATA[11826]]></qid>
    <parent_qid><![CDATA[0]]></parent_qid>
    <sid><![CDATA[87722]]></sid>
    <gid><![CDATA[590]]></gid>
    <type><![CDATA[F]]></type>
    <title><![CDATA[a]]></title>
    <question><![CDATA[Test subjects who studied <b>booklet A</b>:<br />
<i>Could you please rate what you think of the booklet on the following dimensions:</i><br />
<br />
<i>Makes me want to quit smoking</i>]]></question>
    <preg><![CDATA[]]></preg>
    <help><![CDATA[]]></help>
    <other><![CDATA[N]]></other>
    <mandatory><![CDATA[Y]]></mandatory>
    <question_order><![CDATA[0]]></question_order>
    <language><![CDATA[en]]></language>
    <scale_id><![CDATA[0]]></scale_id>
    <same_default><![CDATA[0]]></same_default>
   </row>
   <row>
    <qid><![CDATA[11826]]></qid>
    <parent_qid><![CDATA[0]]></parent_qid>
    <sid><![CDATA[87722]]></sid>
    <gid><![CDATA[590]]></gid>
    <type><![CDATA[F]]></type>
    <title><![CDATA[a]]></title>
    <question><![CDATA[Proefpersonen die <b>brochure A</b> bekeken:<br />
<i>Geef op de volgende dimensies aan wat jij van de brochure vindt:<br />
<br />
Geeft mij het gevoel om te willen stoppen met roken</i><br />
<br />]]></question>
    <preg><![CDATA[]]></preg>
    <help><![CDATA[]]></help>
    <other><![CDATA[N]]></other>
    <mandatory><![CDATA[Y]]></mandatory>
    <question_order><![CDATA[0]]></question_order>
    <language><![CDATA[nl]]></language>
    <scale_id><![CDATA[0]]></scale_id>
    <same_default><![CDATA[0]]></same_default>
   </row>
   <row>
    <qid><![CDATA[11827]]></qid>
    <parent_qid><![CDATA[0]]></parent_qid>
    <sid><![CDATA[87722]]></sid>
    <gid><![CDATA[590]]></gid>
    <type><![CDATA[F]]></type>
    <title><![CDATA[b]]></title>
    <question><![CDATA[Test subjects who studied <b>booklet B</b>:<br />
<i>Could you please rate what you think of the booklet on the following dimensions:</i><br />
<br />
<i>Makes me want to quit smoking</i><br />]]></question>
    <preg><![CDATA[]]></preg>
    <help><![CDATA[]]></help>
    <other><![CDATA[N]]></other>
    <mandatory><![CDATA[Y]]></mandatory>
    <question_order><![CDATA[3]]></question_order>
    <language><![CDATA[en]]></language>
    <scale_id><![CDATA[0]]></scale_id>
    <same_default><![CDATA[0]]></same_default>
   </row>
   <row>
    <qid><![CDATA[11827]]></qid>
    <parent_qid><![CDATA[0]]></parent_qid>
    <sid><![CDATA[87722]]></sid>
    <gid><![CDATA[590]]></gid>
    <type><![CDATA[F]]></type>
    <title><![CDATA[b]]></title>
    <question><![CDATA[Proefpersonen die <b>brochure B</b> bekeken:<br />
<i>Geef op de volgende dimensies aan wat jij van de brochure vindt:</i><br />
<br />
<i>Geeft mij het gevoel om te willen stoppen met roken</i>]]></question>
    <preg><![CDATA[]]></preg>
    <help><![CDATA[]]></help>
    <other><![CDATA[N]]></other>
    <mandatory><![CDATA[Y]]></mandatory>
    <question_order><![CDATA[3]]></question_order>
    <language><![CDATA[nl]]></language>
    <scale_id><![CDATA[0]]></scale_id>
    <same_default><![CDATA[0]]></same_default>
   </row>
   <row>
    <qid><![CDATA[11828]]></qid>
    <parent_qid><![CDATA[0]]></parent_qid>
    <sid><![CDATA[87722]]></sid>
    <gid><![CDATA[591]]></gid>
    <type><![CDATA[F]]></type>
    <title><![CDATA[a]]></title>
    <question><![CDATA[Proefpersonen die <b>brochure A</b> bekeken:<br />
<i>In hoeverre bevatte de uitspraken in de brochure zwakke punten?</i><br />]]></question>
    <preg><![CDATA[]]></preg>
    <help><![CDATA[]]></help>
    <other><![CDATA[N]]></other>
    <mandatory><![CDATA[Y]]></mandatory>
    <question_order><![CDATA[0]]></question_order>
    <language><![CDATA[nl]]></language>
    <scale_id><![CDATA[0]]></scale_id>
    <same_default><![CDATA[0]]></same_default>
   </row>
   <row>
    <qid><![CDATA[11828]]></qid>
    <parent_qid><![CDATA[0]]></parent_qid>
    <sid><![CDATA[87722]]></sid>
    <gid><![CDATA[591]]></gid>
    <type><![CDATA[F]]></type>
    <title><![CDATA[a]]></title>
    <question><![CDATA[Test subjects who studied<b> booklet A</b>:<br />
<i>To what degree did you find any weaknesses in the message?</i><br />
<br />]]></question>
    <preg><![CDATA[]]></preg>
    <help><![CDATA[]]></help>
    <other><![CDATA[N]]></other>
    <mandatory><![CDATA[Y]]></mandatory>
    <question_order><![CDATA[0]]></question_order>
    <language><![CDATA[en]]></language>
    <scale_id><![CDATA[0]]></scale_id>
    <same_default><![CDATA[0]]></same_default>
   </row>
   <row>
    <qid><![CDATA[11829]]></qid>
    <parent_qid><![CDATA[0]]></parent_qid>
    <sid><![CDATA[87722]]></sid>
    <gid><![CDATA[591]]></gid>
    <type><![CDATA[F]]></type>
    <title><![CDATA[b]]></title>
    <question><![CDATA[Proefpersonen die <b>brochure B</b> bekeken:<br />
<i>In hoeverre bevatte de uitspraken in de brochure zwakke punten?</i><br />
<br />]]></question>
    <preg><![CDATA[]]></preg>
    <help><![CDATA[]]></help>
    <other><![CDATA[N]]></other>
    <mandatory><![CDATA[Y]]></mandatory>
    <question_order><![CDATA[3]]></question_order>
    <language><![CDATA[nl]]></language>
    <scale_id><![CDATA[0]]></scale_id>
    <same_default><![CDATA[0]]></same_default>
   </row>
   <row>
    <qid><![CDATA[11829]]></qid>
    <parent_qid><![CDATA[0]]></parent_qid>
    <sid><![CDATA[87722]]></sid>
    <gid><![CDATA[591]]></gid>
    <type><![CDATA[F]]></type>
    <title><![CDATA[b]]></title>
    <question><![CDATA[Test subjects who studied<b> booklet B</b>:<br />
<i>To what degree did you find any weaknesses in the message?</i><br />
<br />]]></question>
    <preg><![CDATA[]]></preg>
    <help><![CDATA[]]></help>
    <other><![CDATA[N]]></other>
    <mandatory><![CDATA[Y]]></mandatory>
    <question_order><![CDATA[3]]></question_order>
    <language><![CDATA[en]]></language>
    <scale_id><![CDATA[0]]></scale_id>
    <same_default><![CDATA[0]]></same_default>
   </row>
   <row>
    <qid><![CDATA[11830]]></qid>
    <parent_qid><![CDATA[0]]></parent_qid>
    <sid><![CDATA[87722]]></sid>
    <gid><![CDATA[592]]></gid>
    <type><![CDATA[F]]></type>
    <title><![CDATA[a]]></title>
    <question><![CDATA[Proefpersonen die <b>brochure A</b> bekeken:<br />
<i>In hoeverre bevatte de uitspraken in de brochure sterke punten?</i><br />
<br />]]></question>
    <preg><![CDATA[]]></preg>
    <help><![CDATA[]]></help>
    <other><![CDATA[N]]></other>
    <mandatory><![CDATA[Y]]></mandatory>
    <question_order><![CDATA[0]]></question_order>
    <language><![CDATA[nl]]></language>
    <scale_id><![CDATA[0]]></scale_id>
    <same_default><![CDATA[0]]></same_default>
   </row>
   <row>
    <qid><![CDATA[11830]]></qid>
    <parent_qid><![CDATA[0]]></parent_qid>
    <sid><![CDATA[87722]]></sid>
    <gid><![CDATA[592]]></gid>
    <type><![CDATA[F]]></type>
    <title><![CDATA[a]]></title>
    <question><![CDATA[Test subjects who studied<b> booklet A</b>:<br />
<i>To what degree did you find any strenghts in the message?</i><br />
<br />]]></question>
    <preg><![CDATA[]]></preg>
    <help><![CDATA[]]></help>
    <other><![CDATA[N]]></other>
    <mandatory><![CDATA[Y]]></mandatory>
    <question_order><![CDATA[0]]></question_order>
    <language><![CDATA[en]]></language>
    <scale_id><![CDATA[0]]></scale_id>
    <same_default><![CDATA[0]]></same_default>
   </row>
   <row>
    <qid><![CDATA[11831]]></qid>
    <parent_qid><![CDATA[0]]></parent_qid>
    <sid><![CDATA[87722]]></sid>
    <gid><![CDATA[592]]></gid>
    <type><![CDATA[F]]></type>
    <title><![CDATA[b]]></title>
    <question><![CDATA[Proefpersonen die <b>brochure </b><b>B</b> bekeken:<br />
<i>In hoeverre bevatte de uitspraken in de brochure sterke punten?</i><br />
<br />]]></question>
    <preg><![CDATA[]]></preg>
    <help><![CDATA[]]></help>
    <other><![CDATA[N]]></other>
    <mandatory><![CDATA[Y]]></mandatory>
    <question_order><![CDATA[3]]></question_order>
    <language><![CDATA[nl]]></language>
    <scale_id><![CDATA[0]]></scale_id>
    <same_default><![CDATA[0]]></same_default>
   </row>
   <row>
    <qid><![CDATA[11831]]></qid>
    <parent_qid><![CDATA[0]]></parent_qid>
    <sid><![CDATA[87722]]></sid>
    <gid><![CDATA[592]]></gid>
    <type><![CDATA[F]]></type>
    <title><![CDATA[b]]></title>
    <question><![CDATA[Test subjects who studied <b>booklet B</b>:<br />
<i>To what degree did you find any strenghts in the message?</i><br />
<br />]]></question>
    <preg><![CDATA[]]></preg>
    <help><![CDATA[]]></help>
    <other><![CDATA[N]]></other>
    <mandatory><![CDATA[Y]]></mandatory>
    <question_order><![CDATA[3]]></question_order>
    <language><![CDATA[en]]></language>
    <scale_id><![CDATA[0]]></scale_id>
    <same_default><![CDATA[0]]></same_default>
   </row>
   <row>
    <qid><![CDATA[11832]]></qid>
    <parent_qid><![CDATA[0]]></parent_qid>
    <sid><![CDATA[87722]]></sid>
    <gid><![CDATA[593]]></gid>
    <type><![CDATA[F]]></type>
    <title><![CDATA[a]]></title>
    <question><![CDATA[Test subjects who studied <b>booklet A</b>:<br />
<i>To what degree is the message important for making a decision about quitting?<br />
</i><br />
<br />]]></question>
    <preg><![CDATA[]]></preg>
    <help><![CDATA[]]></help>
    <other><![CDATA[N]]></other>
    <mandatory><![CDATA[Y]]></mandatory>
    <question_order><![CDATA[0]]></question_order>
    <language><![CDATA[en]]></language>
    <scale_id><![CDATA[0]]></scale_id>
    <same_default><![CDATA[0]]></same_default>
   </row>
   <row>
    <qid><![CDATA[11832]]></qid>
    <parent_qid><![CDATA[0]]></parent_qid>
    <sid><![CDATA[87722]]></sid>
    <gid><![CDATA[593]]></gid>
    <type><![CDATA[F]]></type>
    <title><![CDATA[a]]></title>
    <question><![CDATA[Proefpersonen die <b>brochure A</b> bekeken:<br />
<i>In hoeverre zijn de uitspraken in de brochure belangrijk om een beslissing te nemen over het stoppen met roken</i>?<br />
<br />]]></question>
    <preg><![CDATA[]]></preg>
    <help><![CDATA[]]></help>
    <other><![CDATA[N]]></other>
    <mandatory><![CDATA[Y]]></mandatory>
    <question_order><![CDATA[0]]></question_order>
    <language><![CDATA[nl]]></language>
    <scale_id><![CDATA[0]]></scale_id>
    <same_default><![CDATA[0]]></same_default>
   </row>
   <row>
    <qid><![CDATA[11833]]></qid>
    <parent_qid><![CDATA[0]]></parent_qid>
    <sid><![CDATA[87722]]></sid>
    <gid><![CDATA[593]]></gid>
    <type><![CDATA[F]]></type>
    <title><![CDATA[b]]></title>
    <question><![CDATA[Test subjects who studied <b>booklet B</b>:<br />
<i>To what degree is the message important for making a decision about quitting?</i><br />
<br />]]></question>
    <preg><![CDATA[]]></preg>
    <help><![CDATA[]]></help>
    <other><![CDATA[N]]></other>
    <mandatory><![CDATA[Y]]></mandatory>
    <question_order><![CDATA[3]]></question_order>
    <language><![CDATA[en]]></language>
    <scale_id><![CDATA[0]]></scale_id>
    <same_default><![CDATA[0]]></same_default>
   </row>
   <row>
    <qid><![CDATA[11833]]></qid>
    <parent_qid><![CDATA[0]]></parent_qid>
    <sid><![CDATA[87722]]></sid>
    <gid><![CDATA[593]]></gid>
    <type><![CDATA[F]]></type>
    <title><![CDATA[b]]></title>
    <question><![CDATA[Proefpersonen die <b>brochure B</b> bekeken:<br />
<i>In hoeverre zijn de uitspraken in de brochure belangrijk om een beslissing te nemen over het stoppen met roken</i>?<br />
<br />]]></question>
    <preg><![CDATA[]]></preg>
    <help><![CDATA[]]></help>
    <other><![CDATA[N]]></other>
    <mandatory><![CDATA[Y]]></mandatory>
    <question_order><![CDATA[3]]></question_order>
    <language><![CDATA[nl]]></language>
    <scale_id><![CDATA[0]]></scale_id>
    <same_default><![CDATA[0]]></same_default>
   </row>
   <row>
    <qid><![CDATA[11834]]></qid>
    <parent_qid><![CDATA[0]]></parent_qid>
    <sid><![CDATA[87722]]></sid>
    <gid><![CDATA[594]]></gid>
    <type><![CDATA[F]]></type>
    <title><![CDATA[a]]></title>
    <question><![CDATA[Test subjects who studied <b>booklet A</b>:<br />
<i>How much effort did you put into reading the text?</i><br />
<br />]]></question>
    <preg><![CDATA[]]></preg>
    <help><![CDATA[]]></help>
    <other><![CDATA[N]]></other>
    <mandatory><![CDATA[Y]]></mandatory>
    <question_order><![CDATA[0]]></question_order>
    <language><![CDATA[en]]></language>
    <scale_id><![CDATA[0]]></scale_id>
    <same_default><![CDATA[0]]></same_default>
   </row>
   <row>
    <qid><![CDATA[11834]]></qid>
    <parent_qid><![CDATA[0]]></parent_qid>
    <sid><![CDATA[87722]]></sid>
    <gid><![CDATA[594]]></gid>
    <type><![CDATA[F]]></type>
    <title><![CDATA[a]]></title>
    <question><![CDATA[Proefpersonen die <b>brochure A</b> bekeken:<br />
<i>Hoeveel moeite heb je in het lezen van de tekst gestoken</i>?<br />
<br />]]></question>
    <preg><![CDATA[]]></preg>
    <help><![CDATA[]]></help>
    <other><![CDATA[N]]></other>
    <mandatory><![CDATA[Y]]></mandatory>
    <question_order><![CDATA[0]]></question_order>
    <language><![CDATA[nl]]></language>
    <scale_id><![CDATA[0]]></scale_id>
    <same_default><![CDATA[0]]></same_default>
   </row>
   <row>
    <qid><![CDATA[11835]]></qid>
    <parent_qid><![CDATA[0]]></parent_qid>
    <sid><![CDATA[87722]]></sid>
    <gid><![CDATA[594]]></gid>
    <type><![CDATA[F]]></type>
    <title><![CDATA[b]]></title>
    <question><![CDATA[Proefpersonen die <b>brochure B</b> bekeken:<br />
<i>Hoeveel moeite heb je in het lezen van de tekst gestoken</i>?<br />
<br />]]></question>
    <preg><![CDATA[]]></preg>
    <help><![CDATA[]]></help>
    <other><![CDATA[N]]></other>
    <mandatory><![CDATA[Y]]></mandatory>
    <question_order><![CDATA[3]]></question_order>
    <language><![CDATA[nl]]></language>
    <scale_id><![CDATA[0]]></scale_id>
    <same_default><![CDATA[0]]></same_default>
   </row>
   <row>
    <qid><![CDATA[11835]]></qid>
    <parent_qid><![CDATA[0]]></parent_qid>
    <sid><![CDATA[87722]]></sid>
    <gid><![CDATA[594]]></gid>
    <type><![CDATA[F]]></type>
    <title><![CDATA[b]]></title>
    <question><![CDATA[Test subjects who studied <b>booklet </b><b>B</b>:<br />
<i>How much effort did you put into reading the text?</i><br />]]></question>
    <preg><![CDATA[]]></preg>
    <help><![CDATA[]]></help>
    <other><![CDATA[N]]></other>
    <mandatory><![CDATA[Y]]></mandatory>
    <question_order><![CDATA[3]]></question_order>
    <language><![CDATA[en]]></language>
    <scale_id><![CDATA[0]]></scale_id>
    <same_default><![CDATA[0]]></same_default>
   </row>
   <row>
    <qid><![CDATA[11836]]></qid>
    <parent_qid><![CDATA[0]]></parent_qid>
    <sid><![CDATA[87722]]></sid>
    <gid><![CDATA[595]]></gid>
    <type><![CDATA[F]]></type>
    <title><![CDATA[a]]></title>
    <question><![CDATA[Proefpersonen die <b>brochure A</b> bekeken:<br />
<i>Als jij doorgaat met roken zoals jij het nu doet, wat is de kans dat jij tijdens jouw leven een <b>hartaanval</b> krijgt?</i><br />]]></question>
    <preg><![CDATA[]]></preg>
    <help><![CDATA[]]></help>
    <other><![CDATA[N]]></other>
    <mandatory><![CDATA[Y]]></mandatory>
    <question_order><![CDATA[0]]></question_order>
    <language><![CDATA[nl]]></language>
    <scale_id><![CDATA[0]]></scale_id>
    <same_default><![CDATA[0]]></same_default>
   </row>
   <row>
    <qid><![CDATA[11836]]></qid>
    <parent_qid><![CDATA[0]]></parent_qid>
    <sid><![CDATA[87722]]></sid>
    <gid><![CDATA[595]]></gid>
    <type><![CDATA[F]]></type>
    <title><![CDATA[a]]></title>
    <question><![CDATA[Test subjects who studied <b>booklet A</b>:<br />
<i>If you continue to smoke the way that you do, what are the chances of you having a <b>heart attack</b> sometime in your life?</i><br />]]></question>
    <preg><![CDATA[]]></preg>
    <help><![CDATA[]]></help>
    <other><![CDATA[N]]></other>
    <mandatory><![CDATA[Y]]></mandatory>
    <question_order><![CDATA[0]]></question_order>
    <language><![CDATA[en]]></language>
    <scale_id><![CDATA[0]]></scale_id>
    <same_default><![CDATA[0]]></same_default>
   </row>
   <row>
    <qid><![CDATA[11837]]></qid>
    <parent_qid><![CDATA[0]]></parent_qid>
    <sid><![CDATA[87722]]></sid>
    <gid><![CDATA[595]]></gid>
    <type><![CDATA[F]]></type>
    <title><![CDATA[b]]></title>
    <question><![CDATA[Test subjects who studied <b>booklet B</b>:<br />
<i>If you continue to smoke the way that you do, what are the chances of you having a <b>heart attack</b> sometime in your life?</i><br />]]></question>
    <preg><![CDATA[]]></preg>
    <help><![CDATA[]]></help>
    <other><![CDATA[N]]></other>
    <mandatory><![CDATA[Y]]></mandatory>
    <question_order><![CDATA[3]]></question_order>
    <language><![CDATA[en]]></language>
    <scale_id><![CDATA[0]]></scale_id>
    <same_default><![CDATA[0]]></same_default>
   </row>
   <row>
    <qid><![CDATA[11837]]></qid>
    <parent_qid><![CDATA[0]]></parent_qid>
    <sid><![CDATA[87722]]></sid>
    <gid><![CDATA[595]]></gid>
    <type><![CDATA[F]]></type>
    <title><![CDATA[b]]></title>
    <question><![CDATA[Proefpersonen die <b>brochure B</b> bekeken:<br />
<i>Als jij doorgaat met roken zoals jij het nu doet, wat is de kans dat jij tijdens jouw leven een <b>hartaanval</b> krijgt?</i><br />]]></question>
    <preg><![CDATA[]]></preg>
    <help><![CDATA[]]></help>
    <other><![CDATA[N]]></other>
    <mandatory><![CDATA[Y]]></mandatory>
    <question_order><![CDATA[3]]></question_order>
    <language><![CDATA[nl]]></language>
    <scale_id><![CDATA[0]]></scale_id>
    <same_default><![CDATA[0]]></same_default>
   </row>
   <row>
    <qid><![CDATA[11838]]></qid>
    <parent_qid><![CDATA[0]]></parent_qid>
    <sid><![CDATA[87722]]></sid>
    <gid><![CDATA[596]]></gid>
    <type><![CDATA[F]]></type>
    <title><![CDATA[a]]></title>
    <question><![CDATA[Proefpersonen die <b>brochure A </b>bekeken:<br />
<i>Als jij doorgaat met roken zoals jij dat nu doet, wat is dan de kans dat je tijdens je leven <b>bronchitis</b> krijgt?</i><br />]]></question>
    <preg><![CDATA[]]></preg>
    <help><![CDATA[]]></help>
    <other><![CDATA[N]]></other>
    <mandatory><![CDATA[Y]]></mandatory>
    <question_order><![CDATA[0]]></question_order>
    <language><![CDATA[nl]]></language>
    <scale_id><![CDATA[0]]></scale_id>
    <same_default><![CDATA[0]]></same_default>
   </row>
   <row>
    <qid><![CDATA[11838]]></qid>
    <parent_qid><![CDATA[0]]></parent_qid>
    <sid><![CDATA[87722]]></sid>
    <gid><![CDATA[596]]></gid>
    <type><![CDATA[F]]></type>
    <title><![CDATA[a]]></title>
    <question><![CDATA[Test subjects who studied <b>booklet A</b>:<br />
<i>If you continue to smoke the way that you do, what are the chances of you having <b>bronchitis</b> sometime in your life?</i><br />]]></question>
    <preg><![CDATA[]]></preg>
    <help><![CDATA[]]></help>
    <other><![CDATA[N]]></other>
    <mandatory><![CDATA[Y]]></mandatory>
    <question_order><![CDATA[0]]></question_order>
    <language><![CDATA[en]]></language>
    <scale_id><![CDATA[0]]></scale_id>
    <same_default><![CDATA[0]]></same_default>
   </row>
   <row>
    <qid><![CDATA[11839]]></qid>
    <parent_qid><![CDATA[0]]></parent_qid>
    <sid><![CDATA[87722]]></sid>
    <gid><![CDATA[596]]></gid>
    <type><![CDATA[F]]></type>
    <title><![CDATA[b]]></title>
    <question><![CDATA[Proefpersonen die <b>brochure B </b>bekeken:<br />
<i>Als jij doorgaat met roken zoals jij dat nu doet, wat is dan de kans dat je tijdens je leven</i><i> <b>bronchitis</b> krijgt?</i><br />]]></question>
    <preg><![CDATA[]]></preg>
    <help><![CDATA[]]></help>
    <other><![CDATA[N]]></other>
    <mandatory><![CDATA[Y]]></mandatory>
    <question_order><![CDATA[3]]></question_order>
    <language><![CDATA[nl]]></language>
    <scale_id><![CDATA[0]]></scale_id>
    <same_default><![CDATA[0]]></same_default>
   </row>
   <row>
    <qid><![CDATA[11839]]></qid>
    <parent_qid><![CDATA[0]]></parent_qid>
    <sid><![CDATA[87722]]></sid>
    <gid><![CDATA[596]]></gid>
    <type><![CDATA[F]]></type>
    <title><![CDATA[b]]></title>
    <question><![CDATA[Test subjects who studied <b>booklet B</b>:<br />
<i>If you continue to smoke the way that you do, what are the chances of you having <b>bronchitis</b> sometime in your life?</i><br />]]></question>
    <preg><![CDATA[]]></preg>
    <help><![CDATA[]]></help>
    <other><![CDATA[N]]></other>
    <mandatory><![CDATA[Y]]></mandatory>
    <question_order><![CDATA[3]]></question_order>
    <language><![CDATA[en]]></language>
    <scale_id><![CDATA[0]]></scale_id>
    <same_default><![CDATA[0]]></same_default>
   </row>
   <row>
    <qid><![CDATA[11840]]></qid>
    <parent_qid><![CDATA[0]]></parent_qid>
    <sid><![CDATA[87722]]></sid>
    <gid><![CDATA[597]]></gid>
    <type><![CDATA[F]]></type>
    <title><![CDATA[a]]></title>
    <question><![CDATA[Proefpersonen die <b>brochure A</b> bekeken:<br />
<i>Als jij doorgaat met roken zoals jij dat nu doet, wat is dan de kans dat je tijdens je leven</i><i> <b>longkanker</b> krijgt?</i><br />]]></question>
    <preg><![CDATA[]]></preg>
    <help><![CDATA[]]></help>
    <other><![CDATA[N]]></other>
    <mandatory><![CDATA[Y]]></mandatory>
    <question_order><![CDATA[0]]></question_order>
    <language><![CDATA[nl]]></language>
    <scale_id><![CDATA[0]]></scale_id>
    <same_default><![CDATA[0]]></same_default>
   </row>
   <row>
    <qid><![CDATA[11840]]></qid>
    <parent_qid><![CDATA[0]]></parent_qid>
    <sid><![CDATA[87722]]></sid>
    <gid><![CDATA[597]]></gid>
    <type><![CDATA[F]]></type>
    <title><![CDATA[a]]></title>
    <question><![CDATA[Test subjects who studied <b>booklet A</b>:<br />
<i>If you continue to smoke the way that you do, what are the chances of you having <b>lung cancer</b> sometime in your life?</i><br />]]></question>
    <preg><![CDATA[]]></preg>
    <help><![CDATA[]]></help>
    <other><![CDATA[N]]></other>
    <mandatory><![CDATA[Y]]></mandatory>
    <question_order><![CDATA[0]]></question_order>
    <language><![CDATA[en]]></language>
    <scale_id><![CDATA[0]]></scale_id>
    <same_default><![CDATA[0]]></same_default>
   </row>
   <row>
    <qid><![CDATA[11841]]></qid>
    <parent_qid><![CDATA[0]]></parent_qid>
    <sid><![CDATA[87722]]></sid>
    <gid><![CDATA[597]]></gid>
    <type><![CDATA[F]]></type>
    <title><![CDATA[b]]></title>
    <question><![CDATA[Proefpersonen die <b>brochure B</b> bekeken:<br />
<i>Als jij doorgaat met roken zoals jij dat nu doet, wat is dan de kans dat je tijdens je leven</i><i> <b>longkanker</b> krijgt?</i><br />]]></question>
    <preg><![CDATA[]]></preg>
    <help><![CDATA[]]></help>
    <other><![CDATA[N]]></other>
    <mandatory><![CDATA[Y]]></mandatory>
    <question_order><![CDATA[3]]></question_order>
    <language><![CDATA[nl]]></language>
    <scale_id><![CDATA[0]]></scale_id>
    <same_default><![CDATA[0]]></same_default>
   </row>
   <row>
    <qid><![CDATA[11841]]></qid>
    <parent_qid><![CDATA[0]]></parent_qid>
    <sid><![CDATA[87722]]></sid>
    <gid><![CDATA[597]]></gid>
    <type><![CDATA[F]]></type>
    <title><![CDATA[b]]></title>
    <question><![CDATA[Test subjects who studied <b>booklet B</b>:<br />
<i>If you continue to smoke the way that you do, what are the chances of you having <b>lung cancer</b> sometime in your life?</i><br />]]></question>
    <preg><![CDATA[]]></preg>
    <help><![CDATA[]]></help>
    <other><![CDATA[N]]></other>
    <mandatory><![CDATA[Y]]></mandatory>
    <question_order><![CDATA[3]]></question_order>
    <language><![CDATA[en]]></language>
    <scale_id><![CDATA[0]]></scale_id>
    <same_default><![CDATA[0]]></same_default>
   </row>
   <row>
    <qid><![CDATA[11842]]></qid>
    <parent_qid><![CDATA[0]]></parent_qid>
    <sid><![CDATA[87722]]></sid>
    <gid><![CDATA[598]]></gid>
    <type><![CDATA[F]]></type>
    <title><![CDATA[a]]></title>
    <question><![CDATA[Proefpersonen die <b>brochure A</b> bekeken:<br />
<i>Als jij doorgaat met roken zoals jij dat nu doet, wat is dan de kans dat je tijdens je leven</i><i> een<b> beroerte</b> krijgt?</i><br />]]></question>
    <preg><![CDATA[]]></preg>
    <help><![CDATA[]]></help>
    <other><![CDATA[N]]></other>
    <mandatory><![CDATA[Y]]></mandatory>
    <question_order><![CDATA[0]]></question_order>
    <language><![CDATA[nl]]></language>
    <scale_id><![CDATA[0]]></scale_id>
    <same_default><![CDATA[0]]></same_default>
   </row>
   <row>
    <qid><![CDATA[11842]]></qid>
    <parent_qid><![CDATA[0]]></parent_qid>
    <sid><![CDATA[87722]]></sid>
    <gid><![CDATA[598]]></gid>
    <type><![CDATA[F]]></type>
    <title><![CDATA[a]]></title>
    <question><![CDATA[Test subjects who studied <b>booklet A</b>:<br />
<i>If you continue to smoke the way that you do, what are the chances of you having a <b>stroke</b> sometime in your life?</i><br />]]></question>
    <preg><![CDATA[]]></preg>
    <help><![CDATA[]]></help>
    <other><![CDATA[N]]></other>
    <mandatory><![CDATA[Y]]></mandatory>
    <question_order><![CDATA[0]]></question_order>
    <language><![CDATA[en]]></language>
    <scale_id><![CDATA[0]]></scale_id>
    <same_default><![CDATA[0]]></same_default>
   </row>
   <row>
    <qid><![CDATA[11843]]></qid>
    <parent_qid><![CDATA[0]]></parent_qid>
    <sid><![CDATA[87722]]></sid>
    <gid><![CDATA[598]]></gid>
    <type><![CDATA[F]]></type>
    <title><![CDATA[b]]></title>
    <question><![CDATA[Proefpersonen die <b>brochure B</b> bekeken:<br />
<i>Als jij doorgaat met roken zoals jij dat nu doet, wat is dan de kans dat je tijdens je leven</i><i> een<b> beroerte</b> krijgt?</i><br />]]></question>
    <preg><![CDATA[]]></preg>
    <help><![CDATA[]]></help>
    <other><![CDATA[N]]></other>
    <mandatory><![CDATA[Y]]></mandatory>
    <question_order><![CDATA[3]]></question_order>
    <language><![CDATA[nl]]></language>
    <scale_id><![CDATA[0]]></scale_id>
    <same_default><![CDATA[0]]></same_default>
   </row>
   <row>
    <qid><![CDATA[11843]]></qid>
    <parent_qid><![CDATA[0]]></parent_qid>
    <sid><![CDATA[87722]]></sid>
    <gid><![CDATA[598]]></gid>
    <type><![CDATA[F]]></type>
    <title><![CDATA[b]]></title>
    <question><![CDATA[Test subjects who studied <b>booklet </b><b>B</b>:<br />
<i>If you continue to smoke the way that you do, what are the chances of you having a <b>stroke</b> sometime in your life?</i><br />]]></question>
    <preg><![CDATA[]]></preg>
    <help><![CDATA[]]></help>
    <other><![CDATA[N]]></other>
    <mandatory><![CDATA[Y]]></mandatory>
    <question_order><![CDATA[3]]></question_order>
    <language><![CDATA[en]]></language>
    <scale_id><![CDATA[0]]></scale_id>
    <same_default><![CDATA[0]]></same_default>
   </row>
   <row>
    <qid><![CDATA[11844]]></qid>
    <parent_qid><![CDATA[0]]></parent_qid>
    <sid><![CDATA[87722]]></sid>
    <gid><![CDATA[599]]></gid>
    <type><![CDATA[F]]></type>
    <title><![CDATA[a]]></title>
    <question><![CDATA[Test subjects who studied <b>booklet A</b>:<br />
<i>If you continue to smoke the way that you do, what are the chances of you having <b>cancer of the throat or mouth</b> sometime in your life?</i><br />]]></question>
    <preg><![CDATA[]]></preg>
    <help><![CDATA[]]></help>
    <other><![CDATA[N]]></other>
    <mandatory><![CDATA[Y]]></mandatory>
    <question_order><![CDATA[0]]></question_order>
    <language><![CDATA[en]]></language>
    <scale_id><![CDATA[0]]></scale_id>
    <same_default><![CDATA[0]]></same_default>
   </row>
   <row>
    <qid><![CDATA[11844]]></qid>
    <parent_qid><![CDATA[0]]></parent_qid>
    <sid><![CDATA[87722]]></sid>
    <gid><![CDATA[599]]></gid>
    <type><![CDATA[F]]></type>
    <title><![CDATA[a]]></title>
    <question><![CDATA[Proefpersonen die <b>brochure A</b> bekeken:<br />
<i>Als jij doorgaat met roken zoals jij dat nu doet, wat is dan de kans dat je tijdens je leven</i><i> <b>mond- en keelkanker </b>krijgt?</i><br />]]></question>
    <preg><![CDATA[]]></preg>
    <help><![CDATA[]]></help>
    <other><![CDATA[N]]></other>
    <mandatory><![CDATA[Y]]></mandatory>
    <question_order><![CDATA[0]]></question_order>
    <language><![CDATA[nl]]></language>
    <scale_id><![CDATA[0]]></scale_id>
    <same_default><![CDATA[0]]></same_default>
   </row>
   <row>
    <qid><![CDATA[11845]]></qid>
    <parent_qid><![CDATA[0]]></parent_qid>
    <sid><![CDATA[87722]]></sid>
    <gid><![CDATA[599]]></gid>
    <type><![CDATA[F]]></type>
    <title><![CDATA[b]]></title>
    <question><![CDATA[Test subjects who studied <b>booklet B</b>:<br />
<i>If you continue to smoke the way that you do, what are the chances of you having <b>cancer of the throat or mouth </b>sometime in your life?</i><br />
<i><span style="font-weight: bold;"><br />
</span><span style="font-weight: bold;" /></i>]]></question>
    <preg><![CDATA[]]></preg>
    <help><![CDATA[]]></help>
    <other><![CDATA[N]]></other>
    <mandatory><![CDATA[Y]]></mandatory>
    <question_order><![CDATA[3]]></question_order>
    <language><![CDATA[en]]></language>
    <scale_id><![CDATA[0]]></scale_id>
    <same_default><![CDATA[0]]></same_default>
   </row>
   <row>
    <qid><![CDATA[11845]]></qid>
    <parent_qid><![CDATA[0]]></parent_qid>
    <sid><![CDATA[87722]]></sid>
    <gid><![CDATA[599]]></gid>
    <type><![CDATA[F]]></type>
    <title><![CDATA[b]]></title>
    <question><![CDATA[Proefpersonen die <b>brochure B</b> bekeken:<br />
<i>Als jij doorgaat met roken zoals jij dat nu doet, wat is dan de kans dat je tijdens je leven</i><i> <b>mond- en keelkanker </b>krijgt?</i><br />]]></question>
    <preg><![CDATA[]]></preg>
    <help><![CDATA[]]></help>
    <other><![CDATA[N]]></other>
    <mandatory><![CDATA[Y]]></mandatory>
    <question_order><![CDATA[3]]></question_order>
    <language><![CDATA[nl]]></language>
    <scale_id><![CDATA[0]]></scale_id>
    <same_default><![CDATA[0]]></same_default>
   </row>
   <row>
    <qid><![CDATA[11846]]></qid>
    <parent_qid><![CDATA[0]]></parent_qid>
    <sid><![CDATA[87722]]></sid>
    <gid><![CDATA[600]]></gid>
    <type><![CDATA[F]]></type>
    <title><![CDATA[a]]></title>
    <question><![CDATA[Test subjects who studied <b>booklet A</b>:<br />
<i>If you continue to smoke the way that you do, what are the chances of you having <b>emphysema</b> sometime in your life?</i>]]></question>
    <preg><![CDATA[]]></preg>
    <help><![CDATA[]]></help>
    <other><![CDATA[N]]></other>
    <mandatory><![CDATA[Y]]></mandatory>
    <question_order><![CDATA[0]]></question_order>
    <language><![CDATA[en]]></language>
    <scale_id><![CDATA[0]]></scale_id>
    <same_default><![CDATA[0]]></same_default>
   </row>
   <row>
    <qid><![CDATA[11846]]></qid>
    <parent_qid><![CDATA[0]]></parent_qid>
    <sid><![CDATA[87722]]></sid>
    <gid><![CDATA[600]]></gid>
    <type><![CDATA[F]]></type>
    <title><![CDATA[a]]></title>
    <question><![CDATA[Proefpersonen die <b>brochure A</b> bekeken:<br />
<i>A</i><i>Als jij doorgaat met roken zoals jij dat nu doet, wat is dan de kans dat je tijdens je leven</i><i> een<b> emfyseem</b> krijgt?</i><br />]]></question>
    <preg><![CDATA[]]></preg>
    <help><![CDATA[]]></help>
    <other><![CDATA[N]]></other>
    <mandatory><![CDATA[Y]]></mandatory>
    <question_order><![CDATA[0]]></question_order>
    <language><![CDATA[nl]]></language>
    <scale_id><![CDATA[0]]></scale_id>
    <same_default><![CDATA[0]]></same_default>
   </row>
   <row>
    <qid><![CDATA[11847]]></qid>
    <parent_qid><![CDATA[0]]></parent_qid>
    <sid><![CDATA[87722]]></sid>
    <gid><![CDATA[600]]></gid>
    <type><![CDATA[F]]></type>
    <title><![CDATA[b]]></title>
    <question><![CDATA[Test subjects who studied <b>booklet B</b>:<br />
<i>If you continue to smoke the way that you do, what are the chances of you having <b>emphysema</b> sometime in your life?</i>]]></question>
    <preg><![CDATA[]]></preg>
    <help><![CDATA[]]></help>
    <other><![CDATA[N]]></other>
    <mandatory><![CDATA[Y]]></mandatory>
    <question_order><![CDATA[3]]></question_order>
    <language><![CDATA[en]]></language>
    <scale_id><![CDATA[0]]></scale_id>
    <same_default><![CDATA[0]]></same_default>
   </row>
   <row>
    <qid><![CDATA[11847]]></qid>
    <parent_qid><![CDATA[0]]></parent_qid>
    <sid><![CDATA[87722]]></sid>
    <gid><![CDATA[600]]></gid>
    <type><![CDATA[F]]></type>
    <title><![CDATA[b]]></title>
    <question><![CDATA[Proefpersonen die <b>brochure B</b> bekeken:<br />
<i>A</i><i>Als jij doorgaat met roken zoals jij dat nu doet, wat is dan de kans dat je tijdens je leven</i><i> een<b> emfyseem</b> krijgt?</i><br />]]></question>
    <preg><![CDATA[]]></preg>
    <help><![CDATA[]]></help>
    <other><![CDATA[N]]></other>
    <mandatory><![CDATA[Y]]></mandatory>
    <question_order><![CDATA[3]]></question_order>
    <language><![CDATA[nl]]></language>
    <scale_id><![CDATA[0]]></scale_id>
    <same_default><![CDATA[0]]></same_default>
   </row>
   <row>
    <qid><![CDATA[11848]]></qid>
    <parent_qid><![CDATA[0]]></parent_qid>
    <sid><![CDATA[87722]]></sid>
    <gid><![CDATA[601]]></gid>
    <type><![CDATA[F]]></type>
    <title><![CDATA[1]]></title>
    <question><![CDATA[I think that the test subjects studied <b>booklet A</b> in contrast with <b>booklet B</b>:<br />
<br />]]></question>
    <preg><![CDATA[]]></preg>
    <help><![CDATA[]]></help>
    <other><![CDATA[N]]></other>
    <mandatory><![CDATA[Y]]></mandatory>
    <question_order><![CDATA[0]]></question_order>
    <language><![CDATA[en]]></language>
    <scale_id><![CDATA[0]]></scale_id>
    <same_default><![CDATA[0]]></same_default>
   </row>
   <row>
    <qid><![CDATA[11848]]></qid>
    <parent_qid><![CDATA[0]]></parent_qid>
    <sid><![CDATA[87722]]></sid>
    <gid><![CDATA[601]]></gid>
    <type><![CDATA[F]]></type>
    <title><![CDATA[1]]></title>
    <question><![CDATA[Ik denk dat de proefpersonen <b>brochure A</b> ten opzichte van <b>brochure B<br />
</b><br />]]></question>
    <preg><![CDATA[]]></preg>
    <help><![CDATA[]]></help>
    <other><![CDATA[N]]></other>
    <mandatory><![CDATA[Y]]></mandatory>
    <question_order><![CDATA[0]]></question_order>
    <language><![CDATA[nl]]></language>
    <scale_id><![CDATA[0]]></scale_id>
    <same_default><![CDATA[0]]></same_default>
   </row>
   <row>
    <qid><![CDATA[11849]]></qid>
    <parent_qid><![CDATA[0]]></parent_qid>
    <sid><![CDATA[87722]]></sid>
    <gid><![CDATA[602]]></gid>
    <type><![CDATA[F]]></type>
    <title><![CDATA[a]]></title>
    <question><![CDATA[Test subjects who studied<b> booklet A</b>:<br />
<i>Think about how you were feeling when you look through the booklet.<br />
<br />
How <b>anxious</b> did you feel when looking at the booklet?<br />
</i><br />]]></question>
    <preg><![CDATA[]]></preg>
    <help><![CDATA[]]></help>
    <other><![CDATA[N]]></other>
    <mandatory><![CDATA[Y]]></mandatory>
    <question_order><![CDATA[0]]></question_order>
    <language><![CDATA[en]]></language>
    <scale_id><![CDATA[0]]></scale_id>
    <same_default><![CDATA[0]]></same_default>
   </row>
   <row>
    <qid><![CDATA[11849]]></qid>
    <parent_qid><![CDATA[0]]></parent_qid>
    <sid><![CDATA[87722]]></sid>
    <gid><![CDATA[602]]></gid>
    <type><![CDATA[F]]></type>
    <title><![CDATA[a]]></title>
    <question><![CDATA[Proefpersonen die <b>brochure A</b> bekeken:<br />
<i>Denk erover na hoe jij je voelde toen jij de brochure bestudeerde.<br />
<br />
Hoe <b>angstig</b> voelde jij je bij het bestuderen van de brochure?<br />
</i><br />]]></question>
    <preg><![CDATA[]]></preg>
    <help><![CDATA[]]></help>
    <other><![CDATA[N]]></other>
    <mandatory><![CDATA[Y]]></mandatory>
    <question_order><![CDATA[0]]></question_order>
    <language><![CDATA[nl]]></language>
    <scale_id><![CDATA[0]]></scale_id>
    <same_default><![CDATA[0]]></same_default>
   </row>
   <row>
    <qid><![CDATA[11850]]></qid>
    <parent_qid><![CDATA[0]]></parent_qid>
    <sid><![CDATA[87722]]></sid>
    <gid><![CDATA[602]]></gid>
    <type><![CDATA[F]]></type>
    <title><![CDATA[b]]></title>
    <question><![CDATA[Test subjects who studied<b> booklet B</b>:<br />
<i>Think about how you were feeling when you look through the booklet.<br />
<br />
How <b>anxious</b> did you feel when looking at the booklet?</i><i><br />
</i><br />]]></question>
    <preg><![CDATA[]]></preg>
    <help><![CDATA[]]></help>
    <other><![CDATA[N]]></other>
    <mandatory><![CDATA[Y]]></mandatory>
    <question_order><![CDATA[3]]></question_order>
    <language><![CDATA[en]]></language>
    <scale_id><![CDATA[0]]></scale_id>
    <same_default><![CDATA[0]]></same_default>
   </row>
   <row>
    <qid><![CDATA[11850]]></qid>
    <parent_qid><![CDATA[0]]></parent_qid>
    <sid><![CDATA[87722]]></sid>
    <gid><![CDATA[602]]></gid>
    <type><![CDATA[F]]></type>
    <title><![CDATA[b]]></title>
    <question><![CDATA[Proefpersonen die <b>brochure B</b> bekeken:<br />
<i>Denk erover na hoe jij je voelde toen jij de brochure bestudeerde.<br />
<br />
Hoe <b>angstig</b> voelde jij je bij het bestuderen van de brochure?<br />
</i><br />]]></question>
    <preg><![CDATA[]]></preg>
    <help><![CDATA[]]></help>
    <other><![CDATA[N]]></other>
    <mandatory><![CDATA[Y]]></mandatory>
    <question_order><![CDATA[3]]></question_order>
    <language><![CDATA[nl]]></language>
    <scale_id><![CDATA[0]]></scale_id>
    <same_default><![CDATA[0]]></same_default>
   </row>
   <row>
    <qid><![CDATA[11851]]></qid>
    <parent_qid><![CDATA[0]]></parent_qid>
    <sid><![CDATA[87722]]></sid>
    <gid><![CDATA[603]]></gid>
    <type><![CDATA[F]]></type>
    <title><![CDATA[a]]></title>
    <question><![CDATA[Test subjects who studied <b>booklet A</b>:<br />
Think about how you were feeling when you look through the booklet.<br />
<br />
How <b>distressed</b> did you feel when looking at the booklet?<br />]]></question>
    <preg><![CDATA[]]></preg>
    <help><![CDATA[]]></help>
    <other><![CDATA[N]]></other>
    <mandatory><![CDATA[Y]]></mandatory>
    <question_order><![CDATA[0]]></question_order>
    <language><![CDATA[en]]></language>
    <scale_id><![CDATA[0]]></scale_id>
    <same_default><![CDATA[0]]></same_default>
   </row>
   <row>
    <qid><![CDATA[11851]]></qid>
    <parent_qid><![CDATA[0]]></parent_qid>
    <sid><![CDATA[87722]]></sid>
    <gid><![CDATA[603]]></gid>
    <type><![CDATA[F]]></type>
    <title><![CDATA[a]]></title>
    <question><![CDATA[Proefpersonen die <b>brochure A</b> bekeken:<br />
Denk erover na hoe jij je voelde toen jij de brochure bestudeerde.<br />
<br />
Hoe <b>gestrest</b> voelde jij je bij het bestuderen van de brochure?<br />
<br />
<br />]]></question>
    <preg><![CDATA[]]></preg>
    <help><![CDATA[]]></help>
    <other><![CDATA[N]]></other>
    <mandatory><![CDATA[Y]]></mandatory>
    <question_order><![CDATA[0]]></question_order>
    <language><![CDATA[nl]]></language>
    <scale_id><![CDATA[0]]></scale_id>
    <same_default><![CDATA[0]]></same_default>
   </row>
   <row>
    <qid><![CDATA[11852]]></qid>
    <parent_qid><![CDATA[0]]></parent_qid>
    <sid><![CDATA[87722]]></sid>
    <gid><![CDATA[603]]></gid>
    <type><![CDATA[F]]></type>
    <title><![CDATA[b]]></title>
    <question><![CDATA[Test subjects who studied <b>booklet B</b>:<br />
Think about how you were feeling when you look through the booklet.<br />
<br />
How <b>distressed</b> did you feel when looking at the booklet?<br />]]></question>
    <preg><![CDATA[]]></preg>
    <help><![CDATA[]]></help>
    <other><![CDATA[N]]></other>
    <mandatory><![CDATA[Y]]></mandatory>
    <question_order><![CDATA[3]]></question_order>
    <language><![CDATA[en]]></language>
    <scale_id><![CDATA[0]]></scale_id>
    <same_default><![CDATA[0]]></same_default>
   </row>
   <row>
    <qid><![CDATA[11852]]></qid>
    <parent_qid><![CDATA[0]]></parent_qid>
    <sid><![CDATA[87722]]></sid>
    <gid><![CDATA[603]]></gid>
    <type><![CDATA[F]]></type>
    <title><![CDATA[b]]></title>
    <question><![CDATA[Proefpersonen die <b>brochure B</b> bekeken:<br />
Denk erover na hoe jij jouw voelde toen jij de brochure bestudeerde.<br />
<br />
Hoe <b>gestrest</b> voelde jij jouw bij het bestuderen van de brochure?<br />
<br />
<br />]]></question>
    <preg><![CDATA[]]></preg>
    <help><![CDATA[]]></help>
    <other><![CDATA[N]]></other>
    <mandatory><![CDATA[Y]]></mandatory>
    <question_order><![CDATA[3]]></question_order>
    <language><![CDATA[nl]]></language>
    <scale_id><![CDATA[0]]></scale_id>
    <same_default><![CDATA[0]]></same_default>
   </row>
   <row>
    <qid><![CDATA[11853]]></qid>
    <parent_qid><![CDATA[0]]></parent_qid>
    <sid><![CDATA[87722]]></sid>
    <gid><![CDATA[604]]></gid>
    <type><![CDATA[F]]></type>
    <title><![CDATA[a]]></title>
    <question><![CDATA[Test subjects who studied <b>booklet A</b>:<br />
<i>Think about how you were feeling when you look through the booklet.<br />
<br />
How <b>uneasy</b> did you feel when looking at the booklet?</i><br />]]></question>
    <preg><![CDATA[]]></preg>
    <help><![CDATA[]]></help>
    <other><![CDATA[N]]></other>
    <mandatory><![CDATA[Y]]></mandatory>
    <question_order><![CDATA[0]]></question_order>
    <language><![CDATA[en]]></language>
    <scale_id><![CDATA[0]]></scale_id>
    <same_default><![CDATA[0]]></same_default>
   </row>
   <row>
    <qid><![CDATA[11853]]></qid>
    <parent_qid><![CDATA[0]]></parent_qid>
    <sid><![CDATA[87722]]></sid>
    <gid><![CDATA[604]]></gid>
    <type><![CDATA[F]]></type>
    <title><![CDATA[a]]></title>
    <question><![CDATA[Proefpersonen die <b>brochure A</b> bekeken:<br />
<i>Denk erover na hoe jij je voelde toen jij de brochure bestudeerde.<br />
<br />
Hoe <b>ongemakkelijk</b> voelde jij je bij het bestuderen van de brochure?<br />
</i><br />]]></question>
    <preg><![CDATA[]]></preg>
    <help><![CDATA[]]></help>
    <other><![CDATA[N]]></other>
    <mandatory><![CDATA[Y]]></mandatory>
    <question_order><![CDATA[0]]></question_order>
    <language><![CDATA[nl]]></language>
    <scale_id><![CDATA[0]]></scale_id>
    <same_default><![CDATA[0]]></same_default>
   </row>
   <row>
    <qid><![CDATA[11854]]></qid>
    <parent_qid><![CDATA[0]]></parent_qid>
    <sid><![CDATA[87722]]></sid>
    <gid><![CDATA[604]]></gid>
    <type><![CDATA[F]]></type>
    <title><![CDATA[b]]></title>
    <question><![CDATA[Test subjects who studied <b>booklet B</b>:<br />
<i>Think about how you were feeling when you look through the booklet.<br />
<br />
How <b>uneasy</b> did you feel when looking at the booklet?</i>]]></question>
    <preg><![CDATA[]]></preg>
    <help><![CDATA[]]></help>
    <other><![CDATA[N]]></other>
    <mandatory><![CDATA[Y]]></mandatory>
    <question_order><![CDATA[3]]></question_order>
    <language><![CDATA[en]]></language>
    <scale_id><![CDATA[0]]></scale_id>
    <same_default><![CDATA[0]]></same_default>
   </row>
   <row>
    <qid><![CDATA[11854]]></qid>
    <parent_qid><![CDATA[0]]></parent_qid>
    <sid><![CDATA[87722]]></sid>
    <gid><![CDATA[604]]></gid>
    <type><![CDATA[F]]></type>
    <title><![CDATA[b]]></title>
    <question><![CDATA[Proefpersonen die <b>brochure B</b> bekeken:<br />
<i>Denk erover na hoe jij je voelde toen jij de brochure bestudeerde.<br />
<br />
Hoe <b>ongemakkelijk</b> voelde jij je bij het bestuderen van de brochure?<br />
</i><br />]]></question>
    <preg><![CDATA[]]></preg>
    <help><![CDATA[]]></help>
    <other><![CDATA[N]]></other>
    <mandatory><![CDATA[Y]]></mandatory>
    <question_order><![CDATA[3]]></question_order>
    <language><![CDATA[nl]]></language>
    <scale_id><![CDATA[0]]></scale_id>
    <same_default><![CDATA[0]]></same_default>
   </row>
   <row>
    <qid><![CDATA[11857]]></qid>
    <parent_qid><![CDATA[0]]></parent_qid>
    <sid><![CDATA[87722]]></sid>
    <gid><![CDATA[605]]></gid>
    <type><![CDATA[Y]]></type>
    <title><![CDATA[3]]></title>
    <question><![CDATA[Rookt u?<br />]]></question>
    <preg><![CDATA[]]></preg>
    <help><![CDATA[]]></help>
    <other><![CDATA[N]]></other>
    <mandatory><![CDATA[Y]]></mandatory>
    <question_order><![CDATA[0]]></question_order>
    <language><![CDATA[nl]]></language>
    <scale_id><![CDATA[0]]></scale_id>
    <same_default><![CDATA[0]]></same_default>
   </row>
   <row>
    <qid><![CDATA[11857]]></qid>
    <parent_qid><![CDATA[0]]></parent_qid>
    <sid><![CDATA[87722]]></sid>
    <gid><![CDATA[605]]></gid>
    <type><![CDATA[Y]]></type>
    <title><![CDATA[3]]></title>
    <question><![CDATA[Do you smoke?<br />]]></question>
    <preg><![CDATA[]]></preg>
    <help><![CDATA[]]></help>
    <other><![CDATA[N]]></other>
    <mandatory><![CDATA[Y]]></mandatory>
    <question_order><![CDATA[0]]></question_order>
    <language><![CDATA[en]]></language>
    <scale_id><![CDATA[0]]></scale_id>
    <same_default><![CDATA[0]]></same_default>
   </row>
   <row>
    <qid><![CDATA[11858]]></qid>
    <parent_qid><![CDATA[0]]></parent_qid>
    <sid><![CDATA[87722]]></sid>
    <gid><![CDATA[605]]></gid>
    <type><![CDATA[N]]></type>
    <title><![CDATA[4]]></title>
    <question><![CDATA[Hoeveel sigaretten rookt u  gewoonlijk op een doordeweekse dag?<br />]]></question>
    <preg><![CDATA[]]></preg>
    <help><![CDATA[]]></help>
    <other><![CDATA[N]]></other>
    <mandatory><![CDATA[Y]]></mandatory>
    <question_order><![CDATA[1]]></question_order>
    <language><![CDATA[nl]]></language>
    <scale_id><![CDATA[0]]></scale_id>
    <same_default><![CDATA[0]]></same_default>
   </row>
   <row>
    <qid><![CDATA[11858]]></qid>
    <parent_qid><![CDATA[0]]></parent_qid>
    <sid><![CDATA[87722]]></sid>
    <gid><![CDATA[605]]></gid>
    <type><![CDATA[N]]></type>
    <title><![CDATA[4]]></title>
    <question><![CDATA[How many cigarettes do you usually smoke on a weekday?<br />]]></question>
    <preg><![CDATA[]]></preg>
    <help><![CDATA[]]></help>
    <other><![CDATA[N]]></other>
    <mandatory><![CDATA[Y]]></mandatory>
    <question_order><![CDATA[1]]></question_order>
    <language><![CDATA[en]]></language>
    <scale_id><![CDATA[0]]></scale_id>
    <same_default><![CDATA[0]]></same_default>
   </row>
   <row>
    <qid><![CDATA[11859]]></qid>
    <parent_qid><![CDATA[0]]></parent_qid>
    <sid><![CDATA[87722]]></sid>
    <gid><![CDATA[605]]></gid>
    <type><![CDATA[N]]></type>
    <title><![CDATA[5]]></title>
    <question><![CDATA[Hoeveel sigaretten rookt u gewoonlijk op een dag in het weekend?<br />]]></question>
    <preg><![CDATA[]]></preg>
    <help><![CDATA[]]></help>
    <other><![CDATA[N]]></other>
    <mandatory><![CDATA[Y]]></mandatory>
    <question_order><![CDATA[2]]></question_order>
    <language><![CDATA[nl]]></language>
    <scale_id><![CDATA[0]]></scale_id>
    <same_default><![CDATA[0]]></same_default>
   </row>
   <row>
    <qid><![CDATA[11859]]></qid>
    <parent_qid><![CDATA[0]]></parent_qid>
    <sid><![CDATA[87722]]></sid>
    <gid><![CDATA[605]]></gid>
    <type><![CDATA[N]]></type>
    <title><![CDATA[5]]></title>
    <question><![CDATA[How many cigarettes do you usually smoke on a weekend day?<br />]]></question>
    <preg><![CDATA[]]></preg>
    <help><![CDATA[]]></help>
    <other><![CDATA[N]]></other>
    <mandatory><![CDATA[Y]]></mandatory>
    <question_order><![CDATA[2]]></question_order>
    <language><![CDATA[en]]></language>
    <scale_id><![CDATA[0]]></scale_id>
    <same_default><![CDATA[0]]></same_default>
   </row>
   <row>
    <qid><![CDATA[11860]]></qid>
    <parent_qid><![CDATA[0]]></parent_qid>
    <sid><![CDATA[87722]]></sid>
    <gid><![CDATA[605]]></gid>
    <type><![CDATA[N]]></type>
    <title><![CDATA[6]]></title>
    <question><![CDATA[How many times have you attempted to stop smoking? <br />]]></question>
    <preg><![CDATA[]]></preg>
    <help><![CDATA[]]></help>
    <other><![CDATA[N]]></other>
    <mandatory><![CDATA[Y]]></mandatory>
    <question_order><![CDATA[3]]></question_order>
    <language><![CDATA[en]]></language>
    <scale_id><![CDATA[0]]></scale_id>
    <same_default><![CDATA[0]]></same_default>
   </row>
   <row>
    <qid><![CDATA[11860]]></qid>
    <parent_qid><![CDATA[0]]></parent_qid>
    <sid><![CDATA[87722]]></sid>
    <gid><![CDATA[605]]></gid>
    <type><![CDATA[N]]></type>
    <title><![CDATA[6]]></title>
    <question><![CDATA[Hoeveel keer heeft u geprobeerd te stoppen met roken?<br />]]></question>
    <preg><![CDATA[]]></preg>
    <help><![CDATA[]]></help>
    <other><![CDATA[N]]></other>
    <mandatory><![CDATA[Y]]></mandatory>
    <question_order><![CDATA[3]]></question_order>
    <language><![CDATA[nl]]></language>
    <scale_id><![CDATA[0]]></scale_id>
    <same_default><![CDATA[0]]></same_default>
   </row>
   <row>
    <qid><![CDATA[11904]]></qid>
    <parent_qid><![CDATA[0]]></parent_qid>
    <sid><![CDATA[87722]]></sid>
    <gid><![CDATA[610]]></gid>
    <type><![CDATA[S]]></type>
    <title><![CDATA[1]]></title>
    <question><![CDATA[For distribution to the subjects participating in our study <br />
<br />
<b><span style="font-size: larger">Title of study: </span></b><br />
<br />
Can people predict the impact of fear-arousal messages? <br />
<br />
Do people change when we explain these effects? <br />
<br />
<b><span style="font-size: larger">Name principal investigators: </span></b><br />
<br />
Prof. dr. Gerjo Kok <br />
Gill ten Hoor, MSc. <br />
<span style="font-size: larger"><b><br />
Name of student researchers: </b></span><br />
<br />
Constanze Köhninger <br />
Sophia Thomas <br />
Janice Kalagi <br />
Lianne De Groot <br />
Alexander Huschens <br />
Karlijne Grootjans <br />
Lizan Kölgen <br />
Toby Schütt <br />
Isabelle Pelssers <br />
<b><span style="font-size: larger"><br />
Research questions and hypotheses: </span></b><br />
<br />
The research questions of this study are: <br />
<br />
1. Can people correctly predict the results of the two experiments by brown, or are they misled by their own perception of the effect of fear arousal?<br />
<br />
2. Is it possible to change their perception of fear arousal by informing them of the fact that fear arousal does not work and even has an opposite effect? <br />
<br />
Research is being conducted into the effect of fear arousal. The theory behind people’s belief in the effectiveness of fear-arousal messaging is that people would pay more attention to a message that evokes fear and therefore cause them to adopt a healthier lifestyle. However, several experiments show that fear-arousal does not work. When people look at the fear arousing pictures they estimate their risk of disease lower than then when they look at the less fear arousing pictures. <br />
<br />
One explanation is that, when people experience a difference between what they think and what they do (cognitive dissonance), they use defensive strategies. According to dissonance theory, people use defensive strategies to preserve their self-image. <br />
<br />
We try to investigate whether people will adjust their own perception of fear arousal messaging after hearing the effects of fear-arousal and whether they will correctly predict the ineffectivity of fear-arousal during the second questionnaire. <br />
<br />
<span style="font-size: larger"><b>Brief description of the design of the study </b></span><br />
<br />
In relation to research question 1: Can people correctly predict the effect of fear-arousal? <br />
<br />
• It is important to us how high the risk of health damage will be estimated when people see the brochures and how the two brochures will be evaluated (positive / negative). <br />
<br />
In relation to research question 2: Is there a change after explaining the effects? <br />
<br />
• At this point we will compare the results of questionnaires that were conducted at the beginning, with the results of the second set of questionnaires that were conducted one week later (after the explanation about fear-arousal).<br />
<br />
<b><span style="font-size: larger">Procedure </span></b><br />
<br />
First, the subjects receive a questionnaire about their smoking status and alcohol status, depending on the condition in which they are classified. Afterwards we check if we find differences between the statuses (whether the alcohol or smoking status affects how the assessment of the brochures is estimated). <br />
<br />
After that, the two different groups of subjects will each see two different brochures on the computer. These can be either two brochures about alcohol, or two brochures about smoking. One brochure contains fear arousing images and the other brochure contains neutral images. In advance, it will be explained that the brochures are already assessed by other subjects. Now it's up to our subjects to tell how they think the subjects of the research of Brown evaluated the brochures. And how they think the subjects in the study of brown estimated their risk. They do this by using a questionnaire that they fill in after they have seen both brochures. <br />
This happens in about the same way for the subject who see the brochure about smoking as well as the subjects who see the brochure about alcohol. <br />
<br />
Then there is an intervention in which all subjects will receive an explanation about the experiment by Brown that they have been replicating, in regards to what was exactly investigated during the experiment and what the results were. After that the concepts of cognitive dissonance and self-efficacy will be explained. <br />
<br />
A week later, the subjects will see two brochures again, but these brochure will both contain information on the other topic (so the subject who saw the brochure about smoking at T1 will see the brochure about alcohol at T2 and vice versa). Then the same questionnaires are presented just as the first time. <br />
<br />
<b><span style="font-size: larger">Expected results </span></b><br />
<br />
In relation to research question 1: Can people correctly predict the effect of fear-arousal? <br />
<br />
Condition with the brochures about smoking: The expectation is that most subjects estimate that smokers who studied the fear arousal brochure will evaluate their risk of disease higher. And the fear arousal brochure will be evaluated as most positive. <br />
<br />
Condition with the brochures about alcohol: The expectation is that most subjects estimate that people who use alcohol studied the fear arousal brochure will estimate their risk of disease higher. And the fear arousal brochure will be evaluated as most positive, this will be similar to the smoking condition.<br />
Another expectation is that non-smokers and non-drinkers will evaluate the fear arousal messages as more effective than the smokers and drinkers will do. <br />
<br />
In relation to research question 2: Is there a change after explaining the effects? <br />
<br />
Condition with the brochures about smoking: the expectation is that the subjects will asses the effect more accurately and this will correspond more with the results found in the experiment by Brown and Smith(2007). Subjects are likely to have a lower risk-assessment and evaluate the brochure as less positive. <br />
<br />
Condition with the brochures about alcohol: the expectation is that the subjects will asses the effect more accurately and this will correspond more with the results found in the experiment by Brown and Locker(2008). Subjects are likely to have a lower risk-assessment and evaluate the brochure as less positive. <br />
<b><span style="font-size: larger"><br />
Practical relevance <br />
</span></b><br />
The findings of this study could be important for attitude change and behavior change for people who engage in unhealthy behaviour. If fear arousing campaigns evoke defensive reactions in the target population rather than actually decreasing unhealthy behaviour, the campaign has failed. Nevertheless, people are convinced that fear arousing campaigns work well. <br />
That is why it is relevant to see if attitude of people is open to change when confronted with scientific evidence. <br />
<br />
<span style="font-size: larger"><b>Finally </b></span><br />
<br />
Thank you for your contribution to this study! Please put in your email address again at the bottom of the page and if you have any questions you can always send an email to the following email address: <br />
Riskprediction@gmail.com<br />
<br />
Since we are testing until June 7th, we would appreciate it, that when other people ask about the research, you will tell that the research was about comparing two brochures. We would like you to do this, for the safety of our test results. After June 7th you are free to talk about the research with anyone you like. <br />
<br />
Your email address:]]></question>
    <preg><![CDATA[]]></preg>
    <help><![CDATA[]]></help>
    <other><![CDATA[N]]></other>
    <mandatory><![CDATA[N]]></mandatory>
    <question_order><![CDATA[0]]></question_order>
    <language><![CDATA[en]]></language>
    <scale_id><![CDATA[0]]></scale_id>
    <same_default><![CDATA[0]]></same_default>
   </row>
   <row>
    <qid><![CDATA[11904]]></qid>
    <parent_qid><![CDATA[0]]></parent_qid>
    <sid><![CDATA[87722]]></sid>
    <gid><![CDATA[610]]></gid>
    <type><![CDATA[S]]></type>
    <title><![CDATA[1]]></title>
    <question><![CDATA[Ter uitreiking aan de proefpersonen die aan ons onderzoek hebben meegedaan<br />
<br />
<span style="font-size: larger"><b>Titel onderzoek:</b></span><br />
<br />
Kunnen mensen het effect van angstaanjagende voorlichting voorspellen?<br />
Veranderen mensen als we hiervan de effecten uitleggen?<br />
<br />
<b><span style="font-size: larger">Naam hoofd-onderzoekers:<br />
</span></b><br />
Prof. dr. Gerjo Kok <br />
Gill ten Hoor, MSc. <br />
<br />
<b><span style="font-size: larger">Naam student-onderzoekers:</span></b><br />
<br />
Constanze Köhninger<br />
Sophia Thomas<br />
Janice Kalagi<br />
Lianne De Groot<br />
Alexander Huschens<br />
Karlijne Grootjans<br />
Lizan Kölgen<br />
Toby Schütt<br />
Isabelle Pelssers<br />
<span style="font-size: larger"><b><br />
Vraagstelling en hypothesen:</b></span><br />
<br />
De onderzoeksvragen van deze studie zijn :<br />
<br />
1.    Kunnen proefpersonen de uitkomst van de twee experimenten van Brown correct voorspellen, of worden zij misleid door hun idee over het effect van angstaanjagende voorlichting?<br />
<br />
2.    Verandert het idee wat de proefpersonen over de angstaanjagende voorlichting hebben, als ze geïnformeerd worden over het feit dat angstaanjagende voorlichting niet werkt?<br />
<br />
Er wordt onderzoek gedaan naar angstaanjagende voorlichting. De theorie hierachter is dat mensen meer aandacht aan een boodschap gaan hechten wanneer ze bang gemaakt worden en daardoor een gezondere levensstijl aannemen. Verschillende experimenten tonen aan dat angstaanjagende voorlichting niet werkt. Personen zullen bij het zien van angstaanjagende plaatjes hun risico op ziektes minder hoog gaan inschatten dan bij het zien van minder angstaanjagende plaatjes.<br />
<br />
Een verklaring hiervoor is dat mensen, wanneer ze een verschil ervaren tussen hetgeen wat ze denken en wat ze doen(cognitieve dissonantie), defensieve strategieën gaan gebruiken. Volgens de dissonantie theorie gebruiken mensen deze strategieën om hun zelfbeeld te bewaren.<br />
<br />
Wij proberen te onderzoeken of mensen na het horen van de effecten van angstaanjagende voorlichting hun eigen beeld over hierover aanpassen en dus de tweede keer juist inschatten dat angstaanjagende voorlichting geen effect heeft.<br />
<span style="font-size: larger"><b><br />
Korte omschrijving van de opzet van het onderzoek</b></span><br />
<br />
Ter betrekking op onderzoeksvraag 1:  Kunnen mensen het effect van angstaanjagende voorlichting voorspellen?<br />
<br />
•    Hierbij is het voor ons van belang hoe hoog het risico op gezondheidsschade wordt ingeschat bij het zien van de brochures en op welke manier de beide brochures geëvalueerd worden (positief/negatief).<br />
Ter betrekking op onderzoeksvraag 2:  Treedt er een verandering op na het uitleggen van de effecten?<br />
<br />
•    Hierbij gaan we de resultaten van de vragenlijsten die in het begin afgenomen werden, vergelijken met de resultaten van de vragenlijsten die een week later (na de uitleg over angstaanjagende voorlichting) werden afgenomen.<br />
<br />
<b><span style="font-size: larger">Procedure</span></b><br />
<br />
De proefpersonen krijgen als eerst een vragenlijst over hun rookstatus of alcoholstatus, dit hangt af van de conditie waarin ze zitten. Achteraf kijken we of we een verschil vinden tussen de statussen(dus of de alcohol- of rookstatus effect heeft op hoe de beoordeling van de brochures wordt ingeschat). <br />
<br />
Als eerste krijgen de twee verschillende groepen van proefpersonen telkens twee verschillende brochures te zien op de computer. Dit kunnen óf twee brochures zijn over alcohol, óf twee brochures over roken. Een brochure bevat angstaanjagende plaatjes en de andere brochure bevat minder angstaanjagende  plaatjes. Op voorhand wordt er een verhaal verteld dat de brochures al eens beoordeeld zijn door andere proefpersonen. Nu is het aan onze proefpersonen om te vertellen hoe zij denken hoe de proefpersonen uit het onderzoek van Brown de brochures geëvalueerd hebben. En hoe zij denken dat de risico inschatting is van de proefpersonen uit het onderzoek van Brown. Dit doen zij aan de hand van een vragenlijst over de twee brochures die zij invullen nadat zij beide brochures bekeken hebben.<br />
<br />
Dit gebeurt ongeveer op dezelfde manier bij zowel de personen die de brochure over roken te zien krijgen, en de groep die de brochure over drinken te zien krijgen. <br />
<br />
Vervolgens is er een interventie waarbij aan alle proefpersonen wordt uitgelegd waarover het door hun bestudeerde experiment in werkelijkheid ging, wat er precies onderzocht werd en wat de resultaten hiervan waren. Vervolgens worden ook de begrippen cognitieve dissonantie en self-efficacy uitgelegd.<br />
<br />
Een week later krijgen de proefpersonen weer twee brochures te zien, maar dan van het andere onderwerp (dus de proefpersonen die bij T1 de brochures over roken hadden krijgen bij T2 de brochures over alcohol en vice versa). Daarna volgen opnieuw dezelfde vragenlijsten als bij de eerste keer. <br />
<br />
<b><span style="font-size: larger">Verwachte resultaten</span></b><br />
<br />
Ter betrekking op onderzoeksvraag 1: Kunnen mensen het effect van angstaanjagende voorlichting voorspellen?<br />
<br />
Conditie met de rookbrochures: De verwachting hierbij is dat de meeste proefpersonen inschatten dat rokers bij het zien van de brochure met angstaanjagende plaatjes het risico op gezondheidsschade hoger gaan inschatten en dat de brochure met angstaanjagende plaatjes het meest positief geëvalueerd wordt.<br />
<br />
Conditie met de alcoholbrochures: De verwachting hierbij is dat de meeste proefpersonen inschatten dat alcohol-drinkers bij het zien van de brochure met angstaanjagende plaatjes het risico op gezondheidsschade hoger gaan inschatten en dat de brochure met angstaanjagende net zoals bij de rookconditie het meest positief geëvalueerd wordt.<br />
<br />
Een andere verwachting zal zijn dat niet-rokers en niet-drinkers de angstaanjagende voorlichting als meer effectief zullen beoordelen dan de rokers en drinkers.<br />
<br />
Ter betrekking op onderzoeksvraag 2: Treedt er een verandering op na het uitleggen van de effecten?<br />
<br />
Conditie met de rookbrochures: De verwachting hiervan is dat de proefpersonen een betere inschatting maken die meer overkomt met de resultaten van het onderzoek van Brown en smith(2007). Proefpersonen zullen waarschijnlijk een lagere risico-inschatting hebben en een minder positieve evaluatie aan de angstaanjagende brochure geven. <br />
<br />
Conditie met de alcoholbrochures: de verwachting hiervan is ook dat de proefpersonen een betere inschatting maken die meer overkomt met de resultaten van het onderzoek van Brown en Locker(2008). Proefpersonen zullen waarschijnlijk een lagere risico-inschatting hebben en een minder positieve evaluatie aan de angstaanjagende brochure geven.<br />
<br />
<b><span style="font-size: larger">Praktische relevantie</span></b><br />
<br />
De bevindingen van deze studie kunnen van belang zijn voor attitudeverandering en verandering van gedrag voor mensen met ongezonde gewoontes. Als angst opwekkende campagnes verdedigende reacties uitlokken in plaats van het verminderen van ongezond gedrag dan is het doel van de campagne niet bereikt. Daarom zijn nog steeds heel veel mensen ervan overtuigd dat angst opwekkende campagnes effectief zijn. Daarom is het belangrijk om te onderzoeken of de attitudes van mensen veranderen wanneer ze geconfronteerd worden met wetenschappelijk bewijs tegen de angst opwekkende campagnes.<br />
<br />
<span style="font-size: larger"><b>Tot slot</b></span><br />
<br />
Bedankt voor jullie bijdrage aan dit onderzoek! Graag onderaan nogmaals je e-mailadres invullen en als er nog vragen zijn kunnen jullie altijd een mail sturen naar het volgende e-mailadres;<br />
risicoinschatting@gmail.com<br />
<br />
Aangezien wij nog testen tot 7 juni, zouden wij het zeer waarderen, dat als andere mensen vragen waar het onderzoek over ging, u verteld dat het onderzoek ging over het vergelijken van twee brochures. Dit, zodat u onze toetsresultaten niet in gevaar brengt. Na 7 juni kunt u wel gewoon aan iedereen vertellen waar het onderzoek over ging. <br />
<br />
Jouw e-mailadres:]]></question>
    <preg><![CDATA[]]></preg>
    <help><![CDATA[]]></help>
    <other><![CDATA[N]]></other>
    <mandatory><![CDATA[N]]></mandatory>
    <question_order><![CDATA[0]]></question_order>
    <language><![CDATA[nl]]></language>
    <scale_id><![CDATA[0]]></scale_id>
    <same_default><![CDATA[0]]></same_default>
   </row>
   <row>
    <qid><![CDATA[12171]]></qid>
    <parent_qid><![CDATA[0]]></parent_qid>
    <sid><![CDATA[87722]]></sid>
    <gid><![CDATA[585]]></gid>
    <type><![CDATA[N]]></type>
    <title><![CDATA[ppnr]]></title>
    <question><![CDATA[ppnr]]></question>
    <preg><![CDATA[]]></preg>
    <help><![CDATA[]]></help>
    <other><![CDATA[N]]></other>
    <mandatory><![CDATA[N]]></mandatory>
    <question_order><![CDATA[1]]></question_order>
    <language><![CDATA[nl]]></language>
    <scale_id><![CDATA[0]]></scale_id>
    <same_default><![CDATA[0]]></same_default>
   </row>
   <row>
    <qid><![CDATA[12171]]></qid>
    <parent_qid><![CDATA[0]]></parent_qid>
    <sid><![CDATA[87722]]></sid>
    <gid><![CDATA[585]]></gid>
    <type><![CDATA[N]]></type>
    <title><![CDATA[ppnr]]></title>
    <question><![CDATA[]]></question>
    <preg><![CDATA[]]></preg>
    <help><![CDATA[]]></help>
    <other><![CDATA[N]]></other>
    <mandatory><![CDATA[N]]></mandatory>
    <question_order><![CDATA[1]]></question_order>
    <language><![CDATA[en]]></language>
    <scale_id><![CDATA[0]]></scale_id>
    <same_default><![CDATA[0]]></same_default>
   </row>
  </rows>
 </questions>
 <subquestions>
  <fields>
   <fieldname>qid</fieldname>
   <fieldname>parent_qid</fieldname>
   <fieldname>sid</fieldname>
   <fieldname>gid</fieldname>
   <fieldname>type</fieldname>
   <fieldname>title</fieldname>
   <fieldname>question</fieldname>
   <fieldname>preg</fieldname>
   <fieldname>help</fieldname>
   <fieldname>other</fieldname>
   <fieldname>mandatory</fieldname>
   <fieldname>question_order</fieldname>
   <fieldname>language</fieldname>
   <fieldname>scale_id</fieldname>
   <fieldname>same_default</fieldname>
  </fields>
  <rows>
   <row>
    <qid><![CDATA[11866]]></qid>
    <parent_qid><![CDATA[11817]]></parent_qid>
    <sid><![CDATA[87722]]></sid>
    <gid><![CDATA[586]]></gid>
    <type><![CDATA[T]]></type>
    <title><![CDATA[1]]></title>
    <question><![CDATA[]]></question>
    <preg><![CDATA[]]></preg>
    <help><![CDATA[]]></help>
    <other><![CDATA[N]]></other>
    <mandatory><![CDATA[]]></mandatory>
    <question_order><![CDATA[1]]></question_order>
    <language><![CDATA[nl]]></language>
    <scale_id><![CDATA[0]]></scale_id>
    <same_default><![CDATA[0]]></same_default>
   </row>
   <row>
    <qid><![CDATA[11866]]></qid>
    <parent_qid><![CDATA[11817]]></parent_qid>
    <sid><![CDATA[87722]]></sid>
    <gid><![CDATA[586]]></gid>
    <type><![CDATA[T]]></type>
    <title><![CDATA[1]]></title>
    <question><![CDATA[]]></question>
    <preg><![CDATA[]]></preg>
    <help><![CDATA[]]></help>
    <other><![CDATA[N]]></other>
    <mandatory><![CDATA[]]></mandatory>
    <question_order><![CDATA[1]]></question_order>
    <language><![CDATA[en]]></language>
    <scale_id><![CDATA[0]]></scale_id>
    <same_default><![CDATA[0]]></same_default>
   </row>
   <row>
    <qid><![CDATA[11867]]></qid>
    <parent_qid><![CDATA[11818]]></parent_qid>
    <sid><![CDATA[87722]]></sid>
    <gid><![CDATA[586]]></gid>
    <type><![CDATA[T]]></type>
    <title><![CDATA[1]]></title>
    <question><![CDATA[]]></question>
    <preg><![CDATA[]]></preg>
    <help><![CDATA[]]></help>
    <other><![CDATA[N]]></other>
    <mandatory><![CDATA[]]></mandatory>
    <question_order><![CDATA[1]]></question_order>
    <language><![CDATA[en]]></language>
    <scale_id><![CDATA[0]]></scale_id>
    <same_default><![CDATA[0]]></same_default>
   </row>
   <row>
    <qid><![CDATA[11867]]></qid>
    <parent_qid><![CDATA[11818]]></parent_qid>
    <sid><![CDATA[87722]]></sid>
    <gid><![CDATA[586]]></gid>
    <type><![CDATA[T]]></type>
    <title><![CDATA[1]]></title>
    <question><![CDATA[]]></question>
    <preg><![CDATA[]]></preg>
    <help><![CDATA[]]></help>
    <other><![CDATA[N]]></other>
    <mandatory><![CDATA[]]></mandatory>
    <question_order><![CDATA[1]]></question_order>
    <language><![CDATA[nl]]></language>
    <scale_id><![CDATA[0]]></scale_id>
    <same_default><![CDATA[0]]></same_default>
   </row>
   <row>
    <qid><![CDATA[11868]]></qid>
    <parent_qid><![CDATA[11819]]></parent_qid>
    <sid><![CDATA[87722]]></sid>
    <gid><![CDATA[587]]></gid>
    <type><![CDATA[T]]></type>
    <title><![CDATA[1]]></title>
    <question><![CDATA[ ]]></question>
    <preg><![CDATA[]]></preg>
    <help><![CDATA[]]></help>
    <other><![CDATA[N]]></other>
    <mandatory><![CDATA[]]></mandatory>
    <question_order><![CDATA[1]]></question_order>
    <language><![CDATA[en]]></language>
    <scale_id><![CDATA[0]]></scale_id>
    <same_default><![CDATA[0]]></same_default>
   </row>
   <row>
    <qid><![CDATA[11868]]></qid>
    <parent_qid><![CDATA[11819]]></parent_qid>
    <sid><![CDATA[87722]]></sid>
    <gid><![CDATA[587]]></gid>
    <type><![CDATA[T]]></type>
    <title><![CDATA[1]]></title>
    <question><![CDATA[ ]]></question>
    <preg><![CDATA[]]></preg>
    <help><![CDATA[]]></help>
    <other><![CDATA[N]]></other>
    <mandatory><![CDATA[]]></mandatory>
    <question_order><![CDATA[1]]></question_order>
    <language><![CDATA[nl]]></language>
    <scale_id><![CDATA[0]]></scale_id>
    <same_default><![CDATA[0]]></same_default>
   </row>
   <row>
    <qid><![CDATA[11869]]></qid>
    <parent_qid><![CDATA[11820]]></parent_qid>
    <sid><![CDATA[87722]]></sid>
    <gid><![CDATA[587]]></gid>
    <type><![CDATA[T]]></type>
    <title><![CDATA[1]]></title>
    <question><![CDATA[]]></question>
    <preg><![CDATA[]]></preg>
    <help><![CDATA[]]></help>
    <other><![CDATA[N]]></other>
    <mandatory><![CDATA[]]></mandatory>
    <question_order><![CDATA[2]]></question_order>
    <language><![CDATA[en]]></language>
    <scale_id><![CDATA[0]]></scale_id>
    <same_default><![CDATA[0]]></same_default>
   </row>
   <row>
    <qid><![CDATA[11869]]></qid>
    <parent_qid><![CDATA[11820]]></parent_qid>
    <sid><![CDATA[87722]]></sid>
    <gid><![CDATA[587]]></gid>
    <type><![CDATA[T]]></type>
    <title><![CDATA[1]]></title>
    <question><![CDATA[]]></question>
    <preg><![CDATA[]]></preg>
    <help><![CDATA[]]></help>
    <other><![CDATA[N]]></other>
    <mandatory><![CDATA[]]></mandatory>
    <question_order><![CDATA[2]]></question_order>
    <language><![CDATA[nl]]></language>
    <scale_id><![CDATA[0]]></scale_id>
    <same_default><![CDATA[0]]></same_default>
   </row>
   <row>
    <qid><![CDATA[11870]]></qid>
    <parent_qid><![CDATA[11822]]></parent_qid>
    <sid><![CDATA[87722]]></sid>
    <gid><![CDATA[588]]></gid>
    <type><![CDATA[T]]></type>
    <title><![CDATA[1]]></title>
    <question><![CDATA[ ]]></question>
    <preg><![CDATA[]]></preg>
    <help><![CDATA[]]></help>
    <other><![CDATA[N]]></other>
    <mandatory><![CDATA[]]></mandatory>
    <question_order><![CDATA[2]]></question_order>
    <language><![CDATA[en]]></language>
    <scale_id><![CDATA[0]]></scale_id>
    <same_default><![CDATA[0]]></same_default>
   </row>
   <row>
    <qid><![CDATA[11870]]></qid>
    <parent_qid><![CDATA[11822]]></parent_qid>
    <sid><![CDATA[87722]]></sid>
    <gid><![CDATA[588]]></gid>
    <type><![CDATA[T]]></type>
    <title><![CDATA[1]]></title>
    <question><![CDATA[ ]]></question>
    <preg><![CDATA[]]></preg>
    <help><![CDATA[]]></help>
    <other><![CDATA[N]]></other>
    <mandatory><![CDATA[]]></mandatory>
    <question_order><![CDATA[2]]></question_order>
    <language><![CDATA[nl]]></language>
    <scale_id><![CDATA[0]]></scale_id>
    <same_default><![CDATA[0]]></same_default>
   </row>
   <row>
    <qid><![CDATA[11871]]></qid>
    <parent_qid><![CDATA[11823]]></parent_qid>
    <sid><![CDATA[87722]]></sid>
    <gid><![CDATA[588]]></gid>
    <type><![CDATA[T]]></type>
    <title><![CDATA[1]]></title>
    <question><![CDATA[ ]]></question>
    <preg><![CDATA[]]></preg>
    <help><![CDATA[]]></help>
    <other><![CDATA[N]]></other>
    <mandatory><![CDATA[]]></mandatory>
    <question_order><![CDATA[1]]></question_order>
    <language><![CDATA[en]]></language>
    <scale_id><![CDATA[0]]></scale_id>
    <same_default><![CDATA[0]]></same_default>
   </row>
   <row>
    <qid><![CDATA[11871]]></qid>
    <parent_qid><![CDATA[11823]]></parent_qid>
    <sid><![CDATA[87722]]></sid>
    <gid><![CDATA[588]]></gid>
    <type><![CDATA[T]]></type>
    <title><![CDATA[1]]></title>
    <question><![CDATA[ ]]></question>
    <preg><![CDATA[]]></preg>
    <help><![CDATA[]]></help>
    <other><![CDATA[N]]></other>
    <mandatory><![CDATA[]]></mandatory>
    <question_order><![CDATA[1]]></question_order>
    <language><![CDATA[nl]]></language>
    <scale_id><![CDATA[0]]></scale_id>
    <same_default><![CDATA[0]]></same_default>
   </row>
   <row>
    <qid><![CDATA[11872]]></qid>
    <parent_qid><![CDATA[11824]]></parent_qid>
    <sid><![CDATA[87722]]></sid>
    <gid><![CDATA[589]]></gid>
    <type><![CDATA[T]]></type>
    <title><![CDATA[1]]></title>
    <question><![CDATA[ ]]></question>
    <preg><![CDATA[]]></preg>
    <help><![CDATA[]]></help>
    <other><![CDATA[N]]></other>
    <mandatory><![CDATA[]]></mandatory>
    <question_order><![CDATA[2]]></question_order>
    <language><![CDATA[en]]></language>
    <scale_id><![CDATA[0]]></scale_id>
    <same_default><![CDATA[0]]></same_default>
   </row>
   <row>
    <qid><![CDATA[11872]]></qid>
    <parent_qid><![CDATA[11824]]></parent_qid>
    <sid><![CDATA[87722]]></sid>
    <gid><![CDATA[589]]></gid>
    <type><![CDATA[T]]></type>
    <title><![CDATA[1]]></title>
    <question><![CDATA[ ]]></question>
    <preg><![CDATA[]]></preg>
    <help><![CDATA[]]></help>
    <other><![CDATA[N]]></other>
    <mandatory><![CDATA[]]></mandatory>
    <question_order><![CDATA[2]]></question_order>
    <language><![CDATA[nl]]></language>
    <scale_id><![CDATA[0]]></scale_id>
    <same_default><![CDATA[0]]></same_default>
   </row>
   <row>
    <qid><![CDATA[11873]]></qid>
    <parent_qid><![CDATA[11825]]></parent_qid>
    <sid><![CDATA[87722]]></sid>
    <gid><![CDATA[589]]></gid>
    <type><![CDATA[T]]></type>
    <title><![CDATA[1]]></title>
    <question><![CDATA[ ]]></question>
    <preg><![CDATA[]]></preg>
    <help><![CDATA[]]></help>
    <other><![CDATA[N]]></other>
    <mandatory><![CDATA[]]></mandatory>
    <question_order><![CDATA[1]]></question_order>
    <language><![CDATA[en]]></language>
    <scale_id><![CDATA[0]]></scale_id>
    <same_default><![CDATA[0]]></same_default>
   </row>
   <row>
    <qid><![CDATA[11873]]></qid>
    <parent_qid><![CDATA[11825]]></parent_qid>
    <sid><![CDATA[87722]]></sid>
    <gid><![CDATA[589]]></gid>
    <type><![CDATA[T]]></type>
    <title><![CDATA[1]]></title>
    <question><![CDATA[ ]]></question>
    <preg><![CDATA[]]></preg>
    <help><![CDATA[]]></help>
    <other><![CDATA[N]]></other>
    <mandatory><![CDATA[]]></mandatory>
    <question_order><![CDATA[1]]></question_order>
    <language><![CDATA[nl]]></language>
    <scale_id><![CDATA[0]]></scale_id>
    <same_default><![CDATA[0]]></same_default>
   </row>
   <row>
    <qid><![CDATA[11874]]></qid>
    <parent_qid><![CDATA[11826]]></parent_qid>
    <sid><![CDATA[87722]]></sid>
    <gid><![CDATA[590]]></gid>
    <type><![CDATA[T]]></type>
    <title><![CDATA[1]]></title>
    <question><![CDATA[]]></question>
    <preg><![CDATA[]]></preg>
    <help><![CDATA[]]></help>
    <other><![CDATA[N]]></other>
    <mandatory><![CDATA[]]></mandatory>
    <question_order><![CDATA[2]]></question_order>
    <language><![CDATA[en]]></language>
    <scale_id><![CDATA[0]]></scale_id>
    <same_default><![CDATA[0]]></same_default>
   </row>
   <row>
    <qid><![CDATA[11874]]></qid>
    <parent_qid><![CDATA[11826]]></parent_qid>
    <sid><![CDATA[87722]]></sid>
    <gid><![CDATA[590]]></gid>
    <type><![CDATA[T]]></type>
    <title><![CDATA[1]]></title>
    <question><![CDATA[]]></question>
    <preg><![CDATA[]]></preg>
    <help><![CDATA[]]></help>
    <other><![CDATA[N]]></other>
    <mandatory><![CDATA[]]></mandatory>
    <question_order><![CDATA[2]]></question_order>
    <language><![CDATA[nl]]></language>
    <scale_id><![CDATA[0]]></scale_id>
    <same_default><![CDATA[0]]></same_default>
   </row>
   <row>
    <qid><![CDATA[11875]]></qid>
    <parent_qid><![CDATA[11827]]></parent_qid>
    <sid><![CDATA[87722]]></sid>
    <gid><![CDATA[590]]></gid>
    <type><![CDATA[T]]></type>
    <title><![CDATA[1]]></title>
    <question><![CDATA[]]></question>
    <preg><![CDATA[]]></preg>
    <help><![CDATA[]]></help>
    <other><![CDATA[N]]></other>
    <mandatory><![CDATA[]]></mandatory>
    <question_order><![CDATA[1]]></question_order>
    <language><![CDATA[en]]></language>
    <scale_id><![CDATA[0]]></scale_id>
    <same_default><![CDATA[0]]></same_default>
   </row>
   <row>
    <qid><![CDATA[11875]]></qid>
    <parent_qid><![CDATA[11827]]></parent_qid>
    <sid><![CDATA[87722]]></sid>
    <gid><![CDATA[590]]></gid>
    <type><![CDATA[T]]></type>
    <title><![CDATA[1]]></title>
    <question><![CDATA[]]></question>
    <preg><![CDATA[]]></preg>
    <help><![CDATA[]]></help>
    <other><![CDATA[N]]></other>
    <mandatory><![CDATA[]]></mandatory>
    <question_order><![CDATA[1]]></question_order>
    <language><![CDATA[nl]]></language>
    <scale_id><![CDATA[0]]></scale_id>
    <same_default><![CDATA[0]]></same_default>
   </row>
   <row>
    <qid><![CDATA[11876]]></qid>
    <parent_qid><![CDATA[11828]]></parent_qid>
    <sid><![CDATA[87722]]></sid>
    <gid><![CDATA[591]]></gid>
    <type><![CDATA[T]]></type>
    <title><![CDATA[1]]></title>
    <question><![CDATA[]]></question>
    <preg><![CDATA[]]></preg>
    <help><![CDATA[]]></help>
    <other><![CDATA[N]]></other>
    <mandatory><![CDATA[]]></mandatory>
    <question_order><![CDATA[2]]></question_order>
    <language><![CDATA[en]]></language>
    <scale_id><![CDATA[0]]></scale_id>
    <same_default><![CDATA[0]]></same_default>
   </row>
   <row>
    <qid><![CDATA[11876]]></qid>
    <parent_qid><![CDATA[11828]]></parent_qid>
    <sid><![CDATA[87722]]></sid>
    <gid><![CDATA[591]]></gid>
    <type><![CDATA[T]]></type>
    <title><![CDATA[1]]></title>
    <question><![CDATA[]]></question>
    <preg><![CDATA[]]></preg>
    <help><![CDATA[]]></help>
    <other><![CDATA[N]]></other>
    <mandatory><![CDATA[]]></mandatory>
    <question_order><![CDATA[2]]></question_order>
    <language><![CDATA[nl]]></language>
    <scale_id><![CDATA[0]]></scale_id>
    <same_default><![CDATA[0]]></same_default>
   </row>
   <row>
    <qid><![CDATA[11877]]></qid>
    <parent_qid><![CDATA[11829]]></parent_qid>
    <sid><![CDATA[87722]]></sid>
    <gid><![CDATA[591]]></gid>
    <type><![CDATA[T]]></type>
    <title><![CDATA[1]]></title>
    <question><![CDATA[]]></question>
    <preg><![CDATA[]]></preg>
    <help><![CDATA[]]></help>
    <other><![CDATA[N]]></other>
    <mandatory><![CDATA[]]></mandatory>
    <question_order><![CDATA[1]]></question_order>
    <language><![CDATA[en]]></language>
    <scale_id><![CDATA[0]]></scale_id>
    <same_default><![CDATA[0]]></same_default>
   </row>
   <row>
    <qid><![CDATA[11877]]></qid>
    <parent_qid><![CDATA[11829]]></parent_qid>
    <sid><![CDATA[87722]]></sid>
    <gid><![CDATA[591]]></gid>
    <type><![CDATA[T]]></type>
    <title><![CDATA[1]]></title>
    <question><![CDATA[]]></question>
    <preg><![CDATA[]]></preg>
    <help><![CDATA[]]></help>
    <other><![CDATA[N]]></other>
    <mandatory><![CDATA[]]></mandatory>
    <question_order><![CDATA[1]]></question_order>
    <language><![CDATA[nl]]></language>
    <scale_id><![CDATA[0]]></scale_id>
    <same_default><![CDATA[0]]></same_default>
   </row>
   <row>
    <qid><![CDATA[11878]]></qid>
    <parent_qid><![CDATA[11830]]></parent_qid>
    <sid><![CDATA[87722]]></sid>
    <gid><![CDATA[592]]></gid>
    <type><![CDATA[T]]></type>
    <title><![CDATA[1]]></title>
    <question><![CDATA[]]></question>
    <preg><![CDATA[]]></preg>
    <help><![CDATA[]]></help>
    <other><![CDATA[N]]></other>
    <mandatory><![CDATA[]]></mandatory>
    <question_order><![CDATA[2]]></question_order>
    <language><![CDATA[en]]></language>
    <scale_id><![CDATA[0]]></scale_id>
    <same_default><![CDATA[0]]></same_default>
   </row>
   <row>
    <qid><![CDATA[11878]]></qid>
    <parent_qid><![CDATA[11830]]></parent_qid>
    <sid><![CDATA[87722]]></sid>
    <gid><![CDATA[592]]></gid>
    <type><![CDATA[T]]></type>
    <title><![CDATA[1]]></title>
    <question><![CDATA[]]></question>
    <preg><![CDATA[]]></preg>
    <help><![CDATA[]]></help>
    <other><![CDATA[N]]></other>
    <mandatory><![CDATA[]]></mandatory>
    <question_order><![CDATA[2]]></question_order>
    <language><![CDATA[nl]]></language>
    <scale_id><![CDATA[0]]></scale_id>
    <same_default><![CDATA[0]]></same_default>
   </row>
   <row>
    <qid><![CDATA[11879]]></qid>
    <parent_qid><![CDATA[11831]]></parent_qid>
    <sid><![CDATA[87722]]></sid>
    <gid><![CDATA[592]]></gid>
    <type><![CDATA[T]]></type>
    <title><![CDATA[1]]></title>
    <question><![CDATA[]]></question>
    <preg><![CDATA[]]></preg>
    <help><![CDATA[]]></help>
    <other><![CDATA[N]]></other>
    <mandatory><![CDATA[]]></mandatory>
    <question_order><![CDATA[1]]></question_order>
    <language><![CDATA[en]]></language>
    <scale_id><![CDATA[0]]></scale_id>
    <same_default><![CDATA[0]]></same_default>
   </row>
   <row>
    <qid><![CDATA[11879]]></qid>
    <parent_qid><![CDATA[11831]]></parent_qid>
    <sid><![CDATA[87722]]></sid>
    <gid><![CDATA[592]]></gid>
    <type><![CDATA[T]]></type>
    <title><![CDATA[1]]></title>
    <question><![CDATA[]]></question>
    <preg><![CDATA[]]></preg>
    <help><![CDATA[]]></help>
    <other><![CDATA[N]]></other>
    <mandatory><![CDATA[]]></mandatory>
    <question_order><![CDATA[1]]></question_order>
    <language><![CDATA[nl]]></language>
    <scale_id><![CDATA[0]]></scale_id>
    <same_default><![CDATA[0]]></same_default>
   </row>
   <row>
    <qid><![CDATA[11880]]></qid>
    <parent_qid><![CDATA[11832]]></parent_qid>
    <sid><![CDATA[87722]]></sid>
    <gid><![CDATA[593]]></gid>
    <type><![CDATA[T]]></type>
    <title><![CDATA[1]]></title>
    <question><![CDATA[]]></question>
    <preg><![CDATA[]]></preg>
    <help><![CDATA[]]></help>
    <other><![CDATA[N]]></other>
    <mandatory><![CDATA[]]></mandatory>
    <question_order><![CDATA[2]]></question_order>
    <language><![CDATA[en]]></language>
    <scale_id><![CDATA[0]]></scale_id>
    <same_default><![CDATA[0]]></same_default>
   </row>
   <row>
    <qid><![CDATA[11880]]></qid>
    <parent_qid><![CDATA[11832]]></parent_qid>
    <sid><![CDATA[87722]]></sid>
    <gid><![CDATA[593]]></gid>
    <type><![CDATA[T]]></type>
    <title><![CDATA[1]]></title>
    <question><![CDATA[]]></question>
    <preg><![CDATA[]]></preg>
    <help><![CDATA[]]></help>
    <other><![CDATA[N]]></other>
    <mandatory><![CDATA[]]></mandatory>
    <question_order><![CDATA[2]]></question_order>
    <language><![CDATA[nl]]></language>
    <scale_id><![CDATA[0]]></scale_id>
    <same_default><![CDATA[0]]></same_default>
   </row>
   <row>
    <qid><![CDATA[11881]]></qid>
    <parent_qid><![CDATA[11833]]></parent_qid>
    <sid><![CDATA[87722]]></sid>
    <gid><![CDATA[593]]></gid>
    <type><![CDATA[T]]></type>
    <title><![CDATA[1]]></title>
    <question><![CDATA[]]></question>
    <preg><![CDATA[]]></preg>
    <help><![CDATA[]]></help>
    <other><![CDATA[N]]></other>
    <mandatory><![CDATA[]]></mandatory>
    <question_order><![CDATA[1]]></question_order>
    <language><![CDATA[nl]]></language>
    <scale_id><![CDATA[0]]></scale_id>
    <same_default><![CDATA[0]]></same_default>
   </row>
   <row>
    <qid><![CDATA[11881]]></qid>
    <parent_qid><![CDATA[11833]]></parent_qid>
    <sid><![CDATA[87722]]></sid>
    <gid><![CDATA[593]]></gid>
    <type><![CDATA[T]]></type>
    <title><![CDATA[1]]></title>
    <question><![CDATA[]]></question>
    <preg><![CDATA[]]></preg>
    <help><![CDATA[]]></help>
    <other><![CDATA[N]]></other>
    <mandatory><![CDATA[]]></mandatory>
    <question_order><![CDATA[1]]></question_order>
    <language><![CDATA[en]]></language>
    <scale_id><![CDATA[0]]></scale_id>
    <same_default><![CDATA[0]]></same_default>
   </row>
   <row>
    <qid><![CDATA[11882]]></qid>
    <parent_qid><![CDATA[11834]]></parent_qid>
    <sid><![CDATA[87722]]></sid>
    <gid><![CDATA[594]]></gid>
    <type><![CDATA[T]]></type>
    <title><![CDATA[1]]></title>
    <question><![CDATA[]]></question>
    <preg><![CDATA[]]></preg>
    <help><![CDATA[]]></help>
    <other><![CDATA[N]]></other>
    <mandatory><![CDATA[]]></mandatory>
    <question_order><![CDATA[2]]></question_order>
    <language><![CDATA[en]]></language>
    <scale_id><![CDATA[0]]></scale_id>
    <same_default><![CDATA[0]]></same_default>
   </row>
   <row>
    <qid><![CDATA[11882]]></qid>
    <parent_qid><![CDATA[11834]]></parent_qid>
    <sid><![CDATA[87722]]></sid>
    <gid><![CDATA[594]]></gid>
    <type><![CDATA[T]]></type>
    <title><![CDATA[1]]></title>
    <question><![CDATA[]]></question>
    <preg><![CDATA[]]></preg>
    <help><![CDATA[]]></help>
    <other><![CDATA[N]]></other>
    <mandatory><![CDATA[]]></mandatory>
    <question_order><![CDATA[2]]></question_order>
    <language><![CDATA[nl]]></language>
    <scale_id><![CDATA[0]]></scale_id>
    <same_default><![CDATA[0]]></same_default>
   </row>
   <row>
    <qid><![CDATA[11883]]></qid>
    <parent_qid><![CDATA[11835]]></parent_qid>
    <sid><![CDATA[87722]]></sid>
    <gid><![CDATA[594]]></gid>
    <type><![CDATA[T]]></type>
    <title><![CDATA[1]]></title>
    <question><![CDATA[]]></question>
    <preg><![CDATA[]]></preg>
    <help><![CDATA[]]></help>
    <other><![CDATA[N]]></other>
    <mandatory><![CDATA[]]></mandatory>
    <question_order><![CDATA[1]]></question_order>
    <language><![CDATA[en]]></language>
    <scale_id><![CDATA[0]]></scale_id>
    <same_default><![CDATA[0]]></same_default>
   </row>
   <row>
    <qid><![CDATA[11883]]></qid>
    <parent_qid><![CDATA[11835]]></parent_qid>
    <sid><![CDATA[87722]]></sid>
    <gid><![CDATA[594]]></gid>
    <type><![CDATA[T]]></type>
    <title><![CDATA[1]]></title>
    <question><![CDATA[]]></question>
    <preg><![CDATA[]]></preg>
    <help><![CDATA[]]></help>
    <other><![CDATA[N]]></other>
    <mandatory><![CDATA[]]></mandatory>
    <question_order><![CDATA[1]]></question_order>
    <language><![CDATA[nl]]></language>
    <scale_id><![CDATA[0]]></scale_id>
    <same_default><![CDATA[0]]></same_default>
   </row>
   <row>
    <qid><![CDATA[11884]]></qid>
    <parent_qid><![CDATA[11836]]></parent_qid>
    <sid><![CDATA[87722]]></sid>
    <gid><![CDATA[595]]></gid>
    <type><![CDATA[T]]></type>
    <title><![CDATA[1]]></title>
    <question><![CDATA[]]></question>
    <preg><![CDATA[]]></preg>
    <help><![CDATA[]]></help>
    <other><![CDATA[N]]></other>
    <mandatory><![CDATA[]]></mandatory>
    <question_order><![CDATA[1]]></question_order>
    <language><![CDATA[nl]]></language>
    <scale_id><![CDATA[0]]></scale_id>
    <same_default><![CDATA[0]]></same_default>
   </row>
   <row>
    <qid><![CDATA[11884]]></qid>
    <parent_qid><![CDATA[11836]]></parent_qid>
    <sid><![CDATA[87722]]></sid>
    <gid><![CDATA[595]]></gid>
    <type><![CDATA[T]]></type>
    <title><![CDATA[1]]></title>
    <question><![CDATA[]]></question>
    <preg><![CDATA[]]></preg>
    <help><![CDATA[]]></help>
    <other><![CDATA[N]]></other>
    <mandatory><![CDATA[]]></mandatory>
    <question_order><![CDATA[1]]></question_order>
    <language><![CDATA[en]]></language>
    <scale_id><![CDATA[0]]></scale_id>
    <same_default><![CDATA[0]]></same_default>
   </row>
   <row>
    <qid><![CDATA[11885]]></qid>
    <parent_qid><![CDATA[11837]]></parent_qid>
    <sid><![CDATA[87722]]></sid>
    <gid><![CDATA[595]]></gid>
    <type><![CDATA[T]]></type>
    <title><![CDATA[1]]></title>
    <question><![CDATA[]]></question>
    <preg><![CDATA[]]></preg>
    <help><![CDATA[]]></help>
    <other><![CDATA[N]]></other>
    <mandatory><![CDATA[]]></mandatory>
    <question_order><![CDATA[1]]></question_order>
    <language><![CDATA[nl]]></language>
    <scale_id><![CDATA[0]]></scale_id>
    <same_default><![CDATA[0]]></same_default>
   </row>
   <row>
    <qid><![CDATA[11885]]></qid>
    <parent_qid><![CDATA[11837]]></parent_qid>
    <sid><![CDATA[87722]]></sid>
    <gid><![CDATA[595]]></gid>
    <type><![CDATA[T]]></type>
    <title><![CDATA[1]]></title>
    <question><![CDATA[]]></question>
    <preg><![CDATA[]]></preg>
    <help><![CDATA[]]></help>
    <other><![CDATA[N]]></other>
    <mandatory><![CDATA[]]></mandatory>
    <question_order><![CDATA[1]]></question_order>
    <language><![CDATA[en]]></language>
    <scale_id><![CDATA[0]]></scale_id>
    <same_default><![CDATA[0]]></same_default>
   </row>
   <row>
    <qid><![CDATA[11886]]></qid>
    <parent_qid><![CDATA[11838]]></parent_qid>
    <sid><![CDATA[87722]]></sid>
    <gid><![CDATA[596]]></gid>
    <type><![CDATA[T]]></type>
    <title><![CDATA[1]]></title>
    <question><![CDATA[]]></question>
    <preg><![CDATA[]]></preg>
    <help><![CDATA[]]></help>
    <other><![CDATA[N]]></other>
    <mandatory><![CDATA[]]></mandatory>
    <question_order><![CDATA[1]]></question_order>
    <language><![CDATA[nl]]></language>
    <scale_id><![CDATA[0]]></scale_id>
    <same_default><![CDATA[0]]></same_default>
   </row>
   <row>
    <qid><![CDATA[11886]]></qid>
    <parent_qid><![CDATA[11838]]></parent_qid>
    <sid><![CDATA[87722]]></sid>
    <gid><![CDATA[596]]></gid>
    <type><![CDATA[T]]></type>
    <title><![CDATA[1]]></title>
    <question><![CDATA[]]></question>
    <preg><![CDATA[]]></preg>
    <help><![CDATA[]]></help>
    <other><![CDATA[N]]></other>
    <mandatory><![CDATA[]]></mandatory>
    <question_order><![CDATA[1]]></question_order>
    <language><![CDATA[en]]></language>
    <scale_id><![CDATA[0]]></scale_id>
    <same_default><![CDATA[0]]></same_default>
   </row>
   <row>
    <qid><![CDATA[11887]]></qid>
    <parent_qid><![CDATA[11839]]></parent_qid>
    <sid><![CDATA[87722]]></sid>
    <gid><![CDATA[596]]></gid>
    <type><![CDATA[T]]></type>
    <title><![CDATA[1]]></title>
    <question><![CDATA[]]></question>
    <preg><![CDATA[]]></preg>
    <help><![CDATA[]]></help>
    <other><![CDATA[N]]></other>
    <mandatory><![CDATA[]]></mandatory>
    <question_order><![CDATA[2]]></question_order>
    <language><![CDATA[nl]]></language>
    <scale_id><![CDATA[0]]></scale_id>
    <same_default><![CDATA[0]]></same_default>
   </row>
   <row>
    <qid><![CDATA[11887]]></qid>
    <parent_qid><![CDATA[11839]]></parent_qid>
    <sid><![CDATA[87722]]></sid>
    <gid><![CDATA[596]]></gid>
    <type><![CDATA[T]]></type>
    <title><![CDATA[1]]></title>
    <question><![CDATA[]]></question>
    <preg><![CDATA[]]></preg>
    <help><![CDATA[]]></help>
    <other><![CDATA[N]]></other>
    <mandatory><![CDATA[]]></mandatory>
    <question_order><![CDATA[2]]></question_order>
    <language><![CDATA[en]]></language>
    <scale_id><![CDATA[0]]></scale_id>
    <same_default><![CDATA[0]]></same_default>
   </row>
   <row>
    <qid><![CDATA[11888]]></qid>
    <parent_qid><![CDATA[11840]]></parent_qid>
    <sid><![CDATA[87722]]></sid>
    <gid><![CDATA[597]]></gid>
    <type><![CDATA[T]]></type>
    <title><![CDATA[1]]></title>
    <question><![CDATA[]]></question>
    <preg><![CDATA[]]></preg>
    <help><![CDATA[]]></help>
    <other><![CDATA[N]]></other>
    <mandatory><![CDATA[]]></mandatory>
    <question_order><![CDATA[1]]></question_order>
    <language><![CDATA[nl]]></language>
    <scale_id><![CDATA[0]]></scale_id>
    <same_default><![CDATA[0]]></same_default>
   </row>
   <row>
    <qid><![CDATA[11888]]></qid>
    <parent_qid><![CDATA[11840]]></parent_qid>
    <sid><![CDATA[87722]]></sid>
    <gid><![CDATA[597]]></gid>
    <type><![CDATA[T]]></type>
    <title><![CDATA[1]]></title>
    <question><![CDATA[]]></question>
    <preg><![CDATA[]]></preg>
    <help><![CDATA[]]></help>
    <other><![CDATA[N]]></other>
    <mandatory><![CDATA[]]></mandatory>
    <question_order><![CDATA[1]]></question_order>
    <language><![CDATA[en]]></language>
    <scale_id><![CDATA[0]]></scale_id>
    <same_default><![CDATA[0]]></same_default>
   </row>
   <row>
    <qid><![CDATA[11889]]></qid>
    <parent_qid><![CDATA[11841]]></parent_qid>
    <sid><![CDATA[87722]]></sid>
    <gid><![CDATA[597]]></gid>
    <type><![CDATA[T]]></type>
    <title><![CDATA[1]]></title>
    <question><![CDATA[]]></question>
    <preg><![CDATA[]]></preg>
    <help><![CDATA[]]></help>
    <other><![CDATA[N]]></other>
    <mandatory><![CDATA[]]></mandatory>
    <question_order><![CDATA[2]]></question_order>
    <language><![CDATA[nl]]></language>
    <scale_id><![CDATA[0]]></scale_id>
    <same_default><![CDATA[0]]></same_default>
   </row>
   <row>
    <qid><![CDATA[11889]]></qid>
    <parent_qid><![CDATA[11841]]></parent_qid>
    <sid><![CDATA[87722]]></sid>
    <gid><![CDATA[597]]></gid>
    <type><![CDATA[T]]></type>
    <title><![CDATA[1]]></title>
    <question><![CDATA[]]></question>
    <preg><![CDATA[]]></preg>
    <help><![CDATA[]]></help>
    <other><![CDATA[N]]></other>
    <mandatory><![CDATA[]]></mandatory>
    <question_order><![CDATA[2]]></question_order>
    <language><![CDATA[en]]></language>
    <scale_id><![CDATA[0]]></scale_id>
    <same_default><![CDATA[0]]></same_default>
   </row>
   <row>
    <qid><![CDATA[11890]]></qid>
    <parent_qid><![CDATA[11842]]></parent_qid>
    <sid><![CDATA[87722]]></sid>
    <gid><![CDATA[598]]></gid>
    <type><![CDATA[T]]></type>
    <title><![CDATA[1]]></title>
    <question><![CDATA[]]></question>
    <preg><![CDATA[]]></preg>
    <help><![CDATA[]]></help>
    <other><![CDATA[N]]></other>
    <mandatory><![CDATA[]]></mandatory>
    <question_order><![CDATA[1]]></question_order>
    <language><![CDATA[nl]]></language>
    <scale_id><![CDATA[0]]></scale_id>
    <same_default><![CDATA[0]]></same_default>
   </row>
   <row>
    <qid><![CDATA[11890]]></qid>
    <parent_qid><![CDATA[11842]]></parent_qid>
    <sid><![CDATA[87722]]></sid>
    <gid><![CDATA[598]]></gid>
    <type><![CDATA[T]]></type>
    <title><![CDATA[1]]></title>
    <question><![CDATA[]]></question>
    <preg><![CDATA[]]></preg>
    <help><![CDATA[]]></help>
    <other><![CDATA[N]]></other>
    <mandatory><![CDATA[]]></mandatory>
    <question_order><![CDATA[1]]></question_order>
    <language><![CDATA[en]]></language>
    <scale_id><![CDATA[0]]></scale_id>
    <same_default><![CDATA[0]]></same_default>
   </row>
   <row>
    <qid><![CDATA[11891]]></qid>
    <parent_qid><![CDATA[11843]]></parent_qid>
    <sid><![CDATA[87722]]></sid>
    <gid><![CDATA[598]]></gid>
    <type><![CDATA[T]]></type>
    <title><![CDATA[1]]></title>
    <question><![CDATA[]]></question>
    <preg><![CDATA[]]></preg>
    <help><![CDATA[]]></help>
    <other><![CDATA[N]]></other>
    <mandatory><![CDATA[]]></mandatory>
    <question_order><![CDATA[2]]></question_order>
    <language><![CDATA[nl]]></language>
    <scale_id><![CDATA[0]]></scale_id>
    <same_default><![CDATA[0]]></same_default>
   </row>
   <row>
    <qid><![CDATA[11891]]></qid>
    <parent_qid><![CDATA[11843]]></parent_qid>
    <sid><![CDATA[87722]]></sid>
    <gid><![CDATA[598]]></gid>
    <type><![CDATA[T]]></type>
    <title><![CDATA[1]]></title>
    <question><![CDATA[]]></question>
    <preg><![CDATA[]]></preg>
    <help><![CDATA[]]></help>
    <other><![CDATA[N]]></other>
    <mandatory><![CDATA[]]></mandatory>
    <question_order><![CDATA[2]]></question_order>
    <language><![CDATA[en]]></language>
    <scale_id><![CDATA[0]]></scale_id>
    <same_default><![CDATA[0]]></same_default>
   </row>
   <row>
    <qid><![CDATA[11892]]></qid>
    <parent_qid><![CDATA[11844]]></parent_qid>
    <sid><![CDATA[87722]]></sid>
    <gid><![CDATA[599]]></gid>
    <type><![CDATA[T]]></type>
    <title><![CDATA[1]]></title>
    <question><![CDATA[]]></question>
    <preg><![CDATA[]]></preg>
    <help><![CDATA[]]></help>
    <other><![CDATA[N]]></other>
    <mandatory><![CDATA[]]></mandatory>
    <question_order><![CDATA[2]]></question_order>
    <language><![CDATA[en]]></language>
    <scale_id><![CDATA[0]]></scale_id>
    <same_default><![CDATA[0]]></same_default>
   </row>
   <row>
    <qid><![CDATA[11892]]></qid>
    <parent_qid><![CDATA[11844]]></parent_qid>
    <sid><![CDATA[87722]]></sid>
    <gid><![CDATA[599]]></gid>
    <type><![CDATA[T]]></type>
    <title><![CDATA[1]]></title>
    <question><![CDATA[]]></question>
    <preg><![CDATA[]]></preg>
    <help><![CDATA[]]></help>
    <other><![CDATA[N]]></other>
    <mandatory><![CDATA[]]></mandatory>
    <question_order><![CDATA[2]]></question_order>
    <language><![CDATA[nl]]></language>
    <scale_id><![CDATA[0]]></scale_id>
    <same_default><![CDATA[0]]></same_default>
   </row>
   <row>
    <qid><![CDATA[11893]]></qid>
    <parent_qid><![CDATA[11845]]></parent_qid>
    <sid><![CDATA[87722]]></sid>
    <gid><![CDATA[599]]></gid>
    <type><![CDATA[T]]></type>
    <title><![CDATA[1]]></title>
    <question><![CDATA[]]></question>
    <preg><![CDATA[]]></preg>
    <help><![CDATA[]]></help>
    <other><![CDATA[N]]></other>
    <mandatory><![CDATA[]]></mandatory>
    <question_order><![CDATA[1]]></question_order>
    <language><![CDATA[en]]></language>
    <scale_id><![CDATA[0]]></scale_id>
    <same_default><![CDATA[0]]></same_default>
   </row>
   <row>
    <qid><![CDATA[11893]]></qid>
    <parent_qid><![CDATA[11845]]></parent_qid>
    <sid><![CDATA[87722]]></sid>
    <gid><![CDATA[599]]></gid>
    <type><![CDATA[T]]></type>
    <title><![CDATA[1]]></title>
    <question><![CDATA[]]></question>
    <preg><![CDATA[]]></preg>
    <help><![CDATA[]]></help>
    <other><![CDATA[N]]></other>
    <mandatory><![CDATA[]]></mandatory>
    <question_order><![CDATA[1]]></question_order>
    <language><![CDATA[nl]]></language>
    <scale_id><![CDATA[0]]></scale_id>
    <same_default><![CDATA[0]]></same_default>
   </row>
   <row>
    <qid><![CDATA[11894]]></qid>
    <parent_qid><![CDATA[11846]]></parent_qid>
    <sid><![CDATA[87722]]></sid>
    <gid><![CDATA[600]]></gid>
    <type><![CDATA[T]]></type>
    <title><![CDATA[1]]></title>
    <question><![CDATA[]]></question>
    <preg><![CDATA[]]></preg>
    <help><![CDATA[]]></help>
    <other><![CDATA[N]]></other>
    <mandatory><![CDATA[]]></mandatory>
    <question_order><![CDATA[2]]></question_order>
    <language><![CDATA[en]]></language>
    <scale_id><![CDATA[0]]></scale_id>
    <same_default><![CDATA[0]]></same_default>
   </row>
   <row>
    <qid><![CDATA[11894]]></qid>
    <parent_qid><![CDATA[11846]]></parent_qid>
    <sid><![CDATA[87722]]></sid>
    <gid><![CDATA[600]]></gid>
    <type><![CDATA[T]]></type>
    <title><![CDATA[1]]></title>
    <question><![CDATA[]]></question>
    <preg><![CDATA[]]></preg>
    <help><![CDATA[]]></help>
    <other><![CDATA[N]]></other>
    <mandatory><![CDATA[]]></mandatory>
    <question_order><![CDATA[2]]></question_order>
    <language><![CDATA[nl]]></language>
    <scale_id><![CDATA[0]]></scale_id>
    <same_default><![CDATA[0]]></same_default>
   </row>
   <row>
    <qid><![CDATA[11895]]></qid>
    <parent_qid><![CDATA[11847]]></parent_qid>
    <sid><![CDATA[87722]]></sid>
    <gid><![CDATA[600]]></gid>
    <type><![CDATA[T]]></type>
    <title><![CDATA[1]]></title>
    <question><![CDATA[]]></question>
    <preg><![CDATA[]]></preg>
    <help><![CDATA[]]></help>
    <other><![CDATA[N]]></other>
    <mandatory><![CDATA[]]></mandatory>
    <question_order><![CDATA[1]]></question_order>
    <language><![CDATA[en]]></language>
    <scale_id><![CDATA[0]]></scale_id>
    <same_default><![CDATA[0]]></same_default>
   </row>
   <row>
    <qid><![CDATA[11895]]></qid>
    <parent_qid><![CDATA[11847]]></parent_qid>
    <sid><![CDATA[87722]]></sid>
    <gid><![CDATA[600]]></gid>
    <type><![CDATA[T]]></type>
    <title><![CDATA[1]]></title>
    <question><![CDATA[]]></question>
    <preg><![CDATA[]]></preg>
    <help><![CDATA[]]></help>
    <other><![CDATA[N]]></other>
    <mandatory><![CDATA[]]></mandatory>
    <question_order><![CDATA[1]]></question_order>
    <language><![CDATA[nl]]></language>
    <scale_id><![CDATA[0]]></scale_id>
    <same_default><![CDATA[0]]></same_default>
   </row>
   <row>
    <qid><![CDATA[11896]]></qid>
    <parent_qid><![CDATA[11848]]></parent_qid>
    <sid><![CDATA[87722]]></sid>
    <gid><![CDATA[601]]></gid>
    <type><![CDATA[T]]></type>
    <title><![CDATA[SQ001]]></title>
    <question><![CDATA[]]></question>
    <preg><![CDATA[]]></preg>
    <help><![CDATA[]]></help>
    <other><![CDATA[N]]></other>
    <mandatory><![CDATA[]]></mandatory>
    <question_order><![CDATA[1]]></question_order>
    <language><![CDATA[en]]></language>
    <scale_id><![CDATA[0]]></scale_id>
    <same_default><![CDATA[0]]></same_default>
   </row>
   <row>
    <qid><![CDATA[11896]]></qid>
    <parent_qid><![CDATA[11848]]></parent_qid>
    <sid><![CDATA[87722]]></sid>
    <gid><![CDATA[601]]></gid>
    <type><![CDATA[T]]></type>
    <title><![CDATA[SQ001]]></title>
    <question><![CDATA[]]></question>
    <preg><![CDATA[]]></preg>
    <help><![CDATA[]]></help>
    <other><![CDATA[N]]></other>
    <mandatory><![CDATA[]]></mandatory>
    <question_order><![CDATA[1]]></question_order>
    <language><![CDATA[nl]]></language>
    <scale_id><![CDATA[0]]></scale_id>
    <same_default><![CDATA[0]]></same_default>
   </row>
   <row>
    <qid><![CDATA[11897]]></qid>
    <parent_qid><![CDATA[11849]]></parent_qid>
    <sid><![CDATA[87722]]></sid>
    <gid><![CDATA[602]]></gid>
    <type><![CDATA[T]]></type>
    <title><![CDATA[SQ001]]></title>
    <question><![CDATA[]]></question>
    <preg><![CDATA[]]></preg>
    <help><![CDATA[]]></help>
    <other><![CDATA[N]]></other>
    <mandatory><![CDATA[]]></mandatory>
    <question_order><![CDATA[2]]></question_order>
    <language><![CDATA[en]]></language>
    <scale_id><![CDATA[0]]></scale_id>
    <same_default><![CDATA[0]]></same_default>
   </row>
   <row>
    <qid><![CDATA[11897]]></qid>
    <parent_qid><![CDATA[11849]]></parent_qid>
    <sid><![CDATA[87722]]></sid>
    <gid><![CDATA[602]]></gid>
    <type><![CDATA[T]]></type>
    <title><![CDATA[SQ001]]></title>
    <question><![CDATA[]]></question>
    <preg><![CDATA[]]></preg>
    <help><![CDATA[]]></help>
    <other><![CDATA[N]]></other>
    <mandatory><![CDATA[]]></mandatory>
    <question_order><![CDATA[2]]></question_order>
    <language><![CDATA[nl]]></language>
    <scale_id><![CDATA[0]]></scale_id>
    <same_default><![CDATA[0]]></same_default>
   </row>
   <row>
    <qid><![CDATA[11898]]></qid>
    <parent_qid><![CDATA[11850]]></parent_qid>
    <sid><![CDATA[87722]]></sid>
    <gid><![CDATA[602]]></gid>
    <type><![CDATA[T]]></type>
    <title><![CDATA[SQ001]]></title>
    <question><![CDATA[]]></question>
    <preg><![CDATA[]]></preg>
    <help><![CDATA[]]></help>
    <other><![CDATA[N]]></other>
    <mandatory><![CDATA[]]></mandatory>
    <question_order><![CDATA[1]]></question_order>
    <language><![CDATA[en]]></language>
    <scale_id><![CDATA[0]]></scale_id>
    <same_default><![CDATA[0]]></same_default>
   </row>
   <row>
    <qid><![CDATA[11898]]></qid>
    <parent_qid><![CDATA[11850]]></parent_qid>
    <sid><![CDATA[87722]]></sid>
    <gid><![CDATA[602]]></gid>
    <type><![CDATA[T]]></type>
    <title><![CDATA[SQ001]]></title>
    <question><![CDATA[]]></question>
    <preg><![CDATA[]]></preg>
    <help><![CDATA[]]></help>
    <other><![CDATA[N]]></other>
    <mandatory><![CDATA[]]></mandatory>
    <question_order><![CDATA[1]]></question_order>
    <language><![CDATA[nl]]></language>
    <scale_id><![CDATA[0]]></scale_id>
    <same_default><![CDATA[0]]></same_default>
   </row>
   <row>
    <qid><![CDATA[11899]]></qid>
    <parent_qid><![CDATA[11851]]></parent_qid>
    <sid><![CDATA[87722]]></sid>
    <gid><![CDATA[603]]></gid>
    <type><![CDATA[T]]></type>
    <title><![CDATA[SQ001]]></title>
    <question><![CDATA[]]></question>
    <preg><![CDATA[]]></preg>
    <help><![CDATA[]]></help>
    <other><![CDATA[N]]></other>
    <mandatory><![CDATA[]]></mandatory>
    <question_order><![CDATA[2]]></question_order>
    <language><![CDATA[en]]></language>
    <scale_id><![CDATA[0]]></scale_id>
    <same_default><![CDATA[0]]></same_default>
   </row>
   <row>
    <qid><![CDATA[11899]]></qid>
    <parent_qid><![CDATA[11851]]></parent_qid>
    <sid><![CDATA[87722]]></sid>
    <gid><![CDATA[603]]></gid>
    <type><![CDATA[T]]></type>
    <title><![CDATA[SQ001]]></title>
    <question><![CDATA[]]></question>
    <preg><![CDATA[]]></preg>
    <help><![CDATA[]]></help>
    <other><![CDATA[N]]></other>
    <mandatory><![CDATA[]]></mandatory>
    <question_order><![CDATA[2]]></question_order>
    <language><![CDATA[nl]]></language>
    <scale_id><![CDATA[0]]></scale_id>
    <same_default><![CDATA[0]]></same_default>
   </row>
   <row>
    <qid><![CDATA[11900]]></qid>
    <parent_qid><![CDATA[11852]]></parent_qid>
    <sid><![CDATA[87722]]></sid>
    <gid><![CDATA[603]]></gid>
    <type><![CDATA[T]]></type>
    <title><![CDATA[SQ001]]></title>
    <question><![CDATA[]]></question>
    <preg><![CDATA[]]></preg>
    <help><![CDATA[]]></help>
    <other><![CDATA[N]]></other>
    <mandatory><![CDATA[]]></mandatory>
    <question_order><![CDATA[1]]></question_order>
    <language><![CDATA[en]]></language>
    <scale_id><![CDATA[0]]></scale_id>
    <same_default><![CDATA[0]]></same_default>
   </row>
   <row>
    <qid><![CDATA[11900]]></qid>
    <parent_qid><![CDATA[11852]]></parent_qid>
    <sid><![CDATA[87722]]></sid>
    <gid><![CDATA[603]]></gid>
    <type><![CDATA[T]]></type>
    <title><![CDATA[SQ001]]></title>
    <question><![CDATA[]]></question>
    <preg><![CDATA[]]></preg>
    <help><![CDATA[]]></help>
    <other><![CDATA[N]]></other>
    <mandatory><![CDATA[]]></mandatory>
    <question_order><![CDATA[1]]></question_order>
    <language><![CDATA[nl]]></language>
    <scale_id><![CDATA[0]]></scale_id>
    <same_default><![CDATA[0]]></same_default>
   </row>
   <row>
    <qid><![CDATA[11901]]></qid>
    <parent_qid><![CDATA[11853]]></parent_qid>
    <sid><![CDATA[87722]]></sid>
    <gid><![CDATA[604]]></gid>
    <type><![CDATA[T]]></type>
    <title><![CDATA[SQ001]]></title>
    <question><![CDATA[]]></question>
    <preg><![CDATA[]]></preg>
    <help><![CDATA[]]></help>
    <other><![CDATA[N]]></other>
    <mandatory><![CDATA[]]></mandatory>
    <question_order><![CDATA[2]]></question_order>
    <language><![CDATA[en]]></language>
    <scale_id><![CDATA[0]]></scale_id>
    <same_default><![CDATA[0]]></same_default>
   </row>
   <row>
    <qid><![CDATA[11901]]></qid>
    <parent_qid><![CDATA[11853]]></parent_qid>
    <sid><![CDATA[87722]]></sid>
    <gid><![CDATA[604]]></gid>
    <type><![CDATA[T]]></type>
    <title><![CDATA[SQ001]]></title>
    <question><![CDATA[]]></question>
    <preg><![CDATA[]]></preg>
    <help><![CDATA[]]></help>
    <other><![CDATA[N]]></other>
    <mandatory><![CDATA[]]></mandatory>
    <question_order><![CDATA[2]]></question_order>
    <language><![CDATA[nl]]></language>
    <scale_id><![CDATA[0]]></scale_id>
    <same_default><![CDATA[0]]></same_default>
   </row>
   <row>
    <qid><![CDATA[11902]]></qid>
    <parent_qid><![CDATA[11854]]></parent_qid>
    <sid><![CDATA[87722]]></sid>
    <gid><![CDATA[604]]></gid>
    <type><![CDATA[T]]></type>
    <title><![CDATA[SQ001]]></title>
    <question><![CDATA[]]></question>
    <preg><![CDATA[]]></preg>
    <help><![CDATA[]]></help>
    <other><![CDATA[N]]></other>
    <mandatory><![CDATA[]]></mandatory>
    <question_order><![CDATA[1]]></question_order>
    <language><![CDATA[en]]></language>
    <scale_id><![CDATA[0]]></scale_id>
    <same_default><![CDATA[0]]></same_default>
   </row>
   <row>
    <qid><![CDATA[11902]]></qid>
    <parent_qid><![CDATA[11854]]></parent_qid>
    <sid><![CDATA[87722]]></sid>
    <gid><![CDATA[604]]></gid>
    <type><![CDATA[T]]></type>
    <title><![CDATA[SQ001]]></title>
    <question><![CDATA[]]></question>
    <preg><![CDATA[]]></preg>
    <help><![CDATA[]]></help>
    <other><![CDATA[N]]></other>
    <mandatory><![CDATA[]]></mandatory>
    <question_order><![CDATA[1]]></question_order>
    <language><![CDATA[nl]]></language>
    <scale_id><![CDATA[0]]></scale_id>
    <same_default><![CDATA[0]]></same_default>
   </row>
  </rows>
 </subquestions>
 <question_attributes>
  <fields>
   <fieldname>qid</fieldname>
   <fieldname>attribute</fieldname>
   <fieldname>value</fieldname>
  </fields>
  <rows>
   <row>
    <qid><![CDATA[11817]]></qid>
    <attribute><![CDATA[answer_width]]></attribute>
    <value><![CDATA[]]></value>
   </row>
   <row>
    <qid><![CDATA[11817]]></qid>
    <attribute><![CDATA[array_filter]]></attribute>
    <value><![CDATA[]]></value>
   </row>
   <row>
    <qid><![CDATA[11817]]></qid>
    <attribute><![CDATA[array_filter_exclude]]></attribute>
    <value><![CDATA[]]></value>
   </row>
   <row>
    <qid><![CDATA[11817]]></qid>
    <attribute><![CDATA[hidden]]></attribute>
    <value><![CDATA[0]]></value>
   </row>
   <row>
    <qid><![CDATA[11817]]></qid>
    <attribute><![CDATA[page_break]]></attribute>
    <value><![CDATA[0]]></value>
   </row>
   <row>
    <qid><![CDATA[11817]]></qid>
    <attribute><![CDATA[public_statistics]]></attribute>
    <value><![CDATA[0]]></value>
   </row>
   <row>
    <qid><![CDATA[11817]]></qid>
    <attribute><![CDATA[random_order]]></attribute>
    <value><![CDATA[0]]></value>
   </row>
   <row>
    <qid><![CDATA[11817]]></qid>
    <attribute><![CDATA[scale_export]]></attribute>
    <value><![CDATA[0]]></value>
   </row>
   <row>
    <qid><![CDATA[11818]]></qid>
    <attribute><![CDATA[answer_width]]></attribute>
    <value><![CDATA[]]></value>
   </row>
   <row>
    <qid><![CDATA[11818]]></qid>
    <attribute><![CDATA[array_filter]]></attribute>
    <value><![CDATA[]]></value>
   </row>
   <row>
    <qid><![CDATA[11818]]></qid>
    <attribute><![CDATA[array_filter_exclude]]></attribute>
    <value><![CDATA[]]></value>
   </row>
   <row>
    <qid><![CDATA[11818]]></qid>
    <attribute><![CDATA[hidden]]></attribute>
    <value><![CDATA[0]]></value>
   </row>
   <row>
    <qid><![CDATA[11818]]></qid>
    <attribute><![CDATA[page_break]]></attribute>
    <value><![CDATA[0]]></value>
   </row>
   <row>
    <qid><![CDATA[11818]]></qid>
    <attribute><![CDATA[public_statistics]]></attribute>
    <value><![CDATA[0]]></value>
   </row>
   <row>
    <qid><![CDATA[11818]]></qid>
    <attribute><![CDATA[random_order]]></attribute>
    <value><![CDATA[0]]></value>
   </row>
   <row>
    <qid><![CDATA[11818]]></qid>
    <attribute><![CDATA[scale_export]]></attribute>
    <value><![CDATA[0]]></value>
   </row>
   <row>
    <qid><![CDATA[11819]]></qid>
    <attribute><![CDATA[answer_width]]></attribute>
    <value><![CDATA[]]></value>
   </row>
   <row>
    <qid><![CDATA[11819]]></qid>
    <attribute><![CDATA[array_filter]]></attribute>
    <value><![CDATA[]]></value>
   </row>
   <row>
    <qid><![CDATA[11819]]></qid>
    <attribute><![CDATA[array_filter_exclude]]></attribute>
    <value><![CDATA[]]></value>
   </row>
   <row>
    <qid><![CDATA[11819]]></qid>
    <attribute><![CDATA[hidden]]></attribute>
    <value><![CDATA[0]]></value>
   </row>
   <row>
    <qid><![CDATA[11819]]></qid>
    <attribute><![CDATA[page_break]]></attribute>
    <value><![CDATA[0]]></value>
   </row>
   <row>
    <qid><![CDATA[11819]]></qid>
    <attribute><![CDATA[public_statistics]]></attribute>
    <value><![CDATA[0]]></value>
   </row>
   <row>
    <qid><![CDATA[11819]]></qid>
    <attribute><![CDATA[random_order]]></attribute>
    <value><![CDATA[0]]></value>
   </row>
   <row>
    <qid><![CDATA[11819]]></qid>
    <attribute><![CDATA[scale_export]]></attribute>
    <value><![CDATA[0]]></value>
   </row>
   <row>
    <qid><![CDATA[11820]]></qid>
    <attribute><![CDATA[answer_width]]></attribute>
    <value><![CDATA[]]></value>
   </row>
   <row>
    <qid><![CDATA[11820]]></qid>
    <attribute><![CDATA[array_filter]]></attribute>
    <value><![CDATA[]]></value>
   </row>
   <row>
    <qid><![CDATA[11820]]></qid>
    <attribute><![CDATA[array_filter_exclude]]></attribute>
    <value><![CDATA[]]></value>
   </row>
   <row>
    <qid><![CDATA[11820]]></qid>
    <attribute><![CDATA[hidden]]></attribute>
    <value><![CDATA[0]]></value>
   </row>
   <row>
    <qid><![CDATA[11820]]></qid>
    <attribute><![CDATA[page_break]]></attribute>
    <value><![CDATA[0]]></value>
   </row>
   <row>
    <qid><![CDATA[11820]]></qid>
    <attribute><![CDATA[public_statistics]]></attribute>
    <value><![CDATA[0]]></value>
   </row>
   <row>
    <qid><![CDATA[11820]]></qid>
    <attribute><![CDATA[random_order]]></attribute>
    <value><![CDATA[0]]></value>
   </row>
   <row>
    <qid><![CDATA[11820]]></qid>
    <attribute><![CDATA[scale_export]]></attribute>
    <value><![CDATA[0]]></value>
   </row>
   <row>
    <qid><![CDATA[11821]]></qid>
    <attribute><![CDATA[hidden]]></attribute>
    <value><![CDATA[0]]></value>
   </row>
   <row>
    <qid><![CDATA[11821]]></qid>
    <attribute><![CDATA[page_break]]></attribute>
    <value><![CDATA[0]]></value>
   </row>
   <row>
    <qid><![CDATA[11821]]></qid>
    <attribute><![CDATA[time_limit]]></attribute>
    <value><![CDATA[]]></value>
   </row>
   <row>
    <qid><![CDATA[11821]]></qid>
    <attribute><![CDATA[time_limit_action]]></attribute>
    <value><![CDATA[1]]></value>
   </row>
   <row>
    <qid><![CDATA[11821]]></qid>
    <attribute><![CDATA[time_limit_countdown_message]]></attribute>
    <value><![CDATA[]]></value>
   </row>
   <row>
    <qid><![CDATA[11821]]></qid>
    <attribute><![CDATA[time_limit_disable_next]]></attribute>
    <value><![CDATA[0]]></value>
   </row>
   <row>
    <qid><![CDATA[11821]]></qid>
    <attribute><![CDATA[time_limit_disable_prev]]></attribute>
    <value><![CDATA[0]]></value>
   </row>
   <row>
    <qid><![CDATA[11821]]></qid>
    <attribute><![CDATA[time_limit_message]]></attribute>
    <value><![CDATA[]]></value>
   </row>
   <row>
    <qid><![CDATA[11821]]></qid>
    <attribute><![CDATA[time_limit_message_delay]]></attribute>
    <value><![CDATA[]]></value>
   </row>
   <row>
    <qid><![CDATA[11821]]></qid>
    <attribute><![CDATA[time_limit_message_style]]></attribute>
    <value><![CDATA[]]></value>
   </row>
   <row>
    <qid><![CDATA[11821]]></qid>
    <attribute><![CDATA[time_limit_timer_style]]></attribute>
    <value><![CDATA[]]></value>
   </row>
   <row>
    <qid><![CDATA[11821]]></qid>
    <attribute><![CDATA[time_limit_warning]]></attribute>
    <value><![CDATA[]]></value>
   </row>
   <row>
    <qid><![CDATA[11821]]></qid>
    <attribute><![CDATA[time_limit_warning_2]]></attribute>
    <value><![CDATA[]]></value>
   </row>
   <row>
    <qid><![CDATA[11821]]></qid>
    <attribute><![CDATA[time_limit_warning_2_display_time]]></attribute>
    <value><![CDATA[]]></value>
   </row>
   <row>
    <qid><![CDATA[11821]]></qid>
    <attribute><![CDATA[time_limit_warning_2_message]]></attribute>
    <value><![CDATA[]]></value>
   </row>
   <row>
    <qid><![CDATA[11821]]></qid>
    <attribute><![CDATA[time_limit_warning_2_style]]></attribute>
    <value><![CDATA[]]></value>
   </row>
   <row>
    <qid><![CDATA[11821]]></qid>
    <attribute><![CDATA[time_limit_warning_display_time]]></attribute>
    <value><![CDATA[]]></value>
   </row>
   <row>
    <qid><![CDATA[11821]]></qid>
    <attribute><![CDATA[time_limit_warning_message]]></attribute>
    <value><![CDATA[]]></value>
   </row>
   <row>
    <qid><![CDATA[11821]]></qid>
    <attribute><![CDATA[time_limit_warning_style]]></attribute>
    <value><![CDATA[]]></value>
   </row>
   <row>
    <qid><![CDATA[11822]]></qid>
    <attribute><![CDATA[answer_width]]></attribute>
    <value><![CDATA[]]></value>
   </row>
   <row>
    <qid><![CDATA[11822]]></qid>
    <attribute><![CDATA[array_filter]]></attribute>
    <value><![CDATA[]]></value>
   </row>
   <row>
    <qid><![CDATA[11822]]></qid>
    <attribute><![CDATA[array_filter_exclude]]></attribute>
    <value><![CDATA[]]></value>
   </row>
   <row>
    <qid><![CDATA[11822]]></qid>
    <attribute><![CDATA[hidden]]></attribute>
    <value><![CDATA[0]]></value>
   </row>
   <row>
    <qid><![CDATA[11822]]></qid>
    <attribute><![CDATA[page_break]]></attribute>
    <value><![CDATA[0]]></value>
   </row>
   <row>
    <qid><![CDATA[11822]]></qid>
    <attribute><![CDATA[public_statistics]]></attribute>
    <value><![CDATA[0]]></value>
   </row>
   <row>
    <qid><![CDATA[11822]]></qid>
    <attribute><![CDATA[random_order]]></attribute>
    <value><![CDATA[0]]></value>
   </row>
   <row>
    <qid><![CDATA[11822]]></qid>
    <attribute><![CDATA[scale_export]]></attribute>
    <value><![CDATA[0]]></value>
   </row>
   <row>
    <qid><![CDATA[11823]]></qid>
    <attribute><![CDATA[answer_width]]></attribute>
    <value><![CDATA[]]></value>
   </row>
   <row>
    <qid><![CDATA[11823]]></qid>
    <attribute><![CDATA[array_filter]]></attribute>
    <value><![CDATA[]]></value>
   </row>
   <row>
    <qid><![CDATA[11823]]></qid>
    <attribute><![CDATA[array_filter_exclude]]></attribute>
    <value><![CDATA[]]></value>
   </row>
   <row>
    <qid><![CDATA[11823]]></qid>
    <attribute><![CDATA[hidden]]></attribute>
    <value><![CDATA[0]]></value>
   </row>
   <row>
    <qid><![CDATA[11823]]></qid>
    <attribute><![CDATA[page_break]]></attribute>
    <value><![CDATA[0]]></value>
   </row>
   <row>
    <qid><![CDATA[11823]]></qid>
    <attribute><![CDATA[public_statistics]]></attribute>
    <value><![CDATA[0]]></value>
   </row>
   <row>
    <qid><![CDATA[11823]]></qid>
    <attribute><![CDATA[random_order]]></attribute>
    <value><![CDATA[0]]></value>
   </row>
   <row>
    <qid><![CDATA[11823]]></qid>
    <attribute><![CDATA[scale_export]]></attribute>
    <value><![CDATA[0]]></value>
   </row>
   <row>
    <qid><![CDATA[11824]]></qid>
    <attribute><![CDATA[answer_width]]></attribute>
    <value><![CDATA[]]></value>
   </row>
   <row>
    <qid><![CDATA[11824]]></qid>
    <attribute><![CDATA[array_filter]]></attribute>
    <value><![CDATA[]]></value>
   </row>
   <row>
    <qid><![CDATA[11824]]></qid>
    <attribute><![CDATA[array_filter_exclude]]></attribute>
    <value><![CDATA[]]></value>
   </row>
   <row>
    <qid><![CDATA[11824]]></qid>
    <attribute><![CDATA[hidden]]></attribute>
    <value><![CDATA[0]]></value>
   </row>
   <row>
    <qid><![CDATA[11824]]></qid>
    <attribute><![CDATA[page_break]]></attribute>
    <value><![CDATA[0]]></value>
   </row>
   <row>
    <qid><![CDATA[11824]]></qid>
    <attribute><![CDATA[public_statistics]]></attribute>
    <value><![CDATA[0]]></value>
   </row>
   <row>
    <qid><![CDATA[11824]]></qid>
    <attribute><![CDATA[random_order]]></attribute>
    <value><![CDATA[0]]></value>
   </row>
   <row>
    <qid><![CDATA[11824]]></qid>
    <attribute><![CDATA[scale_export]]></attribute>
    <value><![CDATA[0]]></value>
   </row>
   <row>
    <qid><![CDATA[11825]]></qid>
    <attribute><![CDATA[answer_width]]></attribute>
    <value><![CDATA[]]></value>
   </row>
   <row>
    <qid><![CDATA[11825]]></qid>
    <attribute><![CDATA[array_filter]]></attribute>
    <value><![CDATA[]]></value>
   </row>
   <row>
    <qid><![CDATA[11825]]></qid>
    <attribute><![CDATA[array_filter_exclude]]></attribute>
    <value><![CDATA[]]></value>
   </row>
   <row>
    <qid><![CDATA[11825]]></qid>
    <attribute><![CDATA[hidden]]></attribute>
    <value><![CDATA[0]]></value>
   </row>
   <row>
    <qid><![CDATA[11825]]></qid>
    <attribute><![CDATA[page_break]]></attribute>
    <value><![CDATA[0]]></value>
   </row>
   <row>
    <qid><![CDATA[11825]]></qid>
    <attribute><![CDATA[public_statistics]]></attribute>
    <value><![CDATA[0]]></value>
   </row>
   <row>
    <qid><![CDATA[11825]]></qid>
    <attribute><![CDATA[random_order]]></attribute>
    <value><![CDATA[0]]></value>
   </row>
   <row>
    <qid><![CDATA[11825]]></qid>
    <attribute><![CDATA[scale_export]]></attribute>
    <value><![CDATA[0]]></value>
   </row>
   <row>
    <qid><![CDATA[11826]]></qid>
    <attribute><![CDATA[answer_width]]></attribute>
    <value><![CDATA[]]></value>
   </row>
   <row>
    <qid><![CDATA[11826]]></qid>
    <attribute><![CDATA[array_filter]]></attribute>
    <value><![CDATA[]]></value>
   </row>
   <row>
    <qid><![CDATA[11826]]></qid>
    <attribute><![CDATA[array_filter_exclude]]></attribute>
    <value><![CDATA[]]></value>
   </row>
   <row>
    <qid><![CDATA[11826]]></qid>
    <attribute><![CDATA[hidden]]></attribute>
    <value><![CDATA[0]]></value>
   </row>
   <row>
    <qid><![CDATA[11826]]></qid>
    <attribute><![CDATA[page_break]]></attribute>
    <value><![CDATA[0]]></value>
   </row>
   <row>
    <qid><![CDATA[11826]]></qid>
    <attribute><![CDATA[public_statistics]]></attribute>
    <value><![CDATA[0]]></value>
   </row>
   <row>
    <qid><![CDATA[11826]]></qid>
    <attribute><![CDATA[random_order]]></attribute>
    <value><![CDATA[0]]></value>
   </row>
   <row>
    <qid><![CDATA[11826]]></qid>
    <attribute><![CDATA[scale_export]]></attribute>
    <value><![CDATA[0]]></value>
   </row>
   <row>
    <qid><![CDATA[11827]]></qid>
    <attribute><![CDATA[answer_width]]></attribute>
    <value><![CDATA[]]></value>
   </row>
   <row>
    <qid><![CDATA[11827]]></qid>
    <attribute><![CDATA[array_filter]]></attribute>
    <value><![CDATA[]]></value>
   </row>
   <row>
    <qid><![CDATA[11827]]></qid>
    <attribute><![CDATA[array_filter_exclude]]></attribute>
    <value><![CDATA[]]></value>
   </row>
   <row>
    <qid><![CDATA[11827]]></qid>
    <attribute><![CDATA[hidden]]></attribute>
    <value><![CDATA[0]]></value>
   </row>
   <row>
    <qid><![CDATA[11827]]></qid>
    <attribute><![CDATA[page_break]]></attribute>
    <value><![CDATA[0]]></value>
   </row>
   <row>
    <qid><![CDATA[11827]]></qid>
    <attribute><![CDATA[public_statistics]]></attribute>
    <value><![CDATA[0]]></value>
   </row>
   <row>
    <qid><![CDATA[11827]]></qid>
    <attribute><![CDATA[random_order]]></attribute>
    <value><![CDATA[0]]></value>
   </row>
   <row>
    <qid><![CDATA[11827]]></qid>
    <attribute><![CDATA[scale_export]]></attribute>
    <value><![CDATA[0]]></value>
   </row>
   <row>
    <qid><![CDATA[11828]]></qid>
    <attribute><![CDATA[answer_width]]></attribute>
    <value><![CDATA[]]></value>
   </row>
   <row>
    <qid><![CDATA[11828]]></qid>
    <attribute><![CDATA[array_filter]]></attribute>
    <value><![CDATA[]]></value>
   </row>
   <row>
    <qid><![CDATA[11828]]></qid>
    <attribute><![CDATA[array_filter_exclude]]></attribute>
    <value><![CDATA[]]></value>
   </row>
   <row>
    <qid><![CDATA[11828]]></qid>
    <attribute><![CDATA[hidden]]></attribute>
    <value><![CDATA[0]]></value>
   </row>
   <row>
    <qid><![CDATA[11828]]></qid>
    <attribute><![CDATA[page_break]]></attribute>
    <value><![CDATA[0]]></value>
   </row>
   <row>
    <qid><![CDATA[11828]]></qid>
    <attribute><![CDATA[public_statistics]]></attribute>
    <value><![CDATA[0]]></value>
   </row>
   <row>
    <qid><![CDATA[11828]]></qid>
    <attribute><![CDATA[random_order]]></attribute>
    <value><![CDATA[0]]></value>
   </row>
   <row>
    <qid><![CDATA[11828]]></qid>
    <attribute><![CDATA[scale_export]]></attribute>
    <value><![CDATA[0]]></value>
   </row>
   <row>
    <qid><![CDATA[11829]]></qid>
    <attribute><![CDATA[answer_width]]></attribute>
    <value><![CDATA[]]></value>
   </row>
   <row>
    <qid><![CDATA[11829]]></qid>
    <attribute><![CDATA[array_filter]]></attribute>
    <value><![CDATA[]]></value>
   </row>
   <row>
    <qid><![CDATA[11829]]></qid>
    <attribute><![CDATA[array_filter_exclude]]></attribute>
    <value><![CDATA[]]></value>
   </row>
   <row>
    <qid><![CDATA[11829]]></qid>
    <attribute><![CDATA[hidden]]></attribute>
    <value><![CDATA[0]]></value>
   </row>
   <row>
    <qid><![CDATA[11829]]></qid>
    <attribute><![CDATA[page_break]]></attribute>
    <value><![CDATA[0]]></value>
   </row>
   <row>
    <qid><![CDATA[11829]]></qid>
    <attribute><![CDATA[public_statistics]]></attribute>
    <value><![CDATA[0]]></value>
   </row>
   <row>
    <qid><![CDATA[11829]]></qid>
    <attribute><![CDATA[random_order]]></attribute>
    <value><![CDATA[0]]></value>
   </row>
   <row>
    <qid><![CDATA[11829]]></qid>
    <attribute><![CDATA[scale_export]]></attribute>
    <value><![CDATA[0]]></value>
   </row>
   <row>
    <qid><![CDATA[11830]]></qid>
    <attribute><![CDATA[answer_width]]></attribute>
    <value><![CDATA[]]></value>
   </row>
   <row>
    <qid><![CDATA[11830]]></qid>
    <attribute><![CDATA[array_filter]]></attribute>
    <value><![CDATA[]]></value>
   </row>
   <row>
    <qid><![CDATA[11830]]></qid>
    <attribute><![CDATA[array_filter_exclude]]></attribute>
    <value><![CDATA[]]></value>
   </row>
   <row>
    <qid><![CDATA[11830]]></qid>
    <attribute><![CDATA[hidden]]></attribute>
    <value><![CDATA[0]]></value>
   </row>
   <row>
    <qid><![CDATA[11830]]></qid>
    <attribute><![CDATA[page_break]]></attribute>
    <value><![CDATA[0]]></value>
   </row>
   <row>
    <qid><![CDATA[11830]]></qid>
    <attribute><![CDATA[public_statistics]]></attribute>
    <value><![CDATA[0]]></value>
   </row>
   <row>
    <qid><![CDATA[11830]]></qid>
    <attribute><![CDATA[random_order]]></attribute>
    <value><![CDATA[0]]></value>
   </row>
   <row>
    <qid><![CDATA[11830]]></qid>
    <attribute><![CDATA[scale_export]]></attribute>
    <value><![CDATA[0]]></value>
   </row>
   <row>
    <qid><![CDATA[11831]]></qid>
    <attribute><![CDATA[answer_width]]></attribute>
    <value><![CDATA[]]></value>
   </row>
   <row>
    <qid><![CDATA[11831]]></qid>
    <attribute><![CDATA[array_filter]]></attribute>
    <value><![CDATA[]]></value>
   </row>
   <row>
    <qid><![CDATA[11831]]></qid>
    <attribute><![CDATA[array_filter_exclude]]></attribute>
    <value><![CDATA[]]></value>
   </row>
   <row>
    <qid><![CDATA[11831]]></qid>
    <attribute><![CDATA[hidden]]></attribute>
    <value><![CDATA[0]]></value>
   </row>
   <row>
    <qid><![CDATA[11831]]></qid>
    <attribute><![CDATA[page_break]]></attribute>
    <value><![CDATA[0]]></value>
   </row>
   <row>
    <qid><![CDATA[11831]]></qid>
    <attribute><![CDATA[public_statistics]]></attribute>
    <value><![CDATA[0]]></value>
   </row>
   <row>
    <qid><![CDATA[11831]]></qid>
    <attribute><![CDATA[random_order]]></attribute>
    <value><![CDATA[0]]></value>
   </row>
   <row>
    <qid><![CDATA[11831]]></qid>
    <attribute><![CDATA[scale_export]]></attribute>
    <value><![CDATA[0]]></value>
   </row>
   <row>
    <qid><![CDATA[11832]]></qid>
    <attribute><![CDATA[answer_width]]></attribute>
    <value><![CDATA[]]></value>
   </row>
   <row>
    <qid><![CDATA[11832]]></qid>
    <attribute><![CDATA[array_filter]]></attribute>
    <value><![CDATA[]]></value>
   </row>
   <row>
    <qid><![CDATA[11832]]></qid>
    <attribute><![CDATA[array_filter_exclude]]></attribute>
    <value><![CDATA[]]></value>
   </row>
   <row>
    <qid><![CDATA[11832]]></qid>
    <attribute><![CDATA[hidden]]></attribute>
    <value><![CDATA[0]]></value>
   </row>
   <row>
    <qid><![CDATA[11832]]></qid>
    <attribute><![CDATA[page_break]]></attribute>
    <value><![CDATA[0]]></value>
   </row>
   <row>
    <qid><![CDATA[11832]]></qid>
    <attribute><![CDATA[public_statistics]]></attribute>
    <value><![CDATA[0]]></value>
   </row>
   <row>
    <qid><![CDATA[11832]]></qid>
    <attribute><![CDATA[random_order]]></attribute>
    <value><![CDATA[0]]></value>
   </row>
   <row>
    <qid><![CDATA[11832]]></qid>
    <attribute><![CDATA[scale_export]]></attribute>
    <value><![CDATA[0]]></value>
   </row>
   <row>
    <qid><![CDATA[11833]]></qid>
    <attribute><![CDATA[answer_width]]></attribute>
    <value><![CDATA[]]></value>
   </row>
   <row>
    <qid><![CDATA[11833]]></qid>
    <attribute><![CDATA[array_filter]]></attribute>
    <value><![CDATA[]]></value>
   </row>
   <row>
    <qid><![CDATA[11833]]></qid>
    <attribute><![CDATA[array_filter_exclude]]></attribute>
    <value><![CDATA[]]></value>
   </row>
   <row>
    <qid><![CDATA[11833]]></qid>
    <attribute><![CDATA[hidden]]></attribute>
    <value><![CDATA[0]]></value>
   </row>
   <row>
    <qid><![CDATA[11833]]></qid>
    <attribute><![CDATA[page_break]]></attribute>
    <value><![CDATA[0]]></value>
   </row>
   <row>
    <qid><![CDATA[11833]]></qid>
    <attribute><![CDATA[public_statistics]]></attribute>
    <value><![CDATA[0]]></value>
   </row>
   <row>
    <qid><![CDATA[11833]]></qid>
    <attribute><![CDATA[random_order]]></attribute>
    <value><![CDATA[0]]></value>
   </row>
   <row>
    <qid><![CDATA[11833]]></qid>
    <attribute><![CDATA[scale_export]]></attribute>
    <value><![CDATA[0]]></value>
   </row>
   <row>
    <qid><![CDATA[11834]]></qid>
    <attribute><![CDATA[answer_width]]></attribute>
    <value><![CDATA[]]></value>
   </row>
   <row>
    <qid><![CDATA[11834]]></qid>
    <attribute><![CDATA[array_filter]]></attribute>
    <value><![CDATA[]]></value>
   </row>
   <row>
    <qid><![CDATA[11834]]></qid>
    <attribute><![CDATA[array_filter_exclude]]></attribute>
    <value><![CDATA[]]></value>
   </row>
   <row>
    <qid><![CDATA[11834]]></qid>
    <attribute><![CDATA[hidden]]></attribute>
    <value><![CDATA[0]]></value>
   </row>
   <row>
    <qid><![CDATA[11834]]></qid>
    <attribute><![CDATA[page_break]]></attribute>
    <value><![CDATA[0]]></value>
   </row>
   <row>
    <qid><![CDATA[11834]]></qid>
    <attribute><![CDATA[public_statistics]]></attribute>
    <value><![CDATA[0]]></value>
   </row>
   <row>
    <qid><![CDATA[11834]]></qid>
    <attribute><![CDATA[random_order]]></attribute>
    <value><![CDATA[0]]></value>
   </row>
   <row>
    <qid><![CDATA[11834]]></qid>
    <attribute><![CDATA[scale_export]]></attribute>
    <value><![CDATA[0]]></value>
   </row>
   <row>
    <qid><![CDATA[11835]]></qid>
    <attribute><![CDATA[answer_width]]></attribute>
    <value><![CDATA[]]></value>
   </row>
   <row>
    <qid><![CDATA[11835]]></qid>
    <attribute><![CDATA[array_filter]]></attribute>
    <value><![CDATA[]]></value>
   </row>
   <row>
    <qid><![CDATA[11835]]></qid>
    <attribute><![CDATA[array_filter_exclude]]></attribute>
    <value><![CDATA[]]></value>
   </row>
   <row>
    <qid><![CDATA[11835]]></qid>
    <attribute><![CDATA[hidden]]></attribute>
    <value><![CDATA[0]]></value>
   </row>
   <row>
    <qid><![CDATA[11835]]></qid>
    <attribute><![CDATA[page_break]]></attribute>
    <value><![CDATA[0]]></value>
   </row>
   <row>
    <qid><![CDATA[11835]]></qid>
    <attribute><![CDATA[public_statistics]]></attribute>
    <value><![CDATA[0]]></value>
   </row>
   <row>
    <qid><![CDATA[11835]]></qid>
    <attribute><![CDATA[random_order]]></attribute>
    <value><![CDATA[0]]></value>
   </row>
   <row>
    <qid><![CDATA[11835]]></qid>
    <attribute><![CDATA[scale_export]]></attribute>
    <value><![CDATA[0]]></value>
   </row>
   <row>
    <qid><![CDATA[11836]]></qid>
    <attribute><![CDATA[answer_width]]></attribute>
    <value><![CDATA[]]></value>
   </row>
   <row>
    <qid><![CDATA[11836]]></qid>
    <attribute><![CDATA[array_filter]]></attribute>
    <value><![CDATA[]]></value>
   </row>
   <row>
    <qid><![CDATA[11836]]></qid>
    <attribute><![CDATA[array_filter_exclude]]></attribute>
    <value><![CDATA[]]></value>
   </row>
   <row>
    <qid><![CDATA[11836]]></qid>
    <attribute><![CDATA[hidden]]></attribute>
    <value><![CDATA[0]]></value>
   </row>
   <row>
    <qid><![CDATA[11836]]></qid>
    <attribute><![CDATA[page_break]]></attribute>
    <value><![CDATA[0]]></value>
   </row>
   <row>
    <qid><![CDATA[11836]]></qid>
    <attribute><![CDATA[public_statistics]]></attribute>
    <value><![CDATA[0]]></value>
   </row>
   <row>
    <qid><![CDATA[11836]]></qid>
    <attribute><![CDATA[random_order]]></attribute>
    <value><![CDATA[0]]></value>
   </row>
   <row>
    <qid><![CDATA[11836]]></qid>
    <attribute><![CDATA[scale_export]]></attribute>
    <value><![CDATA[0]]></value>
   </row>
   <row>
    <qid><![CDATA[11837]]></qid>
    <attribute><![CDATA[answer_width]]></attribute>
    <value><![CDATA[]]></value>
   </row>
   <row>
    <qid><![CDATA[11837]]></qid>
    <attribute><![CDATA[array_filter]]></attribute>
    <value><![CDATA[]]></value>
   </row>
   <row>
    <qid><![CDATA[11837]]></qid>
    <attribute><![CDATA[array_filter_exclude]]></attribute>
    <value><![CDATA[]]></value>
   </row>
   <row>
    <qid><![CDATA[11837]]></qid>
    <attribute><![CDATA[hidden]]></attribute>
    <value><![CDATA[0]]></value>
   </row>
   <row>
    <qid><![CDATA[11837]]></qid>
    <attribute><![CDATA[page_break]]></attribute>
    <value><![CDATA[0]]></value>
   </row>
   <row>
    <qid><![CDATA[11837]]></qid>
    <attribute><![CDATA[public_statistics]]></attribute>
    <value><![CDATA[0]]></value>
   </row>
   <row>
    <qid><![CDATA[11837]]></qid>
    <attribute><![CDATA[random_order]]></attribute>
    <value><![CDATA[0]]></value>
   </row>
   <row>
    <qid><![CDATA[11837]]></qid>
    <attribute><![CDATA[scale_export]]></attribute>
    <value><![CDATA[0]]></value>
   </row>
   <row>
    <qid><![CDATA[11838]]></qid>
    <attribute><![CDATA[answer_width]]></attribute>
    <value><![CDATA[]]></value>
   </row>
   <row>
    <qid><![CDATA[11838]]></qid>
    <attribute><![CDATA[array_filter]]></attribute>
    <value><![CDATA[]]></value>
   </row>
   <row>
    <qid><![CDATA[11838]]></qid>
    <attribute><![CDATA[array_filter_exclude]]></attribute>
    <value><![CDATA[]]></value>
   </row>
   <row>
    <qid><![CDATA[11838]]></qid>
    <attribute><![CDATA[hidden]]></attribute>
    <value><![CDATA[0]]></value>
   </row>
   <row>
    <qid><![CDATA[11838]]></qid>
    <attribute><![CDATA[page_break]]></attribute>
    <value><![CDATA[0]]></value>
   </row>
   <row>
    <qid><![CDATA[11838]]></qid>
    <attribute><![CDATA[public_statistics]]></attribute>
    <value><![CDATA[0]]></value>
   </row>
   <row>
    <qid><![CDATA[11838]]></qid>
    <attribute><![CDATA[random_order]]></attribute>
    <value><![CDATA[0]]></value>
   </row>
   <row>
    <qid><![CDATA[11838]]></qid>
    <attribute><![CDATA[scale_export]]></attribute>
    <value><![CDATA[0]]></value>
   </row>
   <row>
    <qid><![CDATA[11839]]></qid>
    <attribute><![CDATA[answer_width]]></attribute>
    <value><![CDATA[]]></value>
   </row>
   <row>
    <qid><![CDATA[11839]]></qid>
    <attribute><![CDATA[array_filter]]></attribute>
    <value><![CDATA[]]></value>
   </row>
   <row>
    <qid><![CDATA[11839]]></qid>
    <attribute><![CDATA[array_filter_exclude]]></attribute>
    <value><![CDATA[]]></value>
   </row>
   <row>
    <qid><![CDATA[11839]]></qid>
    <attribute><![CDATA[hidden]]></attribute>
    <value><![CDATA[0]]></value>
   </row>
   <row>
    <qid><![CDATA[11839]]></qid>
    <attribute><![CDATA[page_break]]></attribute>
    <value><![CDATA[0]]></value>
   </row>
   <row>
    <qid><![CDATA[11839]]></qid>
    <attribute><![CDATA[public_statistics]]></attribute>
    <value><![CDATA[0]]></value>
   </row>
   <row>
    <qid><![CDATA[11839]]></qid>
    <attribute><![CDATA[random_order]]></attribute>
    <value><![CDATA[0]]></value>
   </row>
   <row>
    <qid><![CDATA[11839]]></qid>
    <attribute><![CDATA[scale_export]]></attribute>
    <value><![CDATA[0]]></value>
   </row>
   <row>
    <qid><![CDATA[11840]]></qid>
    <attribute><![CDATA[answer_width]]></attribute>
    <value><![CDATA[]]></value>
   </row>
   <row>
    <qid><![CDATA[11840]]></qid>
    <attribute><![CDATA[array_filter]]></attribute>
    <value><![CDATA[]]></value>
   </row>
   <row>
    <qid><![CDATA[11840]]></qid>
    <attribute><![CDATA[array_filter_exclude]]></attribute>
    <value><![CDATA[]]></value>
   </row>
   <row>
    <qid><![CDATA[11840]]></qid>
    <attribute><![CDATA[hidden]]></attribute>
    <value><![CDATA[0]]></value>
   </row>
   <row>
    <qid><![CDATA[11840]]></qid>
    <attribute><![CDATA[page_break]]></attribute>
    <value><![CDATA[0]]></value>
   </row>
   <row>
    <qid><![CDATA[11840]]></qid>
    <attribute><![CDATA[public_statistics]]></attribute>
    <value><![CDATA[0]]></value>
   </row>
   <row>
    <qid><![CDATA[11840]]></qid>
    <attribute><![CDATA[random_order]]></attribute>
    <value><![CDATA[0]]></value>
   </row>
   <row>
    <qid><![CDATA[11840]]></qid>
    <attribute><![CDATA[scale_export]]></attribute>
    <value><![CDATA[0]]></value>
   </row>
   <row>
    <qid><![CDATA[11841]]></qid>
    <attribute><![CDATA[answer_width]]></attribute>
    <value><![CDATA[]]></value>
   </row>
   <row>
    <qid><![CDATA[11841]]></qid>
    <attribute><![CDATA[array_filter]]></attribute>
    <value><![CDATA[]]></value>
   </row>
   <row>
    <qid><![CDATA[11841]]></qid>
    <attribute><![CDATA[array_filter_exclude]]></attribute>
    <value><![CDATA[]]></value>
   </row>
   <row>
    <qid><![CDATA[11841]]></qid>
    <attribute><![CDATA[hidden]]></attribute>
    <value><![CDATA[0]]></value>
   </row>
   <row>
    <qid><![CDATA[11841]]></qid>
    <attribute><![CDATA[page_break]]></attribute>
    <value><![CDATA[0]]></value>
   </row>
   <row>
    <qid><![CDATA[11841]]></qid>
    <attribute><![CDATA[public_statistics]]></attribute>
    <value><![CDATA[0]]></value>
   </row>
   <row>
    <qid><![CDATA[11841]]></qid>
    <attribute><![CDATA[random_order]]></attribute>
    <value><![CDATA[0]]></value>
   </row>
   <row>
    <qid><![CDATA[11841]]></qid>
    <attribute><![CDATA[scale_export]]></attribute>
    <value><![CDATA[0]]></value>
   </row>
   <row>
    <qid><![CDATA[11842]]></qid>
    <attribute><![CDATA[answer_width]]></attribute>
    <value><![CDATA[]]></value>
   </row>
   <row>
    <qid><![CDATA[11842]]></qid>
    <attribute><![CDATA[array_filter]]></attribute>
    <value><![CDATA[]]></value>
   </row>
   <row>
    <qid><![CDATA[11842]]></qid>
    <attribute><![CDATA[array_filter_exclude]]></attribute>
    <value><![CDATA[]]></value>
   </row>
   <row>
    <qid><![CDATA[11842]]></qid>
    <attribute><![CDATA[hidden]]></attribute>
    <value><![CDATA[0]]></value>
   </row>
   <row>
    <qid><![CDATA[11842]]></qid>
    <attribute><![CDATA[page_break]]></attribute>
    <value><![CDATA[0]]></value>
   </row>
   <row>
    <qid><![CDATA[11842]]></qid>
    <attribute><![CDATA[public_statistics]]></attribute>
    <value><![CDATA[0]]></value>
   </row>
   <row>
    <qid><![CDATA[11842]]></qid>
    <attribute><![CDATA[random_order]]></attribute>
    <value><![CDATA[0]]></value>
   </row>
   <row>
    <qid><![CDATA[11842]]></qid>
    <attribute><![CDATA[scale_export]]></attribute>
    <value><![CDATA[0]]></value>
   </row>
   <row>
    <qid><![CDATA[11843]]></qid>
    <attribute><![CDATA[answer_width]]></attribute>
    <value><![CDATA[]]></value>
   </row>
   <row>
    <qid><![CDATA[11843]]></qid>
    <attribute><![CDATA[array_filter]]></attribute>
    <value><![CDATA[]]></value>
   </row>
   <row>
    <qid><![CDATA[11843]]></qid>
    <attribute><![CDATA[array_filter_exclude]]></attribute>
    <value><![CDATA[]]></value>
   </row>
   <row>
    <qid><![CDATA[11843]]></qid>
    <attribute><![CDATA[hidden]]></attribute>
    <value><![CDATA[0]]></value>
   </row>
   <row>
    <qid><![CDATA[11843]]></qid>
    <attribute><![CDATA[page_break]]></attribute>
    <value><![CDATA[0]]></value>
   </row>
   <row>
    <qid><![CDATA[11843]]></qid>
    <attribute><![CDATA[public_statistics]]></attribute>
    <value><![CDATA[0]]></value>
   </row>
   <row>
    <qid><![CDATA[11843]]></qid>
    <attribute><![CDATA[random_order]]></attribute>
    <value><![CDATA[0]]></value>
   </row>
   <row>
    <qid><![CDATA[11843]]></qid>
    <attribute><![CDATA[scale_export]]></attribute>
    <value><![CDATA[0]]></value>
   </row>
   <row>
    <qid><![CDATA[11844]]></qid>
    <attribute><![CDATA[answer_width]]></attribute>
    <value><![CDATA[]]></value>
   </row>
   <row>
    <qid><![CDATA[11844]]></qid>
    <attribute><![CDATA[array_filter]]></attribute>
    <value><![CDATA[]]></value>
   </row>
   <row>
    <qid><![CDATA[11844]]></qid>
    <attribute><![CDATA[array_filter_exclude]]></attribute>
    <value><![CDATA[]]></value>
   </row>
   <row>
    <qid><![CDATA[11844]]></qid>
    <attribute><![CDATA[hidden]]></attribute>
    <value><![CDATA[0]]></value>
   </row>
   <row>
    <qid><![CDATA[11844]]></qid>
    <attribute><![CDATA[page_break]]></attribute>
    <value><![CDATA[0]]></value>
   </row>
   <row>
    <qid><![CDATA[11844]]></qid>
    <attribute><![CDATA[public_statistics]]></attribute>
    <value><![CDATA[0]]></value>
   </row>
   <row>
    <qid><![CDATA[11844]]></qid>
    <attribute><![CDATA[random_order]]></attribute>
    <value><![CDATA[0]]></value>
   </row>
   <row>
    <qid><![CDATA[11844]]></qid>
    <attribute><![CDATA[scale_export]]></attribute>
    <value><![CDATA[0]]></value>
   </row>
   <row>
    <qid><![CDATA[11845]]></qid>
    <attribute><![CDATA[answer_width]]></attribute>
    <value><![CDATA[]]></value>
   </row>
   <row>
    <qid><![CDATA[11845]]></qid>
    <attribute><![CDATA[array_filter]]></attribute>
    <value><![CDATA[]]></value>
   </row>
   <row>
    <qid><![CDATA[11845]]></qid>
    <attribute><![CDATA[array_filter_exclude]]></attribute>
    <value><![CDATA[]]></value>
   </row>
   <row>
    <qid><![CDATA[11845]]></qid>
    <attribute><![CDATA[hidden]]></attribute>
    <value><![CDATA[0]]></value>
   </row>
   <row>
    <qid><![CDATA[11845]]></qid>
    <attribute><![CDATA[page_break]]></attribute>
    <value><![CDATA[0]]></value>
   </row>
   <row>
    <qid><![CDATA[11845]]></qid>
    <attribute><![CDATA[public_statistics]]></attribute>
    <value><![CDATA[0]]></value>
   </row>
   <row>
    <qid><![CDATA[11845]]></qid>
    <attribute><![CDATA[random_order]]></attribute>
    <value><![CDATA[0]]></value>
   </row>
   <row>
    <qid><![CDATA[11845]]></qid>
    <attribute><![CDATA[scale_export]]></attribute>
    <value><![CDATA[0]]></value>
   </row>
   <row>
    <qid><![CDATA[11846]]></qid>
    <attribute><![CDATA[answer_width]]></attribute>
    <value><![CDATA[]]></value>
   </row>
   <row>
    <qid><![CDATA[11846]]></qid>
    <attribute><![CDATA[array_filter]]></attribute>
    <value><![CDATA[]]></value>
   </row>
   <row>
    <qid><![CDATA[11846]]></qid>
    <attribute><![CDATA[array_filter_exclude]]></attribute>
    <value><![CDATA[]]></value>
   </row>
   <row>
    <qid><![CDATA[11846]]></qid>
    <attribute><![CDATA[hidden]]></attribute>
    <value><![CDATA[0]]></value>
   </row>
   <row>
    <qid><![CDATA[11846]]></qid>
    <attribute><![CDATA[page_break]]></attribute>
    <value><![CDATA[0]]></value>
   </row>
   <row>
    <qid><![CDATA[11846]]></qid>
    <attribute><![CDATA[public_statistics]]></attribute>
    <value><![CDATA[0]]></value>
   </row>
   <row>
    <qid><![CDATA[11846]]></qid>
    <attribute><![CDATA[random_order]]></attribute>
    <value><![CDATA[0]]></value>
   </row>
   <row>
    <qid><![CDATA[11846]]></qid>
    <attribute><![CDATA[scale_export]]></attribute>
    <value><![CDATA[0]]></value>
   </row>
   <row>
    <qid><![CDATA[11847]]></qid>
    <attribute><![CDATA[answer_width]]></attribute>
    <value><![CDATA[]]></value>
   </row>
   <row>
    <qid><![CDATA[11847]]></qid>
    <attribute><![CDATA[array_filter]]></attribute>
    <value><![CDATA[]]></value>
   </row>
   <row>
    <qid><![CDATA[11847]]></qid>
    <attribute><![CDATA[array_filter_exclude]]></attribute>
    <value><![CDATA[]]></value>
   </row>
   <row>
    <qid><![CDATA[11847]]></qid>
    <attribute><![CDATA[hidden]]></attribute>
    <value><![CDATA[0]]></value>
   </row>
   <row>
    <qid><![CDATA[11847]]></qid>
    <attribute><![CDATA[page_break]]></attribute>
    <value><![CDATA[0]]></value>
   </row>
   <row>
    <qid><![CDATA[11847]]></qid>
    <attribute><![CDATA[public_statistics]]></attribute>
    <value><![CDATA[0]]></value>
   </row>
   <row>
    <qid><![CDATA[11847]]></qid>
    <attribute><![CDATA[random_order]]></attribute>
    <value><![CDATA[0]]></value>
   </row>
   <row>
    <qid><![CDATA[11847]]></qid>
    <attribute><![CDATA[scale_export]]></attribute>
    <value><![CDATA[0]]></value>
   </row>
   <row>
    <qid><![CDATA[11848]]></qid>
    <attribute><![CDATA[answer_width]]></attribute>
    <value><![CDATA[]]></value>
   </row>
   <row>
    <qid><![CDATA[11848]]></qid>
    <attribute><![CDATA[array_filter]]></attribute>
    <value><![CDATA[]]></value>
   </row>
   <row>
    <qid><![CDATA[11848]]></qid>
    <attribute><![CDATA[array_filter_exclude]]></attribute>
    <value><![CDATA[]]></value>
   </row>
   <row>
    <qid><![CDATA[11848]]></qid>
    <attribute><![CDATA[hidden]]></attribute>
    <value><![CDATA[0]]></value>
   </row>
   <row>
    <qid><![CDATA[11848]]></qid>
    <attribute><![CDATA[page_break]]></attribute>
    <value><![CDATA[0]]></value>
   </row>
   <row>
    <qid><![CDATA[11848]]></qid>
    <attribute><![CDATA[public_statistics]]></attribute>
    <value><![CDATA[0]]></value>
   </row>
   <row>
    <qid><![CDATA[11848]]></qid>
    <attribute><![CDATA[random_order]]></attribute>
    <value><![CDATA[0]]></value>
   </row>
   <row>
    <qid><![CDATA[11848]]></qid>
    <attribute><![CDATA[scale_export]]></attribute>
    <value><![CDATA[0]]></value>
   </row>
   <row>
    <qid><![CDATA[11849]]></qid>
    <attribute><![CDATA[answer_width]]></attribute>
    <value><![CDATA[]]></value>
   </row>
   <row>
    <qid><![CDATA[11849]]></qid>
    <attribute><![CDATA[array_filter]]></attribute>
    <value><![CDATA[]]></value>
   </row>
   <row>
    <qid><![CDATA[11849]]></qid>
    <attribute><![CDATA[array_filter_exclude]]></attribute>
    <value><![CDATA[]]></value>
   </row>
   <row>
    <qid><![CDATA[11849]]></qid>
    <attribute><![CDATA[hidden]]></attribute>
    <value><![CDATA[0]]></value>
   </row>
   <row>
    <qid><![CDATA[11849]]></qid>
    <attribute><![CDATA[page_break]]></attribute>
    <value><![CDATA[0]]></value>
   </row>
   <row>
    <qid><![CDATA[11849]]></qid>
    <attribute><![CDATA[public_statistics]]></attribute>
    <value><![CDATA[0]]></value>
   </row>
   <row>
    <qid><![CDATA[11849]]></qid>
    <attribute><![CDATA[random_order]]></attribute>
    <value><![CDATA[0]]></value>
   </row>
   <row>
    <qid><![CDATA[11849]]></qid>
    <attribute><![CDATA[scale_export]]></attribute>
    <value><![CDATA[0]]></value>
   </row>
   <row>
    <qid><![CDATA[11850]]></qid>
    <attribute><![CDATA[answer_width]]></attribute>
    <value><![CDATA[]]></value>
   </row>
   <row>
    <qid><![CDATA[11850]]></qid>
    <attribute><![CDATA[array_filter]]></attribute>
    <value><![CDATA[]]></value>
   </row>
   <row>
    <qid><![CDATA[11850]]></qid>
    <attribute><![CDATA[array_filter_exclude]]></attribute>
    <value><![CDATA[]]></value>
   </row>
   <row>
    <qid><![CDATA[11850]]></qid>
    <attribute><![CDATA[hidden]]></attribute>
    <value><![CDATA[0]]></value>
   </row>
   <row>
    <qid><![CDATA[11850]]></qid>
    <attribute><![CDATA[page_break]]></attribute>
    <value><![CDATA[0]]></value>
   </row>
   <row>
    <qid><![CDATA[11850]]></qid>
    <attribute><![CDATA[public_statistics]]></attribute>
    <value><![CDATA[0]]></value>
   </row>
   <row>
    <qid><![CDATA[11850]]></qid>
    <attribute><![CDATA[random_order]]></attribute>
    <value><![CDATA[0]]></value>
   </row>
   <row>
    <qid><![CDATA[11850]]></qid>
    <attribute><![CDATA[scale_export]]></attribute>
    <value><![CDATA[0]]></value>
   </row>
   <row>
    <qid><![CDATA[11851]]></qid>
    <attribute><![CDATA[answer_width]]></attribute>
    <value><![CDATA[]]></value>
   </row>
   <row>
    <qid><![CDATA[11851]]></qid>
    <attribute><![CDATA[array_filter]]></attribute>
    <value><![CDATA[]]></value>
   </row>
   <row>
    <qid><![CDATA[11851]]></qid>
    <attribute><![CDATA[array_filter_exclude]]></attribute>
    <value><![CDATA[]]></value>
   </row>
   <row>
    <qid><![CDATA[11851]]></qid>
    <attribute><![CDATA[hidden]]></attribute>
    <value><![CDATA[0]]></value>
   </row>
   <row>
    <qid><![CDATA[11851]]></qid>
    <attribute><![CDATA[page_break]]></attribute>
    <value><![CDATA[0]]></value>
   </row>
   <row>
    <qid><![CDATA[11851]]></qid>
    <attribute><![CDATA[public_statistics]]></attribute>
    <value><![CDATA[0]]></value>
   </row>
   <row>
    <qid><![CDATA[11851]]></qid>
    <attribute><![CDATA[random_order]]></attribute>
    <value><![CDATA[0]]></value>
   </row>
   <row>
    <qid><![CDATA[11851]]></qid>
    <attribute><![CDATA[scale_export]]></attribute>
    <value><![CDATA[0]]></value>
   </row>
   <row>
    <qid><![CDATA[11852]]></qid>
    <attribute><![CDATA[answer_width]]></attribute>
    <value><![CDATA[]]></value>
   </row>
   <row>
    <qid><![CDATA[11852]]></qid>
    <attribute><![CDATA[array_filter]]></attribute>
    <value><![CDATA[]]></value>
   </row>
   <row>
    <qid><![CDATA[11852]]></qid>
    <attribute><![CDATA[array_filter_exclude]]></attribute>
    <value><![CDATA[]]></value>
   </row>
   <row>
    <qid><![CDATA[11852]]></qid>
    <attribute><![CDATA[hidden]]></attribute>
    <value><![CDATA[0]]></value>
   </row>
   <row>
    <qid><![CDATA[11852]]></qid>
    <attribute><![CDATA[page_break]]></attribute>
    <value><![CDATA[0]]></value>
   </row>
   <row>
    <qid><![CDATA[11852]]></qid>
    <attribute><![CDATA[public_statistics]]></attribute>
    <value><![CDATA[0]]></value>
   </row>
   <row>
    <qid><![CDATA[11852]]></qid>
    <attribute><![CDATA[random_order]]></attribute>
    <value><![CDATA[0]]></value>
   </row>
   <row>
    <qid><![CDATA[11852]]></qid>
    <attribute><![CDATA[scale_export]]></attribute>
    <value><![CDATA[0]]></value>
   </row>
   <row>
    <qid><![CDATA[11853]]></qid>
    <attribute><![CDATA[answer_width]]></attribute>
    <value><![CDATA[]]></value>
   </row>
   <row>
    <qid><![CDATA[11853]]></qid>
    <attribute><![CDATA[array_filter]]></attribute>
    <value><![CDATA[]]></value>
   </row>
   <row>
    <qid><![CDATA[11853]]></qid>
    <attribute><![CDATA[array_filter_exclude]]></attribute>
    <value><![CDATA[]]></value>
   </row>
   <row>
    <qid><![CDATA[11853]]></qid>
    <attribute><![CDATA[hidden]]></attribute>
    <value><![CDATA[0]]></value>
   </row>
   <row>
    <qid><![CDATA[11853]]></qid>
    <attribute><![CDATA[page_break]]></attribute>
    <value><![CDATA[0]]></value>
   </row>
   <row>
    <qid><![CDATA[11853]]></qid>
    <attribute><![CDATA[public_statistics]]></attribute>
    <value><![CDATA[0]]></value>
   </row>
   <row>
    <qid><![CDATA[11853]]></qid>
    <attribute><![CDATA[random_order]]></attribute>
    <value><![CDATA[0]]></value>
   </row>
   <row>
    <qid><![CDATA[11853]]></qid>
    <attribute><![CDATA[scale_export]]></attribute>
    <value><![CDATA[0]]></value>
   </row>
   <row>
    <qid><![CDATA[11854]]></qid>
    <attribute><![CDATA[answer_width]]></attribute>
    <value><![CDATA[]]></value>
   </row>
   <row>
    <qid><![CDATA[11854]]></qid>
    <attribute><![CDATA[array_filter]]></attribute>
    <value><![CDATA[]]></value>
   </row>
   <row>
    <qid><![CDATA[11854]]></qid>
    <attribute><![CDATA[array_filter_exclude]]></attribute>
    <value><![CDATA[]]></value>
   </row>
   <row>
    <qid><![CDATA[11854]]></qid>
    <attribute><![CDATA[hidden]]></attribute>
    <value><![CDATA[0]]></value>
   </row>
   <row>
    <qid><![CDATA[11854]]></qid>
    <attribute><![CDATA[page_break]]></attribute>
    <value><![CDATA[0]]></value>
   </row>
   <row>
    <qid><![CDATA[11854]]></qid>
    <attribute><![CDATA[public_statistics]]></attribute>
    <value><![CDATA[0]]></value>
   </row>
   <row>
    <qid><![CDATA[11854]]></qid>
    <attribute><![CDATA[random_order]]></attribute>
    <value><![CDATA[0]]></value>
   </row>
   <row>
    <qid><![CDATA[11854]]></qid>
    <attribute><![CDATA[scale_export]]></attribute>
    <value><![CDATA[0]]></value>
   </row>
   <row>
    <qid><![CDATA[11857]]></qid>
    <attribute><![CDATA[hidden]]></attribute>
    <value><![CDATA[0]]></value>
   </row>
   <row>
    <qid><![CDATA[11857]]></qid>
    <attribute><![CDATA[page_break]]></attribute>
    <value><![CDATA[0]]></value>
   </row>
   <row>
    <qid><![CDATA[11857]]></qid>
    <attribute><![CDATA[public_statistics]]></attribute>
    <value><![CDATA[0]]></value>
   </row>
   <row>
    <qid><![CDATA[11857]]></qid>
    <attribute><![CDATA[scale_export]]></attribute>
    <value><![CDATA[0]]></value>
   </row>
   <row>
    <qid><![CDATA[11858]]></qid>
    <attribute><![CDATA[hidden]]></attribute>
    <value><![CDATA[0]]></value>
   </row>
   <row>
    <qid><![CDATA[11858]]></qid>
    <attribute><![CDATA[hide_tip]]></attribute>
    <value><![CDATA[0]]></value>
   </row>
   <row>
    <qid><![CDATA[11858]]></qid>
    <attribute><![CDATA[maximum_chars]]></attribute>
    <value><![CDATA[]]></value>
   </row>
   <row>
    <qid><![CDATA[11858]]></qid>
    <attribute><![CDATA[page_break]]></attribute>
    <value><![CDATA[0]]></value>
   </row>
   <row>
    <qid><![CDATA[11858]]></qid>
    <attribute><![CDATA[prefix]]></attribute>
    <value><![CDATA[]]></value>
   </row>
   <row>
    <qid><![CDATA[11858]]></qid>
    <attribute><![CDATA[public_statistics]]></attribute>
    <value><![CDATA[0]]></value>
   </row>
   <row>
    <qid><![CDATA[11858]]></qid>
    <attribute><![CDATA[suffix]]></attribute>
    <value><![CDATA[]]></value>
   </row>
   <row>
    <qid><![CDATA[11858]]></qid>
    <attribute><![CDATA[text_input_width]]></attribute>
    <value><![CDATA[]]></value>
   </row>
   <row>
    <qid><![CDATA[11859]]></qid>
    <attribute><![CDATA[hidden]]></attribute>
    <value><![CDATA[0]]></value>
   </row>
   <row>
    <qid><![CDATA[11859]]></qid>
    <attribute><![CDATA[hide_tip]]></attribute>
    <value><![CDATA[0]]></value>
   </row>
   <row>
    <qid><![CDATA[11859]]></qid>
    <attribute><![CDATA[maximum_chars]]></attribute>
    <value><![CDATA[]]></value>
   </row>
   <row>
    <qid><![CDATA[11859]]></qid>
    <attribute><![CDATA[page_break]]></attribute>
    <value><![CDATA[0]]></value>
   </row>
   <row>
    <qid><![CDATA[11859]]></qid>
    <attribute><![CDATA[prefix]]></attribute>
    <value><![CDATA[]]></value>
   </row>
   <row>
    <qid><![CDATA[11859]]></qid>
    <attribute><![CDATA[public_statistics]]></attribute>
    <value><![CDATA[0]]></value>
   </row>
   <row>
    <qid><![CDATA[11859]]></qid>
    <attribute><![CDATA[suffix]]></attribute>
    <value><![CDATA[]]></value>
   </row>
   <row>
    <qid><![CDATA[11859]]></qid>
    <attribute><![CDATA[text_input_width]]></attribute>
    <value><![CDATA[]]></value>
   </row>
   <row>
    <qid><![CDATA[11860]]></qid>
    <attribute><![CDATA[hidden]]></attribute>
    <value><![CDATA[0]]></value>
   </row>
   <row>
    <qid><![CDATA[11860]]></qid>
    <attribute><![CDATA[hide_tip]]></attribute>
    <value><![CDATA[0]]></value>
   </row>
   <row>
    <qid><![CDATA[11860]]></qid>
    <attribute><![CDATA[maximum_chars]]></attribute>
    <value><![CDATA[]]></value>
   </row>
   <row>
    <qid><![CDATA[11860]]></qid>
    <attribute><![CDATA[page_break]]></attribute>
    <value><![CDATA[0]]></value>
   </row>
   <row>
    <qid><![CDATA[11860]]></qid>
    <attribute><![CDATA[prefix]]></attribute>
    <value><![CDATA[]]></value>
   </row>
   <row>
    <qid><![CDATA[11860]]></qid>
    <attribute><![CDATA[public_statistics]]></attribute>
    <value><![CDATA[0]]></value>
   </row>
   <row>
    <qid><![CDATA[11860]]></qid>
    <attribute><![CDATA[suffix]]></attribute>
    <value><![CDATA[]]></value>
   </row>
   <row>
    <qid><![CDATA[11860]]></qid>
    <attribute><![CDATA[text_input_width]]></attribute>
    <value><![CDATA[]]></value>
   </row>
   <row>
    <qid><![CDATA[11904]]></qid>
    <attribute><![CDATA[display_rows]]></attribute>
    <value><![CDATA[]]></value>
   </row>
   <row>
    <qid><![CDATA[11904]]></qid>
    <attribute><![CDATA[hidden]]></attribute>
    <value><![CDATA[0]]></value>
   </row>
   <row>
    <qid><![CDATA[11904]]></qid>
    <attribute><![CDATA[maximum_chars]]></attribute>
    <value><![CDATA[]]></value>
   </row>
   <row>
    <qid><![CDATA[11904]]></qid>
    <attribute><![CDATA[numbers_only]]></attribute>
    <value><![CDATA[0]]></value>
   </row>
   <row>
    <qid><![CDATA[11904]]></qid>
    <attribute><![CDATA[page_break]]></attribute>
    <value><![CDATA[0]]></value>
   </row>
   <row>
    <qid><![CDATA[11904]]></qid>
    <attribute><![CDATA[prefix]]></attribute>
    <value><![CDATA[]]></value>
   </row>
   <row>
    <qid><![CDATA[11904]]></qid>
    <attribute><![CDATA[suffix]]></attribute>
    <value><![CDATA[]]></value>
   </row>
   <row>
    <qid><![CDATA[11904]]></qid>
    <attribute><![CDATA[text_input_width]]></attribute>
    <value><![CDATA[]]></value>
   </row>
   <row>
    <qid><![CDATA[11904]]></qid>
    <attribute><![CDATA[time_limit]]></attribute>
    <value><![CDATA[]]></value>
   </row>
   <row>
    <qid><![CDATA[11904]]></qid>
    <attribute><![CDATA[time_limit_action]]></attribute>
    <value><![CDATA[1]]></value>
   </row>
   <row>
    <qid><![CDATA[11904]]></qid>
    <attribute><![CDATA[time_limit_countdown_message]]></attribute>
    <value><![CDATA[]]></value>
   </row>
   <row>
    <qid><![CDATA[11904]]></qid>
    <attribute><![CDATA[time_limit_disable_next]]></attribute>
    <value><![CDATA[0]]></value>
   </row>
   <row>
    <qid><![CDATA[11904]]></qid>
    <attribute><![CDATA[time_limit_disable_prev]]></attribute>
    <value><![CDATA[0]]></value>
   </row>
   <row>
    <qid><![CDATA[11904]]></qid>
    <attribute><![CDATA[time_limit_message]]></attribute>
    <value><![CDATA[]]></value>
   </row>
   <row>
    <qid><![CDATA[11904]]></qid>
    <attribute><![CDATA[time_limit_message_delay]]></attribute>
    <value><![CDATA[]]></value>
   </row>
   <row>
    <qid><![CDATA[11904]]></qid>
    <attribute><![CDATA[time_limit_message_style]]></attribute>
    <value><![CDATA[]]></value>
   </row>
   <row>
    <qid><![CDATA[11904]]></qid>
    <attribute><![CDATA[time_limit_timer_style]]></attribute>
    <value><![CDATA[]]></value>
   </row>
   <row>
    <qid><![CDATA[11904]]></qid>
    <attribute><![CDATA[time_limit_warning]]></attribute>
    <value><![CDATA[]]></value>
   </row>
   <row>
    <qid><![CDATA[11904]]></qid>
    <attribute><![CDATA[time_limit_warning_2]]></attribute>
    <value><![CDATA[]]></value>
   </row>
   <row>
    <qid><![CDATA[11904]]></qid>
    <attribute><![CDATA[time_limit_warning_2_display_time]]></attribute>
    <value><![CDATA[]]></value>
   </row>
   <row>
    <qid><![CDATA[11904]]></qid>
    <attribute><![CDATA[time_limit_warning_2_message]]></attribute>
    <value><![CDATA[]]></value>
   </row>
   <row>
    <qid><![CDATA[11904]]></qid>
    <attribute><![CDATA[time_limit_warning_2_style]]></attribute>
    <value><![CDATA[]]></value>
   </row>
   <row>
    <qid><![CDATA[11904]]></qid>
    <attribute><![CDATA[time_limit_warning_display_time]]></attribute>
    <value><![CDATA[]]></value>
   </row>
   <row>
    <qid><![CDATA[11904]]></qid>
    <attribute><![CDATA[time_limit_warning_message]]></attribute>
    <value><![CDATA[]]></value>
   </row>
   <row>
    <qid><![CDATA[11904]]></qid>
    <attribute><![CDATA[time_limit_warning_style]]></attribute>
    <value><![CDATA[]]></value>
   </row>
   <row>
    <qid><![CDATA[12171]]></qid>
    <attribute><![CDATA[hidden]]></attribute>
    <value><![CDATA[1]]></value>
   </row>
   <row>
    <qid><![CDATA[12171]]></qid>
    <attribute><![CDATA[hide_tip]]></attribute>
    <value><![CDATA[0]]></value>
   </row>
   <row>
    <qid><![CDATA[12171]]></qid>
    <attribute><![CDATA[maximum_chars]]></attribute>
    <value><![CDATA[]]></value>
   </row>
   <row>
    <qid><![CDATA[12171]]></qid>
    <attribute><![CDATA[page_break]]></attribute>
    <value><![CDATA[0]]></value>
   </row>
   <row>
    <qid><![CDATA[12171]]></qid>
    <attribute><![CDATA[prefix]]></attribute>
    <value><![CDATA[]]></value>
   </row>
   <row>
    <qid><![CDATA[12171]]></qid>
    <attribute><![CDATA[public_statistics]]></attribute>
    <value><![CDATA[0]]></value>
   </row>
   <row>
    <qid><![CDATA[12171]]></qid>
    <attribute><![CDATA[suffix]]></attribute>
    <value><![CDATA[]]></value>
   </row>
   <row>
    <qid><![CDATA[12171]]></qid>
    <attribute><![CDATA[text_input_width]]></attribute>
    <value><![CDATA[]]></value>
   </row>
  </rows>
 </question_attributes>
 <surveys>
  <fields>
   <fieldname>sid</fieldname>
   <fieldname>admin</fieldname>
   <fieldname>expires</fieldname>
   <fieldname>startdate</fieldname>
   <fieldname>adminemail</fieldname>
   <fieldname>private</fieldname>
   <fieldname>faxto</fieldname>
   <fieldname>format</fieldname>
   <fieldname>template</fieldname>
   <fieldname>language</fieldname>
   <fieldname>additional_languages</fieldname>
   <fieldname>datestamp</fieldname>
   <fieldname>usecookie</fieldname>
   <fieldname>notification</fieldname>
   <fieldname>allowregister</fieldname>
   <fieldname>allowsave</fieldname>
   <fieldname>autonumber_start</fieldname>
   <fieldname>autoredirect</fieldname>
   <fieldname>allowprev</fieldname>
   <fieldname>printanswers</fieldname>
   <fieldname>ipaddr</fieldname>
   <fieldname>refurl</fieldname>
   <fieldname>publicstatistics</fieldname>
   <fieldname>publicgraphs</fieldname>
   <fieldname>listpublic</fieldname>
   <fieldname>htmlemail</fieldname>
   <fieldname>tokenanswerspersistence</fieldname>
   <fieldname>assessments</fieldname>
   <fieldname>usecaptcha</fieldname>
   <fieldname>usetokens</fieldname>
   <fieldname>bounce_email</fieldname>
   <fieldname>attributedescriptions</fieldname>
   <fieldname>emailresponseto</fieldname>
   <fieldname>tokenlength</fieldname>
  </fields>
  <rows>
   <row>
    <sid><![CDATA[87722]]></sid>
    <admin><![CDATA[Gill ten Hoor]]></admin>
    <expires><![CDATA[]]></expires>
    <startdate><![CDATA[]]></startdate>
    <adminemail><![CDATA[g.ten-hoor@student.maastrichtuniversity.nl]]></adminemail>
    <private><![CDATA[N]]></private>
    <faxto><![CDATA[]]></faxto>
    <format><![CDATA[G]]></format>
    <template><![CDATA[default]]></template>
    <language><![CDATA[nl]]></language>
    <additional_languages><![CDATA[en ]]></additional_languages>
    <datestamp><![CDATA[Y]]></datestamp>
    <usecookie><![CDATA[N]]></usecookie>
    <notification><![CDATA[0]]></notification>
    <allowregister><![CDATA[N]]></allowregister>
    <allowsave><![CDATA[N]]></allowsave>
    <autonumber_start><![CDATA[0]]></autonumber_start>
    <autoredirect><![CDATA[N]]></autoredirect>
    <allowprev><![CDATA[Y]]></allowprev>
    <printanswers><![CDATA[N]]></printanswers>
    <ipaddr><![CDATA[Y]]></ipaddr>
    <refurl><![CDATA[Y]]></refurl>
    <publicstatistics><![CDATA[N]]></publicstatistics>
    <publicgraphs><![CDATA[N]]></publicgraphs>
    <listpublic><![CDATA[N]]></listpublic>
    <htmlemail><![CDATA[Y]]></htmlemail>
    <tokenanswerspersistence><![CDATA[N]]></tokenanswerspersistence>
    <assessments><![CDATA[N]]></assessments>
    <usecaptcha><![CDATA[D]]></usecaptcha>
    <usetokens><![CDATA[N]]></usetokens>
    <bounce_email><![CDATA[g.ten-hoor@student.maastrichtuniversity.nl]]></bounce_email>
    <attributedescriptions><![CDATA[]]></attributedescriptions>
    <emailresponseto><![CDATA[]]></emailresponseto>
    <tokenlength><![CDATA[15]]></tokenlength>
   </row>
  </rows>
 </surveys>
 <surveys_languagesettings>
  <fields>
   <fieldname>surveyls_survey_id</fieldname>
   <fieldname>surveyls_language</fieldname>
   <fieldname>surveyls_title</fieldname>
   <fieldname>surveyls_description</fieldname>
   <fieldname>surveyls_welcometext</fieldname>
   <fieldname>surveyls_endtext</fieldname>
   <fieldname>surveyls_url</fieldname>
   <fieldname>surveyls_urldescription</fieldname>
   <fieldname>surveyls_email_invite_subj</fieldname>
   <fieldname>surveyls_email_invite</fieldname>
   <fieldname>surveyls_email_remind_subj</fieldname>
   <fieldname>surveyls_email_remind</fieldname>
   <fieldname>surveyls_email_register_subj</fieldname>
   <fieldname>surveyls_email_register</fieldname>
   <fieldname>surveyls_email_confirm_subj</fieldname>
   <fieldname>surveyls_email_confirm</fieldname>
   <fieldname>surveyls_dateformat</fieldname>
  </fields>
  <rows>
   <row>
    <surveyls_survey_id><![CDATA[87722]]></surveyls_survey_id>
    <surveyls_language><![CDATA[en]]></surveyls_language>
    <surveyls_title><![CDATA[<span style="display:none;">Gill - Riskprediction 2</span>]]></surveyls_title>
    <surveyls_description><![CDATA[Study<br />]]></surveyls_description>
    <surveyls_welcometext><![CDATA[<p>Welcome back. Thank you for your participation during the first part of the experiment.<br />
You will now start with the second part.<br />
<br />
<b>In this study, you will see two booklets again, booklet A and booklet B. The text is the same in both booklets, just like in the first part of the experiment, but the pictures are different. These booklets are different from the previous time, so take your time to look through the booklets and leave them open on your computer during the entire experiment.</b></p>
<p>You can find the booklets in the following links:<br />
<a onclick="window.open(this.href,'BookletA','resizable=no,location=no,menubar=no,scrollbars=no,status=no,toolbar=no,fullscreen=no,dependent=no,status'); return false" href="/upload/surveys/99365/Smoking Booklet A.pdf">Booklet A</a>          <a onclick="window.open(this.href,'BookletB','resizable=no,location=no,menubar=no,scrollbars=no,status=no,toolbar=no,fullscreen=no,dependent=no,status'); return false" href="/upload/surveys/99365/Smoking Booklet B.pdf">Booklet B<br />
<br />
</a><br />
In this study we would like to know to what extent you are able to predict the actual effect of two different booklets presented to students. You will now read a description of the study of which you are going to estimate the results.<br />
<br />
In a study by Brown and Smith (2007) one hundred students were asked to assess two different booklets (A and B) about smoking. The criterion to participate in the study, was that the subjects smoked <b>at least one cigarette per day</b>. Half of these students saw booklet A and the other half booklet B. They could look at the booklets as long as they wanted to.<br />
<br />
After studying the booklets, the students completed questionnaires in which they evaluated the booklets, assessed their own risk of getting a disease caused by smoking, and how they felt after studying the booklets. In addition, it was measured how much time the students spent on studying the booklets.<br />
<br />
In this study you will see both booklets. We will ask you to estimate how you think that the students who smoke at least one cigarette per day <b>evaluated</b> the booklets, <b>how long</b> they studied the booklets, how they estimated their <b>own risk</b> of getting a disease caused by smoking and how they <b>felt</b> after one of the two booklets was studied.</p>
<p><b>Please consider the following</b>: We will ask you to estimate how <b>you think that the answer of the students from this study was</b>. It is not relevant whether you smoke or not because you do not fill in the answers for yourself but for the participating students.</p>]]></surveyls_welcometext>
    <surveyls_endtext><![CDATA[You just finished the final part of the experiment.<br />
<br />
Thank you for your participation<br />]]></surveyls_endtext>
    <surveyls_url><![CDATA[]]></surveyls_url>
    <surveyls_urldescription><![CDATA[]]></surveyls_urldescription>
    <surveyls_email_invite_subj><![CDATA[Invitation to participate in survey]]></surveyls_email_invite_subj>
    <surveyls_email_invite><![CDATA[Dear {FIRSTNAME},<br /><br />You have been invited to participate in a survey.<br /><br />The survey is titled:<br />"{SURVEYNAME}"<br /><br />"{SURVEYDESCRIPTION}"<br /><br />To participate, please click on the link below.<br /><br />Sincerely,<br /><br />{ADMINNAME} ({ADMINEMAIL})<br /><br />----------------------------------------------<br />Click here to do the survey:<br />{SURVEYURL}<br /><br />If you do not want to participate in this survey and don't want to receive any more invitations please click the following link:<br />{OPTOUTURL}]]></surveyls_email_invite>
    <surveyls_email_remind_subj><![CDATA[Reminder to participate in survey]]></surveyls_email_remind_subj>
    <surveyls_email_remind><![CDATA[Dear {FIRSTNAME},<br /><br />Recently we invited you to participate in a survey.<br /><br />We note that you have not yet completed the survey, and wish to remind you that the survey is still available should you wish to take part.<br /><br />The survey is titled:<br />"{SURVEYNAME}"<br /><br />"{SURVEYDESCRIPTION}"<br /><br />To participate, please click on the link below.<br /><br />Sincerely,<br /><br />{ADMINNAME} ({ADMINEMAIL})<br /><br />----------------------------------------------<br />Click here to do the survey:<br />{SURVEYURL}<br /><br />If you do not want to participate in this survey and don't want to receive any more invitations please click the following link:<br />{OPTOUTURL}]]></surveyls_email_remind>
    <surveyls_email_register_subj><![CDATA[Survey registration confirmation]]></surveyls_email_register_subj>
    <surveyls_email_register><![CDATA[Dear {FIRSTNAME},<br /><br />You, or someone using your email address, have registered to participate in an online survey titled {SURVEYNAME}.<br /><br />To complete this survey, click on the following URL:<br /><br />{SURVEYURL}<br /><br />If you have any questions about this survey, or if you did not register to participate and believe this email is in error, please contact {ADMINNAME} at {ADMINEMAIL}.]]></surveyls_email_register>
    <surveyls_email_confirm_subj><![CDATA[Confirmation of completed survey]]></surveyls_email_confirm_subj>
    <surveyls_email_confirm><![CDATA[Dear {FIRSTNAME},<br /><br />This email is to confirm that you have completed the survey titled {SURVEYNAME} and your response has been saved. Thank you for participating.<br /><br />If you have any further questions about this email, please contact {ADMINNAME} at {ADMINEMAIL}.<br /><br />Sincerely,<br /><br />{ADMINNAME}]]></surveyls_email_confirm>
    <surveyls_dateformat><![CDATA[9]]></surveyls_dateformat>
   </row>
   <row>
    <surveyls_survey_id><![CDATA[87722]]></surveyls_survey_id>
    <surveyls_language><![CDATA[nl]]></surveyls_language>
    <surveyls_title><![CDATA[<span style="display:none;">Gill - Risicoinschatting 2</span>]]></surveyls_title>
    <surveyls_description><![CDATA[Onderzoek<br />]]></surveyls_description>
    <surveyls_welcometext><![CDATA[Welkom terug. Allereerst bedankt voor je deelname aan het eerste deel van het onderzoek.<br />
Hier volgt het tweede deel van het onderzoek.<br />
<br />
<b>Je krijgt opnieuw twee brochures te zien, brochure A en brochure B. De tekst is, net als de vorige keer, in beide brochures gelijk maar de afbeeldingen zijn verschillend. Het zijn andere brochures dan de vorige keer dus neem je tijd om de twee brochures te bekijken en laat ze gedurende het gehele experiment geopend op je computer staan.<br />
<br />
</b>De brochures vind je via de volgende links:<br />
<a onclick="window.open(this.href,'BrochureA','resizable=no,location=no,menubar=no,scrollbars=no,status=no,toolbar=no,fullscreen=no,dependent=no,status'); return false" href="/upload/surveys/99365/Roken brochure schokkend.pdf">Brochure A</a>          <a onclick="window.open(this.href,'BrochureB','resizable=no,location=no,menubar=no,scrollbars=no,status=no,toolbar=no,fullscreen=no,dependent=no,status'); return false" href="/upload/surveys/99365/Roken%20brochure%20niet%20schokkend.pdf">Brochure B</a><br />
<br />
<br />
In dit onderzoek willen we zien in hoeverre jij in staat bent om het daadwerkelijke effect van twee verschillende brochures op studenten te voorspellen. Jij krijgt nu een uitleg van het experiment dat jij gaat doen. Lees deze instructie aandachtig en rustig door. <br />
<br />
In een onderzoek van Brown en Smith (2007) werd aan honderd studenten gevraagd om een van de twee verschillende brochures (A en B) over roken te beoordelen. Het criterium om aan het onderzoek mee te doen was dat de studenten <b>iedere dag op zijn minst een sigaret</b> rookten. Een groep studenten kreeg brochure A te zien, de andere kreeg brochure B te zien. Ze konden de brochure zo lang als ze wilden bekijken. <br />
<br />
Na het bestuderen van de brochures vulden de studenten vragenlijsten in over hoe zij de brochures evalueren, hoe ze hun eigen risico inschatten om een door roken veroorzaakte ziekte te krijgen en wat voor een gevoel de brochure in hun oproept. Bovendien werd de tijd gemeten hoe lang de studenten de brochures bestuderen.<br />
<br />
Jij krijgt dadelijk beide brochures te zien. Wij willen jou vragen hoe jij denkt dat de studenten, die tenminste  een keer per dag rookten de brochure <b>evalueerden</b>, <b>hoe lang</b> zij de brochure bestudeerden, hoe zij hun <b>eigen risico</b> op het krijgen van een door roken veroorzaakte ziekte inschatten en hoe zij zich <b>voelden</b> nadat zij een van de twee brochures bestudeerd hadden.<br />
<br />
<b>Let op</b>: Je moet dus antwoord geven op de vragen over hoe <b>jij denkt dat de studenten uit het onderzoek antwoord hebben gegeven</b>. Het maakt dus ook niet uit of je rookt of niet, want je vult de vragen niet voor jezelf in.]]></surveyls_welcometext>
    <surveyls_endtext><![CDATA[Je hebt zojuist het laatste deel van het experiment afgesloten.<br />
<br />
Bedankt voor je deelname.<br />]]></surveyls_endtext>
    <surveyls_url><![CDATA[]]></surveyls_url>
    <surveyls_urldescription><![CDATA[]]></surveyls_urldescription>
    <surveyls_email_invite_subj><![CDATA[Uitnodiging om deel te nemen aan {SURVEYNAME}]]></surveyls_email_invite_subj>
    <surveyls_email_invite><![CDATA[Geachte {FIRSTNAME},<br /><br />U bent uitgenodigd om deel te nemen aan een onderzoek.<br /><br />Het onderzoek is genaamd:<br />'{SURVEYNAME}'<br /><br />'{SURVEYDESCRIPTION}'<br /><br />Om aan het onderzoek deel te nemen moet u op onderstaande link klikken.<br /><br />Hoogachtend,<br /><br />{ADMINNAME} ({ADMINEMAIL})<br /><br />----------------------------------------------<br />Klik <br />{SURVEYURL}<br /> om aan het onderzoek deel te nemen.<br /><br />Als u deze vragenlijst niet wilt invullen en ook geen nieuwe uitnodigingen wilt ontvangen, klik dan a.u.b. op de volgende link: {OPTOUTURL}]]></surveyls_email_invite>
    <surveyls_email_remind_subj><![CDATA[Herinnering om deel te nemen aan onderzoek {SURVEYNAME}]]></surveyls_email_remind_subj>
    <surveyls_email_remind><![CDATA[Geachte {FIRSTNAME},<br /><br />Recent bent u uitgenodigd om aan een onderzoek deel te nemen.<br /><br />We hebben geconstateerd dat u nog niet aan het onderzoek hebt deelgenomen en willen u er bij deze aan herinneren dat het onderzoek nog loopt en dat u, als u dat wilt, nog kan deelnemen. <br /><br />Het onderzoek is getiteld: <br />''{SURVEYNAME}"<br /><br />''{SURVEYDESCRIPTION}"<br /><br />Om deel te nemen klikt u op onderstaande link. <br /><br />Hoogachtend,<br /><br />{ADMINNAME} ({ADMINEMAIL})<br /><br />----------------------------------------------<br />Klik:<br />{SURVEYURL} om aan het onderzoek deel te nemen.<br /><br />Als u deze vragenlijst niet wilt invullen en ook geen nieuwe uitnodigingen wilt ontvangen, klik dan a.u.b. op de volgende link: {OPTOUTURL}]]></surveyls_email_remind>
    <surveyls_email_register_subj><![CDATA[Bevestiging aanmelding vragenlijst]]></surveyls_email_register_subj>
    <surveyls_email_register><![CDATA[Geachte {FIRSTNAME},<br /><br />U, of iemand die uw e-mailadres gebruikt, heeft zich aangemeld voor deelname aan de online onderzoek getiteld {SURVEYNAME}.<br /><br />Klik om aan het onderzoek mee te doen op onderstaande link:<br /><br />{SURVEYURL}<br /><br />Als u vragen heeft over de vragenlijst, of als u zich niet heeft aangemeld voor deelname en meent dat u deze E-mail ten onrechte heeft ontvangen, kunt u contact opnemen met {ADMINNAME} via {ADMINEMAIL}.]]></surveyls_email_register>
    <surveyls_email_confirm_subj><![CDATA[Bevestiging afronding vragenlijst]]></surveyls_email_confirm_subj>
    <surveyls_email_confirm><![CDATA[Beste {FIRSTNAME},<br /><br />Dit e-mail bericht bevestigt dat u de vragenlijst {SURVEYNAME} heeft ingevuld en dat uw antwoorden zijn opgeslagen. Dank u voor uw deelname.<br /><br />Als u vragen heeft over deze e-mail, neemt u dan contact op met de beheerder {ADMINNAME} via {ADMINEMAIL}.<br /><br />Hoogachtend,<br /><br />{ADMINNAME}]]></surveyls_email_confirm>
    <surveyls_dateformat><![CDATA[1]]></surveyls_dateformat>
   </row>
  </rows>
 </surveys_languagesettings>
</document>
