# Supplementary material for: Reactions to threatening health messages
Source: BMC Public Health. 2012 Nov 21;12:1011. doi: 10.1186/1471-2458-12-1011 (PMC3575362; doi:10.1186/1471-2458-12-1011)
Supplement: Additional file 1 — Full disclosure of research materials, data, analyses and output. [file 1471-2458-12-1011-S1.zip › limesurvey_survey_99365.lss]

<?xml version="1.0" encoding="UTF-8"?>
<document>
 <LimeSurveyDocType>Survey</LimeSurveyDocType>
 <DBVersion>143</DBVersion>
 <languages>
  <language>en</language>
  <language>nl</language>
 </languages>
 <answers>
  <fields>
   <fieldname>qid</fieldname>
   <fieldname>code</fieldname>
   <fieldname>answer</fieldname>
   <fieldname>assessment_value</fieldname>
   <fieldname>sortorder</fieldname>
   <fieldname>language</fieldname>
   <fieldname>scale_id</fieldname>
  </fields>
  <rows>
   <row>
    <qid><![CDATA[10045]]></qid>
    <code><![CDATA[7]]></code>
    <answer><![CDATA[Not at all uneasy<br />3<br />]]></answer>
    <assessment_value><![CDATA[1]]></assessment_value>
    <sortorder><![CDATA[7]]></sortorder>
    <language><![CDATA[en]]></language>
    <scale_id><![CDATA[0]]></scale_id>
   </row>
   <row>
    <qid><![CDATA[10043]]></qid>
    <code><![CDATA[7]]></code>
    <answer><![CDATA[Not at all distressed<br />3<br />]]></answer>
    <assessment_value><![CDATA[1]]></assessment_value>
    <sortorder><![CDATA[7]]></sortorder>
    <language><![CDATA[en]]></language>
    <scale_id><![CDATA[0]]></scale_id>
   </row>
   <row>
    <qid><![CDATA[10044]]></qid>
    <code><![CDATA[7]]></code>
    <answer><![CDATA[Not at all distressed<br />3<br />]]></answer>
    <assessment_value><![CDATA[0]]></assessment_value>
    <sortorder><![CDATA[7]]></sortorder>
    <language><![CDATA[en]]></language>
    <scale_id><![CDATA[0]]></scale_id>
   </row>
   <row>
    <qid><![CDATA[10006]]></qid>
    <code><![CDATA[6]]></code>
    <answer><![CDATA[2]]></answer>
    <assessment_value><![CDATA[1]]></assessment_value>
    <sortorder><![CDATA[6]]></sortorder>
    <language><![CDATA[en]]></language>
    <scale_id><![CDATA[0]]></scale_id>
   </row>
   <row>
    <qid><![CDATA[10007]]></qid>
    <code><![CDATA[4]]></code>
    <answer><![CDATA[0]]></answer>
    <assessment_value><![CDATA[1]]></assessment_value>
    <sortorder><![CDATA[4]]></sortorder>
    <language><![CDATA[en]]></language>
    <scale_id><![CDATA[0]]></scale_id>
   </row>
   <row>
    <qid><![CDATA[10029]]></qid>
    <code><![CDATA[2]]></code>
    <answer><![CDATA[-2]]></answer>
    <assessment_value><![CDATA[0]]></assessment_value>
    <sortorder><![CDATA[2]]></sortorder>
    <language><![CDATA[en]]></language>
    <scale_id><![CDATA[0]]></scale_id>
   </row>
   <row>
    <qid><![CDATA[10029]]></qid>
    <code><![CDATA[3]]></code>
    <answer><![CDATA[-1]]></answer>
    <assessment_value><![CDATA[0]]></assessment_value>
    <sortorder><![CDATA[3]]></sortorder>
    <language><![CDATA[nl]]></language>
    <scale_id><![CDATA[0]]></scale_id>
   </row>
   <row>
    <qid><![CDATA[10007]]></qid>
    <code><![CDATA[3]]></code>
    <answer><![CDATA[-1]]></answer>
    <assessment_value><![CDATA[1]]></assessment_value>
    <sortorder><![CDATA[3]]></sortorder>
    <language><![CDATA[en]]></language>
    <scale_id><![CDATA[0]]></scale_id>
   </row>
   <row>
    <qid><![CDATA[10007]]></qid>
    <code><![CDATA[4]]></code>
    <answer><![CDATA[0]]></answer>
    <assessment_value><![CDATA[1]]></assessment_value>
    <sortorder><![CDATA[4]]></sortorder>
    <language><![CDATA[nl]]></language>
    <scale_id><![CDATA[0]]></scale_id>
   </row>
   <row>
    <qid><![CDATA[10006]]></qid>
    <code><![CDATA[4]]></code>
    <answer><![CDATA[0]]></answer>
    <assessment_value><![CDATA[1]]></assessment_value>
    <sortorder><![CDATA[4]]></sortorder>
    <language><![CDATA[en]]></language>
    <scale_id><![CDATA[0]]></scale_id>
   </row>
   <row>
    <qid><![CDATA[10006]]></qid>
    <code><![CDATA[5]]></code>
    <answer><![CDATA[1]]></answer>
    <assessment_value><![CDATA[1]]></assessment_value>
    <sortorder><![CDATA[5]]></sortorder>
    <language><![CDATA[nl]]></language>
    <scale_id><![CDATA[0]]></scale_id>
   </row>
   <row>
    <qid><![CDATA[10006]]></qid>
    <code><![CDATA[5]]></code>
    <answer><![CDATA[1]]></answer>
    <assessment_value><![CDATA[1]]></assessment_value>
    <sortorder><![CDATA[5]]></sortorder>
    <language><![CDATA[en]]></language>
    <scale_id><![CDATA[0]]></scale_id>
   </row>
   <row>
    <qid><![CDATA[10006]]></qid>
    <code><![CDATA[6]]></code>
    <answer><![CDATA[2]]></answer>
    <assessment_value><![CDATA[1]]></assessment_value>
    <sortorder><![CDATA[6]]></sortorder>
    <language><![CDATA[nl]]></language>
    <scale_id><![CDATA[0]]></scale_id>
   </row>
   <row>
    <qid><![CDATA[10030]]></qid>
    <code><![CDATA[3]]></code>
    <answer><![CDATA[-1]]></answer>
    <assessment_value><![CDATA[1]]></assessment_value>
    <sortorder><![CDATA[3]]></sortorder>
    <language><![CDATA[nl]]></language>
    <scale_id><![CDATA[0]]></scale_id>
   </row>
   <row>
    <qid><![CDATA[10005]]></qid>
    <code><![CDATA[4]]></code>
    <answer><![CDATA[0]]></answer>
    <assessment_value><![CDATA[1]]></assessment_value>
    <sortorder><![CDATA[4]]></sortorder>
    <language><![CDATA[en]]></language>
    <scale_id><![CDATA[0]]></scale_id>
   </row>
   <row>
    <qid><![CDATA[10005]]></qid>
    <code><![CDATA[3]]></code>
    <answer><![CDATA[-1]]></answer>
    <assessment_value><![CDATA[1]]></assessment_value>
    <sortorder><![CDATA[3]]></sortorder>
    <language><![CDATA[nl]]></language>
    <scale_id><![CDATA[0]]></scale_id>
   </row>
   <row>
    <qid><![CDATA[10005]]></qid>
    <code><![CDATA[3]]></code>
    <answer><![CDATA[-1]]></answer>
    <assessment_value><![CDATA[1]]></assessment_value>
    <sortorder><![CDATA[3]]></sortorder>
    <language><![CDATA[en]]></language>
    <scale_id><![CDATA[0]]></scale_id>
   </row>
   <row>
    <qid><![CDATA[10005]]></qid>
    <code><![CDATA[4]]></code>
    <answer><![CDATA[0]]></answer>
    <assessment_value><![CDATA[1]]></assessment_value>
    <sortorder><![CDATA[4]]></sortorder>
    <language><![CDATA[nl]]></language>
    <scale_id><![CDATA[0]]></scale_id>
   </row>
   <row>
    <qid><![CDATA[10030]]></qid>
    <code><![CDATA[4]]></code>
    <answer><![CDATA[0]]></answer>
    <assessment_value><![CDATA[1]]></assessment_value>
    <sortorder><![CDATA[4]]></sortorder>
    <language><![CDATA[en]]></language>
    <scale_id><![CDATA[0]]></scale_id>
   </row>
   <row>
    <qid><![CDATA[10027]]></qid>
    <code><![CDATA[3]]></code>
    <answer><![CDATA[-1]]></answer>
    <assessment_value><![CDATA[0]]></assessment_value>
    <sortorder><![CDATA[3]]></sortorder>
    <language><![CDATA[nl]]></language>
    <scale_id><![CDATA[0]]></scale_id>
   </row>
   <row>
    <qid><![CDATA[10027]]></qid>
    <code><![CDATA[2]]></code>
    <answer><![CDATA[-2]]></answer>
    <assessment_value><![CDATA[0]]></assessment_value>
    <sortorder><![CDATA[2]]></sortorder>
    <language><![CDATA[nl]]></language>
    <scale_id><![CDATA[0]]></scale_id>
   </row>
   <row>
    <qid><![CDATA[10028]]></qid>
    <code><![CDATA[2]]></code>
    <answer><![CDATA[-3]]></answer>
    <assessment_value><![CDATA[1]]></assessment_value>
    <sortorder><![CDATA[2]]></sortorder>
    <language><![CDATA[en]]></language>
    <scale_id><![CDATA[0]]></scale_id>
   </row>
   <row>
    <qid><![CDATA[10027]]></qid>
    <code><![CDATA[3]]></code>
    <answer><![CDATA[-1]]></answer>
    <assessment_value><![CDATA[0]]></assessment_value>
    <sortorder><![CDATA[3]]></sortorder>
    <language><![CDATA[en]]></language>
    <scale_id><![CDATA[0]]></scale_id>
   </row>
   <row>
    <qid><![CDATA[10008]]></qid>
    <code><![CDATA[4]]></code>
    <answer><![CDATA[0]]></answer>
    <assessment_value><![CDATA[0]]></assessment_value>
    <sortorder><![CDATA[4]]></sortorder>
    <language><![CDATA[en]]></language>
    <scale_id><![CDATA[0]]></scale_id>
   </row>
   <row>
    <qid><![CDATA[10008]]></qid>
    <code><![CDATA[5]]></code>
    <answer><![CDATA[1]]></answer>
    <assessment_value><![CDATA[0]]></assessment_value>
    <sortorder><![CDATA[5]]></sortorder>
    <language><![CDATA[nl]]></language>
    <scale_id><![CDATA[0]]></scale_id>
   </row>
   <row>
    <qid><![CDATA[10008]]></qid>
    <code><![CDATA[5]]></code>
    <answer><![CDATA[1]]></answer>
    <assessment_value><![CDATA[0]]></assessment_value>
    <sortorder><![CDATA[5]]></sortorder>
    <language><![CDATA[en]]></language>
    <scale_id><![CDATA[0]]></scale_id>
   </row>
   <row>
    <qid><![CDATA[10008]]></qid>
    <code><![CDATA[6]]></code>
    <answer><![CDATA[2]]></answer>
    <assessment_value><![CDATA[0]]></assessment_value>
    <sortorder><![CDATA[6]]></sortorder>
    <language><![CDATA[nl]]></language>
    <scale_id><![CDATA[0]]></scale_id>
   </row>
   <row>
    <qid><![CDATA[10008]]></qid>
    <code><![CDATA[6]]></code>
    <answer><![CDATA[2]]></answer>
    <assessment_value><![CDATA[0]]></assessment_value>
    <sortorder><![CDATA[6]]></sortorder>
    <language><![CDATA[en]]></language>
    <scale_id><![CDATA[0]]></scale_id>
   </row>
   <row>
    <qid><![CDATA[10008]]></qid>
    <code><![CDATA[7]]></code>
    <answer><![CDATA[Goed<br />3<br />]]></answer>
    <assessment_value><![CDATA[0]]></assessment_value>
    <sortorder><![CDATA[7]]></sortorder>
    <language><![CDATA[nl]]></language>
    <scale_id><![CDATA[0]]></scale_id>
   </row>
   <row>
    <qid><![CDATA[10008]]></qid>
    <code><![CDATA[7]]></code>
    <answer><![CDATA[Good<br />3<br />]]></answer>
    <assessment_value><![CDATA[0]]></assessment_value>
    <sortorder><![CDATA[7]]></sortorder>
    <language><![CDATA[en]]></language>
    <scale_id><![CDATA[0]]></scale_id>
   </row>
   <row>
    <qid><![CDATA[10028]]></qid>
    <code><![CDATA[5]]></code>
    <answer><![CDATA[1]]></answer>
    <assessment_value><![CDATA[1]]></assessment_value>
    <sortorder><![CDATA[5]]></sortorder>
    <language><![CDATA[nl]]></language>
    <scale_id><![CDATA[0]]></scale_id>
   </row>
   <row>
    <qid><![CDATA[10028]]></qid>
    <code><![CDATA[5]]></code>
    <answer><![CDATA[1]]></answer>
    <assessment_value><![CDATA[1]]></assessment_value>
    <sortorder><![CDATA[5]]></sortorder>
    <language><![CDATA[en]]></language>
    <scale_id><![CDATA[0]]></scale_id>
   </row>
   <row>
    <qid><![CDATA[10029]]></qid>
    <code><![CDATA[2]]></code>
    <answer><![CDATA[-2]]></answer>
    <assessment_value><![CDATA[0]]></assessment_value>
    <sortorder><![CDATA[2]]></sortorder>
    <language><![CDATA[nl]]></language>
    <scale_id><![CDATA[0]]></scale_id>
   </row>
   <row>
    <qid><![CDATA[10024]]></qid>
    <code><![CDATA[6]]></code>
    <answer><![CDATA[2]]></answer>
    <assessment_value><![CDATA[1]]></assessment_value>
    <sortorder><![CDATA[6]]></sortorder>
    <language><![CDATA[en]]></language>
    <scale_id><![CDATA[0]]></scale_id>
   </row>
   <row>
    <qid><![CDATA[10024]]></qid>
    <code><![CDATA[5]]></code>
    <answer><![CDATA[1]]></answer>
    <assessment_value><![CDATA[1]]></assessment_value>
    <sortorder><![CDATA[5]]></sortorder>
    <language><![CDATA[en]]></language>
    <scale_id><![CDATA[0]]></scale_id>
   </row>
   <row>
    <qid><![CDATA[10026]]></qid>
    <code><![CDATA[4]]></code>
    <answer><![CDATA[0]]></answer>
    <assessment_value><![CDATA[1]]></assessment_value>
    <sortorder><![CDATA[4]]></sortorder>
    <language><![CDATA[en]]></language>
    <scale_id><![CDATA[0]]></scale_id>
   </row>
   <row>
    <qid><![CDATA[10026]]></qid>
    <code><![CDATA[2]]></code>
    <answer><![CDATA[-2]]></answer>
    <assessment_value><![CDATA[1]]></assessment_value>
    <sortorder><![CDATA[2]]></sortorder>
    <language><![CDATA[nl]]></language>
    <scale_id><![CDATA[0]]></scale_id>
   </row>
   <row>
    <qid><![CDATA[10026]]></qid>
    <code><![CDATA[2]]></code>
    <answer><![CDATA[-2]]></answer>
    <assessment_value><![CDATA[1]]></assessment_value>
    <sortorder><![CDATA[2]]></sortorder>
    <language><![CDATA[en]]></language>
    <scale_id><![CDATA[0]]></scale_id>
   </row>
   <row>
    <qid><![CDATA[10026]]></qid>
    <code><![CDATA[3]]></code>
    <answer><![CDATA[-1]]></answer>
    <assessment_value><![CDATA[1]]></assessment_value>
    <sortorder><![CDATA[3]]></sortorder>
    <language><![CDATA[nl]]></language>
    <scale_id><![CDATA[0]]></scale_id>
   </row>
   <row>
    <qid><![CDATA[10026]]></qid>
    <code><![CDATA[3]]></code>
    <answer><![CDATA[-1]]></answer>
    <assessment_value><![CDATA[1]]></assessment_value>
    <sortorder><![CDATA[3]]></sortorder>
    <language><![CDATA[en]]></language>
    <scale_id><![CDATA[0]]></scale_id>
   </row>
   <row>
    <qid><![CDATA[10005]]></qid>
    <code><![CDATA[5]]></code>
    <answer><![CDATA[1]]></answer>
    <assessment_value><![CDATA[1]]></assessment_value>
    <sortorder><![CDATA[5]]></sortorder>
    <language><![CDATA[en]]></language>
    <scale_id><![CDATA[0]]></scale_id>
   </row>
   <row>
    <qid><![CDATA[10018]]></qid>
    <code><![CDATA[5]]></code>
    <answer><![CDATA[1]]></answer>
    <assessment_value><![CDATA[1]]></assessment_value>
    <sortorder><![CDATA[5]]></sortorder>
    <language><![CDATA[en]]></language>
    <scale_id><![CDATA[0]]></scale_id>
   </row>
   <row>
    <qid><![CDATA[10020]]></qid>
    <code><![CDATA[7]]></code>
    <answer><![CDATA[Helemaal niet belangrijk<br />3<br />]]></answer>
    <assessment_value><![CDATA[1]]></assessment_value>
    <sortorder><![CDATA[7]]></sortorder>
    <language><![CDATA[nl]]></language>
    <scale_id><![CDATA[0]]></scale_id>
   </row>
   <row>
    <qid><![CDATA[10018]]></qid>
    <code><![CDATA[1]]></code>
    <answer><![CDATA[No strenghts<br />-3<br />]]></answer>
    <assessment_value><![CDATA[1]]></assessment_value>
    <sortorder><![CDATA[1]]></sortorder>
    <language><![CDATA[en]]></language>
    <scale_id><![CDATA[0]]></scale_id>
   </row>
   <row>
    <qid><![CDATA[10018]]></qid>
    <code><![CDATA[2]]></code>
    <answer><![CDATA[-2]]></answer>
    <assessment_value><![CDATA[1]]></assessment_value>
    <sortorder><![CDATA[2]]></sortorder>
    <language><![CDATA[nl]]></language>
    <scale_id><![CDATA[0]]></scale_id>
   </row>
   <row>
    <qid><![CDATA[10018]]></qid>
    <code><![CDATA[2]]></code>
    <answer><![CDATA[-2]]></answer>
    <assessment_value><![CDATA[1]]></assessment_value>
    <sortorder><![CDATA[2]]></sortorder>
    <language><![CDATA[en]]></language>
    <scale_id><![CDATA[0]]></scale_id>
   </row>
   <row>
    <qid><![CDATA[10020]]></qid>
    <code><![CDATA[6]]></code>
    <answer><![CDATA[2]]></answer>
    <assessment_value><![CDATA[1]]></assessment_value>
    <sortorder><![CDATA[6]]></sortorder>
    <language><![CDATA[en]]></language>
    <scale_id><![CDATA[0]]></scale_id>
   </row>
   <row>
    <qid><![CDATA[10026]]></qid>
    <code><![CDATA[6]]></code>
    <answer><![CDATA[2]]></answer>
    <assessment_value><![CDATA[1]]></assessment_value>
    <sortorder><![CDATA[6]]></sortorder>
    <language><![CDATA[nl]]></language>
    <scale_id><![CDATA[0]]></scale_id>
   </row>
   <row>
    <qid><![CDATA[10024]]></qid>
    <code><![CDATA[7]]></code>
    <answer><![CDATA[Zeer hoog <br />3<br />]]></answer>
    <assessment_value><![CDATA[1]]></assessment_value>
    <sortorder><![CDATA[7]]></sortorder>
    <language><![CDATA[nl]]></language>
    <scale_id><![CDATA[0]]></scale_id>
   </row>
   <row>
    <qid><![CDATA[10018]]></qid>
    <code><![CDATA[7]]></code>
    <answer><![CDATA[Significant strenghts<br />3<br />]]></answer>
    <assessment_value><![CDATA[1]]></assessment_value>
    <sortorder><![CDATA[7]]></sortorder>
    <language><![CDATA[en]]></language>
    <scale_id><![CDATA[0]]></scale_id>
   </row>
   <row>
    <qid><![CDATA[10020]]></qid>
    <code><![CDATA[4]]></code>
    <answer><![CDATA[0]]></answer>
    <assessment_value><![CDATA[1]]></assessment_value>
    <sortorder><![CDATA[4]]></sortorder>
    <language><![CDATA[nl]]></language>
    <scale_id><![CDATA[0]]></scale_id>
   </row>
   <row>
    <qid><![CDATA[10020]]></qid>
    <code><![CDATA[4]]></code>
    <answer><![CDATA[0]]></answer>
    <assessment_value><![CDATA[1]]></assessment_value>
    <sortorder><![CDATA[4]]></sortorder>
    <language><![CDATA[en]]></language>
    <scale_id><![CDATA[0]]></scale_id>
   </row>
   <row>
    <qid><![CDATA[10020]]></qid>
    <code><![CDATA[5]]></code>
    <answer><![CDATA[1]]></answer>
    <assessment_value><![CDATA[1]]></assessment_value>
    <sortorder><![CDATA[5]]></sortorder>
    <language><![CDATA[nl]]></language>
    <scale_id><![CDATA[0]]></scale_id>
   </row>
   <row>
    <qid><![CDATA[10012]]></qid>
    <code><![CDATA[4]]></code>
    <answer><![CDATA[0]]></answer>
    <assessment_value><![CDATA[1]]></assessment_value>
    <sortorder><![CDATA[4]]></sortorder>
    <language><![CDATA[nl]]></language>
    <scale_id><![CDATA[0]]></scale_id>
   </row>
   <row>
    <qid><![CDATA[10012]]></qid>
    <code><![CDATA[4]]></code>
    <answer><![CDATA[0]]></answer>
    <assessment_value><![CDATA[1]]></assessment_value>
    <sortorder><![CDATA[4]]></sortorder>
    <language><![CDATA[en]]></language>
    <scale_id><![CDATA[0]]></scale_id>
   </row>
   <row>
    <qid><![CDATA[10012]]></qid>
    <code><![CDATA[5]]></code>
    <answer><![CDATA[1]]></answer>
    <assessment_value><![CDATA[1]]></assessment_value>
    <sortorder><![CDATA[5]]></sortorder>
    <language><![CDATA[nl]]></language>
    <scale_id><![CDATA[0]]></scale_id>
   </row>
   <row>
    <qid><![CDATA[10012]]></qid>
    <code><![CDATA[5]]></code>
    <answer><![CDATA[1]]></answer>
    <assessment_value><![CDATA[1]]></assessment_value>
    <sortorder><![CDATA[5]]></sortorder>
    <language><![CDATA[en]]></language>
    <scale_id><![CDATA[0]]></scale_id>
   </row>
   <row>
    <qid><![CDATA[10031]]></qid>
    <code><![CDATA[2]]></code>
    <answer><![CDATA[-2]]></answer>
    <assessment_value><![CDATA[0]]></assessment_value>
    <sortorder><![CDATA[2]]></sortorder>
    <language><![CDATA[nl]]></language>
    <scale_id><![CDATA[0]]></scale_id>
   </row>
   <row>
    <qid><![CDATA[10032]]></qid>
    <code><![CDATA[5]]></code>
    <answer><![CDATA[1]]></answer>
    <assessment_value><![CDATA[1]]></assessment_value>
    <sortorder><![CDATA[5]]></sortorder>
    <language><![CDATA[nl]]></language>
    <scale_id><![CDATA[0]]></scale_id>
   </row>
   <row>
    <qid><![CDATA[10032]]></qid>
    <code><![CDATA[4]]></code>
    <answer><![CDATA[0]]></answer>
    <assessment_value><![CDATA[1]]></assessment_value>
    <sortorder><![CDATA[4]]></sortorder>
    <language><![CDATA[nl]]></language>
    <scale_id><![CDATA[0]]></scale_id>
   </row>
   <row>
    <qid><![CDATA[10032]]></qid>
    <code><![CDATA[3]]></code>
    <answer><![CDATA[-1]]></answer>
    <assessment_value><![CDATA[1]]></assessment_value>
    <sortorder><![CDATA[3]]></sortorder>
    <language><![CDATA[en]]></language>
    <scale_id><![CDATA[0]]></scale_id>
   </row>
   <row>
    <qid><![CDATA[10032]]></qid>
    <code><![CDATA[1]]></code>
    <answer><![CDATA[Zeer laag<br />-3<br />]]></answer>
    <assessment_value><![CDATA[1]]></assessment_value>
    <sortorder><![CDATA[1]]></sortorder>
    <language><![CDATA[nl]]></language>
    <scale_id><![CDATA[0]]></scale_id>
   </row>
   <row>
    <qid><![CDATA[10032]]></qid>
    <code><![CDATA[1]]></code>
    <answer><![CDATA[No chance<br />-3<br />]]></answer>
    <assessment_value><![CDATA[1]]></assessment_value>
    <sortorder><![CDATA[1]]></sortorder>
    <language><![CDATA[en]]></language>
    <scale_id><![CDATA[0]]></scale_id>
   </row>
   <row>
    <qid><![CDATA[10032]]></qid>
    <code><![CDATA[2]]></code>
    <answer><![CDATA[-2]]></answer>
    <assessment_value><![CDATA[1]]></assessment_value>
    <sortorder><![CDATA[2]]></sortorder>
    <language><![CDATA[nl]]></language>
    <scale_id><![CDATA[0]]></scale_id>
   </row>
   <row>
    <qid><![CDATA[10032]]></qid>
    <code><![CDATA[2]]></code>
    <answer><![CDATA[-2]]></answer>
    <assessment_value><![CDATA[1]]></assessment_value>
    <sortorder><![CDATA[2]]></sortorder>
    <language><![CDATA[en]]></language>
    <scale_id><![CDATA[0]]></scale_id>
   </row>
   <row>
    <qid><![CDATA[10031]]></qid>
    <code><![CDATA[3]]></code>
    <answer><![CDATA[-1]]></answer>
    <assessment_value><![CDATA[0]]></assessment_value>
    <sortorder><![CDATA[3]]></sortorder>
    <language><![CDATA[nl]]></language>
    <scale_id><![CDATA[0]]></scale_id>
   </row>
   <row>
    <qid><![CDATA[10033]]></qid>
    <code><![CDATA[2]]></code>
    <answer><![CDATA[-2]]></answer>
    <assessment_value><![CDATA[0]]></assessment_value>
    <sortorder><![CDATA[2]]></sortorder>
    <language><![CDATA[nl]]></language>
    <scale_id><![CDATA[0]]></scale_id>
   </row>
   <row>
    <qid><![CDATA[10032]]></qid>
    <code><![CDATA[5]]></code>
    <answer><![CDATA[1]]></answer>
    <assessment_value><![CDATA[1]]></assessment_value>
    <sortorder><![CDATA[5]]></sortorder>
    <language><![CDATA[en]]></language>
    <scale_id><![CDATA[0]]></scale_id>
   </row>
   <row>
    <qid><![CDATA[10032]]></qid>
    <code><![CDATA[6]]></code>
    <answer><![CDATA[2]]></answer>
    <assessment_value><![CDATA[1]]></assessment_value>
    <sortorder><![CDATA[6]]></sortorder>
    <language><![CDATA[nl]]></language>
    <scale_id><![CDATA[0]]></scale_id>
   </row>
   <row>
    <qid><![CDATA[10027]]></qid>
    <code><![CDATA[2]]></code>
    <answer><![CDATA[-2]]></answer>
    <assessment_value><![CDATA[0]]></assessment_value>
    <sortorder><![CDATA[2]]></sortorder>
    <language><![CDATA[en]]></language>
    <scale_id><![CDATA[0]]></scale_id>
   </row>
   <row>
    <qid><![CDATA[10027]]></qid>
    <code><![CDATA[1]]></code>
    <answer><![CDATA[Zeer laag<br />-3<br />]]></answer>
    <assessment_value><![CDATA[0]]></assessment_value>
    <sortorder><![CDATA[1]]></sortorder>
    <language><![CDATA[nl]]></language>
    <scale_id><![CDATA[0]]></scale_id>
   </row>
   <row>
    <qid><![CDATA[10028]]></qid>
    <code><![CDATA[4]]></code>
    <answer><![CDATA[0]]></answer>
    <assessment_value><![CDATA[1]]></assessment_value>
    <sortorder><![CDATA[4]]></sortorder>
    <language><![CDATA[en]]></language>
    <scale_id><![CDATA[0]]></scale_id>
   </row>
   <row>
    <qid><![CDATA[10028]]></qid>
    <code><![CDATA[3]]></code>
    <answer><![CDATA[-1]]></answer>
    <assessment_value><![CDATA[1]]></assessment_value>
    <sortorder><![CDATA[3]]></sortorder>
    <language><![CDATA[en]]></language>
    <scale_id><![CDATA[0]]></scale_id>
   </row>
   <row>
    <qid><![CDATA[10031]]></qid>
    <code><![CDATA[2]]></code>
    <answer><![CDATA[-2]]></answer>
    <assessment_value><![CDATA[0]]></assessment_value>
    <sortorder><![CDATA[2]]></sortorder>
    <language><![CDATA[en]]></language>
    <scale_id><![CDATA[0]]></scale_id>
   </row>
   <row>
    <qid><![CDATA[10012]]></qid>
    <code><![CDATA[3]]></code>
    <answer><![CDATA[-1]]></answer>
    <assessment_value><![CDATA[1]]></assessment_value>
    <sortorder><![CDATA[3]]></sortorder>
    <language><![CDATA[nl]]></language>
    <scale_id><![CDATA[0]]></scale_id>
   </row>
   <row>
    <qid><![CDATA[10012]]></qid>
    <code><![CDATA[3]]></code>
    <answer><![CDATA[-1]]></answer>
    <assessment_value><![CDATA[1]]></assessment_value>
    <sortorder><![CDATA[3]]></sortorder>
    <language><![CDATA[en]]></language>
    <scale_id><![CDATA[0]]></scale_id>
   </row>
   <row>
    <qid><![CDATA[10011]]></qid>
    <code><![CDATA[7]]></code>
    <answer><![CDATA[Stupid<br />3<br />]]></answer>
    <assessment_value><![CDATA[0]]></assessment_value>
    <sortorder><![CDATA[7]]></sortorder>
    <language><![CDATA[en]]></language>
    <scale_id><![CDATA[0]]></scale_id>
   </row>
   <row>
    <qid><![CDATA[10011]]></qid>
    <code><![CDATA[4]]></code>
    <answer><![CDATA[0]]></answer>
    <assessment_value><![CDATA[0]]></assessment_value>
    <sortorder><![CDATA[4]]></sortorder>
    <language><![CDATA[en]]></language>
    <scale_id><![CDATA[0]]></scale_id>
   </row>
   <row>
    <qid><![CDATA[10011]]></qid>
    <code><![CDATA[3]]></code>
    <answer><![CDATA[-1]]></answer>
    <assessment_value><![CDATA[0]]></assessment_value>
    <sortorder><![CDATA[3]]></sortorder>
    <language><![CDATA[nl]]></language>
    <scale_id><![CDATA[0]]></scale_id>
   </row>
   <row>
    <qid><![CDATA[10011]]></qid>
    <code><![CDATA[3]]></code>
    <answer><![CDATA[-1]]></answer>
    <assessment_value><![CDATA[0]]></assessment_value>
    <sortorder><![CDATA[3]]></sortorder>
    <language><![CDATA[en]]></language>
    <scale_id><![CDATA[0]]></scale_id>
   </row>
   <row>
    <qid><![CDATA[10010]]></qid>
    <code><![CDATA[5]]></code>
    <answer><![CDATA[1]]></answer>
    <assessment_value><![CDATA[1]]></assessment_value>
    <sortorder><![CDATA[5]]></sortorder>
    <language><![CDATA[en]]></language>
    <scale_id><![CDATA[0]]></scale_id>
   </row>
   <row>
    <qid><![CDATA[10010]]></qid>
    <code><![CDATA[4]]></code>
    <answer><![CDATA[0]]></answer>
    <assessment_value><![CDATA[1]]></assessment_value>
    <sortorder><![CDATA[4]]></sortorder>
    <language><![CDATA[nl]]></language>
    <scale_id><![CDATA[0]]></scale_id>
   </row>
   <row>
    <qid><![CDATA[10010]]></qid>
    <code><![CDATA[4]]></code>
    <answer><![CDATA[0]]></answer>
    <assessment_value><![CDATA[1]]></assessment_value>
    <sortorder><![CDATA[4]]></sortorder>
    <language><![CDATA[en]]></language>
    <scale_id><![CDATA[0]]></scale_id>
   </row>
   <row>
    <qid><![CDATA[10020]]></qid>
    <code><![CDATA[7]]></code>
    <answer><![CDATA[Not important<br />3<br />]]></answer>
    <assessment_value><![CDATA[1]]></assessment_value>
    <sortorder><![CDATA[7]]></sortorder>
    <language><![CDATA[en]]></language>
    <scale_id><![CDATA[0]]></scale_id>
   </row>
   <row>
    <qid><![CDATA[10019]]></qid>
    <code><![CDATA[6]]></code>
    <answer><![CDATA[2]]></answer>
    <assessment_value><![CDATA[0]]></assessment_value>
    <sortorder><![CDATA[6]]></sortorder>
    <language><![CDATA[nl]]></language>
    <scale_id><![CDATA[0]]></scale_id>
   </row>
   <row>
    <qid><![CDATA[10019]]></qid>
    <code><![CDATA[6]]></code>
    <answer><![CDATA[2]]></answer>
    <assessment_value><![CDATA[0]]></assessment_value>
    <sortorder><![CDATA[6]]></sortorder>
    <language><![CDATA[en]]></language>
    <scale_id><![CDATA[0]]></scale_id>
   </row>
   <row>
    <qid><![CDATA[10019]]></qid>
    <code><![CDATA[5]]></code>
    <answer><![CDATA[1]]></answer>
    <assessment_value><![CDATA[0]]></assessment_value>
    <sortorder><![CDATA[5]]></sortorder>
    <language><![CDATA[nl]]></language>
    <scale_id><![CDATA[0]]></scale_id>
   </row>
   <row>
    <qid><![CDATA[10019]]></qid>
    <code><![CDATA[5]]></code>
    <answer><![CDATA[1]]></answer>
    <assessment_value><![CDATA[0]]></assessment_value>
    <sortorder><![CDATA[5]]></sortorder>
    <language><![CDATA[en]]></language>
    <scale_id><![CDATA[0]]></scale_id>
   </row>
   <row>
    <qid><![CDATA[10019]]></qid>
    <code><![CDATA[4]]></code>
    <answer><![CDATA[0]]></answer>
    <assessment_value><![CDATA[0]]></assessment_value>
    <sortorder><![CDATA[4]]></sortorder>
    <language><![CDATA[nl]]></language>
    <scale_id><![CDATA[0]]></scale_id>
   </row>
   <row>
    <qid><![CDATA[10019]]></qid>
    <code><![CDATA[4]]></code>
    <answer><![CDATA[0]]></answer>
    <assessment_value><![CDATA[0]]></assessment_value>
    <sortorder><![CDATA[4]]></sortorder>
    <language><![CDATA[en]]></language>
    <scale_id><![CDATA[0]]></scale_id>
   </row>
   <row>
    <qid><![CDATA[10019]]></qid>
    <code><![CDATA[3]]></code>
    <answer><![CDATA[-1]]></answer>
    <assessment_value><![CDATA[0]]></assessment_value>
    <sortorder><![CDATA[3]]></sortorder>
    <language><![CDATA[nl]]></language>
    <scale_id><![CDATA[0]]></scale_id>
   </row>
   <row>
    <qid><![CDATA[10019]]></qid>
    <code><![CDATA[3]]></code>
    <answer><![CDATA[-1]]></answer>
    <assessment_value><![CDATA[0]]></assessment_value>
    <sortorder><![CDATA[3]]></sortorder>
    <language><![CDATA[en]]></language>
    <scale_id><![CDATA[0]]></scale_id>
   </row>
   <row>
    <qid><![CDATA[10018]]></qid>
    <code><![CDATA[7]]></code>
    <answer><![CDATA[Opvallend veel sterke punten<br />3<br />]]></answer>
    <assessment_value><![CDATA[1]]></assessment_value>
    <sortorder><![CDATA[7]]></sortorder>
    <language><![CDATA[nl]]></language>
    <scale_id><![CDATA[0]]></scale_id>
   </row>
   <row>
    <qid><![CDATA[10006]]></qid>
    <code><![CDATA[4]]></code>
    <answer><![CDATA[0]]></answer>
    <assessment_value><![CDATA[1]]></assessment_value>
    <sortorder><![CDATA[4]]></sortorder>
    <language><![CDATA[nl]]></language>
    <scale_id><![CDATA[0]]></scale_id>
   </row>
   <row>
    <qid><![CDATA[10007]]></qid>
    <code><![CDATA[6]]></code>
    <answer><![CDATA[2]]></answer>
    <assessment_value><![CDATA[1]]></assessment_value>
    <sortorder><![CDATA[6]]></sortorder>
    <language><![CDATA[nl]]></language>
    <scale_id><![CDATA[0]]></scale_id>
   </row>
   <row>
    <qid><![CDATA[10030]]></qid>
    <code><![CDATA[2]]></code>
    <answer><![CDATA[-2]]></answer>
    <assessment_value><![CDATA[1]]></assessment_value>
    <sortorder><![CDATA[2]]></sortorder>
    <language><![CDATA[en]]></language>
    <scale_id><![CDATA[0]]></scale_id>
   </row>
   <row>
    <qid><![CDATA[10007]]></qid>
    <code><![CDATA[5]]></code>
    <answer><![CDATA[1]]></answer>
    <assessment_value><![CDATA[1]]></assessment_value>
    <sortorder><![CDATA[5]]></sortorder>
    <language><![CDATA[en]]></language>
    <scale_id><![CDATA[0]]></scale_id>
   </row>
   <row>
    <qid><![CDATA[10007]]></qid>
    <code><![CDATA[5]]></code>
    <answer><![CDATA[1]]></answer>
    <assessment_value><![CDATA[1]]></assessment_value>
    <sortorder><![CDATA[5]]></sortorder>
    <language><![CDATA[nl]]></language>
    <scale_id><![CDATA[0]]></scale_id>
   </row>
   <row>
    <qid><![CDATA[10029]]></qid>
    <code><![CDATA[3]]></code>
    <answer><![CDATA[-1]]></answer>
    <assessment_value><![CDATA[0]]></assessment_value>
    <sortorder><![CDATA[3]]></sortorder>
    <language><![CDATA[en]]></language>
    <scale_id><![CDATA[0]]></scale_id>
   </row>
   <row>
    <qid><![CDATA[10030]]></qid>
    <code><![CDATA[2]]></code>
    <answer><![CDATA[-2]]></answer>
    <assessment_value><![CDATA[1]]></assessment_value>
    <sortorder><![CDATA[2]]></sortorder>
    <language><![CDATA[nl]]></language>
    <scale_id><![CDATA[0]]></scale_id>
   </row>
   <row>
    <qid><![CDATA[10024]]></qid>
    <code><![CDATA[6]]></code>
    <answer><![CDATA[2]]></answer>
    <assessment_value><![CDATA[1]]></assessment_value>
    <sortorder><![CDATA[6]]></sortorder>
    <language><![CDATA[nl]]></language>
    <scale_id><![CDATA[0]]></scale_id>
   </row>
   <row>
    <qid><![CDATA[10013]]></qid>
    <code><![CDATA[7]]></code>
    <answer><![CDATA[Effective<br />3<br />]]></answer>
    <assessment_value><![CDATA[0]]></assessment_value>
    <sortorder><![CDATA[7]]></sortorder>
    <language><![CDATA[en]]></language>
    <scale_id><![CDATA[0]]></scale_id>
   </row>
   <row>
    <qid><![CDATA[10040]]></qid>
    <code><![CDATA[1]]></code>
    <answer><![CDATA[-3]]></answer>
    <assessment_value><![CDATA[1]]></assessment_value>
    <sortorder><![CDATA[1]]></sortorder>
    <language><![CDATA[en]]></language>
    <scale_id><![CDATA[0]]></scale_id>
   </row>
   <row>
    <qid><![CDATA[10014]]></qid>
    <code><![CDATA[6]]></code>
    <answer><![CDATA[2]]></answer>
    <assessment_value><![CDATA[1]]></assessment_value>
    <sortorder><![CDATA[6]]></sortorder>
    <language><![CDATA[en]]></language>
    <scale_id><![CDATA[0]]></scale_id>
   </row>
   <row>
    <qid><![CDATA[10014]]></qid>
    <code><![CDATA[7]]></code>
    <answer><![CDATA[Geheel oneens<br />3<br />]]></answer>
    <assessment_value><![CDATA[1]]></assessment_value>
    <sortorder><![CDATA[7]]></sortorder>
    <language><![CDATA[nl]]></language>
    <scale_id><![CDATA[0]]></scale_id>
   </row>
   <row>
    <qid><![CDATA[10014]]></qid>
    <code><![CDATA[5]]></code>
    <answer><![CDATA[1]]></answer>
    <assessment_value><![CDATA[1]]></assessment_value>
    <sortorder><![CDATA[5]]></sortorder>
    <language><![CDATA[en]]></language>
    <scale_id><![CDATA[0]]></scale_id>
   </row>
   <row>
    <qid><![CDATA[10014]]></qid>
    <code><![CDATA[6]]></code>
    <answer><![CDATA[2]]></answer>
    <assessment_value><![CDATA[1]]></assessment_value>
    <sortorder><![CDATA[6]]></sortorder>
    <language><![CDATA[nl]]></language>
    <scale_id><![CDATA[0]]></scale_id>
   </row>
   <row>
    <qid><![CDATA[10015]]></qid>
    <code><![CDATA[3]]></code>
    <answer><![CDATA[-1]]></answer>
    <assessment_value><![CDATA[0]]></assessment_value>
    <sortorder><![CDATA[3]]></sortorder>
    <language><![CDATA[en]]></language>
    <scale_id><![CDATA[0]]></scale_id>
   </row>
   <row>
    <qid><![CDATA[10015]]></qid>
    <code><![CDATA[4]]></code>
    <answer><![CDATA[0]]></answer>
    <assessment_value><![CDATA[0]]></assessment_value>
    <sortorder><![CDATA[4]]></sortorder>
    <language><![CDATA[nl]]></language>
    <scale_id><![CDATA[0]]></scale_id>
   </row>
   <row>
    <qid><![CDATA[10015]]></qid>
    <code><![CDATA[4]]></code>
    <answer><![CDATA[0]]></answer>
    <assessment_value><![CDATA[0]]></assessment_value>
    <sortorder><![CDATA[4]]></sortorder>
    <language><![CDATA[en]]></language>
    <scale_id><![CDATA[0]]></scale_id>
   </row>
   <row>
    <qid><![CDATA[10015]]></qid>
    <code><![CDATA[5]]></code>
    <answer><![CDATA[1]]></answer>
    <assessment_value><![CDATA[0]]></assessment_value>
    <sortorder><![CDATA[5]]></sortorder>
    <language><![CDATA[nl]]></language>
    <scale_id><![CDATA[0]]></scale_id>
   </row>
   <row>
    <qid><![CDATA[10016]]></qid>
    <code><![CDATA[5]]></code>
    <answer><![CDATA[1]]></answer>
    <assessment_value><![CDATA[1]]></assessment_value>
    <sortorder><![CDATA[5]]></sortorder>
    <language><![CDATA[en]]></language>
    <scale_id><![CDATA[0]]></scale_id>
   </row>
   <row>
    <qid><![CDATA[10016]]></qid>
    <code><![CDATA[3]]></code>
    <answer><![CDATA[-1]]></answer>
    <assessment_value><![CDATA[1]]></assessment_value>
    <sortorder><![CDATA[3]]></sortorder>
    <language><![CDATA[en]]></language>
    <scale_id><![CDATA[0]]></scale_id>
   </row>
   <row>
    <qid><![CDATA[10016]]></qid>
    <code><![CDATA[4]]></code>
    <answer><![CDATA[0]]></answer>
    <assessment_value><![CDATA[1]]></assessment_value>
    <sortorder><![CDATA[4]]></sortorder>
    <language><![CDATA[nl]]></language>
    <scale_id><![CDATA[0]]></scale_id>
   </row>
   <row>
    <qid><![CDATA[10016]]></qid>
    <code><![CDATA[2]]></code>
    <answer><![CDATA[-2]]></answer>
    <assessment_value><![CDATA[1]]></assessment_value>
    <sortorder><![CDATA[2]]></sortorder>
    <language><![CDATA[en]]></language>
    <scale_id><![CDATA[0]]></scale_id>
   </row>
   <row>
    <qid><![CDATA[10017]]></qid>
    <code><![CDATA[4]]></code>
    <answer><![CDATA[0]]></answer>
    <assessment_value><![CDATA[0]]></assessment_value>
    <sortorder><![CDATA[4]]></sortorder>
    <language><![CDATA[en]]></language>
    <scale_id><![CDATA[0]]></scale_id>
   </row>
   <row>
    <qid><![CDATA[10017]]></qid>
    <code><![CDATA[5]]></code>
    <answer><![CDATA[1]]></answer>
    <assessment_value><![CDATA[0]]></assessment_value>
    <sortorder><![CDATA[5]]></sortorder>
    <language><![CDATA[nl]]></language>
    <scale_id><![CDATA[0]]></scale_id>
   </row>
   <row>
    <qid><![CDATA[10017]]></qid>
    <code><![CDATA[5]]></code>
    <answer><![CDATA[1]]></answer>
    <assessment_value><![CDATA[0]]></assessment_value>
    <sortorder><![CDATA[5]]></sortorder>
    <language><![CDATA[en]]></language>
    <scale_id><![CDATA[0]]></scale_id>
   </row>
   <row>
    <qid><![CDATA[10017]]></qid>
    <code><![CDATA[6]]></code>
    <answer><![CDATA[2]]></answer>
    <assessment_value><![CDATA[0]]></assessment_value>
    <sortorder><![CDATA[6]]></sortorder>
    <language><![CDATA[nl]]></language>
    <scale_id><![CDATA[0]]></scale_id>
   </row>
   <row>
    <qid><![CDATA[10020]]></qid>
    <code><![CDATA[5]]></code>
    <answer><![CDATA[1]]></answer>
    <assessment_value><![CDATA[1]]></assessment_value>
    <sortorder><![CDATA[5]]></sortorder>
    <language><![CDATA[en]]></language>
    <scale_id><![CDATA[0]]></scale_id>
   </row>
   <row>
    <qid><![CDATA[10021]]></qid>
    <code><![CDATA[6]]></code>
    <answer><![CDATA[2]]></answer>
    <assessment_value><![CDATA[0]]></assessment_value>
    <sortorder><![CDATA[6]]></sortorder>
    <language><![CDATA[en]]></language>
    <scale_id><![CDATA[0]]></scale_id>
   </row>
   <row>
    <qid><![CDATA[10021]]></qid>
    <code><![CDATA[4]]></code>
    <answer><![CDATA[0]]></answer>
    <assessment_value><![CDATA[0]]></assessment_value>
    <sortorder><![CDATA[4]]></sortorder>
    <language><![CDATA[nl]]></language>
    <scale_id><![CDATA[0]]></scale_id>
   </row>
   <row>
    <qid><![CDATA[10021]]></qid>
    <code><![CDATA[4]]></code>
    <answer><![CDATA[0]]></answer>
    <assessment_value><![CDATA[0]]></assessment_value>
    <sortorder><![CDATA[4]]></sortorder>
    <language><![CDATA[en]]></language>
    <scale_id><![CDATA[0]]></scale_id>
   </row>
   <row>
    <qid><![CDATA[10021]]></qid>
    <code><![CDATA[5]]></code>
    <answer><![CDATA[1]]></answer>
    <assessment_value><![CDATA[0]]></assessment_value>
    <sortorder><![CDATA[5]]></sortorder>
    <language><![CDATA[nl]]></language>
    <scale_id><![CDATA[0]]></scale_id>
   </row>
   <row>
    <qid><![CDATA[10021]]></qid>
    <code><![CDATA[5]]></code>
    <answer><![CDATA[1]]></answer>
    <assessment_value><![CDATA[0]]></assessment_value>
    <sortorder><![CDATA[5]]></sortorder>
    <language><![CDATA[en]]></language>
    <scale_id><![CDATA[0]]></scale_id>
   </row>
   <row>
    <qid><![CDATA[10022]]></qid>
    <code><![CDATA[4]]></code>
    <answer><![CDATA[0]]></answer>
    <assessment_value><![CDATA[1]]></assessment_value>
    <sortorder><![CDATA[4]]></sortorder>
    <language><![CDATA[en]]></language>
    <scale_id><![CDATA[0]]></scale_id>
   </row>
   <row>
    <qid><![CDATA[10022]]></qid>
    <code><![CDATA[5]]></code>
    <answer><![CDATA[1]]></answer>
    <assessment_value><![CDATA[1]]></assessment_value>
    <sortorder><![CDATA[5]]></sortorder>
    <language><![CDATA[nl]]></language>
    <scale_id><![CDATA[0]]></scale_id>
   </row>
   <row>
    <qid><![CDATA[10022]]></qid>
    <code><![CDATA[5]]></code>
    <answer><![CDATA[1]]></answer>
    <assessment_value><![CDATA[1]]></assessment_value>
    <sortorder><![CDATA[5]]></sortorder>
    <language><![CDATA[en]]></language>
    <scale_id><![CDATA[0]]></scale_id>
   </row>
   <row>
    <qid><![CDATA[10023]]></qid>
    <code><![CDATA[5]]></code>
    <answer><![CDATA[1]]></answer>
    <assessment_value><![CDATA[0]]></assessment_value>
    <sortorder><![CDATA[5]]></sortorder>
    <language><![CDATA[nl]]></language>
    <scale_id><![CDATA[0]]></scale_id>
   </row>
   <row>
    <qid><![CDATA[10023]]></qid>
    <code><![CDATA[5]]></code>
    <answer><![CDATA[1]]></answer>
    <assessment_value><![CDATA[0]]></assessment_value>
    <sortorder><![CDATA[5]]></sortorder>
    <language><![CDATA[en]]></language>
    <scale_id><![CDATA[0]]></scale_id>
   </row>
   <row>
    <qid><![CDATA[10023]]></qid>
    <code><![CDATA[6]]></code>
    <answer><![CDATA[2]]></answer>
    <assessment_value><![CDATA[0]]></assessment_value>
    <sortorder><![CDATA[6]]></sortorder>
    <language><![CDATA[nl]]></language>
    <scale_id><![CDATA[0]]></scale_id>
   </row>
   <row>
    <qid><![CDATA[10023]]></qid>
    <code><![CDATA[4]]></code>
    <answer><![CDATA[0]]></answer>
    <assessment_value><![CDATA[0]]></assessment_value>
    <sortorder><![CDATA[4]]></sortorder>
    <language><![CDATA[en]]></language>
    <scale_id><![CDATA[0]]></scale_id>
   </row>
   <row>
    <qid><![CDATA[10022]]></qid>
    <code><![CDATA[3]]></code>
    <answer><![CDATA[-1]]></answer>
    <assessment_value><![CDATA[1]]></assessment_value>
    <sortorder><![CDATA[3]]></sortorder>
    <language><![CDATA[en]]></language>
    <scale_id><![CDATA[0]]></scale_id>
   </row>
   <row>
    <qid><![CDATA[10022]]></qid>
    <code><![CDATA[4]]></code>
    <answer><![CDATA[0]]></answer>
    <assessment_value><![CDATA[1]]></assessment_value>
    <sortorder><![CDATA[4]]></sortorder>
    <language><![CDATA[nl]]></language>
    <scale_id><![CDATA[0]]></scale_id>
   </row>
   <row>
    <qid><![CDATA[10033]]></qid>
    <code><![CDATA[3]]></code>
    <answer><![CDATA[-1]]></answer>
    <assessment_value><![CDATA[0]]></assessment_value>
    <sortorder><![CDATA[3]]></sortorder>
    <language><![CDATA[en]]></language>
    <scale_id><![CDATA[0]]></scale_id>
   </row>
   <row>
    <qid><![CDATA[10034]]></qid>
    <code><![CDATA[2]]></code>
    <answer><![CDATA[-2]]></answer>
    <assessment_value><![CDATA[1]]></assessment_value>
    <sortorder><![CDATA[2]]></sortorder>
    <language><![CDATA[nl]]></language>
    <scale_id><![CDATA[0]]></scale_id>
   </row>
   <row>
    <qid><![CDATA[10034]]></qid>
    <code><![CDATA[2]]></code>
    <answer><![CDATA[-2]]></answer>
    <assessment_value><![CDATA[1]]></assessment_value>
    <sortorder><![CDATA[2]]></sortorder>
    <language><![CDATA[en]]></language>
    <scale_id><![CDATA[0]]></scale_id>
   </row>
   <row>
    <qid><![CDATA[10034]]></qid>
    <code><![CDATA[3]]></code>
    <answer><![CDATA[-1]]></answer>
    <assessment_value><![CDATA[1]]></assessment_value>
    <sortorder><![CDATA[3]]></sortorder>
    <language><![CDATA[nl]]></language>
    <scale_id><![CDATA[0]]></scale_id>
   </row>
   <row>
    <qid><![CDATA[10035]]></qid>
    <code><![CDATA[2]]></code>
    <answer><![CDATA[-2]]></answer>
    <assessment_value><![CDATA[0]]></assessment_value>
    <sortorder><![CDATA[2]]></sortorder>
    <language><![CDATA[nl]]></language>
    <scale_id><![CDATA[0]]></scale_id>
   </row>
   <row>
    <qid><![CDATA[10035]]></qid>
    <code><![CDATA[3]]></code>
    <answer><![CDATA[-1]]></answer>
    <assessment_value><![CDATA[0]]></assessment_value>
    <sortorder><![CDATA[3]]></sortorder>
    <language><![CDATA[nl]]></language>
    <scale_id><![CDATA[0]]></scale_id>
   </row>
   <row>
    <qid><![CDATA[10015]]></qid>
    <code><![CDATA[7]]></code>
    <answer><![CDATA[Geheel oneens<br />3<br />]]></answer>
    <assessment_value><![CDATA[0]]></assessment_value>
    <sortorder><![CDATA[7]]></sortorder>
    <language><![CDATA[nl]]></language>
    <scale_id><![CDATA[0]]></scale_id>
   </row>
   <row>
    <qid><![CDATA[10015]]></qid>
    <code><![CDATA[7]]></code>
    <answer><![CDATA[Completely disagree<br />-3<br />]]></answer>
    <assessment_value><![CDATA[0]]></assessment_value>
    <sortorder><![CDATA[7]]></sortorder>
    <language><![CDATA[en]]></language>
    <scale_id><![CDATA[0]]></scale_id>
   </row>
   <row>
    <qid><![CDATA[10005]]></qid>
    <code><![CDATA[1]]></code>
    <answer><![CDATA[Persuasive<br />-3<br />]]></answer>
    <assessment_value><![CDATA[1]]></assessment_value>
    <sortorder><![CDATA[1]]></sortorder>
    <language><![CDATA[en]]></language>
    <scale_id><![CDATA[0]]></scale_id>
   </row>
   <row>
    <qid><![CDATA[10040]]></qid>
    <code><![CDATA[5]]></code>
    <answer><![CDATA[1]]></answer>
    <assessment_value><![CDATA[1]]></assessment_value>
    <sortorder><![CDATA[5]]></sortorder>
    <language><![CDATA[nl]]></language>
    <scale_id><![CDATA[0]]></scale_id>
   </row>
   <row>
    <qid><![CDATA[10040]]></qid>
    <code><![CDATA[2]]></code>
    <answer><![CDATA[<i>Meer tijd namen voor A</i><br />-2]]></answer>
    <assessment_value><![CDATA[1]]></assessment_value>
    <sortorder><![CDATA[2]]></sortorder>
    <language><![CDATA[nl]]></language>
    <scale_id><![CDATA[0]]></scale_id>
   </row>
   <row>
    <qid><![CDATA[10040]]></qid>
    <code><![CDATA[2]]></code>
    <answer><![CDATA[<i>Took more time for A</i><br />-2]]></answer>
    <assessment_value><![CDATA[1]]></assessment_value>
    <sortorder><![CDATA[2]]></sortorder>
    <language><![CDATA[en]]></language>
    <scale_id><![CDATA[0]]></scale_id>
   </row>
   <row>
    <qid><![CDATA[10005]]></qid>
    <code><![CDATA[2]]></code>
    <answer><![CDATA[-2]]></answer>
    <assessment_value><![CDATA[1]]></assessment_value>
    <sortorder><![CDATA[2]]></sortorder>
    <language><![CDATA[en]]></language>
    <scale_id><![CDATA[0]]></scale_id>
   </row>
   <row>
    <qid><![CDATA[10012]]></qid>
    <code><![CDATA[2]]></code>
    <answer><![CDATA[-2]]></answer>
    <assessment_value><![CDATA[1]]></assessment_value>
    <sortorder><![CDATA[2]]></sortorder>
    <language><![CDATA[nl]]></language>
    <scale_id><![CDATA[0]]></scale_id>
   </row>
   <row>
    <qid><![CDATA[10013]]></qid>
    <code><![CDATA[6]]></code>
    <answer><![CDATA[2]]></answer>
    <assessment_value><![CDATA[0]]></assessment_value>
    <sortorder><![CDATA[6]]></sortorder>
    <language><![CDATA[en]]></language>
    <scale_id><![CDATA[0]]></scale_id>
   </row>
   <row>
    <qid><![CDATA[10014]]></qid>
    <code><![CDATA[4]]></code>
    <answer><![CDATA[0]]></answer>
    <assessment_value><![CDATA[1]]></assessment_value>
    <sortorder><![CDATA[4]]></sortorder>
    <language><![CDATA[nl]]></language>
    <scale_id><![CDATA[0]]></scale_id>
   </row>
   <row>
    <qid><![CDATA[10014]]></qid>
    <code><![CDATA[4]]></code>
    <answer><![CDATA[0]]></answer>
    <assessment_value><![CDATA[1]]></assessment_value>
    <sortorder><![CDATA[4]]></sortorder>
    <language><![CDATA[en]]></language>
    <scale_id><![CDATA[0]]></scale_id>
   </row>
   <row>
    <qid><![CDATA[10015]]></qid>
    <code><![CDATA[5]]></code>
    <answer><![CDATA[1]]></answer>
    <assessment_value><![CDATA[0]]></assessment_value>
    <sortorder><![CDATA[5]]></sortorder>
    <language><![CDATA[en]]></language>
    <scale_id><![CDATA[0]]></scale_id>
   </row>
   <row>
    <qid><![CDATA[10015]]></qid>
    <code><![CDATA[6]]></code>
    <answer><![CDATA[2]]></answer>
    <assessment_value><![CDATA[0]]></assessment_value>
    <sortorder><![CDATA[6]]></sortorder>
    <language><![CDATA[nl]]></language>
    <scale_id><![CDATA[0]]></scale_id>
   </row>
   <row>
    <qid><![CDATA[10016]]></qid>
    <code><![CDATA[3]]></code>
    <answer><![CDATA[-1]]></answer>
    <assessment_value><![CDATA[1]]></assessment_value>
    <sortorder><![CDATA[3]]></sortorder>
    <language><![CDATA[nl]]></language>
    <scale_id><![CDATA[0]]></scale_id>
   </row>
   <row>
    <qid><![CDATA[10016]]></qid>
    <code><![CDATA[2]]></code>
    <answer><![CDATA[-2]]></answer>
    <assessment_value><![CDATA[1]]></assessment_value>
    <sortorder><![CDATA[2]]></sortorder>
    <language><![CDATA[nl]]></language>
    <scale_id><![CDATA[0]]></scale_id>
   </row>
   <row>
    <qid><![CDATA[10017]]></qid>
    <code><![CDATA[6]]></code>
    <answer><![CDATA[2]]></answer>
    <assessment_value><![CDATA[0]]></assessment_value>
    <sortorder><![CDATA[6]]></sortorder>
    <language><![CDATA[en]]></language>
    <scale_id><![CDATA[0]]></scale_id>
   </row>
   <row>
    <qid><![CDATA[10017]]></qid>
    <code><![CDATA[7]]></code>
    <answer><![CDATA[Opvallend veel zwakke punten<br />3<br />]]></answer>
    <assessment_value><![CDATA[0]]></assessment_value>
    <sortorder><![CDATA[7]]></sortorder>
    <language><![CDATA[nl]]></language>
    <scale_id><![CDATA[0]]></scale_id>
   </row>
   <row>
    <qid><![CDATA[10018]]></qid>
    <code><![CDATA[6]]></code>
    <answer><![CDATA[2]]></answer>
    <assessment_value><![CDATA[1]]></assessment_value>
    <sortorder><![CDATA[6]]></sortorder>
    <language><![CDATA[nl]]></language>
    <scale_id><![CDATA[0]]></scale_id>
   </row>
   <row>
    <qid><![CDATA[10018]]></qid>
    <code><![CDATA[6]]></code>
    <answer><![CDATA[2]]></answer>
    <assessment_value><![CDATA[1]]></assessment_value>
    <sortorder><![CDATA[6]]></sortorder>
    <language><![CDATA[en]]></language>
    <scale_id><![CDATA[0]]></scale_id>
   </row>
   <row>
    <qid><![CDATA[10021]]></qid>
    <code><![CDATA[7]]></code>
    <answer><![CDATA[Helemaal niet belangrijk<br />3<br />]]></answer>
    <assessment_value><![CDATA[0]]></assessment_value>
    <sortorder><![CDATA[7]]></sortorder>
    <language><![CDATA[nl]]></language>
    <scale_id><![CDATA[0]]></scale_id>
   </row>
   <row>
    <qid><![CDATA[10021]]></qid>
    <code><![CDATA[7]]></code>
    <answer><![CDATA[Not important<br />3<br />]]></answer>
    <assessment_value><![CDATA[0]]></assessment_value>
    <sortorder><![CDATA[7]]></sortorder>
    <language><![CDATA[en]]></language>
    <scale_id><![CDATA[0]]></scale_id>
   </row>
   <row>
    <qid><![CDATA[10022]]></qid>
    <code><![CDATA[6]]></code>
    <answer><![CDATA[2]]></answer>
    <assessment_value><![CDATA[1]]></assessment_value>
    <sortorder><![CDATA[6]]></sortorder>
    <language><![CDATA[nl]]></language>
    <scale_id><![CDATA[0]]></scale_id>
   </row>
   <row>
    <qid><![CDATA[10022]]></qid>
    <code><![CDATA[6]]></code>
    <answer><![CDATA[2]]></answer>
    <assessment_value><![CDATA[1]]></assessment_value>
    <sortorder><![CDATA[6]]></sortorder>
    <language><![CDATA[en]]></language>
    <scale_id><![CDATA[0]]></scale_id>
   </row>
   <row>
    <qid><![CDATA[10023]]></qid>
    <code><![CDATA[6]]></code>
    <answer><![CDATA[2]]></answer>
    <assessment_value><![CDATA[0]]></assessment_value>
    <sortorder><![CDATA[6]]></sortorder>
    <language><![CDATA[en]]></language>
    <scale_id><![CDATA[0]]></scale_id>
   </row>
   <row>
    <qid><![CDATA[10023]]></qid>
    <code><![CDATA[7]]></code>
    <answer><![CDATA[Weinig moeite<br />3<br />]]></answer>
    <assessment_value><![CDATA[0]]></assessment_value>
    <sortorder><![CDATA[7]]></sortorder>
    <language><![CDATA[nl]]></language>
    <scale_id><![CDATA[0]]></scale_id>
   </row>
   <row>
    <qid><![CDATA[10024]]></qid>
    <code><![CDATA[7]]></code>
    <answer><![CDATA[Completely certain<br />3<br />]]></answer>
    <assessment_value><![CDATA[1]]></assessment_value>
    <sortorder><![CDATA[7]]></sortorder>
    <language><![CDATA[en]]></language>
    <scale_id><![CDATA[0]]></scale_id>
   </row>
   <row>
    <qid><![CDATA[10026]]></qid>
    <code><![CDATA[4]]></code>
    <answer><![CDATA[0]]></answer>
    <assessment_value><![CDATA[1]]></assessment_value>
    <sortorder><![CDATA[4]]></sortorder>
    <language><![CDATA[nl]]></language>
    <scale_id><![CDATA[0]]></scale_id>
   </row>
   <row>
    <qid><![CDATA[10031]]></qid>
    <code><![CDATA[1]]></code>
    <answer><![CDATA[Zeer laag<br />-3<br />]]></answer>
    <assessment_value><![CDATA[0]]></assessment_value>
    <sortorder><![CDATA[1]]></sortorder>
    <language><![CDATA[nl]]></language>
    <scale_id><![CDATA[0]]></scale_id>
   </row>
   <row>
    <qid><![CDATA[10033]]></qid>
    <code><![CDATA[2]]></code>
    <answer><![CDATA[-2]]></answer>
    <assessment_value><![CDATA[0]]></assessment_value>
    <sortorder><![CDATA[2]]></sortorder>
    <language><![CDATA[en]]></language>
    <scale_id><![CDATA[0]]></scale_id>
   </row>
   <row>
    <qid><![CDATA[10035]]></qid>
    <code><![CDATA[2]]></code>
    <answer><![CDATA[2]]></answer>
    <assessment_value><![CDATA[0]]></assessment_value>
    <sortorder><![CDATA[2]]></sortorder>
    <language><![CDATA[en]]></language>
    <scale_id><![CDATA[0]]></scale_id>
   </row>
   <row>
    <qid><![CDATA[10015]]></qid>
    <code><![CDATA[6]]></code>
    <answer><![CDATA[2]]></answer>
    <assessment_value><![CDATA[0]]></assessment_value>
    <sortorder><![CDATA[6]]></sortorder>
    <language><![CDATA[en]]></language>
    <scale_id><![CDATA[0]]></scale_id>
   </row>
   <row>
    <qid><![CDATA[10014]]></qid>
    <code><![CDATA[5]]></code>
    <answer><![CDATA[1]]></answer>
    <assessment_value><![CDATA[1]]></assessment_value>
    <sortorder><![CDATA[5]]></sortorder>
    <language><![CDATA[nl]]></language>
    <scale_id><![CDATA[0]]></scale_id>
   </row>
   <row>
    <qid><![CDATA[10040]]></qid>
    <code><![CDATA[5]]></code>
    <answer><![CDATA[1]]></answer>
    <assessment_value><![CDATA[1]]></assessment_value>
    <sortorder><![CDATA[5]]></sortorder>
    <language><![CDATA[en]]></language>
    <scale_id><![CDATA[0]]></scale_id>
   </row>
   <row>
    <qid><![CDATA[10040]]></qid>
    <code><![CDATA[6]]></code>
    <answer><![CDATA[<i>Meer tijd namen voor B </i><br />2]]></answer>
    <assessment_value><![CDATA[1]]></assessment_value>
    <sortorder><![CDATA[6]]></sortorder>
    <language><![CDATA[nl]]></language>
    <scale_id><![CDATA[0]]></scale_id>
   </row>
   <row>
    <qid><![CDATA[10040]]></qid>
    <code><![CDATA[6]]></code>
    <answer><![CDATA[<i>Took more time for B</i><br />2]]></answer>
    <assessment_value><![CDATA[1]]></assessment_value>
    <sortorder><![CDATA[6]]></sortorder>
    <language><![CDATA[en]]></language>
    <scale_id><![CDATA[0]]></scale_id>
   </row>
   <row>
    <qid><![CDATA[10040]]></qid>
    <code><![CDATA[7]]></code>
    <answer><![CDATA[3]]></answer>
    <assessment_value><![CDATA[1]]></assessment_value>
    <sortorder><![CDATA[7]]></sortorder>
    <language><![CDATA[nl]]></language>
    <scale_id><![CDATA[0]]></scale_id>
   </row>
   <row>
    <qid><![CDATA[10042]]></qid>
    <code><![CDATA[7]]></code>
    <answer><![CDATA[Helemaal niet angstig<br />3<br />]]></answer>
    <assessment_value><![CDATA[0]]></assessment_value>
    <sortorder><![CDATA[7]]></sortorder>
    <language><![CDATA[nl]]></language>
    <scale_id><![CDATA[0]]></scale_id>
   </row>
   <row>
    <qid><![CDATA[10042]]></qid>
    <code><![CDATA[7]]></code>
    <answer><![CDATA[Not at all anxious<br />3<br />]]></answer>
    <assessment_value><![CDATA[0]]></assessment_value>
    <sortorder><![CDATA[7]]></sortorder>
    <language><![CDATA[en]]></language>
    <scale_id><![CDATA[0]]></scale_id>
   </row>
   <row>
    <qid><![CDATA[10042]]></qid>
    <code><![CDATA[6]]></code>
    <answer><![CDATA[2]]></answer>
    <assessment_value><![CDATA[0]]></assessment_value>
    <sortorder><![CDATA[6]]></sortorder>
    <language><![CDATA[nl]]></language>
    <scale_id><![CDATA[0]]></scale_id>
   </row>
   <row>
    <qid><![CDATA[10042]]></qid>
    <code><![CDATA[6]]></code>
    <answer><![CDATA[2]]></answer>
    <assessment_value><![CDATA[0]]></assessment_value>
    <sortorder><![CDATA[6]]></sortorder>
    <language><![CDATA[en]]></language>
    <scale_id><![CDATA[0]]></scale_id>
   </row>
   <row>
    <qid><![CDATA[10043]]></qid>
    <code><![CDATA[6]]></code>
    <answer><![CDATA[2]]></answer>
    <assessment_value><![CDATA[1]]></assessment_value>
    <sortorder><![CDATA[6]]></sortorder>
    <language><![CDATA[en]]></language>
    <scale_id><![CDATA[0]]></scale_id>
   </row>
   <row>
    <qid><![CDATA[10043]]></qid>
    <code><![CDATA[7]]></code>
    <answer><![CDATA[Helemaal niet gestrest<br />3<br />]]></answer>
    <assessment_value><![CDATA[1]]></assessment_value>
    <sortorder><![CDATA[7]]></sortorder>
    <language><![CDATA[nl]]></language>
    <scale_id><![CDATA[0]]></scale_id>
   </row>
   <row>
    <qid><![CDATA[10043]]></qid>
    <code><![CDATA[5]]></code>
    <answer><![CDATA[1]]></answer>
    <assessment_value><![CDATA[1]]></assessment_value>
    <sortorder><![CDATA[5]]></sortorder>
    <language><![CDATA[en]]></language>
    <scale_id><![CDATA[0]]></scale_id>
   </row>
   <row>
    <qid><![CDATA[10043]]></qid>
    <code><![CDATA[6]]></code>
    <answer><![CDATA[2]]></answer>
    <assessment_value><![CDATA[1]]></assessment_value>
    <sortorder><![CDATA[6]]></sortorder>
    <language><![CDATA[nl]]></language>
    <scale_id><![CDATA[0]]></scale_id>
   </row>
   <row>
    <qid><![CDATA[10044]]></qid>
    <code><![CDATA[6]]></code>
    <answer><![CDATA[2]]></answer>
    <assessment_value><![CDATA[0]]></assessment_value>
    <sortorder><![CDATA[6]]></sortorder>
    <language><![CDATA[en]]></language>
    <scale_id><![CDATA[0]]></scale_id>
   </row>
   <row>
    <qid><![CDATA[10044]]></qid>
    <code><![CDATA[7]]></code>
    <answer><![CDATA[Helemaal niet gestrest<br />3<br />]]></answer>
    <assessment_value><![CDATA[0]]></assessment_value>
    <sortorder><![CDATA[7]]></sortorder>
    <language><![CDATA[nl]]></language>
    <scale_id><![CDATA[0]]></scale_id>
   </row>
   <row>
    <qid><![CDATA[10044]]></qid>
    <code><![CDATA[5]]></code>
    <answer><![CDATA[1]]></answer>
    <assessment_value><![CDATA[0]]></assessment_value>
    <sortorder><![CDATA[5]]></sortorder>
    <language><![CDATA[en]]></language>
    <scale_id><![CDATA[0]]></scale_id>
   </row>
   <row>
    <qid><![CDATA[10044]]></qid>
    <code><![CDATA[6]]></code>
    <answer><![CDATA[2]]></answer>
    <assessment_value><![CDATA[0]]></assessment_value>
    <sortorder><![CDATA[6]]></sortorder>
    <language><![CDATA[nl]]></language>
    <scale_id><![CDATA[0]]></scale_id>
   </row>
   <row>
    <qid><![CDATA[10045]]></qid>
    <code><![CDATA[6]]></code>
    <answer><![CDATA[2]]></answer>
    <assessment_value><![CDATA[1]]></assessment_value>
    <sortorder><![CDATA[6]]></sortorder>
    <language><![CDATA[en]]></language>
    <scale_id><![CDATA[0]]></scale_id>
   </row>
   <row>
    <qid><![CDATA[10045]]></qid>
    <code><![CDATA[7]]></code>
    <answer><![CDATA[Helemaal niet ongemakkelijk<br />3<br />]]></answer>
    <assessment_value><![CDATA[1]]></assessment_value>
    <sortorder><![CDATA[7]]></sortorder>
    <language><![CDATA[nl]]></language>
    <scale_id><![CDATA[0]]></scale_id>
   </row>
   <row>
    <qid><![CDATA[10045]]></qid>
    <code><![CDATA[5]]></code>
    <answer><![CDATA[1]]></answer>
    <assessment_value><![CDATA[1]]></assessment_value>
    <sortorder><![CDATA[5]]></sortorder>
    <language><![CDATA[en]]></language>
    <scale_id><![CDATA[0]]></scale_id>
   </row>
   <row>
    <qid><![CDATA[10045]]></qid>
    <code><![CDATA[6]]></code>
    <answer><![CDATA[2]]></answer>
    <assessment_value><![CDATA[1]]></assessment_value>
    <sortorder><![CDATA[6]]></sortorder>
    <language><![CDATA[nl]]></language>
    <scale_id><![CDATA[0]]></scale_id>
   </row>
   <row>
    <qid><![CDATA[10005]]></qid>
    <code><![CDATA[6]]></code>
    <answer><![CDATA[2]]></answer>
    <assessment_value><![CDATA[1]]></assessment_value>
    <sortorder><![CDATA[6]]></sortorder>
    <language><![CDATA[nl]]></language>
    <scale_id><![CDATA[0]]></scale_id>
   </row>
   <row>
    <qid><![CDATA[10005]]></qid>
    <code><![CDATA[6]]></code>
    <answer><![CDATA[2]]></answer>
    <assessment_value><![CDATA[1]]></assessment_value>
    <sortorder><![CDATA[6]]></sortorder>
    <language><![CDATA[en]]></language>
    <scale_id><![CDATA[0]]></scale_id>
   </row>
   <row>
    <qid><![CDATA[10005]]></qid>
    <code><![CDATA[5]]></code>
    <answer><![CDATA[1]]></answer>
    <assessment_value><![CDATA[1]]></assessment_value>
    <sortorder><![CDATA[5]]></sortorder>
    <language><![CDATA[nl]]></language>
    <scale_id><![CDATA[0]]></scale_id>
   </row>
   <row>
    <qid><![CDATA[10006]]></qid>
    <code><![CDATA[3]]></code>
    <answer><![CDATA[-1]]></answer>
    <assessment_value><![CDATA[1]]></assessment_value>
    <sortorder><![CDATA[3]]></sortorder>
    <language><![CDATA[en]]></language>
    <scale_id><![CDATA[0]]></scale_id>
   </row>
   <row>
    <qid><![CDATA[10006]]></qid>
    <code><![CDATA[2]]></code>
    <answer><![CDATA[-2]]></answer>
    <assessment_value><![CDATA[1]]></assessment_value>
    <sortorder><![CDATA[2]]></sortorder>
    <language><![CDATA[nl]]></language>
    <scale_id><![CDATA[0]]></scale_id>
   </row>
   <row>
    <qid><![CDATA[10006]]></qid>
    <code><![CDATA[2]]></code>
    <answer><![CDATA[-2]]></answer>
    <assessment_value><![CDATA[1]]></assessment_value>
    <sortorder><![CDATA[2]]></sortorder>
    <language><![CDATA[en]]></language>
    <scale_id><![CDATA[0]]></scale_id>
   </row>
   <row>
    <qid><![CDATA[10006]]></qid>
    <code><![CDATA[3]]></code>
    <answer><![CDATA[-1]]></answer>
    <assessment_value><![CDATA[1]]></assessment_value>
    <sortorder><![CDATA[3]]></sortorder>
    <language><![CDATA[nl]]></language>
    <scale_id><![CDATA[0]]></scale_id>
   </row>
   <row>
    <qid><![CDATA[10007]]></qid>
    <code><![CDATA[1]]></code>
    <answer><![CDATA[Slecht<br />-3<br />]]></answer>
    <assessment_value><![CDATA[1]]></assessment_value>
    <sortorder><![CDATA[1]]></sortorder>
    <language><![CDATA[nl]]></language>
    <scale_id><![CDATA[0]]></scale_id>
   </row>
   <row>
    <qid><![CDATA[10007]]></qid>
    <code><![CDATA[1]]></code>
    <answer><![CDATA[Bad<br />-3<br />]]></answer>
    <assessment_value><![CDATA[1]]></assessment_value>
    <sortorder><![CDATA[1]]></sortorder>
    <language><![CDATA[en]]></language>
    <scale_id><![CDATA[0]]></scale_id>
   </row>
   <row>
    <qid><![CDATA[10007]]></qid>
    <code><![CDATA[2]]></code>
    <answer><![CDATA[-2]]></answer>
    <assessment_value><![CDATA[1]]></assessment_value>
    <sortorder><![CDATA[2]]></sortorder>
    <language><![CDATA[nl]]></language>
    <scale_id><![CDATA[0]]></scale_id>
   </row>
   <row>
    <qid><![CDATA[10007]]></qid>
    <code><![CDATA[2]]></code>
    <answer><![CDATA[-2]]></answer>
    <assessment_value><![CDATA[1]]></assessment_value>
    <sortorder><![CDATA[2]]></sortorder>
    <language><![CDATA[en]]></language>
    <scale_id><![CDATA[0]]></scale_id>
   </row>
   <row>
    <qid><![CDATA[10008]]></qid>
    <code><![CDATA[2]]></code>
    <answer><![CDATA[-2]]></answer>
    <assessment_value><![CDATA[0]]></assessment_value>
    <sortorder><![CDATA[2]]></sortorder>
    <language><![CDATA[nl]]></language>
    <scale_id><![CDATA[0]]></scale_id>
   </row>
   <row>
    <qid><![CDATA[10008]]></qid>
    <code><![CDATA[2]]></code>
    <answer><![CDATA[-2]]></answer>
    <assessment_value><![CDATA[0]]></assessment_value>
    <sortorder><![CDATA[2]]></sortorder>
    <language><![CDATA[en]]></language>
    <scale_id><![CDATA[0]]></scale_id>
   </row>
   <row>
    <qid><![CDATA[10010]]></qid>
    <code><![CDATA[7]]></code>
    <answer><![CDATA[Stupid<br />3<br />]]></answer>
    <assessment_value><![CDATA[1]]></assessment_value>
    <sortorder><![CDATA[7]]></sortorder>
    <language><![CDATA[en]]></language>
    <scale_id><![CDATA[0]]></scale_id>
   </row>
   <row>
    <qid><![CDATA[10010]]></qid>
    <code><![CDATA[6]]></code>
    <answer><![CDATA[2]]></answer>
    <assessment_value><![CDATA[1]]></assessment_value>
    <sortorder><![CDATA[6]]></sortorder>
    <language><![CDATA[nl]]></language>
    <scale_id><![CDATA[0]]></scale_id>
   </row>
   <row>
    <qid><![CDATA[10010]]></qid>
    <code><![CDATA[6]]></code>
    <answer><![CDATA[2]]></answer>
    <assessment_value><![CDATA[1]]></assessment_value>
    <sortorder><![CDATA[6]]></sortorder>
    <language><![CDATA[en]]></language>
    <scale_id><![CDATA[0]]></scale_id>
   </row>
   <row>
    <qid><![CDATA[10010]]></qid>
    <code><![CDATA[5]]></code>
    <answer><![CDATA[1]]></answer>
    <assessment_value><![CDATA[1]]></assessment_value>
    <sortorder><![CDATA[5]]></sortorder>
    <language><![CDATA[nl]]></language>
    <scale_id><![CDATA[0]]></scale_id>
   </row>
   <row>
    <qid><![CDATA[10011]]></qid>
    <code><![CDATA[7]]></code>
    <answer><![CDATA[Niet goed doordacht<br />3<br />]]></answer>
    <assessment_value><![CDATA[0]]></assessment_value>
    <sortorder><![CDATA[7]]></sortorder>
    <language><![CDATA[nl]]></language>
    <scale_id><![CDATA[0]]></scale_id>
   </row>
   <row>
    <qid><![CDATA[10011]]></qid>
    <code><![CDATA[5]]></code>
    <answer><![CDATA[1]]></answer>
    <assessment_value><![CDATA[0]]></assessment_value>
    <sortorder><![CDATA[5]]></sortorder>
    <language><![CDATA[nl]]></language>
    <scale_id><![CDATA[0]]></scale_id>
   </row>
   <row>
    <qid><![CDATA[10012]]></qid>
    <code><![CDATA[7]]></code>
    <answer><![CDATA[Heeft veel effect<br />3<br />]]></answer>
    <assessment_value><![CDATA[1]]></assessment_value>
    <sortorder><![CDATA[7]]></sortorder>
    <language><![CDATA[nl]]></language>
    <scale_id><![CDATA[0]]></scale_id>
   </row>
   <row>
    <qid><![CDATA[10012]]></qid>
    <code><![CDATA[6]]></code>
    <answer><![CDATA[2]]></answer>
    <assessment_value><![CDATA[1]]></assessment_value>
    <sortorder><![CDATA[6]]></sortorder>
    <language><![CDATA[nl]]></language>
    <scale_id><![CDATA[0]]></scale_id>
   </row>
   <row>
    <qid><![CDATA[10012]]></qid>
    <code><![CDATA[6]]></code>
    <answer><![CDATA[2]]></answer>
    <assessment_value><![CDATA[1]]></assessment_value>
    <sortorder><![CDATA[6]]></sortorder>
    <language><![CDATA[en]]></language>
    <scale_id><![CDATA[0]]></scale_id>
   </row>
   <row>
    <qid><![CDATA[10014]]></qid>
    <code><![CDATA[1]]></code>
    <answer><![CDATA[Completely agree<br />-3<br />]]></answer>
    <assessment_value><![CDATA[1]]></assessment_value>
    <sortorder><![CDATA[1]]></sortorder>
    <language><![CDATA[en]]></language>
    <scale_id><![CDATA[0]]></scale_id>
   </row>
   <row>
    <qid><![CDATA[10014]]></qid>
    <code><![CDATA[2]]></code>
    <answer><![CDATA[-2]]></answer>
    <assessment_value><![CDATA[1]]></assessment_value>
    <sortorder><![CDATA[2]]></sortorder>
    <language><![CDATA[nl]]></language>
    <scale_id><![CDATA[0]]></scale_id>
   </row>
   <row>
    <qid><![CDATA[10014]]></qid>
    <code><![CDATA[2]]></code>
    <answer><![CDATA[-2]]></answer>
    <assessment_value><![CDATA[1]]></assessment_value>
    <sortorder><![CDATA[2]]></sortorder>
    <language><![CDATA[en]]></language>
    <scale_id><![CDATA[0]]></scale_id>
   </row>
   <row>
    <qid><![CDATA[10014]]></qid>
    <code><![CDATA[3]]></code>
    <answer><![CDATA[-1]]></answer>
    <assessment_value><![CDATA[1]]></assessment_value>
    <sortorder><![CDATA[3]]></sortorder>
    <language><![CDATA[nl]]></language>
    <scale_id><![CDATA[0]]></scale_id>
   </row>
   <row>
    <qid><![CDATA[10014]]></qid>
    <code><![CDATA[3]]></code>
    <answer><![CDATA[-1]]></answer>
    <assessment_value><![CDATA[1]]></assessment_value>
    <sortorder><![CDATA[3]]></sortorder>
    <language><![CDATA[en]]></language>
    <scale_id><![CDATA[0]]></scale_id>
   </row>
   <row>
    <qid><![CDATA[10015]]></qid>
    <code><![CDATA[1]]></code>
    <answer><![CDATA[Geheel eens<br />-3<br /><br />]]></answer>
    <assessment_value><![CDATA[0]]></assessment_value>
    <sortorder><![CDATA[1]]></sortorder>
    <language><![CDATA[nl]]></language>
    <scale_id><![CDATA[0]]></scale_id>
   </row>
   <row>
    <qid><![CDATA[10015]]></qid>
    <code><![CDATA[1]]></code>
    <answer><![CDATA[Completely agree<br />-3<br /><br />]]></answer>
    <assessment_value><![CDATA[0]]></assessment_value>
    <sortorder><![CDATA[1]]></sortorder>
    <language><![CDATA[en]]></language>
    <scale_id><![CDATA[0]]></scale_id>
   </row>
   <row>
    <qid><![CDATA[10015]]></qid>
    <code><![CDATA[2]]></code>
    <answer><![CDATA[-2]]></answer>
    <assessment_value><![CDATA[0]]></assessment_value>
    <sortorder><![CDATA[2]]></sortorder>
    <language><![CDATA[nl]]></language>
    <scale_id><![CDATA[0]]></scale_id>
   </row>
   <row>
    <qid><![CDATA[10015]]></qid>
    <code><![CDATA[2]]></code>
    <answer><![CDATA[-2]]></answer>
    <assessment_value><![CDATA[0]]></assessment_value>
    <sortorder><![CDATA[2]]></sortorder>
    <language><![CDATA[en]]></language>
    <scale_id><![CDATA[0]]></scale_id>
   </row>
   <row>
    <qid><![CDATA[10016]]></qid>
    <code><![CDATA[7]]></code>
    <answer><![CDATA[Significant weaknesses<br />3<br />]]></answer>
    <assessment_value><![CDATA[1]]></assessment_value>
    <sortorder><![CDATA[7]]></sortorder>
    <language><![CDATA[en]]></language>
    <scale_id><![CDATA[0]]></scale_id>
   </row>
   <row>
    <qid><![CDATA[10016]]></qid>
    <code><![CDATA[7]]></code>
    <answer><![CDATA[Opvallend veel zwakke punten<br />3<br />]]></answer>
    <assessment_value><![CDATA[1]]></assessment_value>
    <sortorder><![CDATA[7]]></sortorder>
    <language><![CDATA[nl]]></language>
    <scale_id><![CDATA[0]]></scale_id>
   </row>
   <row>
    <qid><![CDATA[10016]]></qid>
    <code><![CDATA[6]]></code>
    <answer><![CDATA[2]]></answer>
    <assessment_value><![CDATA[1]]></assessment_value>
    <sortorder><![CDATA[6]]></sortorder>
    <language><![CDATA[nl]]></language>
    <scale_id><![CDATA[0]]></scale_id>
   </row>
   <row>
    <qid><![CDATA[10017]]></qid>
    <code><![CDATA[1]]></code>
    <answer><![CDATA[Geen zwakke punten<br />-3<br />]]></answer>
    <assessment_value><![CDATA[0]]></assessment_value>
    <sortorder><![CDATA[1]]></sortorder>
    <language><![CDATA[nl]]></language>
    <scale_id><![CDATA[0]]></scale_id>
   </row>
   <row>
    <qid><![CDATA[10017]]></qid>
    <code><![CDATA[1]]></code>
    <answer><![CDATA[No weaknesses<br />-3<br />]]></answer>
    <assessment_value><![CDATA[0]]></assessment_value>
    <sortorder><![CDATA[1]]></sortorder>
    <language><![CDATA[en]]></language>
    <scale_id><![CDATA[0]]></scale_id>
   </row>
   <row>
    <qid><![CDATA[10017]]></qid>
    <code><![CDATA[2]]></code>
    <answer><![CDATA[-2]]></answer>
    <assessment_value><![CDATA[0]]></assessment_value>
    <sortorder><![CDATA[2]]></sortorder>
    <language><![CDATA[nl]]></language>
    <scale_id><![CDATA[0]]></scale_id>
   </row>
   <row>
    <qid><![CDATA[10017]]></qid>
    <code><![CDATA[2]]></code>
    <answer><![CDATA[-2]]></answer>
    <assessment_value><![CDATA[0]]></assessment_value>
    <sortorder><![CDATA[2]]></sortorder>
    <language><![CDATA[en]]></language>
    <scale_id><![CDATA[0]]></scale_id>
   </row>
   <row>
    <qid><![CDATA[10017]]></qid>
    <code><![CDATA[3]]></code>
    <answer><![CDATA[-1]]></answer>
    <assessment_value><![CDATA[0]]></assessment_value>
    <sortorder><![CDATA[3]]></sortorder>
    <language><![CDATA[nl]]></language>
    <scale_id><![CDATA[0]]></scale_id>
   </row>
   <row>
    <qid><![CDATA[10018]]></qid>
    <code><![CDATA[3]]></code>
    <answer><![CDATA[-1]]></answer>
    <assessment_value><![CDATA[1]]></assessment_value>
    <sortorder><![CDATA[3]]></sortorder>
    <language><![CDATA[nl]]></language>
    <scale_id><![CDATA[0]]></scale_id>
   </row>
   <row>
    <qid><![CDATA[10018]]></qid>
    <code><![CDATA[3]]></code>
    <answer><![CDATA[-1]]></answer>
    <assessment_value><![CDATA[1]]></assessment_value>
    <sortorder><![CDATA[3]]></sortorder>
    <language><![CDATA[en]]></language>
    <scale_id><![CDATA[0]]></scale_id>
   </row>
   <row>
    <qid><![CDATA[10018]]></qid>
    <code><![CDATA[4]]></code>
    <answer><![CDATA[0]]></answer>
    <assessment_value><![CDATA[1]]></assessment_value>
    <sortorder><![CDATA[4]]></sortorder>
    <language><![CDATA[nl]]></language>
    <scale_id><![CDATA[0]]></scale_id>
   </row>
   <row>
    <qid><![CDATA[10018]]></qid>
    <code><![CDATA[4]]></code>
    <answer><![CDATA[0]]></answer>
    <assessment_value><![CDATA[1]]></assessment_value>
    <sortorder><![CDATA[4]]></sortorder>
    <language><![CDATA[en]]></language>
    <scale_id><![CDATA[0]]></scale_id>
   </row>
   <row>
    <qid><![CDATA[10018]]></qid>
    <code><![CDATA[5]]></code>
    <answer><![CDATA[1]]></answer>
    <assessment_value><![CDATA[1]]></assessment_value>
    <sortorder><![CDATA[5]]></sortorder>
    <language><![CDATA[nl]]></language>
    <scale_id><![CDATA[0]]></scale_id>
   </row>
   <row>
    <qid><![CDATA[10019]]></qid>
    <code><![CDATA[2]]></code>
    <answer><![CDATA[-2]]></answer>
    <assessment_value><![CDATA[0]]></assessment_value>
    <sortorder><![CDATA[2]]></sortorder>
    <language><![CDATA[nl]]></language>
    <scale_id><![CDATA[0]]></scale_id>
   </row>
   <row>
    <qid><![CDATA[10019]]></qid>
    <code><![CDATA[1]]></code>
    <answer><![CDATA[Geen sterke punten<br />-3<br />]]></answer>
    <assessment_value><![CDATA[0]]></assessment_value>
    <sortorder><![CDATA[1]]></sortorder>
    <language><![CDATA[nl]]></language>
    <scale_id><![CDATA[0]]></scale_id>
   </row>
   <row>
    <qid><![CDATA[10019]]></qid>
    <code><![CDATA[1]]></code>
    <answer><![CDATA[No strenghts<br />-3<br />]]></answer>
    <assessment_value><![CDATA[0]]></assessment_value>
    <sortorder><![CDATA[1]]></sortorder>
    <language><![CDATA[en]]></language>
    <scale_id><![CDATA[0]]></scale_id>
   </row>
   <row>
    <qid><![CDATA[10020]]></qid>
    <code><![CDATA[3]]></code>
    <answer><![CDATA[-1]]></answer>
    <assessment_value><![CDATA[1]]></assessment_value>
    <sortorder><![CDATA[3]]></sortorder>
    <language><![CDATA[nl]]></language>
    <scale_id><![CDATA[0]]></scale_id>
   </row>
   <row>
    <qid><![CDATA[10020]]></qid>
    <code><![CDATA[3]]></code>
    <answer><![CDATA[-1]]></answer>
    <assessment_value><![CDATA[1]]></assessment_value>
    <sortorder><![CDATA[3]]></sortorder>
    <language><![CDATA[en]]></language>
    <scale_id><![CDATA[0]]></scale_id>
   </row>
   <row>
    <qid><![CDATA[10020]]></qid>
    <code><![CDATA[2]]></code>
    <answer><![CDATA[-2]]></answer>
    <assessment_value><![CDATA[1]]></assessment_value>
    <sortorder><![CDATA[2]]></sortorder>
    <language><![CDATA[nl]]></language>
    <scale_id><![CDATA[0]]></scale_id>
   </row>
   <row>
    <qid><![CDATA[10020]]></qid>
    <code><![CDATA[2]]></code>
    <answer><![CDATA[-2]]></answer>
    <assessment_value><![CDATA[1]]></assessment_value>
    <sortorder><![CDATA[2]]></sortorder>
    <language><![CDATA[en]]></language>
    <scale_id><![CDATA[0]]></scale_id>
   </row>
   <row>
    <qid><![CDATA[10020]]></qid>
    <code><![CDATA[1]]></code>
    <answer><![CDATA[Heel belangrijk<br />-3<br />]]></answer>
    <assessment_value><![CDATA[1]]></assessment_value>
    <sortorder><![CDATA[1]]></sortorder>
    <language><![CDATA[nl]]></language>
    <scale_id><![CDATA[0]]></scale_id>
   </row>
   <row>
    <qid><![CDATA[10020]]></qid>
    <code><![CDATA[1]]></code>
    <answer><![CDATA[Very important<br />-3<br />]]></answer>
    <assessment_value><![CDATA[1]]></assessment_value>
    <sortorder><![CDATA[1]]></sortorder>
    <language><![CDATA[en]]></language>
    <scale_id><![CDATA[0]]></scale_id>
   </row>
   <row>
    <qid><![CDATA[10021]]></qid>
    <code><![CDATA[1]]></code>
    <answer><![CDATA[Heel belangrijk<br />-3<br />]]></answer>
    <assessment_value><![CDATA[0]]></assessment_value>
    <sortorder><![CDATA[1]]></sortorder>
    <language><![CDATA[nl]]></language>
    <scale_id><![CDATA[0]]></scale_id>
   </row>
   <row>
    <qid><![CDATA[10021]]></qid>
    <code><![CDATA[1]]></code>
    <answer><![CDATA[Very important<br />-3<br />]]></answer>
    <assessment_value><![CDATA[0]]></assessment_value>
    <sortorder><![CDATA[1]]></sortorder>
    <language><![CDATA[en]]></language>
    <scale_id><![CDATA[0]]></scale_id>
   </row>
   <row>
    <qid><![CDATA[10021]]></qid>
    <code><![CDATA[2]]></code>
    <answer><![CDATA[-2]]></answer>
    <assessment_value><![CDATA[0]]></assessment_value>
    <sortorder><![CDATA[2]]></sortorder>
    <language><![CDATA[nl]]></language>
    <scale_id><![CDATA[0]]></scale_id>
   </row>
   <row>
    <qid><![CDATA[10021]]></qid>
    <code><![CDATA[2]]></code>
    <answer><![CDATA[-2]]></answer>
    <assessment_value><![CDATA[0]]></assessment_value>
    <sortorder><![CDATA[2]]></sortorder>
    <language><![CDATA[en]]></language>
    <scale_id><![CDATA[0]]></scale_id>
   </row>
   <row>
    <qid><![CDATA[10021]]></qid>
    <code><![CDATA[3]]></code>
    <answer><![CDATA[-1]]></answer>
    <assessment_value><![CDATA[0]]></assessment_value>
    <sortorder><![CDATA[3]]></sortorder>
    <language><![CDATA[nl]]></language>
    <scale_id><![CDATA[0]]></scale_id>
   </row>
   <row>
    <qid><![CDATA[10022]]></qid>
    <code><![CDATA[1]]></code>
    <answer><![CDATA[Veel moeite<br />-3<br />]]></answer>
    <assessment_value><![CDATA[1]]></assessment_value>
    <sortorder><![CDATA[1]]></sortorder>
    <language><![CDATA[nl]]></language>
    <scale_id><![CDATA[0]]></scale_id>
   </row>
   <row>
    <qid><![CDATA[10022]]></qid>
    <code><![CDATA[1]]></code>
    <answer><![CDATA[A lot of effort<br />-3<br />]]></answer>
    <assessment_value><![CDATA[1]]></assessment_value>
    <sortorder><![CDATA[1]]></sortorder>
    <language><![CDATA[en]]></language>
    <scale_id><![CDATA[0]]></scale_id>
   </row>
   <row>
    <qid><![CDATA[10022]]></qid>
    <code><![CDATA[2]]></code>
    <answer><![CDATA[-2]]></answer>
    <assessment_value><![CDATA[1]]></assessment_value>
    <sortorder><![CDATA[2]]></sortorder>
    <language><![CDATA[nl]]></language>
    <scale_id><![CDATA[0]]></scale_id>
   </row>
   <row>
    <qid><![CDATA[10022]]></qid>
    <code><![CDATA[2]]></code>
    <answer><![CDATA[-2]]></answer>
    <assessment_value><![CDATA[1]]></assessment_value>
    <sortorder><![CDATA[2]]></sortorder>
    <language><![CDATA[en]]></language>
    <scale_id><![CDATA[0]]></scale_id>
   </row>
   <row>
    <qid><![CDATA[10023]]></qid>
    <code><![CDATA[3]]></code>
    <answer><![CDATA[-1]]></answer>
    <assessment_value><![CDATA[0]]></assessment_value>
    <sortorder><![CDATA[3]]></sortorder>
    <language><![CDATA[en]]></language>
    <scale_id><![CDATA[0]]></scale_id>
   </row>
   <row>
    <qid><![CDATA[10023]]></qid>
    <code><![CDATA[4]]></code>
    <answer><![CDATA[0]]></answer>
    <assessment_value><![CDATA[0]]></assessment_value>
    <sortorder><![CDATA[4]]></sortorder>
    <language><![CDATA[nl]]></language>
    <scale_id><![CDATA[0]]></scale_id>
   </row>
   <row>
    <qid><![CDATA[10023]]></qid>
    <code><![CDATA[2]]></code>
    <answer><![CDATA[-2]]></answer>
    <assessment_value><![CDATA[0]]></assessment_value>
    <sortorder><![CDATA[2]]></sortorder>
    <language><![CDATA[en]]></language>
    <scale_id><![CDATA[0]]></scale_id>
   </row>
   <row>
    <qid><![CDATA[10023]]></qid>
    <code><![CDATA[3]]></code>
    <answer><![CDATA[-1]]></answer>
    <assessment_value><![CDATA[0]]></assessment_value>
    <sortorder><![CDATA[3]]></sortorder>
    <language><![CDATA[nl]]></language>
    <scale_id><![CDATA[0]]></scale_id>
   </row>
   <row>
    <qid><![CDATA[10023]]></qid>
    <code><![CDATA[1]]></code>
    <answer><![CDATA[Veel moeite<br />-3<br />]]></answer>
    <assessment_value><![CDATA[0]]></assessment_value>
    <sortorder><![CDATA[1]]></sortorder>
    <language><![CDATA[nl]]></language>
    <scale_id><![CDATA[0]]></scale_id>
   </row>
   <row>
    <qid><![CDATA[10023]]></qid>
    <code><![CDATA[1]]></code>
    <answer><![CDATA[A lot of effort<br />-3<br />]]></answer>
    <assessment_value><![CDATA[0]]></assessment_value>
    <sortorder><![CDATA[1]]></sortorder>
    <language><![CDATA[en]]></language>
    <scale_id><![CDATA[0]]></scale_id>
   </row>
   <row>
    <qid><![CDATA[10023]]></qid>
    <code><![CDATA[2]]></code>
    <answer><![CDATA[-2]]></answer>
    <assessment_value><![CDATA[0]]></assessment_value>
    <sortorder><![CDATA[2]]></sortorder>
    <language><![CDATA[nl]]></language>
    <scale_id><![CDATA[0]]></scale_id>
   </row>
   <row>
    <qid><![CDATA[10024]]></qid>
    <code><![CDATA[3]]></code>
    <answer><![CDATA[-1]]></answer>
    <assessment_value><![CDATA[1]]></assessment_value>
    <sortorder><![CDATA[3]]></sortorder>
    <language><![CDATA[nl]]></language>
    <scale_id><![CDATA[0]]></scale_id>
   </row>
   <row>
    <qid><![CDATA[10024]]></qid>
    <code><![CDATA[3]]></code>
    <answer><![CDATA[-1]]></answer>
    <assessment_value><![CDATA[1]]></assessment_value>
    <sortorder><![CDATA[3]]></sortorder>
    <language><![CDATA[en]]></language>
    <scale_id><![CDATA[0]]></scale_id>
   </row>
   <row>
    <qid><![CDATA[10024]]></qid>
    <code><![CDATA[4]]></code>
    <answer><![CDATA[0]]></answer>
    <assessment_value><![CDATA[1]]></assessment_value>
    <sortorder><![CDATA[4]]></sortorder>
    <language><![CDATA[nl]]></language>
    <scale_id><![CDATA[0]]></scale_id>
   </row>
   <row>
    <qid><![CDATA[10024]]></qid>
    <code><![CDATA[4]]></code>
    <answer><![CDATA[0]]></answer>
    <assessment_value><![CDATA[1]]></assessment_value>
    <sortorder><![CDATA[4]]></sortorder>
    <language><![CDATA[en]]></language>
    <scale_id><![CDATA[0]]></scale_id>
   </row>
   <row>
    <qid><![CDATA[10025]]></qid>
    <code><![CDATA[7]]></code>
    <answer><![CDATA[Zeer hoog <br />3<br />]]></answer>
    <assessment_value><![CDATA[0]]></assessment_value>
    <sortorder><![CDATA[7]]></sortorder>
    <language><![CDATA[nl]]></language>
    <scale_id><![CDATA[0]]></scale_id>
   </row>
   <row>
    <qid><![CDATA[10025]]></qid>
    <code><![CDATA[7]]></code>
    <answer><![CDATA[Completely certain<br />3<br />]]></answer>
    <assessment_value><![CDATA[0]]></assessment_value>
    <sortorder><![CDATA[7]]></sortorder>
    <language><![CDATA[en]]></language>
    <scale_id><![CDATA[0]]></scale_id>
   </row>
   <row>
    <qid><![CDATA[10026]]></qid>
    <code><![CDATA[5]]></code>
    <answer><![CDATA[1]]></answer>
    <assessment_value><![CDATA[1]]></assessment_value>
    <sortorder><![CDATA[5]]></sortorder>
    <language><![CDATA[en]]></language>
    <scale_id><![CDATA[0]]></scale_id>
   </row>
   <row>
    <qid><![CDATA[10026]]></qid>
    <code><![CDATA[5]]></code>
    <answer><![CDATA[1]]></answer>
    <assessment_value><![CDATA[1]]></assessment_value>
    <sortorder><![CDATA[5]]></sortorder>
    <language><![CDATA[nl]]></language>
    <scale_id><![CDATA[0]]></scale_id>
   </row>
   <row>
    <qid><![CDATA[10027]]></qid>
    <code><![CDATA[5]]></code>
    <answer><![CDATA[1]]></answer>
    <assessment_value><![CDATA[0]]></assessment_value>
    <sortorder><![CDATA[5]]></sortorder>
    <language><![CDATA[nl]]></language>
    <scale_id><![CDATA[0]]></scale_id>
   </row>
   <row>
    <qid><![CDATA[10027]]></qid>
    <code><![CDATA[4]]></code>
    <answer><![CDATA[0]]></answer>
    <assessment_value><![CDATA[0]]></assessment_value>
    <sortorder><![CDATA[4]]></sortorder>
    <language><![CDATA[en]]></language>
    <scale_id><![CDATA[0]]></scale_id>
   </row>
   <row>
    <qid><![CDATA[10027]]></qid>
    <code><![CDATA[4]]></code>
    <answer><![CDATA[0]]></answer>
    <assessment_value><![CDATA[0]]></assessment_value>
    <sortorder><![CDATA[4]]></sortorder>
    <language><![CDATA[nl]]></language>
    <scale_id><![CDATA[0]]></scale_id>
   </row>
   <row>
    <qid><![CDATA[10028]]></qid>
    <code><![CDATA[4]]></code>
    <answer><![CDATA[0]]></answer>
    <assessment_value><![CDATA[1]]></assessment_value>
    <sortorder><![CDATA[4]]></sortorder>
    <language><![CDATA[nl]]></language>
    <scale_id><![CDATA[0]]></scale_id>
   </row>
   <row>
    <qid><![CDATA[10028]]></qid>
    <code><![CDATA[3]]></code>
    <answer><![CDATA[-1]]></answer>
    <assessment_value><![CDATA[1]]></assessment_value>
    <sortorder><![CDATA[3]]></sortorder>
    <language><![CDATA[nl]]></language>
    <scale_id><![CDATA[0]]></scale_id>
   </row>
   <row>
    <qid><![CDATA[10029]]></qid>
    <code><![CDATA[5]]></code>
    <answer><![CDATA[1]]></answer>
    <assessment_value><![CDATA[0]]></assessment_value>
    <sortorder><![CDATA[5]]></sortorder>
    <language><![CDATA[nl]]></language>
    <scale_id><![CDATA[0]]></scale_id>
   </row>
   <row>
    <qid><![CDATA[10029]]></qid>
    <code><![CDATA[5]]></code>
    <answer><![CDATA[1]]></answer>
    <assessment_value><![CDATA[0]]></assessment_value>
    <sortorder><![CDATA[5]]></sortorder>
    <language><![CDATA[en]]></language>
    <scale_id><![CDATA[0]]></scale_id>
   </row>
   <row>
    <qid><![CDATA[10029]]></qid>
    <code><![CDATA[4]]></code>
    <answer><![CDATA[0]]></answer>
    <assessment_value><![CDATA[0]]></assessment_value>
    <sortorder><![CDATA[4]]></sortorder>
    <language><![CDATA[en]]></language>
    <scale_id><![CDATA[0]]></scale_id>
   </row>
   <row>
    <qid><![CDATA[10030]]></qid>
    <code><![CDATA[4]]></code>
    <answer><![CDATA[0]]></answer>
    <assessment_value><![CDATA[1]]></assessment_value>
    <sortorder><![CDATA[4]]></sortorder>
    <language><![CDATA[nl]]></language>
    <scale_id><![CDATA[0]]></scale_id>
   </row>
   <row>
    <qid><![CDATA[10030]]></qid>
    <code><![CDATA[3]]></code>
    <answer><![CDATA[-1]]></answer>
    <assessment_value><![CDATA[1]]></assessment_value>
    <sortorder><![CDATA[3]]></sortorder>
    <language><![CDATA[en]]></language>
    <scale_id><![CDATA[0]]></scale_id>
   </row>
   <row>
    <qid><![CDATA[10031]]></qid>
    <code><![CDATA[4]]></code>
    <answer><![CDATA[0]]></answer>
    <assessment_value><![CDATA[0]]></assessment_value>
    <sortorder><![CDATA[4]]></sortorder>
    <language><![CDATA[en]]></language>
    <scale_id><![CDATA[0]]></scale_id>
   </row>
   <row>
    <qid><![CDATA[10031]]></qid>
    <code><![CDATA[5]]></code>
    <answer><![CDATA[1]]></answer>
    <assessment_value><![CDATA[0]]></assessment_value>
    <sortorder><![CDATA[5]]></sortorder>
    <language><![CDATA[nl]]></language>
    <scale_id><![CDATA[0]]></scale_id>
   </row>
   <row>
    <qid><![CDATA[10031]]></qid>
    <code><![CDATA[4]]></code>
    <answer><![CDATA[0]]></answer>
    <assessment_value><![CDATA[0]]></assessment_value>
    <sortorder><![CDATA[4]]></sortorder>
    <language><![CDATA[nl]]></language>
    <scale_id><![CDATA[0]]></scale_id>
   </row>
   <row>
    <qid><![CDATA[10032]]></qid>
    <code><![CDATA[7]]></code>
    <answer><![CDATA[Completely certain<br />3<br />]]></answer>
    <assessment_value><![CDATA[1]]></assessment_value>
    <sortorder><![CDATA[7]]></sortorder>
    <language><![CDATA[en]]></language>
    <scale_id><![CDATA[0]]></scale_id>
   </row>
   <row>
    <qid><![CDATA[10032]]></qid>
    <code><![CDATA[6]]></code>
    <answer><![CDATA[2]]></answer>
    <assessment_value><![CDATA[1]]></assessment_value>
    <sortorder><![CDATA[6]]></sortorder>
    <language><![CDATA[en]]></language>
    <scale_id><![CDATA[0]]></scale_id>
   </row>
   <row>
    <qid><![CDATA[10032]]></qid>
    <code><![CDATA[4]]></code>
    <answer><![CDATA[0]]></answer>
    <assessment_value><![CDATA[1]]></assessment_value>
    <sortorder><![CDATA[4]]></sortorder>
    <language><![CDATA[en]]></language>
    <scale_id><![CDATA[0]]></scale_id>
   </row>
   <row>
    <qid><![CDATA[10033]]></qid>
    <code><![CDATA[3]]></code>
    <answer><![CDATA[-1]]></answer>
    <assessment_value><![CDATA[0]]></assessment_value>
    <sortorder><![CDATA[3]]></sortorder>
    <language><![CDATA[nl]]></language>
    <scale_id><![CDATA[0]]></scale_id>
   </row>
   <row>
    <qid><![CDATA[10034]]></qid>
    <code><![CDATA[4]]></code>
    <answer><![CDATA[0]]></answer>
    <assessment_value><![CDATA[1]]></assessment_value>
    <sortorder><![CDATA[4]]></sortorder>
    <language><![CDATA[nl]]></language>
    <scale_id><![CDATA[0]]></scale_id>
   </row>
   <row>
    <qid><![CDATA[10034]]></qid>
    <code><![CDATA[4]]></code>
    <answer><![CDATA[0]]></answer>
    <assessment_value><![CDATA[1]]></assessment_value>
    <sortorder><![CDATA[4]]></sortorder>
    <language><![CDATA[en]]></language>
    <scale_id><![CDATA[0]]></scale_id>
   </row>
   <row>
    <qid><![CDATA[10035]]></qid>
    <code><![CDATA[4]]></code>
    <answer><![CDATA[0]]></answer>
    <assessment_value><![CDATA[0]]></assessment_value>
    <sortorder><![CDATA[4]]></sortorder>
    <language><![CDATA[nl]]></language>
    <scale_id><![CDATA[0]]></scale_id>
   </row>
   <row>
    <qid><![CDATA[10035]]></qid>
    <code><![CDATA[3]]></code>
    <answer><![CDATA[-1]]></answer>
    <assessment_value><![CDATA[0]]></assessment_value>
    <sortorder><![CDATA[3]]></sortorder>
    <language><![CDATA[en]]></language>
    <scale_id><![CDATA[0]]></scale_id>
   </row>
   <row>
    <qid><![CDATA[10040]]></qid>
    <code><![CDATA[7]]></code>
    <answer><![CDATA[3]]></answer>
    <assessment_value><![CDATA[1]]></assessment_value>
    <sortorder><![CDATA[7]]></sortorder>
    <language><![CDATA[en]]></language>
    <scale_id><![CDATA[0]]></scale_id>
   </row>
   <row>
    <qid><![CDATA[10040]]></qid>
    <code><![CDATA[3]]></code>
    <answer><![CDATA[-1]]></answer>
    <assessment_value><![CDATA[1]]></assessment_value>
    <sortorder><![CDATA[3]]></sortorder>
    <language><![CDATA[nl]]></language>
    <scale_id><![CDATA[0]]></scale_id>
   </row>
   <row>
    <qid><![CDATA[10040]]></qid>
    <code><![CDATA[3]]></code>
    <answer><![CDATA[-1]]></answer>
    <assessment_value><![CDATA[1]]></assessment_value>
    <sortorder><![CDATA[3]]></sortorder>
    <language><![CDATA[en]]></language>
    <scale_id><![CDATA[0]]></scale_id>
   </row>
   <row>
    <qid><![CDATA[10040]]></qid>
    <code><![CDATA[4]]></code>
    <answer><![CDATA[<i>A en B even lang bestudeerden</i><br />0]]></answer>
    <assessment_value><![CDATA[1]]></assessment_value>
    <sortorder><![CDATA[4]]></sortorder>
    <language><![CDATA[nl]]></language>
    <scale_id><![CDATA[0]]></scale_id>
   </row>
   <row>
    <qid><![CDATA[10040]]></qid>
    <code><![CDATA[4]]></code>
    <answer><![CDATA[<i>The same amount of time for both A and B</i><br />0]]></answer>
    <assessment_value><![CDATA[1]]></assessment_value>
    <sortorder><![CDATA[4]]></sortorder>
    <language><![CDATA[en]]></language>
    <scale_id><![CDATA[0]]></scale_id>
   </row>
   <row>
    <qid><![CDATA[10042]]></qid>
    <code><![CDATA[4]]></code>
    <answer><![CDATA[0]]></answer>
    <assessment_value><![CDATA[0]]></assessment_value>
    <sortorder><![CDATA[4]]></sortorder>
    <language><![CDATA[nl]]></language>
    <scale_id><![CDATA[0]]></scale_id>
   </row>
   <row>
    <qid><![CDATA[10042]]></qid>
    <code><![CDATA[4]]></code>
    <answer><![CDATA[0]]></answer>
    <assessment_value><![CDATA[0]]></assessment_value>
    <sortorder><![CDATA[4]]></sortorder>
    <language><![CDATA[en]]></language>
    <scale_id><![CDATA[0]]></scale_id>
   </row>
   <row>
    <qid><![CDATA[10042]]></qid>
    <code><![CDATA[3]]></code>
    <answer><![CDATA[-1]]></answer>
    <assessment_value><![CDATA[0]]></assessment_value>
    <sortorder><![CDATA[3]]></sortorder>
    <language><![CDATA[nl]]></language>
    <scale_id><![CDATA[0]]></scale_id>
   </row>
   <row>
    <qid><![CDATA[10042]]></qid>
    <code><![CDATA[3]]></code>
    <answer><![CDATA[-1]]></answer>
    <assessment_value><![CDATA[0]]></assessment_value>
    <sortorder><![CDATA[3]]></sortorder>
    <language><![CDATA[en]]></language>
    <scale_id><![CDATA[0]]></scale_id>
   </row>
   <row>
    <qid><![CDATA[10043]]></qid>
    <code><![CDATA[5]]></code>
    <answer><![CDATA[1]]></answer>
    <assessment_value><![CDATA[1]]></assessment_value>
    <sortorder><![CDATA[5]]></sortorder>
    <language><![CDATA[nl]]></language>
    <scale_id><![CDATA[0]]></scale_id>
   </row>
   <row>
    <qid><![CDATA[10043]]></qid>
    <code><![CDATA[3]]></code>
    <answer><![CDATA[-1]]></answer>
    <assessment_value><![CDATA[1]]></assessment_value>
    <sortorder><![CDATA[3]]></sortorder>
    <language><![CDATA[en]]></language>
    <scale_id><![CDATA[0]]></scale_id>
   </row>
   <row>
    <qid><![CDATA[10043]]></qid>
    <code><![CDATA[4]]></code>
    <answer><![CDATA[0]]></answer>
    <assessment_value><![CDATA[1]]></assessment_value>
    <sortorder><![CDATA[4]]></sortorder>
    <language><![CDATA[nl]]></language>
    <scale_id><![CDATA[0]]></scale_id>
   </row>
   <row>
    <qid><![CDATA[10043]]></qid>
    <code><![CDATA[2]]></code>
    <answer><![CDATA[-2]]></answer>
    <assessment_value><![CDATA[1]]></assessment_value>
    <sortorder><![CDATA[2]]></sortorder>
    <language><![CDATA[en]]></language>
    <scale_id><![CDATA[0]]></scale_id>
   </row>
   <row>
    <qid><![CDATA[10044]]></qid>
    <code><![CDATA[5]]></code>
    <answer><![CDATA[1]]></answer>
    <assessment_value><![CDATA[0]]></assessment_value>
    <sortorder><![CDATA[5]]></sortorder>
    <language><![CDATA[nl]]></language>
    <scale_id><![CDATA[0]]></scale_id>
   </row>
   <row>
    <qid><![CDATA[10044]]></qid>
    <code><![CDATA[3]]></code>
    <answer><![CDATA[-1]]></answer>
    <assessment_value><![CDATA[0]]></assessment_value>
    <sortorder><![CDATA[3]]></sortorder>
    <language><![CDATA[en]]></language>
    <scale_id><![CDATA[0]]></scale_id>
   </row>
   <row>
    <qid><![CDATA[10044]]></qid>
    <code><![CDATA[4]]></code>
    <answer><![CDATA[0]]></answer>
    <assessment_value><![CDATA[0]]></assessment_value>
    <sortorder><![CDATA[4]]></sortorder>
    <language><![CDATA[nl]]></language>
    <scale_id><![CDATA[0]]></scale_id>
   </row>
   <row>
    <qid><![CDATA[10044]]></qid>
    <code><![CDATA[2]]></code>
    <answer><![CDATA[-2]]></answer>
    <assessment_value><![CDATA[0]]></assessment_value>
    <sortorder><![CDATA[2]]></sortorder>
    <language><![CDATA[en]]></language>
    <scale_id><![CDATA[0]]></scale_id>
   </row>
   <row>
    <qid><![CDATA[10045]]></qid>
    <code><![CDATA[5]]></code>
    <answer><![CDATA[1]]></answer>
    <assessment_value><![CDATA[1]]></assessment_value>
    <sortorder><![CDATA[5]]></sortorder>
    <language><![CDATA[nl]]></language>
    <scale_id><![CDATA[0]]></scale_id>
   </row>
   <row>
    <qid><![CDATA[10045]]></qid>
    <code><![CDATA[3]]></code>
    <answer><![CDATA[-1]]></answer>
    <assessment_value><![CDATA[1]]></assessment_value>
    <sortorder><![CDATA[3]]></sortorder>
    <language><![CDATA[en]]></language>
    <scale_id><![CDATA[0]]></scale_id>
   </row>
   <row>
    <qid><![CDATA[10045]]></qid>
    <code><![CDATA[4]]></code>
    <answer><![CDATA[0]]></answer>
    <assessment_value><![CDATA[1]]></assessment_value>
    <sortorder><![CDATA[4]]></sortorder>
    <language><![CDATA[nl]]></language>
    <scale_id><![CDATA[0]]></scale_id>
   </row>
   <row>
    <qid><![CDATA[10045]]></qid>
    <code><![CDATA[2]]></code>
    <answer><![CDATA[-2]]></answer>
    <assessment_value><![CDATA[1]]></assessment_value>
    <sortorder><![CDATA[2]]></sortorder>
    <language><![CDATA[en]]></language>
    <scale_id><![CDATA[0]]></scale_id>
   </row>
   <row>
    <qid><![CDATA[10005]]></qid>
    <code><![CDATA[7]]></code>
    <answer><![CDATA[Niet Overtuigend<br />3<br />]]></answer>
    <assessment_value><![CDATA[1]]></assessment_value>
    <sortorder><![CDATA[7]]></sortorder>
    <language><![CDATA[nl]]></language>
    <scale_id><![CDATA[0]]></scale_id>
   </row>
   <row>
    <qid><![CDATA[10005]]></qid>
    <code><![CDATA[7]]></code>
    <answer><![CDATA[Not Persuasive<br />3<br />]]></answer>
    <assessment_value><![CDATA[1]]></assessment_value>
    <sortorder><![CDATA[7]]></sortorder>
    <language><![CDATA[en]]></language>
    <scale_id><![CDATA[0]]></scale_id>
   </row>
   <row>
    <qid><![CDATA[10006]]></qid>
    <code><![CDATA[1]]></code>
    <answer><![CDATA[Overtuigend<br />-3<br />]]></answer>
    <assessment_value><![CDATA[1]]></assessment_value>
    <sortorder><![CDATA[1]]></sortorder>
    <language><![CDATA[nl]]></language>
    <scale_id><![CDATA[0]]></scale_id>
   </row>
   <row>
    <qid><![CDATA[10006]]></qid>
    <code><![CDATA[1]]></code>
    <answer><![CDATA[Persuasive<br />-3<br />]]></answer>
    <assessment_value><![CDATA[1]]></assessment_value>
    <sortorder><![CDATA[1]]></sortorder>
    <language><![CDATA[en]]></language>
    <scale_id><![CDATA[0]]></scale_id>
   </row>
   <row>
    <qid><![CDATA[10007]]></qid>
    <code><![CDATA[3]]></code>
    <answer><![CDATA[-1]]></answer>
    <assessment_value><![CDATA[1]]></assessment_value>
    <sortorder><![CDATA[3]]></sortorder>
    <language><![CDATA[nl]]></language>
    <scale_id><![CDATA[0]]></scale_id>
   </row>
   <row>
    <qid><![CDATA[10008]]></qid>
    <code><![CDATA[3]]></code>
    <answer><![CDATA[-1]]></answer>
    <assessment_value><![CDATA[0]]></assessment_value>
    <sortorder><![CDATA[3]]></sortorder>
    <language><![CDATA[en]]></language>
    <scale_id><![CDATA[0]]></scale_id>
   </row>
   <row>
    <qid><![CDATA[10008]]></qid>
    <code><![CDATA[4]]></code>
    <answer><![CDATA[0]]></answer>
    <assessment_value><![CDATA[0]]></assessment_value>
    <sortorder><![CDATA[4]]></sortorder>
    <language><![CDATA[nl]]></language>
    <scale_id><![CDATA[0]]></scale_id>
   </row>
   <row>
    <qid><![CDATA[10010]]></qid>
    <code><![CDATA[7]]></code>
    <answer><![CDATA[Niet goed doordacht<br />3<br />]]></answer>
    <assessment_value><![CDATA[1]]></assessment_value>
    <sortorder><![CDATA[7]]></sortorder>
    <language><![CDATA[nl]]></language>
    <scale_id><![CDATA[0]]></scale_id>
   </row>
   <row>
    <qid><![CDATA[10011]]></qid>
    <code><![CDATA[5]]></code>
    <answer><![CDATA[1]]></answer>
    <assessment_value><![CDATA[0]]></assessment_value>
    <sortorder><![CDATA[5]]></sortorder>
    <language><![CDATA[en]]></language>
    <scale_id><![CDATA[0]]></scale_id>
   </row>
   <row>
    <qid><![CDATA[10011]]></qid>
    <code><![CDATA[6]]></code>
    <answer><![CDATA[2]]></answer>
    <assessment_value><![CDATA[0]]></assessment_value>
    <sortorder><![CDATA[6]]></sortorder>
    <language><![CDATA[nl]]></language>
    <scale_id><![CDATA[0]]></scale_id>
   </row>
   <row>
    <qid><![CDATA[10011]]></qid>
    <code><![CDATA[6]]></code>
    <answer><![CDATA[2]]></answer>
    <assessment_value><![CDATA[0]]></assessment_value>
    <sortorder><![CDATA[6]]></sortorder>
    <language><![CDATA[en]]></language>
    <scale_id><![CDATA[0]]></scale_id>
   </row>
   <row>
    <qid><![CDATA[10012]]></qid>
    <code><![CDATA[7]]></code>
    <answer><![CDATA[Effective<br />3<br />]]></answer>
    <assessment_value><![CDATA[1]]></assessment_value>
    <sortorder><![CDATA[7]]></sortorder>
    <language><![CDATA[en]]></language>
    <scale_id><![CDATA[0]]></scale_id>
   </row>
   <row>
    <qid><![CDATA[10015]]></qid>
    <code><![CDATA[3]]></code>
    <answer><![CDATA[-1]]></answer>
    <assessment_value><![CDATA[0]]></assessment_value>
    <sortorder><![CDATA[3]]></sortorder>
    <language><![CDATA[nl]]></language>
    <scale_id><![CDATA[0]]></scale_id>
   </row>
   <row>
    <qid><![CDATA[10014]]></qid>
    <code><![CDATA[1]]></code>
    <answer><![CDATA[Geheel eens<br />-3<br />]]></answer>
    <assessment_value><![CDATA[1]]></assessment_value>
    <sortorder><![CDATA[1]]></sortorder>
    <language><![CDATA[nl]]></language>
    <scale_id><![CDATA[0]]></scale_id>
   </row>
   <row>
    <qid><![CDATA[10017]]></qid>
    <code><![CDATA[3]]></code>
    <answer><![CDATA[-1]]></answer>
    <assessment_value><![CDATA[0]]></assessment_value>
    <sortorder><![CDATA[3]]></sortorder>
    <language><![CDATA[en]]></language>
    <scale_id><![CDATA[0]]></scale_id>
   </row>
   <row>
    <qid><![CDATA[10017]]></qid>
    <code><![CDATA[4]]></code>
    <answer><![CDATA[0]]></answer>
    <assessment_value><![CDATA[0]]></assessment_value>
    <sortorder><![CDATA[4]]></sortorder>
    <language><![CDATA[nl]]></language>
    <scale_id><![CDATA[0]]></scale_id>
   </row>
   <row>
    <qid><![CDATA[10016]]></qid>
    <code><![CDATA[6]]></code>
    <answer><![CDATA[2]]></answer>
    <assessment_value><![CDATA[1]]></assessment_value>
    <sortorder><![CDATA[6]]></sortorder>
    <language><![CDATA[en]]></language>
    <scale_id><![CDATA[0]]></scale_id>
   </row>
   <row>
    <qid><![CDATA[10016]]></qid>
    <code><![CDATA[4]]></code>
    <answer><![CDATA[0]]></answer>
    <assessment_value><![CDATA[1]]></assessment_value>
    <sortorder><![CDATA[4]]></sortorder>
    <language><![CDATA[en]]></language>
    <scale_id><![CDATA[0]]></scale_id>
   </row>
   <row>
    <qid><![CDATA[10016]]></qid>
    <code><![CDATA[5]]></code>
    <answer><![CDATA[1]]></answer>
    <assessment_value><![CDATA[1]]></assessment_value>
    <sortorder><![CDATA[5]]></sortorder>
    <language><![CDATA[nl]]></language>
    <scale_id><![CDATA[0]]></scale_id>
   </row>
   <row>
    <qid><![CDATA[10019]]></qid>
    <code><![CDATA[2]]></code>
    <answer><![CDATA[-2]]></answer>
    <assessment_value><![CDATA[0]]></assessment_value>
    <sortorder><![CDATA[2]]></sortorder>
    <language><![CDATA[en]]></language>
    <scale_id><![CDATA[0]]></scale_id>
   </row>
   <row>
    <qid><![CDATA[10018]]></qid>
    <code><![CDATA[1]]></code>
    <answer><![CDATA[Geen sterke punten<br />-3<br />]]></answer>
    <assessment_value><![CDATA[1]]></assessment_value>
    <sortorder><![CDATA[1]]></sortorder>
    <language><![CDATA[nl]]></language>
    <scale_id><![CDATA[0]]></scale_id>
   </row>
   <row>
    <qid><![CDATA[10021]]></qid>
    <code><![CDATA[6]]></code>
    <answer><![CDATA[2]]></answer>
    <assessment_value><![CDATA[0]]></assessment_value>
    <sortorder><![CDATA[6]]></sortorder>
    <language><![CDATA[nl]]></language>
    <scale_id><![CDATA[0]]></scale_id>
   </row>
   <row>
    <qid><![CDATA[10021]]></qid>
    <code><![CDATA[3]]></code>
    <answer><![CDATA[-1]]></answer>
    <assessment_value><![CDATA[0]]></assessment_value>
    <sortorder><![CDATA[3]]></sortorder>
    <language><![CDATA[en]]></language>
    <scale_id><![CDATA[0]]></scale_id>
   </row>
   <row>
    <qid><![CDATA[10020]]></qid>
    <code><![CDATA[6]]></code>
    <answer><![CDATA[2]]></answer>
    <assessment_value><![CDATA[1]]></assessment_value>
    <sortorder><![CDATA[6]]></sortorder>
    <language><![CDATA[nl]]></language>
    <scale_id><![CDATA[0]]></scale_id>
   </row>
   <row>
    <qid><![CDATA[10022]]></qid>
    <code><![CDATA[3]]></code>
    <answer><![CDATA[-1]]></answer>
    <assessment_value><![CDATA[1]]></assessment_value>
    <sortorder><![CDATA[3]]></sortorder>
    <language><![CDATA[nl]]></language>
    <scale_id><![CDATA[0]]></scale_id>
   </row>
   <row>
    <qid><![CDATA[10024]]></qid>
    <code><![CDATA[5]]></code>
    <answer><![CDATA[1]]></answer>
    <assessment_value><![CDATA[1]]></assessment_value>
    <sortorder><![CDATA[5]]></sortorder>
    <language><![CDATA[nl]]></language>
    <scale_id><![CDATA[0]]></scale_id>
   </row>
   <row>
    <qid><![CDATA[10027]]></qid>
    <code><![CDATA[5]]></code>
    <answer><![CDATA[1]]></answer>
    <assessment_value><![CDATA[0]]></assessment_value>
    <sortorder><![CDATA[5]]></sortorder>
    <language><![CDATA[en]]></language>
    <scale_id><![CDATA[0]]></scale_id>
   </row>
   <row>
    <qid><![CDATA[10026]]></qid>
    <code><![CDATA[6]]></code>
    <answer><![CDATA[2]]></answer>
    <assessment_value><![CDATA[1]]></assessment_value>
    <sortorder><![CDATA[6]]></sortorder>
    <language><![CDATA[en]]></language>
    <scale_id><![CDATA[0]]></scale_id>
   </row>
   <row>
    <qid><![CDATA[10029]]></qid>
    <code><![CDATA[4]]></code>
    <answer><![CDATA[0]]></answer>
    <assessment_value><![CDATA[0]]></assessment_value>
    <sortorder><![CDATA[4]]></sortorder>
    <language><![CDATA[nl]]></language>
    <scale_id><![CDATA[0]]></scale_id>
   </row>
   <row>
    <qid><![CDATA[10028]]></qid>
    <code><![CDATA[6]]></code>
    <answer><![CDATA[2]]></answer>
    <assessment_value><![CDATA[1]]></assessment_value>
    <sortorder><![CDATA[6]]></sortorder>
    <language><![CDATA[nl]]></language>
    <scale_id><![CDATA[0]]></scale_id>
   </row>
   <row>
    <qid><![CDATA[10031]]></qid>
    <code><![CDATA[3]]></code>
    <answer><![CDATA[-1]]></answer>
    <assessment_value><![CDATA[0]]></assessment_value>
    <sortorder><![CDATA[3]]></sortorder>
    <language><![CDATA[en]]></language>
    <scale_id><![CDATA[0]]></scale_id>
   </row>
   <row>
    <qid><![CDATA[10030]]></qid>
    <code><![CDATA[5]]></code>
    <answer><![CDATA[1]]></answer>
    <assessment_value><![CDATA[1]]></assessment_value>
    <sortorder><![CDATA[5]]></sortorder>
    <language><![CDATA[nl]]></language>
    <scale_id><![CDATA[0]]></scale_id>
   </row>
   <row>
    <qid><![CDATA[10033]]></qid>
    <code><![CDATA[4]]></code>
    <answer><![CDATA[0]]></answer>
    <assessment_value><![CDATA[0]]></assessment_value>
    <sortorder><![CDATA[4]]></sortorder>
    <language><![CDATA[nl]]></language>
    <scale_id><![CDATA[0]]></scale_id>
   </row>
   <row>
    <qid><![CDATA[10032]]></qid>
    <code><![CDATA[7]]></code>
    <answer><![CDATA[Zeer hoog<br />3<br />]]></answer>
    <assessment_value><![CDATA[1]]></assessment_value>
    <sortorder><![CDATA[7]]></sortorder>
    <language><![CDATA[nl]]></language>
    <scale_id><![CDATA[0]]></scale_id>
   </row>
   <row>
    <qid><![CDATA[10035]]></qid>
    <code><![CDATA[4]]></code>
    <answer><![CDATA[0]]></answer>
    <assessment_value><![CDATA[0]]></assessment_value>
    <sortorder><![CDATA[4]]></sortorder>
    <language><![CDATA[en]]></language>
    <scale_id><![CDATA[0]]></scale_id>
   </row>
   <row>
    <qid><![CDATA[10034]]></qid>
    <code><![CDATA[3]]></code>
    <answer><![CDATA[-1]]></answer>
    <assessment_value><![CDATA[1]]></assessment_value>
    <sortorder><![CDATA[3]]></sortorder>
    <language><![CDATA[en]]></language>
    <scale_id><![CDATA[0]]></scale_id>
   </row>
   <row>
    <qid><![CDATA[10014]]></qid>
    <code><![CDATA[7]]></code>
    <answer><![CDATA[Completely disagree<br />3<br />]]></answer>
    <assessment_value><![CDATA[1]]></assessment_value>
    <sortorder><![CDATA[7]]></sortorder>
    <language><![CDATA[en]]></language>
    <scale_id><![CDATA[0]]></scale_id>
   </row>
   <row>
    <qid><![CDATA[10040]]></qid>
    <code><![CDATA[1]]></code>
    <answer><![CDATA[-3]]></answer>
    <assessment_value><![CDATA[1]]></assessment_value>
    <sortorder><![CDATA[1]]></sortorder>
    <language><![CDATA[nl]]></language>
    <scale_id><![CDATA[0]]></scale_id>
   </row>
   <row>
    <qid><![CDATA[10042]]></qid>
    <code><![CDATA[5]]></code>
    <answer><![CDATA[1]]></answer>
    <assessment_value><![CDATA[0]]></assessment_value>
    <sortorder><![CDATA[5]]></sortorder>
    <language><![CDATA[nl]]></language>
    <scale_id><![CDATA[0]]></scale_id>
   </row>
   <row>
    <qid><![CDATA[10042]]></qid>
    <code><![CDATA[5]]></code>
    <answer><![CDATA[1]]></answer>
    <assessment_value><![CDATA[0]]></assessment_value>
    <sortorder><![CDATA[5]]></sortorder>
    <language><![CDATA[en]]></language>
    <scale_id><![CDATA[0]]></scale_id>
   </row>
   <row>
    <qid><![CDATA[10043]]></qid>
    <code><![CDATA[4]]></code>
    <answer><![CDATA[0]]></answer>
    <assessment_value><![CDATA[1]]></assessment_value>
    <sortorder><![CDATA[4]]></sortorder>
    <language><![CDATA[en]]></language>
    <scale_id><![CDATA[0]]></scale_id>
   </row>
   <row>
    <qid><![CDATA[10044]]></qid>
    <code><![CDATA[4]]></code>
    <answer><![CDATA[0]]></answer>
    <assessment_value><![CDATA[0]]></assessment_value>
    <sortorder><![CDATA[4]]></sortorder>
    <language><![CDATA[en]]></language>
    <scale_id><![CDATA[0]]></scale_id>
   </row>
   <row>
    <qid><![CDATA[10045]]></qid>
    <code><![CDATA[4]]></code>
    <answer><![CDATA[0]]></answer>
    <assessment_value><![CDATA[1]]></assessment_value>
    <sortorder><![CDATA[4]]></sortorder>
    <language><![CDATA[en]]></language>
    <scale_id><![CDATA[0]]></scale_id>
   </row>
   <row>
    <qid><![CDATA[10026]]></qid>
    <code><![CDATA[1]]></code>
    <answer><![CDATA[Zeer laag<br />-3<br />]]></answer>
    <assessment_value><![CDATA[1]]></assessment_value>
    <sortorder><![CDATA[1]]></sortorder>
    <language><![CDATA[nl]]></language>
    <scale_id><![CDATA[0]]></scale_id>
   </row>
   <row>
    <qid><![CDATA[10026]]></qid>
    <code><![CDATA[1]]></code>
    <answer><![CDATA[No chance<br />-3<br />]]></answer>
    <assessment_value><![CDATA[1]]></assessment_value>
    <sortorder><![CDATA[1]]></sortorder>
    <language><![CDATA[en]]></language>
    <scale_id><![CDATA[0]]></scale_id>
   </row>
   <row>
    <qid><![CDATA[10027]]></qid>
    <code><![CDATA[1]]></code>
    <answer><![CDATA[No chance<br />-3<br />]]></answer>
    <assessment_value><![CDATA[0]]></assessment_value>
    <sortorder><![CDATA[1]]></sortorder>
    <language><![CDATA[en]]></language>
    <scale_id><![CDATA[0]]></scale_id>
   </row>
   <row>
    <qid><![CDATA[10028]]></qid>
    <code><![CDATA[2]]></code>
    <answer><![CDATA[-2]]></answer>
    <assessment_value><![CDATA[1]]></assessment_value>
    <sortorder><![CDATA[2]]></sortorder>
    <language><![CDATA[nl]]></language>
    <scale_id><![CDATA[0]]></scale_id>
   </row>
   <row>
    <qid><![CDATA[10028]]></qid>
    <code><![CDATA[1]]></code>
    <answer><![CDATA[Zeer laag<br />-3<br />]]></answer>
    <assessment_value><![CDATA[1]]></assessment_value>
    <sortorder><![CDATA[1]]></sortorder>
    <language><![CDATA[nl]]></language>
    <scale_id><![CDATA[0]]></scale_id>
   </row>
   <row>
    <qid><![CDATA[10028]]></qid>
    <code><![CDATA[1]]></code>
    <answer><![CDATA[No chance<br />-3<br />]]></answer>
    <assessment_value><![CDATA[1]]></assessment_value>
    <sortorder><![CDATA[1]]></sortorder>
    <language><![CDATA[en]]></language>
    <scale_id><![CDATA[0]]></scale_id>
   </row>
   <row>
    <qid><![CDATA[10029]]></qid>
    <code><![CDATA[1]]></code>
    <answer><![CDATA[Zeer laag<br />-3<br />]]></answer>
    <assessment_value><![CDATA[0]]></assessment_value>
    <sortorder><![CDATA[1]]></sortorder>
    <language><![CDATA[nl]]></language>
    <scale_id><![CDATA[0]]></scale_id>
   </row>
   <row>
    <qid><![CDATA[10029]]></qid>
    <code><![CDATA[1]]></code>
    <answer><![CDATA[No chance<br />-3<br />]]></answer>
    <assessment_value><![CDATA[0]]></assessment_value>
    <sortorder><![CDATA[1]]></sortorder>
    <language><![CDATA[en]]></language>
    <scale_id><![CDATA[0]]></scale_id>
   </row>
   <row>
    <qid><![CDATA[10030]]></qid>
    <code><![CDATA[1]]></code>
    <answer><![CDATA[Zeer laag<br />-3<br />]]></answer>
    <assessment_value><![CDATA[1]]></assessment_value>
    <sortorder><![CDATA[1]]></sortorder>
    <language><![CDATA[nl]]></language>
    <scale_id><![CDATA[0]]></scale_id>
   </row>
   <row>
    <qid><![CDATA[10030]]></qid>
    <code><![CDATA[1]]></code>
    <answer><![CDATA[No chance<br />-3<br />]]></answer>
    <assessment_value><![CDATA[1]]></assessment_value>
    <sortorder><![CDATA[1]]></sortorder>
    <language><![CDATA[en]]></language>
    <scale_id><![CDATA[0]]></scale_id>
   </row>
   <row>
    <qid><![CDATA[10031]]></qid>
    <code><![CDATA[1]]></code>
    <answer><![CDATA[No chance<br />-3<br />]]></answer>
    <assessment_value><![CDATA[0]]></assessment_value>
    <sortorder><![CDATA[1]]></sortorder>
    <language><![CDATA[en]]></language>
    <scale_id><![CDATA[0]]></scale_id>
   </row>
   <row>
    <qid><![CDATA[10032]]></qid>
    <code><![CDATA[3]]></code>
    <answer><![CDATA[-1]]></answer>
    <assessment_value><![CDATA[1]]></assessment_value>
    <sortorder><![CDATA[3]]></sortorder>
    <language><![CDATA[nl]]></language>
    <scale_id><![CDATA[0]]></scale_id>
   </row>
   <row>
    <qid><![CDATA[10033]]></qid>
    <code><![CDATA[1]]></code>
    <answer><![CDATA[Zeer laag<br />-3<br />]]></answer>
    <assessment_value><![CDATA[0]]></assessment_value>
    <sortorder><![CDATA[1]]></sortorder>
    <language><![CDATA[nl]]></language>
    <scale_id><![CDATA[0]]></scale_id>
   </row>
   <row>
    <qid><![CDATA[10033]]></qid>
    <code><![CDATA[1]]></code>
    <answer><![CDATA[No chance<br />-3<br />]]></answer>
    <assessment_value><![CDATA[0]]></assessment_value>
    <sortorder><![CDATA[1]]></sortorder>
    <language><![CDATA[en]]></language>
    <scale_id><![CDATA[0]]></scale_id>
   </row>
   <row>
    <qid><![CDATA[10034]]></qid>
    <code><![CDATA[1]]></code>
    <answer><![CDATA[Zeer laag<br />-3<br />]]></answer>
    <assessment_value><![CDATA[1]]></assessment_value>
    <sortorder><![CDATA[1]]></sortorder>
    <language><![CDATA[nl]]></language>
    <scale_id><![CDATA[0]]></scale_id>
   </row>
   <row>
    <qid><![CDATA[10034]]></qid>
    <code><![CDATA[1]]></code>
    <answer><![CDATA[No chance<br />-3<br />]]></answer>
    <assessment_value><![CDATA[1]]></assessment_value>
    <sortorder><![CDATA[1]]></sortorder>
    <language><![CDATA[en]]></language>
    <scale_id><![CDATA[0]]></scale_id>
   </row>
   <row>
    <qid><![CDATA[10035]]></qid>
    <code><![CDATA[1]]></code>
    <answer><![CDATA[Zeer laag<br />-3<br />]]></answer>
    <assessment_value><![CDATA[0]]></assessment_value>
    <sortorder><![CDATA[1]]></sortorder>
    <language><![CDATA[nl]]></language>
    <scale_id><![CDATA[0]]></scale_id>
   </row>
   <row>
    <qid><![CDATA[10035]]></qid>
    <code><![CDATA[1]]></code>
    <answer><![CDATA[No chance<br />-3<br />]]></answer>
    <assessment_value><![CDATA[0]]></assessment_value>
    <sortorder><![CDATA[1]]></sortorder>
    <language><![CDATA[en]]></language>
    <scale_id><![CDATA[0]]></scale_id>
   </row>
   <row>
    <qid><![CDATA[10005]]></qid>
    <code><![CDATA[2]]></code>
    <answer><![CDATA[-2]]></answer>
    <assessment_value><![CDATA[1]]></assessment_value>
    <sortorder><![CDATA[2]]></sortorder>
    <language><![CDATA[nl]]></language>
    <scale_id><![CDATA[0]]></scale_id>
   </row>
   <row>
    <qid><![CDATA[10005]]></qid>
    <code><![CDATA[1]]></code>
    <answer><![CDATA[Overtuigend<br />-3<br />]]></answer>
    <assessment_value><![CDATA[1]]></assessment_value>
    <sortorder><![CDATA[1]]></sortorder>
    <language><![CDATA[nl]]></language>
    <scale_id><![CDATA[0]]></scale_id>
   </row>
   <row>
    <qid><![CDATA[10967]]></qid>
    <code><![CDATA[A1]]></code>
    <answer><![CDATA[Ik stem toe met deelname aan het onderzoek]]></answer>
    <assessment_value><![CDATA[0]]></assessment_value>
    <sortorder><![CDATA[1]]></sortorder>
    <language><![CDATA[nl]]></language>
    <scale_id><![CDATA[0]]></scale_id>
   </row>
   <row>
    <qid><![CDATA[10967]]></qid>
    <code><![CDATA[A1]]></code>
    <answer><![CDATA[I accept these conditions for participation]]></answer>
    <assessment_value><![CDATA[0]]></assessment_value>
    <sortorder><![CDATA[1]]></sortorder>
    <language><![CDATA[en]]></language>
    <scale_id><![CDATA[0]]></scale_id>
   </row>
   <row>
    <qid><![CDATA[10016]]></qid>
    <code><![CDATA[1]]></code>
    <answer><![CDATA[Geen zwakke punten<br />-3<br />]]></answer>
    <assessment_value><![CDATA[1]]></assessment_value>
    <sortorder><![CDATA[1]]></sortorder>
    <language><![CDATA[nl]]></language>
    <scale_id><![CDATA[0]]></scale_id>
   </row>
   <row>
    <qid><![CDATA[10016]]></qid>
    <code><![CDATA[1]]></code>
    <answer><![CDATA[No weaknesses<br />-3<br />]]></answer>
    <assessment_value><![CDATA[1]]></assessment_value>
    <sortorder><![CDATA[1]]></sortorder>
    <language><![CDATA[en]]></language>
    <scale_id><![CDATA[0]]></scale_id>
   </row>
   <row>
    <qid><![CDATA[10017]]></qid>
    <code><![CDATA[7]]></code>
    <answer><![CDATA[Significant weaknesses<br />3<br />]]></answer>
    <assessment_value><![CDATA[0]]></assessment_value>
    <sortorder><![CDATA[7]]></sortorder>
    <language><![CDATA[en]]></language>
    <scale_id><![CDATA[0]]></scale_id>
   </row>
   <row>
    <qid><![CDATA[10019]]></qid>
    <code><![CDATA[7]]></code>
    <answer><![CDATA[Opvallend veel sterke punten<br />3<br />]]></answer>
    <assessment_value><![CDATA[0]]></assessment_value>
    <sortorder><![CDATA[7]]></sortorder>
    <language><![CDATA[nl]]></language>
    <scale_id><![CDATA[0]]></scale_id>
   </row>
   <row>
    <qid><![CDATA[10019]]></qid>
    <code><![CDATA[7]]></code>
    <answer><![CDATA[Significant strenghts<br />3<br />]]></answer>
    <assessment_value><![CDATA[0]]></assessment_value>
    <sortorder><![CDATA[7]]></sortorder>
    <language><![CDATA[en]]></language>
    <scale_id><![CDATA[0]]></scale_id>
   </row>
   <row>
    <qid><![CDATA[10022]]></qid>
    <code><![CDATA[7]]></code>
    <answer><![CDATA[Not a lot of effort<br />3<br />]]></answer>
    <assessment_value><![CDATA[1]]></assessment_value>
    <sortorder><![CDATA[7]]></sortorder>
    <language><![CDATA[en]]></language>
    <scale_id><![CDATA[0]]></scale_id>
   </row>
   <row>
    <qid><![CDATA[10022]]></qid>
    <code><![CDATA[7]]></code>
    <answer><![CDATA[Weinig moeite<br />3<br />]]></answer>
    <assessment_value><![CDATA[1]]></assessment_value>
    <sortorder><![CDATA[7]]></sortorder>
    <language><![CDATA[nl]]></language>
    <scale_id><![CDATA[0]]></scale_id>
   </row>
   <row>
    <qid><![CDATA[10023]]></qid>
    <code><![CDATA[7]]></code>
    <answer><![CDATA[Not a lot of effort <br />3<br />]]></answer>
    <assessment_value><![CDATA[0]]></assessment_value>
    <sortorder><![CDATA[7]]></sortorder>
    <language><![CDATA[en]]></language>
    <scale_id><![CDATA[0]]></scale_id>
   </row>
   <row>
    <qid><![CDATA[10024]]></qid>
    <code><![CDATA[2]]></code>
    <answer><![CDATA[-2]]></answer>
    <assessment_value><![CDATA[1]]></assessment_value>
    <sortorder><![CDATA[2]]></sortorder>
    <language><![CDATA[nl]]></language>
    <scale_id><![CDATA[0]]></scale_id>
   </row>
   <row>
    <qid><![CDATA[10024]]></qid>
    <code><![CDATA[2]]></code>
    <answer><![CDATA[-2]]></answer>
    <assessment_value><![CDATA[1]]></assessment_value>
    <sortorder><![CDATA[2]]></sortorder>
    <language><![CDATA[en]]></language>
    <scale_id><![CDATA[0]]></scale_id>
   </row>
   <row>
    <qid><![CDATA[10024]]></qid>
    <code><![CDATA[1]]></code>
    <answer><![CDATA[Zeer laag <br />-3<br />]]></answer>
    <assessment_value><![CDATA[1]]></assessment_value>
    <sortorder><![CDATA[1]]></sortorder>
    <language><![CDATA[nl]]></language>
    <scale_id><![CDATA[0]]></scale_id>
   </row>
   <row>
    <qid><![CDATA[10024]]></qid>
    <code><![CDATA[1]]></code>
    <answer><![CDATA[No chance<br />-3<br />]]></answer>
    <assessment_value><![CDATA[1]]></assessment_value>
    <sortorder><![CDATA[1]]></sortorder>
    <language><![CDATA[en]]></language>
    <scale_id><![CDATA[0]]></scale_id>
   </row>
   <row>
    <qid><![CDATA[10025]]></qid>
    <code><![CDATA[6]]></code>
    <answer><![CDATA[1]]></answer>
    <assessment_value><![CDATA[0]]></assessment_value>
    <sortorder><![CDATA[6]]></sortorder>
    <language><![CDATA[nl]]></language>
    <scale_id><![CDATA[0]]></scale_id>
   </row>
   <row>
    <qid><![CDATA[10025]]></qid>
    <code><![CDATA[6]]></code>
    <answer><![CDATA[2]]></answer>
    <assessment_value><![CDATA[0]]></assessment_value>
    <sortorder><![CDATA[6]]></sortorder>
    <language><![CDATA[en]]></language>
    <scale_id><![CDATA[0]]></scale_id>
   </row>
   <row>
    <qid><![CDATA[10025]]></qid>
    <code><![CDATA[5]]></code>
    <answer><![CDATA[1]]></answer>
    <assessment_value><![CDATA[0]]></assessment_value>
    <sortorder><![CDATA[5]]></sortorder>
    <language><![CDATA[nl]]></language>
    <scale_id><![CDATA[0]]></scale_id>
   </row>
   <row>
    <qid><![CDATA[10025]]></qid>
    <code><![CDATA[5]]></code>
    <answer><![CDATA[1]]></answer>
    <assessment_value><![CDATA[0]]></assessment_value>
    <sortorder><![CDATA[5]]></sortorder>
    <language><![CDATA[en]]></language>
    <scale_id><![CDATA[0]]></scale_id>
   </row>
   <row>
    <qid><![CDATA[10025]]></qid>
    <code><![CDATA[4]]></code>
    <answer><![CDATA[0]]></answer>
    <assessment_value><![CDATA[0]]></assessment_value>
    <sortorder><![CDATA[4]]></sortorder>
    <language><![CDATA[nl]]></language>
    <scale_id><![CDATA[0]]></scale_id>
   </row>
   <row>
    <qid><![CDATA[10025]]></qid>
    <code><![CDATA[4]]></code>
    <answer><![CDATA[0]]></answer>
    <assessment_value><![CDATA[0]]></assessment_value>
    <sortorder><![CDATA[4]]></sortorder>
    <language><![CDATA[en]]></language>
    <scale_id><![CDATA[0]]></scale_id>
   </row>
   <row>
    <qid><![CDATA[10025]]></qid>
    <code><![CDATA[3]]></code>
    <answer><![CDATA[-1]]></answer>
    <assessment_value><![CDATA[0]]></assessment_value>
    <sortorder><![CDATA[3]]></sortorder>
    <language><![CDATA[nl]]></language>
    <scale_id><![CDATA[0]]></scale_id>
   </row>
   <row>
    <qid><![CDATA[10025]]></qid>
    <code><![CDATA[3]]></code>
    <answer><![CDATA[-1]]></answer>
    <assessment_value><![CDATA[0]]></assessment_value>
    <sortorder><![CDATA[3]]></sortorder>
    <language><![CDATA[en]]></language>
    <scale_id><![CDATA[0]]></scale_id>
   </row>
   <row>
    <qid><![CDATA[10025]]></qid>
    <code><![CDATA[2]]></code>
    <answer><![CDATA[-2]]></answer>
    <assessment_value><![CDATA[0]]></assessment_value>
    <sortorder><![CDATA[2]]></sortorder>
    <language><![CDATA[nl]]></language>
    <scale_id><![CDATA[0]]></scale_id>
   </row>
   <row>
    <qid><![CDATA[10025]]></qid>
    <code><![CDATA[2]]></code>
    <answer><![CDATA[-2]]></answer>
    <assessment_value><![CDATA[0]]></assessment_value>
    <sortorder><![CDATA[2]]></sortorder>
    <language><![CDATA[en]]></language>
    <scale_id><![CDATA[0]]></scale_id>
   </row>
   <row>
    <qid><![CDATA[10025]]></qid>
    <code><![CDATA[1]]></code>
    <answer><![CDATA[Zeer laag <br />-3<br />]]></answer>
    <assessment_value><![CDATA[0]]></assessment_value>
    <sortorder><![CDATA[1]]></sortorder>
    <language><![CDATA[nl]]></language>
    <scale_id><![CDATA[0]]></scale_id>
   </row>
   <row>
    <qid><![CDATA[10025]]></qid>
    <code><![CDATA[1]]></code>
    <answer><![CDATA[No chance<br />-3<br />]]></answer>
    <assessment_value><![CDATA[0]]></assessment_value>
    <sortorder><![CDATA[1]]></sortorder>
    <language><![CDATA[en]]></language>
    <scale_id><![CDATA[0]]></scale_id>
   </row>
   <row>
    <qid><![CDATA[10026]]></qid>
    <code><![CDATA[7]]></code>
    <answer><![CDATA[Zeer hoog<br />3<br />]]></answer>
    <assessment_value><![CDATA[1]]></assessment_value>
    <sortorder><![CDATA[7]]></sortorder>
    <language><![CDATA[nl]]></language>
    <scale_id><![CDATA[0]]></scale_id>
   </row>
   <row>
    <qid><![CDATA[10026]]></qid>
    <code><![CDATA[7]]></code>
    <answer><![CDATA[Completely certain<br />3<br />]]></answer>
    <assessment_value><![CDATA[1]]></assessment_value>
    <sortorder><![CDATA[7]]></sortorder>
    <language><![CDATA[en]]></language>
    <scale_id><![CDATA[0]]></scale_id>
   </row>
   <row>
    <qid><![CDATA[10027]]></qid>
    <code><![CDATA[6]]></code>
    <answer><![CDATA[2]]></answer>
    <assessment_value><![CDATA[0]]></assessment_value>
    <sortorder><![CDATA[6]]></sortorder>
    <language><![CDATA[nl]]></language>
    <scale_id><![CDATA[0]]></scale_id>
   </row>
   <row>
    <qid><![CDATA[10027]]></qid>
    <code><![CDATA[6]]></code>
    <answer><![CDATA[2]]></answer>
    <assessment_value><![CDATA[0]]></assessment_value>
    <sortorder><![CDATA[6]]></sortorder>
    <language><![CDATA[en]]></language>
    <scale_id><![CDATA[0]]></scale_id>
   </row>
   <row>
    <qid><![CDATA[10027]]></qid>
    <code><![CDATA[7]]></code>
    <answer><![CDATA[Zeer hoog<br />3<br />]]></answer>
    <assessment_value><![CDATA[0]]></assessment_value>
    <sortorder><![CDATA[7]]></sortorder>
    <language><![CDATA[nl]]></language>
    <scale_id><![CDATA[0]]></scale_id>
   </row>
   <row>
    <qid><![CDATA[10027]]></qid>
    <code><![CDATA[7]]></code>
    <answer><![CDATA[Completely certain<br />3<br />]]></answer>
    <assessment_value><![CDATA[0]]></assessment_value>
    <sortorder><![CDATA[7]]></sortorder>
    <language><![CDATA[en]]></language>
    <scale_id><![CDATA[0]]></scale_id>
   </row>
   <row>
    <qid><![CDATA[10028]]></qid>
    <code><![CDATA[6]]></code>
    <answer><![CDATA[2]]></answer>
    <assessment_value><![CDATA[1]]></assessment_value>
    <sortorder><![CDATA[6]]></sortorder>
    <language><![CDATA[en]]></language>
    <scale_id><![CDATA[0]]></scale_id>
   </row>
   <row>
    <qid><![CDATA[10028]]></qid>
    <code><![CDATA[7]]></code>
    <answer><![CDATA[Zeer hoog<br />3<br />]]></answer>
    <assessment_value><![CDATA[1]]></assessment_value>
    <sortorder><![CDATA[7]]></sortorder>
    <language><![CDATA[nl]]></language>
    <scale_id><![CDATA[0]]></scale_id>
   </row>
   <row>
    <qid><![CDATA[10028]]></qid>
    <code><![CDATA[7]]></code>
    <answer><![CDATA[Completely certain<br />3<br />]]></answer>
    <assessment_value><![CDATA[1]]></assessment_value>
    <sortorder><![CDATA[7]]></sortorder>
    <language><![CDATA[en]]></language>
    <scale_id><![CDATA[0]]></scale_id>
   </row>
   <row>
    <qid><![CDATA[10029]]></qid>
    <code><![CDATA[6]]></code>
    <answer><![CDATA[2]]></answer>
    <assessment_value><![CDATA[0]]></assessment_value>
    <sortorder><![CDATA[6]]></sortorder>
    <language><![CDATA[nl]]></language>
    <scale_id><![CDATA[0]]></scale_id>
   </row>
   <row>
    <qid><![CDATA[10029]]></qid>
    <code><![CDATA[6]]></code>
    <answer><![CDATA[2]]></answer>
    <assessment_value><![CDATA[0]]></assessment_value>
    <sortorder><![CDATA[6]]></sortorder>
    <language><![CDATA[en]]></language>
    <scale_id><![CDATA[0]]></scale_id>
   </row>
   <row>
    <qid><![CDATA[10029]]></qid>
    <code><![CDATA[7]]></code>
    <answer><![CDATA[Zeer hoog<br />3<br />]]></answer>
    <assessment_value><![CDATA[0]]></assessment_value>
    <sortorder><![CDATA[7]]></sortorder>
    <language><![CDATA[nl]]></language>
    <scale_id><![CDATA[0]]></scale_id>
   </row>
   <row>
    <qid><![CDATA[10029]]></qid>
    <code><![CDATA[7]]></code>
    <answer><![CDATA[Completely certain<br />3<br />]]></answer>
    <assessment_value><![CDATA[0]]></assessment_value>
    <sortorder><![CDATA[7]]></sortorder>
    <language><![CDATA[en]]></language>
    <scale_id><![CDATA[0]]></scale_id>
   </row>
   <row>
    <qid><![CDATA[10030]]></qid>
    <code><![CDATA[5]]></code>
    <answer><![CDATA[1]]></answer>
    <assessment_value><![CDATA[1]]></assessment_value>
    <sortorder><![CDATA[5]]></sortorder>
    <language><![CDATA[en]]></language>
    <scale_id><![CDATA[0]]></scale_id>
   </row>
   <row>
    <qid><![CDATA[10030]]></qid>
    <code><![CDATA[6]]></code>
    <answer><![CDATA[2]]></answer>
    <assessment_value><![CDATA[1]]></assessment_value>
    <sortorder><![CDATA[6]]></sortorder>
    <language><![CDATA[nl]]></language>
    <scale_id><![CDATA[0]]></scale_id>
   </row>
   <row>
    <qid><![CDATA[10030]]></qid>
    <code><![CDATA[6]]></code>
    <answer><![CDATA[2]]></answer>
    <assessment_value><![CDATA[1]]></assessment_value>
    <sortorder><![CDATA[6]]></sortorder>
    <language><![CDATA[en]]></language>
    <scale_id><![CDATA[0]]></scale_id>
   </row>
   <row>
    <qid><![CDATA[10030]]></qid>
    <code><![CDATA[7]]></code>
    <answer><![CDATA[Zeer hoog<br />3<br />]]></answer>
    <assessment_value><![CDATA[1]]></assessment_value>
    <sortorder><![CDATA[7]]></sortorder>
    <language><![CDATA[nl]]></language>
    <scale_id><![CDATA[0]]></scale_id>
   </row>
   <row>
    <qid><![CDATA[10030]]></qid>
    <code><![CDATA[7]]></code>
    <answer><![CDATA[Completely certain<br />3<br />]]></answer>
    <assessment_value><![CDATA[1]]></assessment_value>
    <sortorder><![CDATA[7]]></sortorder>
    <language><![CDATA[en]]></language>
    <scale_id><![CDATA[0]]></scale_id>
   </row>
   <row>
    <qid><![CDATA[10031]]></qid>
    <code><![CDATA[5]]></code>
    <answer><![CDATA[1]]></answer>
    <assessment_value><![CDATA[0]]></assessment_value>
    <sortorder><![CDATA[5]]></sortorder>
    <language><![CDATA[en]]></language>
    <scale_id><![CDATA[0]]></scale_id>
   </row>
   <row>
    <qid><![CDATA[10031]]></qid>
    <code><![CDATA[6]]></code>
    <answer><![CDATA[2]]></answer>
    <assessment_value><![CDATA[0]]></assessment_value>
    <sortorder><![CDATA[6]]></sortorder>
    <language><![CDATA[nl]]></language>
    <scale_id><![CDATA[0]]></scale_id>
   </row>
   <row>
    <qid><![CDATA[10031]]></qid>
    <code><![CDATA[6]]></code>
    <answer><![CDATA[2]]></answer>
    <assessment_value><![CDATA[0]]></assessment_value>
    <sortorder><![CDATA[6]]></sortorder>
    <language><![CDATA[en]]></language>
    <scale_id><![CDATA[0]]></scale_id>
   </row>
   <row>
    <qid><![CDATA[10031]]></qid>
    <code><![CDATA[7]]></code>
    <answer><![CDATA[Zeer hoog<br />3<br />]]></answer>
    <assessment_value><![CDATA[0]]></assessment_value>
    <sortorder><![CDATA[7]]></sortorder>
    <language><![CDATA[nl]]></language>
    <scale_id><![CDATA[0]]></scale_id>
   </row>
   <row>
    <qid><![CDATA[10031]]></qid>
    <code><![CDATA[7]]></code>
    <answer><![CDATA[Completely certain<br />3<br />]]></answer>
    <assessment_value><![CDATA[0]]></assessment_value>
    <sortorder><![CDATA[7]]></sortorder>
    <language><![CDATA[en]]></language>
    <scale_id><![CDATA[0]]></scale_id>
   </row>
   <row>
    <qid><![CDATA[10033]]></qid>
    <code><![CDATA[4]]></code>
    <answer><![CDATA[0]]></answer>
    <assessment_value><![CDATA[0]]></assessment_value>
    <sortorder><![CDATA[4]]></sortorder>
    <language><![CDATA[en]]></language>
    <scale_id><![CDATA[0]]></scale_id>
   </row>
   <row>
    <qid><![CDATA[10033]]></qid>
    <code><![CDATA[5]]></code>
    <answer><![CDATA[1]]></answer>
    <assessment_value><![CDATA[0]]></assessment_value>
    <sortorder><![CDATA[5]]></sortorder>
    <language><![CDATA[nl]]></language>
    <scale_id><![CDATA[0]]></scale_id>
   </row>
   <row>
    <qid><![CDATA[10033]]></qid>
    <code><![CDATA[5]]></code>
    <answer><![CDATA[1]]></answer>
    <assessment_value><![CDATA[0]]></assessment_value>
    <sortorder><![CDATA[5]]></sortorder>
    <language><![CDATA[en]]></language>
    <scale_id><![CDATA[0]]></scale_id>
   </row>
   <row>
    <qid><![CDATA[10033]]></qid>
    <code><![CDATA[6]]></code>
    <answer><![CDATA[2]]></answer>
    <assessment_value><![CDATA[0]]></assessment_value>
    <sortorder><![CDATA[6]]></sortorder>
    <language><![CDATA[nl]]></language>
    <scale_id><![CDATA[0]]></scale_id>
   </row>
   <row>
    <qid><![CDATA[10033]]></qid>
    <code><![CDATA[6]]></code>
    <answer><![CDATA[2]]></answer>
    <assessment_value><![CDATA[0]]></assessment_value>
    <sortorder><![CDATA[6]]></sortorder>
    <language><![CDATA[en]]></language>
    <scale_id><![CDATA[0]]></scale_id>
   </row>
   <row>
    <qid><![CDATA[10033]]></qid>
    <code><![CDATA[7]]></code>
    <answer><![CDATA[Zeer hoog<br />3<br />]]></answer>
    <assessment_value><![CDATA[0]]></assessment_value>
    <sortorder><![CDATA[7]]></sortorder>
    <language><![CDATA[nl]]></language>
    <scale_id><![CDATA[0]]></scale_id>
   </row>
   <row>
    <qid><![CDATA[10033]]></qid>
    <code><![CDATA[7]]></code>
    <answer><![CDATA[Completely certain<br />3<br />]]></answer>
    <assessment_value><![CDATA[0]]></assessment_value>
    <sortorder><![CDATA[7]]></sortorder>
    <language><![CDATA[en]]></language>
    <scale_id><![CDATA[0]]></scale_id>
   </row>
   <row>
    <qid><![CDATA[10034]]></qid>
    <code><![CDATA[5]]></code>
    <answer><![CDATA[1]]></answer>
    <assessment_value><![CDATA[1]]></assessment_value>
    <sortorder><![CDATA[5]]></sortorder>
    <language><![CDATA[nl]]></language>
    <scale_id><![CDATA[0]]></scale_id>
   </row>
   <row>
    <qid><![CDATA[10034]]></qid>
    <code><![CDATA[5]]></code>
    <answer><![CDATA[1]]></answer>
    <assessment_value><![CDATA[1]]></assessment_value>
    <sortorder><![CDATA[5]]></sortorder>
    <language><![CDATA[en]]></language>
    <scale_id><![CDATA[0]]></scale_id>
   </row>
   <row>
    <qid><![CDATA[10034]]></qid>
    <code><![CDATA[6]]></code>
    <answer><![CDATA[2]]></answer>
    <assessment_value><![CDATA[1]]></assessment_value>
    <sortorder><![CDATA[6]]></sortorder>
    <language><![CDATA[nl]]></language>
    <scale_id><![CDATA[0]]></scale_id>
   </row>
   <row>
    <qid><![CDATA[10034]]></qid>
    <code><![CDATA[6]]></code>
    <answer><![CDATA[2]]></answer>
    <assessment_value><![CDATA[1]]></assessment_value>
    <sortorder><![CDATA[6]]></sortorder>
    <language><![CDATA[en]]></language>
    <scale_id><![CDATA[0]]></scale_id>
   </row>
   <row>
    <qid><![CDATA[10034]]></qid>
    <code><![CDATA[7]]></code>
    <answer><![CDATA[Zeer hoog<br />3<br />]]></answer>
    <assessment_value><![CDATA[1]]></assessment_value>
    <sortorder><![CDATA[7]]></sortorder>
    <language><![CDATA[nl]]></language>
    <scale_id><![CDATA[0]]></scale_id>
   </row>
   <row>
    <qid><![CDATA[10034]]></qid>
    <code><![CDATA[7]]></code>
    <answer><![CDATA[Completely certain<br />3<br />]]></answer>
    <assessment_value><![CDATA[1]]></assessment_value>
    <sortorder><![CDATA[7]]></sortorder>
    <language><![CDATA[en]]></language>
    <scale_id><![CDATA[0]]></scale_id>
   </row>
   <row>
    <qid><![CDATA[10035]]></qid>
    <code><![CDATA[5]]></code>
    <answer><![CDATA[1]]></answer>
    <assessment_value><![CDATA[0]]></assessment_value>
    <sortorder><![CDATA[5]]></sortorder>
    <language><![CDATA[nl]]></language>
    <scale_id><![CDATA[0]]></scale_id>
   </row>
   <row>
    <qid><![CDATA[10035]]></qid>
    <code><![CDATA[5]]></code>
    <answer><![CDATA[1]]></answer>
    <assessment_value><![CDATA[0]]></assessment_value>
    <sortorder><![CDATA[5]]></sortorder>
    <language><![CDATA[en]]></language>
    <scale_id><![CDATA[0]]></scale_id>
   </row>
   <row>
    <qid><![CDATA[10035]]></qid>
    <code><![CDATA[6]]></code>
    <answer><![CDATA[2]]></answer>
    <assessment_value><![CDATA[0]]></assessment_value>
    <sortorder><![CDATA[6]]></sortorder>
    <language><![CDATA[nl]]></language>
    <scale_id><![CDATA[0]]></scale_id>
   </row>
   <row>
    <qid><![CDATA[10035]]></qid>
    <code><![CDATA[6]]></code>
    <answer><![CDATA[2]]></answer>
    <assessment_value><![CDATA[0]]></assessment_value>
    <sortorder><![CDATA[6]]></sortorder>
    <language><![CDATA[en]]></language>
    <scale_id><![CDATA[0]]></scale_id>
   </row>
   <row>
    <qid><![CDATA[10035]]></qid>
    <code><![CDATA[7]]></code>
    <answer><![CDATA[Zeer hoog<br />3<br />]]></answer>
    <assessment_value><![CDATA[0]]></assessment_value>
    <sortorder><![CDATA[7]]></sortorder>
    <language><![CDATA[nl]]></language>
    <scale_id><![CDATA[0]]></scale_id>
   </row>
   <row>
    <qid><![CDATA[10035]]></qid>
    <code><![CDATA[7]]></code>
    <answer><![CDATA[Completely certain<br />3<br />]]></answer>
    <assessment_value><![CDATA[0]]></assessment_value>
    <sortorder><![CDATA[7]]></sortorder>
    <language><![CDATA[en]]></language>
    <scale_id><![CDATA[0]]></scale_id>
   </row>
   <row>
    <qid><![CDATA[10041]]></qid>
    <code><![CDATA[7]]></code>
    <answer><![CDATA[Helemaal niet angstig<br />3<br />]]></answer>
    <assessment_value><![CDATA[1]]></assessment_value>
    <sortorder><![CDATA[7]]></sortorder>
    <language><![CDATA[nl]]></language>
    <scale_id><![CDATA[0]]></scale_id>
   </row>
   <row>
    <qid><![CDATA[10041]]></qid>
    <code><![CDATA[7]]></code>
    <answer><![CDATA[Not at all anxious<br />3<br />]]></answer>
    <assessment_value><![CDATA[1]]></assessment_value>
    <sortorder><![CDATA[7]]></sortorder>
    <language><![CDATA[en]]></language>
    <scale_id><![CDATA[0]]></scale_id>
   </row>
   <row>
    <qid><![CDATA[10041]]></qid>
    <code><![CDATA[6]]></code>
    <answer><![CDATA[2]]></answer>
    <assessment_value><![CDATA[1]]></assessment_value>
    <sortorder><![CDATA[6]]></sortorder>
    <language><![CDATA[nl]]></language>
    <scale_id><![CDATA[0]]></scale_id>
   </row>
   <row>
    <qid><![CDATA[10041]]></qid>
    <code><![CDATA[6]]></code>
    <answer><![CDATA[2]]></answer>
    <assessment_value><![CDATA[1]]></assessment_value>
    <sortorder><![CDATA[6]]></sortorder>
    <language><![CDATA[en]]></language>
    <scale_id><![CDATA[0]]></scale_id>
   </row>
   <row>
    <qid><![CDATA[10041]]></qid>
    <code><![CDATA[5]]></code>
    <answer><![CDATA[1]]></answer>
    <assessment_value><![CDATA[1]]></assessment_value>
    <sortorder><![CDATA[5]]></sortorder>
    <language><![CDATA[nl]]></language>
    <scale_id><![CDATA[0]]></scale_id>
   </row>
   <row>
    <qid><![CDATA[10041]]></qid>
    <code><![CDATA[5]]></code>
    <answer><![CDATA[1]]></answer>
    <assessment_value><![CDATA[1]]></assessment_value>
    <sortorder><![CDATA[5]]></sortorder>
    <language><![CDATA[en]]></language>
    <scale_id><![CDATA[0]]></scale_id>
   </row>
   <row>
    <qid><![CDATA[10041]]></qid>
    <code><![CDATA[4]]></code>
    <answer><![CDATA[0]]></answer>
    <assessment_value><![CDATA[1]]></assessment_value>
    <sortorder><![CDATA[4]]></sortorder>
    <language><![CDATA[nl]]></language>
    <scale_id><![CDATA[0]]></scale_id>
   </row>
   <row>
    <qid><![CDATA[10041]]></qid>
    <code><![CDATA[4]]></code>
    <answer><![CDATA[0]]></answer>
    <assessment_value><![CDATA[1]]></assessment_value>
    <sortorder><![CDATA[4]]></sortorder>
    <language><![CDATA[en]]></language>
    <scale_id><![CDATA[0]]></scale_id>
   </row>
   <row>
    <qid><![CDATA[10041]]></qid>
    <code><![CDATA[3]]></code>
    <answer><![CDATA[-1]]></answer>
    <assessment_value><![CDATA[1]]></assessment_value>
    <sortorder><![CDATA[3]]></sortorder>
    <language><![CDATA[nl]]></language>
    <scale_id><![CDATA[0]]></scale_id>
   </row>
   <row>
    <qid><![CDATA[10041]]></qid>
    <code><![CDATA[3]]></code>
    <answer><![CDATA[-1]]></answer>
    <assessment_value><![CDATA[1]]></assessment_value>
    <sortorder><![CDATA[3]]></sortorder>
    <language><![CDATA[en]]></language>
    <scale_id><![CDATA[0]]></scale_id>
   </row>
   <row>
    <qid><![CDATA[10041]]></qid>
    <code><![CDATA[2]]></code>
    <answer><![CDATA[-2]]></answer>
    <assessment_value><![CDATA[1]]></assessment_value>
    <sortorder><![CDATA[2]]></sortorder>
    <language><![CDATA[nl]]></language>
    <scale_id><![CDATA[0]]></scale_id>
   </row>
   <row>
    <qid><![CDATA[10041]]></qid>
    <code><![CDATA[2]]></code>
    <answer><![CDATA[-2]]></answer>
    <assessment_value><![CDATA[1]]></assessment_value>
    <sortorder><![CDATA[2]]></sortorder>
    <language><![CDATA[en]]></language>
    <scale_id><![CDATA[0]]></scale_id>
   </row>
   <row>
    <qid><![CDATA[10041]]></qid>
    <code><![CDATA[1]]></code>
    <answer><![CDATA[Extreem angstig<br />-3<br />]]></answer>
    <assessment_value><![CDATA[1]]></assessment_value>
    <sortorder><![CDATA[1]]></sortorder>
    <language><![CDATA[nl]]></language>
    <scale_id><![CDATA[0]]></scale_id>
   </row>
   <row>
    <qid><![CDATA[10041]]></qid>
    <code><![CDATA[1]]></code>
    <answer><![CDATA[Extremely anxious<br />-3<br />]]></answer>
    <assessment_value><![CDATA[1]]></assessment_value>
    <sortorder><![CDATA[1]]></sortorder>
    <language><![CDATA[en]]></language>
    <scale_id><![CDATA[0]]></scale_id>
   </row>
   <row>
    <qid><![CDATA[10042]]></qid>
    <code><![CDATA[2]]></code>
    <answer><![CDATA[-2]]></answer>
    <assessment_value><![CDATA[0]]></assessment_value>
    <sortorder><![CDATA[2]]></sortorder>
    <language><![CDATA[nl]]></language>
    <scale_id><![CDATA[0]]></scale_id>
   </row>
   <row>
    <qid><![CDATA[10042]]></qid>
    <code><![CDATA[2]]></code>
    <answer><![CDATA[-2]]></answer>
    <assessment_value><![CDATA[0]]></assessment_value>
    <sortorder><![CDATA[2]]></sortorder>
    <language><![CDATA[en]]></language>
    <scale_id><![CDATA[0]]></scale_id>
   </row>
   <row>
    <qid><![CDATA[10042]]></qid>
    <code><![CDATA[1]]></code>
    <answer><![CDATA[Extreem angstig<br />-3<br />]]></answer>
    <assessment_value><![CDATA[0]]></assessment_value>
    <sortorder><![CDATA[1]]></sortorder>
    <language><![CDATA[nl]]></language>
    <scale_id><![CDATA[0]]></scale_id>
   </row>
   <row>
    <qid><![CDATA[10042]]></qid>
    <code><![CDATA[1]]></code>
    <answer><![CDATA[Extremely anxious<br />-3<br />]]></answer>
    <assessment_value><![CDATA[0]]></assessment_value>
    <sortorder><![CDATA[1]]></sortorder>
    <language><![CDATA[en]]></language>
    <scale_id><![CDATA[0]]></scale_id>
   </row>
   <row>
    <qid><![CDATA[10043]]></qid>
    <code><![CDATA[3]]></code>
    <answer><![CDATA[-1]]></answer>
    <assessment_value><![CDATA[1]]></assessment_value>
    <sortorder><![CDATA[3]]></sortorder>
    <language><![CDATA[nl]]></language>
    <scale_id><![CDATA[0]]></scale_id>
   </row>
   <row>
    <qid><![CDATA[10043]]></qid>
    <code><![CDATA[2]]></code>
    <answer><![CDATA[-2]]></answer>
    <assessment_value><![CDATA[1]]></assessment_value>
    <sortorder><![CDATA[2]]></sortorder>
    <language><![CDATA[nl]]></language>
    <scale_id><![CDATA[0]]></scale_id>
   </row>
   <row>
    <qid><![CDATA[10043]]></qid>
    <code><![CDATA[1]]></code>
    <answer><![CDATA[Extreem gestrest<br />-3<br />]]></answer>
    <assessment_value><![CDATA[1]]></assessment_value>
    <sortorder><![CDATA[1]]></sortorder>
    <language><![CDATA[nl]]></language>
    <scale_id><![CDATA[0]]></scale_id>
   </row>
   <row>
    <qid><![CDATA[10043]]></qid>
    <code><![CDATA[1]]></code>
    <answer><![CDATA[Extremely distressed<br />-3<br />]]></answer>
    <assessment_value><![CDATA[1]]></assessment_value>
    <sortorder><![CDATA[1]]></sortorder>
    <language><![CDATA[en]]></language>
    <scale_id><![CDATA[0]]></scale_id>
   </row>
   <row>
    <qid><![CDATA[10044]]></qid>
    <code><![CDATA[3]]></code>
    <answer><![CDATA[-1]]></answer>
    <assessment_value><![CDATA[0]]></assessment_value>
    <sortorder><![CDATA[3]]></sortorder>
    <language><![CDATA[nl]]></language>
    <scale_id><![CDATA[0]]></scale_id>
   </row>
   <row>
    <qid><![CDATA[10044]]></qid>
    <code><![CDATA[2]]></code>
    <answer><![CDATA[-2]]></answer>
    <assessment_value><![CDATA[0]]></assessment_value>
    <sortorder><![CDATA[2]]></sortorder>
    <language><![CDATA[nl]]></language>
    <scale_id><![CDATA[0]]></scale_id>
   </row>
   <row>
    <qid><![CDATA[10044]]></qid>
    <code><![CDATA[1]]></code>
    <answer><![CDATA[Extreem gestrest<br />-3<br />]]></answer>
    <assessment_value><![CDATA[0]]></assessment_value>
    <sortorder><![CDATA[1]]></sortorder>
    <language><![CDATA[nl]]></language>
    <scale_id><![CDATA[0]]></scale_id>
   </row>
   <row>
    <qid><![CDATA[10044]]></qid>
    <code><![CDATA[1]]></code>
    <answer><![CDATA[Extremely distressed<br />-3<br />]]></answer>
    <assessment_value><![CDATA[0]]></assessment_value>
    <sortorder><![CDATA[1]]></sortorder>
    <language><![CDATA[en]]></language>
    <scale_id><![CDATA[0]]></scale_id>
   </row>
   <row>
    <qid><![CDATA[10045]]></qid>
    <code><![CDATA[3]]></code>
    <answer><![CDATA[-1]]></answer>
    <assessment_value><![CDATA[1]]></assessment_value>
    <sortorder><![CDATA[3]]></sortorder>
    <language><![CDATA[nl]]></language>
    <scale_id><![CDATA[0]]></scale_id>
   </row>
   <row>
    <qid><![CDATA[10045]]></qid>
    <code><![CDATA[2]]></code>
    <answer><![CDATA[-2]]></answer>
    <assessment_value><![CDATA[1]]></assessment_value>
    <sortorder><![CDATA[2]]></sortorder>
    <language><![CDATA[nl]]></language>
    <scale_id><![CDATA[0]]></scale_id>
   </row>
   <row>
    <qid><![CDATA[10045]]></qid>
    <code><![CDATA[1]]></code>
    <answer><![CDATA[Extreem ongemakkelijk<br />-3<br />]]></answer>
    <assessment_value><![CDATA[1]]></assessment_value>
    <sortorder><![CDATA[1]]></sortorder>
    <language><![CDATA[nl]]></language>
    <scale_id><![CDATA[0]]></scale_id>
   </row>
   <row>
    <qid><![CDATA[10045]]></qid>
    <code><![CDATA[1]]></code>
    <answer><![CDATA[Extremely uneasy<br />-3<br />]]></answer>
    <assessment_value><![CDATA[1]]></assessment_value>
    <sortorder><![CDATA[1]]></sortorder>
    <language><![CDATA[en]]></language>
    <scale_id><![CDATA[0]]></scale_id>
   </row>
   <row>
    <qid><![CDATA[10046]]></qid>
    <code><![CDATA[1]]></code>
    <answer><![CDATA[Extreem ongemakkelijk<br />-3<br />]]></answer>
    <assessment_value><![CDATA[0]]></assessment_value>
    <sortorder><![CDATA[1]]></sortorder>
    <language><![CDATA[nl]]></language>
    <scale_id><![CDATA[0]]></scale_id>
   </row>
   <row>
    <qid><![CDATA[10046]]></qid>
    <code><![CDATA[1]]></code>
    <answer><![CDATA[Extremely uneasy<br />-3<br />]]></answer>
    <assessment_value><![CDATA[0]]></assessment_value>
    <sortorder><![CDATA[1]]></sortorder>
    <language><![CDATA[en]]></language>
    <scale_id><![CDATA[0]]></scale_id>
   </row>
   <row>
    <qid><![CDATA[10046]]></qid>
    <code><![CDATA[2]]></code>
    <answer><![CDATA[-2]]></answer>
    <assessment_value><![CDATA[0]]></assessment_value>
    <sortorder><![CDATA[2]]></sortorder>
    <language><![CDATA[nl]]></language>
    <scale_id><![CDATA[0]]></scale_id>
   </row>
   <row>
    <qid><![CDATA[10046]]></qid>
    <code><![CDATA[2]]></code>
    <answer><![CDATA[-2]]></answer>
    <assessment_value><![CDATA[0]]></assessment_value>
    <sortorder><![CDATA[2]]></sortorder>
    <language><![CDATA[en]]></language>
    <scale_id><![CDATA[0]]></scale_id>
   </row>
   <row>
    <qid><![CDATA[10046]]></qid>
    <code><![CDATA[3]]></code>
    <answer><![CDATA[-1]]></answer>
    <assessment_value><![CDATA[0]]></assessment_value>
    <sortorder><![CDATA[3]]></sortorder>
    <language><![CDATA[nl]]></language>
    <scale_id><![CDATA[0]]></scale_id>
   </row>
   <row>
    <qid><![CDATA[10046]]></qid>
    <code><![CDATA[3]]></code>
    <answer><![CDATA[-1]]></answer>
    <assessment_value><![CDATA[0]]></assessment_value>
    <sortorder><![CDATA[3]]></sortorder>
    <language><![CDATA[en]]></language>
    <scale_id><![CDATA[0]]></scale_id>
   </row>
   <row>
    <qid><![CDATA[10046]]></qid>
    <code><![CDATA[4]]></code>
    <answer><![CDATA[0]]></answer>
    <assessment_value><![CDATA[0]]></assessment_value>
    <sortorder><![CDATA[4]]></sortorder>
    <language><![CDATA[nl]]></language>
    <scale_id><![CDATA[0]]></scale_id>
   </row>
   <row>
    <qid><![CDATA[10046]]></qid>
    <code><![CDATA[4]]></code>
    <answer><![CDATA[0]]></answer>
    <assessment_value><![CDATA[0]]></assessment_value>
    <sortorder><![CDATA[4]]></sortorder>
    <language><![CDATA[en]]></language>
    <scale_id><![CDATA[0]]></scale_id>
   </row>
   <row>
    <qid><![CDATA[10046]]></qid>
    <code><![CDATA[5]]></code>
    <answer><![CDATA[1]]></answer>
    <assessment_value><![CDATA[0]]></assessment_value>
    <sortorder><![CDATA[5]]></sortorder>
    <language><![CDATA[nl]]></language>
    <scale_id><![CDATA[0]]></scale_id>
   </row>
   <row>
    <qid><![CDATA[10046]]></qid>
    <code><![CDATA[5]]></code>
    <answer><![CDATA[1]]></answer>
    <assessment_value><![CDATA[0]]></assessment_value>
    <sortorder><![CDATA[5]]></sortorder>
    <language><![CDATA[en]]></language>
    <scale_id><![CDATA[0]]></scale_id>
   </row>
   <row>
    <qid><![CDATA[10046]]></qid>
    <code><![CDATA[6]]></code>
    <answer><![CDATA[2]]></answer>
    <assessment_value><![CDATA[0]]></assessment_value>
    <sortorder><![CDATA[6]]></sortorder>
    <language><![CDATA[nl]]></language>
    <scale_id><![CDATA[0]]></scale_id>
   </row>
   <row>
    <qid><![CDATA[10046]]></qid>
    <code><![CDATA[6]]></code>
    <answer><![CDATA[2]]></answer>
    <assessment_value><![CDATA[0]]></assessment_value>
    <sortorder><![CDATA[6]]></sortorder>
    <language><![CDATA[en]]></language>
    <scale_id><![CDATA[0]]></scale_id>
   </row>
   <row>
    <qid><![CDATA[10046]]></qid>
    <code><![CDATA[7]]></code>
    <answer><![CDATA[Helemaal niet ongemakkelijk<br />3<br />]]></answer>
    <assessment_value><![CDATA[0]]></assessment_value>
    <sortorder><![CDATA[7]]></sortorder>
    <language><![CDATA[nl]]></language>
    <scale_id><![CDATA[0]]></scale_id>
   </row>
   <row>
    <qid><![CDATA[10046]]></qid>
    <code><![CDATA[7]]></code>
    <answer><![CDATA[Not at all uneasy<br />3<br />]]></answer>
    <assessment_value><![CDATA[0]]></assessment_value>
    <sortorder><![CDATA[7]]></sortorder>
    <language><![CDATA[en]]></language>
    <scale_id><![CDATA[0]]></scale_id>
   </row>
   <row>
    <qid><![CDATA[10013]]></qid>
    <code><![CDATA[1]]></code>
    <answer><![CDATA[Heeft geen effect<br />-3<br />]]></answer>
    <assessment_value><![CDATA[0]]></assessment_value>
    <sortorder><![CDATA[1]]></sortorder>
    <language><![CDATA[nl]]></language>
    <scale_id><![CDATA[0]]></scale_id>
   </row>
   <row>
    <qid><![CDATA[10013]]></qid>
    <code><![CDATA[1]]></code>
    <answer><![CDATA[Not Effective<br />-3<br />]]></answer>
    <assessment_value><![CDATA[0]]></assessment_value>
    <sortorder><![CDATA[1]]></sortorder>
    <language><![CDATA[en]]></language>
    <scale_id><![CDATA[0]]></scale_id>
   </row>
   <row>
    <qid><![CDATA[10013]]></qid>
    <code><![CDATA[2]]></code>
    <answer><![CDATA[-2]]></answer>
    <assessment_value><![CDATA[0]]></assessment_value>
    <sortorder><![CDATA[2]]></sortorder>
    <language><![CDATA[nl]]></language>
    <scale_id><![CDATA[0]]></scale_id>
   </row>
   <row>
    <qid><![CDATA[10013]]></qid>
    <code><![CDATA[2]]></code>
    <answer><![CDATA[-2]]></answer>
    <assessment_value><![CDATA[0]]></assessment_value>
    <sortorder><![CDATA[2]]></sortorder>
    <language><![CDATA[en]]></language>
    <scale_id><![CDATA[0]]></scale_id>
   </row>
   <row>
    <qid><![CDATA[10013]]></qid>
    <code><![CDATA[3]]></code>
    <answer><![CDATA[-1]]></answer>
    <assessment_value><![CDATA[0]]></assessment_value>
    <sortorder><![CDATA[3]]></sortorder>
    <language><![CDATA[nl]]></language>
    <scale_id><![CDATA[0]]></scale_id>
   </row>
   <row>
    <qid><![CDATA[10013]]></qid>
    <code><![CDATA[3]]></code>
    <answer><![CDATA[-1]]></answer>
    <assessment_value><![CDATA[0]]></assessment_value>
    <sortorder><![CDATA[3]]></sortorder>
    <language><![CDATA[en]]></language>
    <scale_id><![CDATA[0]]></scale_id>
   </row>
   <row>
    <qid><![CDATA[10013]]></qid>
    <code><![CDATA[4]]></code>
    <answer><![CDATA[0]]></answer>
    <assessment_value><![CDATA[0]]></assessment_value>
    <sortorder><![CDATA[4]]></sortorder>
    <language><![CDATA[nl]]></language>
    <scale_id><![CDATA[0]]></scale_id>
   </row>
   <row>
    <qid><![CDATA[10013]]></qid>
    <code><![CDATA[4]]></code>
    <answer><![CDATA[0]]></answer>
    <assessment_value><![CDATA[0]]></assessment_value>
    <sortorder><![CDATA[4]]></sortorder>
    <language><![CDATA[en]]></language>
    <scale_id><![CDATA[0]]></scale_id>
   </row>
   <row>
    <qid><![CDATA[10013]]></qid>
    <code><![CDATA[5]]></code>
    <answer><![CDATA[1]]></answer>
    <assessment_value><![CDATA[0]]></assessment_value>
    <sortorder><![CDATA[5]]></sortorder>
    <language><![CDATA[nl]]></language>
    <scale_id><![CDATA[0]]></scale_id>
   </row>
   <row>
    <qid><![CDATA[10012]]></qid>
    <code><![CDATA[1]]></code>
    <answer><![CDATA[Heeft geen effect<br />-3<br />]]></answer>
    <assessment_value><![CDATA[1]]></assessment_value>
    <sortorder><![CDATA[1]]></sortorder>
    <language><![CDATA[nl]]></language>
    <scale_id><![CDATA[0]]></scale_id>
   </row>
   <row>
    <qid><![CDATA[10012]]></qid>
    <code><![CDATA[1]]></code>
    <answer><![CDATA[Not Effective<br />-3<br />]]></answer>
    <assessment_value><![CDATA[1]]></assessment_value>
    <sortorder><![CDATA[1]]></sortorder>
    <language><![CDATA[en]]></language>
    <scale_id><![CDATA[0]]></scale_id>
   </row>
   <row>
    <qid><![CDATA[10013]]></qid>
    <code><![CDATA[7]]></code>
    <answer><![CDATA[Heeft veel effect<br />3<br />]]></answer>
    <assessment_value><![CDATA[0]]></assessment_value>
    <sortorder><![CDATA[7]]></sortorder>
    <language><![CDATA[nl]]></language>
    <scale_id><![CDATA[0]]></scale_id>
   </row>
   <row>
    <qid><![CDATA[10013]]></qid>
    <code><![CDATA[5]]></code>
    <answer><![CDATA[1]]></answer>
    <assessment_value><![CDATA[0]]></assessment_value>
    <sortorder><![CDATA[5]]></sortorder>
    <language><![CDATA[en]]></language>
    <scale_id><![CDATA[0]]></scale_id>
   </row>
   <row>
    <qid><![CDATA[10013]]></qid>
    <code><![CDATA[6]]></code>
    <answer><![CDATA[2]]></answer>
    <assessment_value><![CDATA[0]]></assessment_value>
    <sortorder><![CDATA[6]]></sortorder>
    <language><![CDATA[nl]]></language>
    <scale_id><![CDATA[0]]></scale_id>
   </row>
   <row>
    <qid><![CDATA[10012]]></qid>
    <code><![CDATA[2]]></code>
    <answer><![CDATA[-2]]></answer>
    <assessment_value><![CDATA[1]]></assessment_value>
    <sortorder><![CDATA[2]]></sortorder>
    <language><![CDATA[en]]></language>
    <scale_id><![CDATA[0]]></scale_id>
   </row>
   <row>
    <qid><![CDATA[10008]]></qid>
    <code><![CDATA[1]]></code>
    <answer><![CDATA[Bad<br />-3<br />]]></answer>
    <assessment_value><![CDATA[0]]></assessment_value>
    <sortorder><![CDATA[1]]></sortorder>
    <language><![CDATA[en]]></language>
    <scale_id><![CDATA[0]]></scale_id>
   </row>
   <row>
    <qid><![CDATA[10008]]></qid>
    <code><![CDATA[1]]></code>
    <answer><![CDATA[Slecht<br />-3<br />]]></answer>
    <assessment_value><![CDATA[0]]></assessment_value>
    <sortorder><![CDATA[1]]></sortorder>
    <language><![CDATA[nl]]></language>
    <scale_id><![CDATA[0]]></scale_id>
   </row>
   <row>
    <qid><![CDATA[10007]]></qid>
    <code><![CDATA[7]]></code>
    <answer><![CDATA[Good<br />3<br />]]></answer>
    <assessment_value><![CDATA[1]]></assessment_value>
    <sortorder><![CDATA[7]]></sortorder>
    <language><![CDATA[en]]></language>
    <scale_id><![CDATA[0]]></scale_id>
   </row>
   <row>
    <qid><![CDATA[10008]]></qid>
    <code><![CDATA[3]]></code>
    <answer><![CDATA[-1]]></answer>
    <assessment_value><![CDATA[0]]></assessment_value>
    <sortorder><![CDATA[3]]></sortorder>
    <language><![CDATA[nl]]></language>
    <scale_id><![CDATA[0]]></scale_id>
   </row>
   <row>
    <qid><![CDATA[10007]]></qid>
    <code><![CDATA[6]]></code>
    <answer><![CDATA[2]]></answer>
    <assessment_value><![CDATA[1]]></assessment_value>
    <sortorder><![CDATA[6]]></sortorder>
    <language><![CDATA[en]]></language>
    <scale_id><![CDATA[0]]></scale_id>
   </row>
   <row>
    <qid><![CDATA[10007]]></qid>
    <code><![CDATA[7]]></code>
    <answer><![CDATA[Goed   <br />3<br />]]></answer>
    <assessment_value><![CDATA[1]]></assessment_value>
    <sortorder><![CDATA[7]]></sortorder>
    <language><![CDATA[nl]]></language>
    <scale_id><![CDATA[0]]></scale_id>
   </row>
   <row>
    <qid><![CDATA[10006]]></qid>
    <code><![CDATA[7]]></code>
    <answer><![CDATA[Not Persuasive<br />3<br />]]></answer>
    <assessment_value><![CDATA[1]]></assessment_value>
    <sortorder><![CDATA[7]]></sortorder>
    <language><![CDATA[en]]></language>
    <scale_id><![CDATA[0]]></scale_id>
   </row>
   <row>
    <qid><![CDATA[10006]]></qid>
    <code><![CDATA[7]]></code>
    <answer><![CDATA[Niet Overtuigend<br />3<br />]]></answer>
    <assessment_value><![CDATA[1]]></assessment_value>
    <sortorder><![CDATA[7]]></sortorder>
    <language><![CDATA[nl]]></language>
    <scale_id><![CDATA[0]]></scale_id>
   </row>
   <row>
    <qid><![CDATA[10010]]></qid>
    <code><![CDATA[1]]></code>
    <answer><![CDATA[Goed doordacht<br />-3<br />]]></answer>
    <assessment_value><![CDATA[1]]></assessment_value>
    <sortorder><![CDATA[1]]></sortorder>
    <language><![CDATA[nl]]></language>
    <scale_id><![CDATA[0]]></scale_id>
   </row>
   <row>
    <qid><![CDATA[10010]]></qid>
    <code><![CDATA[1]]></code>
    <answer><![CDATA[Clever<br />-3<br />]]></answer>
    <assessment_value><![CDATA[1]]></assessment_value>
    <sortorder><![CDATA[1]]></sortorder>
    <language><![CDATA[en]]></language>
    <scale_id><![CDATA[0]]></scale_id>
   </row>
   <row>
    <qid><![CDATA[10011]]></qid>
    <code><![CDATA[4]]></code>
    <answer><![CDATA[0]]></answer>
    <assessment_value><![CDATA[0]]></assessment_value>
    <sortorder><![CDATA[4]]></sortorder>
    <language><![CDATA[nl]]></language>
    <scale_id><![CDATA[0]]></scale_id>
   </row>
   <row>
    <qid><![CDATA[10011]]></qid>
    <code><![CDATA[2]]></code>
    <answer><![CDATA[-2]]></answer>
    <assessment_value><![CDATA[0]]></assessment_value>
    <sortorder><![CDATA[2]]></sortorder>
    <language><![CDATA[nl]]></language>
    <scale_id><![CDATA[0]]></scale_id>
   </row>
   <row>
    <qid><![CDATA[10011]]></qid>
    <code><![CDATA[2]]></code>
    <answer><![CDATA[-2]]></answer>
    <assessment_value><![CDATA[0]]></assessment_value>
    <sortorder><![CDATA[2]]></sortorder>
    <language><![CDATA[en]]></language>
    <scale_id><![CDATA[0]]></scale_id>
   </row>
   <row>
    <qid><![CDATA[10011]]></qid>
    <code><![CDATA[1]]></code>
    <answer><![CDATA[Goed doordacht<br />-3<br />]]></answer>
    <assessment_value><![CDATA[0]]></assessment_value>
    <sortorder><![CDATA[1]]></sortorder>
    <language><![CDATA[nl]]></language>
    <scale_id><![CDATA[0]]></scale_id>
   </row>
   <row>
    <qid><![CDATA[10011]]></qid>
    <code><![CDATA[1]]></code>
    <answer><![CDATA[Clever<br />-3<br />]]></answer>
    <assessment_value><![CDATA[0]]></assessment_value>
    <sortorder><![CDATA[1]]></sortorder>
    <language><![CDATA[en]]></language>
    <scale_id><![CDATA[0]]></scale_id>
   </row>
   <row>
    <qid><![CDATA[10010]]></qid>
    <code><![CDATA[3]]></code>
    <answer><![CDATA[-1]]></answer>
    <assessment_value><![CDATA[1]]></assessment_value>
    <sortorder><![CDATA[3]]></sortorder>
    <language><![CDATA[nl]]></language>
    <scale_id><![CDATA[0]]></scale_id>
   </row>
   <row>
    <qid><![CDATA[10010]]></qid>
    <code><![CDATA[3]]></code>
    <answer><![CDATA[-1]]></answer>
    <assessment_value><![CDATA[1]]></assessment_value>
    <sortorder><![CDATA[3]]></sortorder>
    <language><![CDATA[en]]></language>
    <scale_id><![CDATA[0]]></scale_id>
   </row>
   <row>
    <qid><![CDATA[10010]]></qid>
    <code><![CDATA[2]]></code>
    <answer><![CDATA[-2]]></answer>
    <assessment_value><![CDATA[1]]></assessment_value>
    <sortorder><![CDATA[2]]></sortorder>
    <language><![CDATA[nl]]></language>
    <scale_id><![CDATA[0]]></scale_id>
   </row>
   <row>
    <qid><![CDATA[10010]]></qid>
    <code><![CDATA[2]]></code>
    <answer><![CDATA[-2]]></answer>
    <assessment_value><![CDATA[1]]></assessment_value>
    <sortorder><![CDATA[2]]></sortorder>
    <language><![CDATA[en]]></language>
    <scale_id><![CDATA[0]]></scale_id>
   </row>
  </rows>
 </answers>
 <conditions>
  <fields>
   <fieldname>cid</fieldname>
   <fieldname>qid</fieldname>
   <fieldname>scenario</fieldname>
   <fieldname>cqid</fieldname>
   <fieldname>cfieldname</fieldname>
   <fieldname>method</fieldname>
   <fieldname>value</fieldname>
  </fields>
  <rows>
   <row>
    <cid><![CDATA[529]]></cid>
    <qid><![CDATA[10113]]></qid>
    <scenario><![CDATA[1]]></scenario>
    <cqid><![CDATA[10110]]></cqid>
    <cfieldname><![CDATA[99365X424X10110]]></cfieldname>
    <method><![CDATA[==]]></method>
    <value><![CDATA[Y]]></value>
   </row>
   <row>
    <cid><![CDATA[522]]></cid>
    <qid><![CDATA[10111]]></qid>
    <scenario><![CDATA[1]]></scenario>
    <cqid><![CDATA[10110]]></cqid>
    <cfieldname><![CDATA[99365X424X10110]]></cfieldname>
    <method><![CDATA[==]]></method>
    <value><![CDATA[Y]]></value>
   </row>
   <row>
    <cid><![CDATA[523]]></cid>
    <qid><![CDATA[10112]]></qid>
    <scenario><![CDATA[1]]></scenario>
    <cqid><![CDATA[10110]]></cqid>
    <cfieldname><![CDATA[99365X424X10110]]></cfieldname>
    <method><![CDATA[==]]></method>
    <value><![CDATA[Y]]></value>
   </row>
  </rows>
 </conditions>
 <groups>
  <fields>
   <fieldname>gid</fieldname>
   <fieldname>sid</fieldname>
   <fieldname>group_name</fieldname>
   <fieldname>group_order</fieldname>
   <fieldname>description</fieldname>
   <fieldname>language</fieldname>
  </fields>
  <rows>
   <row>
    <gid><![CDATA[402]]></gid>
    <sid><![CDATA[99365]]></sid>
    <group_name><![CDATA[Introductie]]></group_name>
    <group_order><![CDATA[2]]></group_order>
    <description><![CDATA[<br />
<br />]]></description>
    <language><![CDATA[nl]]></language>
   </row>
   <row>
    <gid><![CDATA[402]]></gid>
    <sid><![CDATA[99365]]></sid>
    <group_name><![CDATA[Introduction]]></group_name>
    <group_order><![CDATA[2]]></group_order>
    <description><![CDATA[<br />
<br />]]></description>
    <language><![CDATA[en]]></language>
   </row>
   <row>
    <gid><![CDATA[403]]></gid>
    <sid><![CDATA[99365]]></sid>
    <group_name><![CDATA[1]]></group_name>
    <group_order><![CDATA[3]]></group_order>
    <description><![CDATA[<i>Could you please indicate what the subjects in the Brown and Locker(2008) experiment answered on the following questions.</i>]]></description>
    <language><![CDATA[en]]></language>
   </row>
   <row>
    <gid><![CDATA[403]]></gid>
    <sid><![CDATA[99365]]></sid>
    <group_name><![CDATA[1]]></group_name>
    <group_order><![CDATA[3]]></group_order>
    <description><![CDATA[<i>Geef aan wat jij denkt dat de proefpersonen in het onderzoek van Brown en Locker(2008) geantwoord zouden hebben.</i>]]></description>
    <language><![CDATA[nl]]></language>
   </row>
   <row>
    <gid><![CDATA[404]]></gid>
    <sid><![CDATA[99365]]></sid>
    <group_name><![CDATA[2]]></group_name>
    <group_order><![CDATA[4]]></group_order>
    <description><![CDATA[<i>Could you please indicate what the subjects in the Brown and Locker(2008) experiment answered on the following questions.</i>]]></description>
    <language><![CDATA[en]]></language>
   </row>
   <row>
    <gid><![CDATA[404]]></gid>
    <sid><![CDATA[99365]]></sid>
    <group_name><![CDATA[2]]></group_name>
    <group_order><![CDATA[4]]></group_order>
    <description><![CDATA[<i>Geef aan wat jij denkt dat de proefpersonen in het onderzoek van Brown en Locker(2008) geantwoord zouden hebben.</i>]]></description>
    <language><![CDATA[nl]]></language>
   </row>
   <row>
    <gid><![CDATA[405]]></gid>
    <sid><![CDATA[99365]]></sid>
    <group_name><![CDATA[3]]></group_name>
    <group_order><![CDATA[5]]></group_order>
    <description><![CDATA[<i>Geef aan wat jij denkt dat de proefpersonen in het onderzoek van Brown en Locker(2008) geantwoord zouden hebben.</i>]]></description>
    <language><![CDATA[nl]]></language>
   </row>
   <row>
    <gid><![CDATA[405]]></gid>
    <sid><![CDATA[99365]]></sid>
    <group_name><![CDATA[3]]></group_name>
    <group_order><![CDATA[5]]></group_order>
    <description><![CDATA[<i>Could you please indicate what the subjects in the Brown and Locker(2008) experiment answered on the following questions.</i>]]></description>
    <language><![CDATA[en]]></language>
   </row>
   <row>
    <gid><![CDATA[406]]></gid>
    <sid><![CDATA[99365]]></sid>
    <group_name><![CDATA[4]]></group_name>
    <group_order><![CDATA[6]]></group_order>
    <description><![CDATA[<i>Geef aan wat jij denkt dat de proefpersonen in het onderzoek van Brown en Locker(2008) geantwoord zouden hebben.</i>]]></description>
    <language><![CDATA[nl]]></language>
   </row>
   <row>
    <gid><![CDATA[406]]></gid>
    <sid><![CDATA[99365]]></sid>
    <group_name><![CDATA[4]]></group_name>
    <group_order><![CDATA[6]]></group_order>
    <description><![CDATA[<i>Could you please indicate what the subjects in the Brown and Locker(2008) experiment answered on the following questions.</i>]]></description>
    <language><![CDATA[en]]></language>
   </row>
   <row>
    <gid><![CDATA[407]]></gid>
    <sid><![CDATA[99365]]></sid>
    <group_name><![CDATA[5]]></group_name>
    <group_order><![CDATA[7]]></group_order>
    <description><![CDATA[<i>Geef aan wat jij denkt dat de proefpersonen in het onderzoek van Brown en Locker(2008) geantwoord zouden hebben.</i>]]></description>
    <language><![CDATA[nl]]></language>
   </row>
   <row>
    <gid><![CDATA[407]]></gid>
    <sid><![CDATA[99365]]></sid>
    <group_name><![CDATA[5]]></group_name>
    <group_order><![CDATA[7]]></group_order>
    <description><![CDATA[<i>Could you please indicate what the subjects in the Brown and Locker(2008) experiment answered on the following questions.</i>]]></description>
    <language><![CDATA[en]]></language>
   </row>
   <row>
    <gid><![CDATA[408]]></gid>
    <sid><![CDATA[99365]]></sid>
    <group_name><![CDATA[6]]></group_name>
    <group_order><![CDATA[8]]></group_order>
    <description><![CDATA[<i>Geef aan wat jij denkt dat de proefpersonen in het onderzoek van Brown en Locker(2008) geantwoord zouden hebben.</i>]]></description>
    <language><![CDATA[nl]]></language>
   </row>
   <row>
    <gid><![CDATA[408]]></gid>
    <sid><![CDATA[99365]]></sid>
    <group_name><![CDATA[6]]></group_name>
    <group_order><![CDATA[8]]></group_order>
    <description><![CDATA[<i>Could you please indicate what the subjects in the Brown and Locker(2008) experiment answered on the following questions.</i>]]></description>
    <language><![CDATA[en]]></language>
   </row>
   <row>
    <gid><![CDATA[409]]></gid>
    <sid><![CDATA[99365]]></sid>
    <group_name><![CDATA[7]]></group_name>
    <group_order><![CDATA[9]]></group_order>
    <description><![CDATA[<i>Geef aan wat jij denkt dat de proefpersonen in het onderzoek van Brown en Locker(2008) geantwoord zouden hebben.</i>]]></description>
    <language><![CDATA[nl]]></language>
   </row>
   <row>
    <gid><![CDATA[409]]></gid>
    <sid><![CDATA[99365]]></sid>
    <group_name><![CDATA[7]]></group_name>
    <group_order><![CDATA[9]]></group_order>
    <description><![CDATA[<i>Could you please indicate what the subjects in the Brown and Locker(2008) experiment answered on the following questions.</i>]]></description>
    <language><![CDATA[en]]></language>
   </row>
   <row>
    <gid><![CDATA[410]]></gid>
    <sid><![CDATA[99365]]></sid>
    <group_name><![CDATA[8]]></group_name>
    <group_order><![CDATA[10]]></group_order>
    <description><![CDATA[<i>Geef aan wat jij denkt dat de proefpersonen in het onderzoek van Brown en Locker(2008) geantwoord zouden hebben.</i>]]></description>
    <language><![CDATA[nl]]></language>
   </row>
   <row>
    <gid><![CDATA[410]]></gid>
    <sid><![CDATA[99365]]></sid>
    <group_name><![CDATA[8]]></group_name>
    <group_order><![CDATA[10]]></group_order>
    <description><![CDATA[<i>Could you please indicate what the subjects in the Brown and Locker(2008) experiment answered on the following questions.</i>]]></description>
    <language><![CDATA[en]]></language>
   </row>
   <row>
    <gid><![CDATA[411]]></gid>
    <sid><![CDATA[99365]]></sid>
    <group_name><![CDATA[9]]></group_name>
    <group_order><![CDATA[11]]></group_order>
    <description><![CDATA[<i>Geef aan wat jij denkt dat de proefpersonen in het onderzoek van Brown en Locker(2008) geantwoord zouden hebben.</i>]]></description>
    <language><![CDATA[nl]]></language>
   </row>
   <row>
    <gid><![CDATA[411]]></gid>
    <sid><![CDATA[99365]]></sid>
    <group_name><![CDATA[9]]></group_name>
    <group_order><![CDATA[11]]></group_order>
    <description><![CDATA[<i>Could you please indicate what the subjects in the Brown and Locker(2008) experiment answered on the following questions.</i>]]></description>
    <language><![CDATA[en]]></language>
   </row>
   <row>
    <gid><![CDATA[412]]></gid>
    <sid><![CDATA[99365]]></sid>
    <group_name><![CDATA[10]]></group_name>
    <group_order><![CDATA[12]]></group_order>
    <description><![CDATA[De volgende vragen hebben betrekking op hoe de rokende studenten in het experiment van Brown en Smith na het bekijken van de brochure hun<b> eigen risico inschatten om een door roken veroorzaakte ziekte te krijgen</b>. De volgende vragen werden aan hun gesteld. Het is nu aan jou om te voorspellen hoe de rokende studenten aantworden. <br />
<br />
Wat scoorden de studenten die roken op de volgende vragen?<br />]]></description>
    <language><![CDATA[nl]]></language>
   </row>
   <row>
    <gid><![CDATA[412]]></gid>
    <sid><![CDATA[99365]]></sid>
    <group_name><![CDATA[10]]></group_name>
    <group_order><![CDATA[12]]></group_order>
    <description><![CDATA[The following questions deal with how the smoking students in Brown and Smith’s experiment <b>estimate their own risk to get a disease caused by smoking</b>, after having studied the booklet. Now it is your task to predict what they replied to the questions.  <br />
<br />
What did the students who smoke score on the following questions?<br />]]></description>
    <language><![CDATA[en]]></language>
   </row>
   <row>
    <gid><![CDATA[413]]></gid>
    <sid><![CDATA[99365]]></sid>
    <group_name><![CDATA[11]]></group_name>
    <group_order><![CDATA[13]]></group_order>
    <description><![CDATA[<div class="survey-groupdescription"><i>
<div class="survey-groupdescription"><i>Geef aan wat jij denkt dat de proefpersonen in het onderzoek van Brown en Locker (2008) geantwoord zouden hebben.</i></div>
</i></div>]]></description>
    <language><![CDATA[nl]]></language>
   </row>
   <row>
    <gid><![CDATA[413]]></gid>
    <sid><![CDATA[99365]]></sid>
    <group_name><![CDATA[11]]></group_name>
    <group_order><![CDATA[13]]></group_order>
    <description><![CDATA[<div class="survey-groupdescription"><i>Could you please indicate what the subjects in the Brown and Locker(2008) experiment answered on the following questions.</i></div>]]></description>
    <language><![CDATA[en]]></language>
   </row>
   <row>
    <gid><![CDATA[414]]></gid>
    <sid><![CDATA[99365]]></sid>
    <group_name><![CDATA[12]]></group_name>
    <group_order><![CDATA[14]]></group_order>
    <description><![CDATA[<div class="survey-groupdescription"><i>Geef aan wat jij denkt dat de proefpersonen in het onderzoek van Brown en Locker(2008) geantwoord zouden hebben.</i></div>]]></description>
    <language><![CDATA[nl]]></language>
   </row>
   <row>
    <gid><![CDATA[414]]></gid>
    <sid><![CDATA[99365]]></sid>
    <group_name><![CDATA[12]]></group_name>
    <group_order><![CDATA[14]]></group_order>
    <description><![CDATA[<div class="survey-groupdescription"><i>Could you please indicate what the subjects in the Brown and Locker(2008) experiment answered on the following questions.</i></div>]]></description>
    <language><![CDATA[en]]></language>
   </row>
   <row>
    <gid><![CDATA[415]]></gid>
    <sid><![CDATA[99365]]></sid>
    <group_name><![CDATA[13]]></group_name>
    <group_order><![CDATA[15]]></group_order>
    <description><![CDATA[<div class="survey-groupdescription"><i>
<div class="survey-groupdescription"><i>Geef aan wat jij denkt dat de proefpersonen in het onderzoek van Brown en Locker(2008) geantwoord zouden hebben.</i></div>
</i></div>]]></description>
    <language><![CDATA[nl]]></language>
   </row>
   <row>
    <gid><![CDATA[415]]></gid>
    <sid><![CDATA[99365]]></sid>
    <group_name><![CDATA[13]]></group_name>
    <group_order><![CDATA[15]]></group_order>
    <description><![CDATA[<div class="survey-groupdescription"><i>Could you please indicate what the subjects in the Brown and Locker(2008) experiment answered on the following questions.</i></div>]]></description>
    <language><![CDATA[en]]></language>
   </row>
   <row>
    <gid><![CDATA[416]]></gid>
    <sid><![CDATA[99365]]></sid>
    <group_name><![CDATA[14]]></group_name>
    <group_order><![CDATA[16]]></group_order>
    <description><![CDATA[<div class="survey-groupdescription"><i>Geef aan wat jij denkt dat de proefpersonen in het onderzoek van Brown en Locker(2008) geantwoord zouden hebben.</i></div>]]></description>
    <language><![CDATA[nl]]></language>
   </row>
   <row>
    <gid><![CDATA[416]]></gid>
    <sid><![CDATA[99365]]></sid>
    <group_name><![CDATA[14]]></group_name>
    <group_order><![CDATA[16]]></group_order>
    <description><![CDATA[<div class="survey-groupdescription"><i>Could you please indicate what the subjects in the Brown and Locker(2008) experiment answered on the following questions.</i></div>]]></description>
    <language><![CDATA[en]]></language>
   </row>
   <row>
    <gid><![CDATA[417]]></gid>
    <sid><![CDATA[99365]]></sid>
    <group_name><![CDATA[15]]></group_name>
    <group_order><![CDATA[17]]></group_order>
    <description><![CDATA[<div class="survey-groupdescription"><i>Geef aan wat jij denkt dat de proefpersonen in het onderzoek van Brown en Locker(2008) geantwoord zouden hebben.</i></div>]]></description>
    <language><![CDATA[nl]]></language>
   </row>
   <row>
    <gid><![CDATA[417]]></gid>
    <sid><![CDATA[99365]]></sid>
    <group_name><![CDATA[15]]></group_name>
    <group_order><![CDATA[17]]></group_order>
    <description><![CDATA[<div class="survey-groupdescription"><i>Could you please indicate what the subjects in the Brown and Locker(2008) experiment answered on the following questions.</i></div>]]></description>
    <language><![CDATA[en]]></language>
   </row>
   <row>
    <gid><![CDATA[420]]></gid>
    <sid><![CDATA[99365]]></sid>
    <group_name><![CDATA[16]]></group_name>
    <group_order><![CDATA[18]]></group_order>
    <description><![CDATA[De volgende vraag heeft betrekking op wat jij denkt <b>hoeveel tijd</b> de rokende studenten in het experiment van Brown en Smith aan het bekijken van de brochures besteden.<br />]]></description>
    <language><![CDATA[nl]]></language>
   </row>
   <row>
    <gid><![CDATA[420]]></gid>
    <sid><![CDATA[99365]]></sid>
    <group_name><![CDATA[16]]></group_name>
    <group_order><![CDATA[18]]></group_order>
    <description><![CDATA[The following question deals with <b>how much time</b> the smoking students in Brown and Smith’s experiment spent looking at the booklet.<br />]]></description>
    <language><![CDATA[en]]></language>
   </row>
   <row>
    <gid><![CDATA[421]]></gid>
    <sid><![CDATA[99365]]></sid>
    <group_name><![CDATA[17]]></group_name>
    <group_order><![CDATA[19]]></group_order>
    <description><![CDATA[De volgende vragen hebben betrekking op hoe de rokende studenten in het experiment van Brown en Smith zich na het bekijken van de brochure <b>voelden</b>. Het is nu aan jou om te voorspellen hoe zij antwoordden. <br />
<br />
Wat scoorden de studenten die roken op de volgende vragen?<br />]]></description>
    <language><![CDATA[nl]]></language>
   </row>
   <row>
    <gid><![CDATA[421]]></gid>
    <sid><![CDATA[99365]]></sid>
    <group_name><![CDATA[17]]></group_name>
    <group_order><![CDATA[19]]></group_order>
    <description><![CDATA[The following questions deal with how the smoking students in Brown and Smith’s experiment <b>felt</b> after having studied the pamphlets. Now it is your task to predict what they replied to the questions. <br />
<br />
What did the students who smoke score on the following questions?<br />]]></description>
    <language><![CDATA[en]]></language>
   </row>
   <row>
    <gid><![CDATA[422]]></gid>
    <sid><![CDATA[99365]]></sid>
    <group_name><![CDATA[18]]></group_name>
    <group_order><![CDATA[20]]></group_order>
    <description><![CDATA[<div class="survey-groupdescription"><i>Geef aan wat jij denkt dat de proefpersonen in het onderzoek van Brown en Locker(2008) geantwoord zouden hebben.</i></div>]]></description>
    <language><![CDATA[nl]]></language>
   </row>
   <row>
    <gid><![CDATA[422]]></gid>
    <sid><![CDATA[99365]]></sid>
    <group_name><![CDATA[18]]></group_name>
    <group_order><![CDATA[20]]></group_order>
    <description><![CDATA[<div class="survey-groupdescription"><i>Could you please indicate what the subjects in the Brown and Locker(2008) experiment answered on the following questions.</i></div>]]></description>
    <language><![CDATA[en]]></language>
   </row>
   <row>
    <gid><![CDATA[423]]></gid>
    <sid><![CDATA[99365]]></sid>
    <group_name><![CDATA[19]]></group_name>
    <group_order><![CDATA[21]]></group_order>
    <description><![CDATA[<div class="survey-groupdescription"><i>Geef aan wat jij denkt dat de proefpersonen in het onderzoek van Brown en Locker(2008) geantwoord zouden hebben.</i></div>]]></description>
    <language><![CDATA[nl]]></language>
   </row>
   <row>
    <gid><![CDATA[423]]></gid>
    <sid><![CDATA[99365]]></sid>
    <group_name><![CDATA[19]]></group_name>
    <group_order><![CDATA[21]]></group_order>
    <description><![CDATA[<div class="survey-groupdescription"><i>Could you please indicate what the subjects in the Brown and Locker(2008) experiment answered on the following questions.</i></div>]]></description>
    <language><![CDATA[en]]></language>
   </row>
   <row>
    <gid><![CDATA[424]]></gid>
    <sid><![CDATA[99365]]></sid>
    <group_name><![CDATA[Status]]></group_name>
    <group_order><![CDATA[22]]></group_order>
    <description><![CDATA[Please take your time as you work through the booklet and questions<br />]]></description>
    <language><![CDATA[en]]></language>
   </row>
   <row>
    <gid><![CDATA[424]]></gid>
    <sid><![CDATA[99365]]></sid>
    <group_name><![CDATA[Status]]></group_name>
    <group_order><![CDATA[22]]></group_order>
    <description><![CDATA[Neem alstublieft uw tijd als u werkt met de brochures en de vragenlijsten.<br />]]></description>
    <language><![CDATA[nl]]></language>
   </row>
   <row>
    <gid><![CDATA[428]]></gid>
    <sid><![CDATA[99365]]></sid>
    <group_name><![CDATA[Intervention]]></group_name>
    <group_order><![CDATA[23]]></group_order>
    <description><![CDATA[<script>

  $(document).ready(function() {

    document.getElementById('moveprevbtn').disabled=true;

  });

</script>]]></description>
    <language><![CDATA[en]]></language>
   </row>
   <row>
    <gid><![CDATA[428]]></gid>
    <sid><![CDATA[99365]]></sid>
    <group_name><![CDATA[Interventie]]></group_name>
    <group_order><![CDATA[23]]></group_order>
    <description><![CDATA[<script>

  $(document).ready(function() {

    document.getElementById('moveprevbtn').disabled=true;

  });

</script>]]></description>
    <language><![CDATA[nl]]></language>
   </row>
   <row>
    <gid><![CDATA[472]]></gid>
    <sid><![CDATA[99365]]></sid>
    <group_name><![CDATA[Informed Consent]]></group_name>
    <group_order><![CDATA[0]]></group_order>
    <description><![CDATA[]]></description>
    <language><![CDATA[en]]></language>
   </row>
   <row>
    <gid><![CDATA[472]]></gid>
    <sid><![CDATA[99365]]></sid>
    <group_name><![CDATA[Informed Consent]]></group_name>
    <group_order><![CDATA[0]]></group_order>
    <description><![CDATA[]]></description>
    <language><![CDATA[nl]]></language>
   </row>
   <row>
    <gid><![CDATA[536]]></gid>
    <sid><![CDATA[99365]]></sid>
    <group_name><![CDATA[Status]]></group_name>
    <group_order><![CDATA[1]]></group_order>
    <description><![CDATA[Please take your time as you work through the booklet and questions<br />]]></description>
    <language><![CDATA[en]]></language>
   </row>
   <row>
    <gid><![CDATA[536]]></gid>
    <sid><![CDATA[99365]]></sid>
    <group_name><![CDATA[Status]]></group_name>
    <group_order><![CDATA[1]]></group_order>
    <description><![CDATA[Neem alstublieft uw tijd als u werkt met de brochures en de vragenlijsten.<br />]]></description>
    <language><![CDATA[nl]]></language>
   </row>
  </rows>
 </groups>
 <questions>
  <fields>
   <fieldname>qid</fieldname>
   <fieldname>parent_qid</fieldname>
   <fieldname>sid</fieldname>
   <fieldname>gid</fieldname>
   <fieldname>type</fieldname>
   <fieldname>title</fieldname>
   <fieldname>question</fieldname>
   <fieldname>preg</fieldname>
   <fieldname>help</fieldname>
   <fieldname>other</fieldname>
   <fieldname>mandatory</fieldname>
   <fieldname>question_order</fieldname>
   <fieldname>language</fieldname>
   <fieldname>scale_id</fieldname>
   <fieldname>same_default</fieldname>
  </fields>
  <rows>
   <row>
    <qid><![CDATA[10005]]></qid>
    <parent_qid><![CDATA[0]]></parent_qid>
    <sid><![CDATA[99365]]></sid>
    <gid><![CDATA[403]]></gid>
    <type><![CDATA[F]]></type>
    <title><![CDATA[a]]></title>
    <question><![CDATA[Test subjects who studied <b>booklet A</b>:<br />
<i>Could you please rate what you think of the booklet on the following dimensions:</i><br />
<br />]]></question>
    <preg><![CDATA[]]></preg>
    <help><![CDATA[]]></help>
    <other><![CDATA[N]]></other>
    <mandatory><![CDATA[Y]]></mandatory>
    <question_order><![CDATA[0]]></question_order>
    <language><![CDATA[en]]></language>
    <scale_id><![CDATA[0]]></scale_id>
    <same_default><![CDATA[0]]></same_default>
   </row>
   <row>
    <qid><![CDATA[10005]]></qid>
    <parent_qid><![CDATA[0]]></parent_qid>
    <sid><![CDATA[99365]]></sid>
    <gid><![CDATA[403]]></gid>
    <type><![CDATA[F]]></type>
    <title><![CDATA[a]]></title>
    <question><![CDATA[Proefpersonen die <b>brochure A</b> bekeken:<br />
<i>Geef op de volgende dimensies aan wat jij van de brochure vindt:</i><br />
<br />]]></question>
    <preg><![CDATA[]]></preg>
    <help><![CDATA[]]></help>
    <other><![CDATA[N]]></other>
    <mandatory><![CDATA[Y]]></mandatory>
    <question_order><![CDATA[0]]></question_order>
    <language><![CDATA[nl]]></language>
    <scale_id><![CDATA[0]]></scale_id>
    <same_default><![CDATA[0]]></same_default>
   </row>
   <row>
    <qid><![CDATA[10006]]></qid>
    <parent_qid><![CDATA[0]]></parent_qid>
    <sid><![CDATA[99365]]></sid>
    <gid><![CDATA[403]]></gid>
    <type><![CDATA[F]]></type>
    <title><![CDATA[b]]></title>
    <question><![CDATA[Proefpersonen die <b>brochure B</b> bekeken:<br />
<i>Geef op de volgende dimensies aan wat jij van de brochure vindt:</i><br />
<br />]]></question>
    <preg><![CDATA[]]></preg>
    <help><![CDATA[]]></help>
    <other><![CDATA[N]]></other>
    <mandatory><![CDATA[Y]]></mandatory>
    <question_order><![CDATA[2]]></question_order>
    <language><![CDATA[nl]]></language>
    <scale_id><![CDATA[0]]></scale_id>
    <same_default><![CDATA[0]]></same_default>
   </row>
   <row>
    <qid><![CDATA[10006]]></qid>
    <parent_qid><![CDATA[0]]></parent_qid>
    <sid><![CDATA[99365]]></sid>
    <gid><![CDATA[403]]></gid>
    <type><![CDATA[F]]></type>
    <title><![CDATA[b]]></title>
    <question><![CDATA[Test subjects who studied <b>booklet B</b>:<br />
<i>Could you please rate what you think of the booklet on the following dimensions:</i><br />
<br />]]></question>
    <preg><![CDATA[]]></preg>
    <help><![CDATA[]]></help>
    <other><![CDATA[N]]></other>
    <mandatory><![CDATA[Y]]></mandatory>
    <question_order><![CDATA[2]]></question_order>
    <language><![CDATA[en]]></language>
    <scale_id><![CDATA[0]]></scale_id>
    <same_default><![CDATA[0]]></same_default>
   </row>
   <row>
    <qid><![CDATA[10007]]></qid>
    <parent_qid><![CDATA[0]]></parent_qid>
    <sid><![CDATA[99365]]></sid>
    <gid><![CDATA[404]]></gid>
    <type><![CDATA[F]]></type>
    <title><![CDATA[a]]></title>
    <question><![CDATA[Test subjects who studied <b>booklet A</b>:<br />
<i>Could you please rate what you think of the booklet on the following dimensions:</i><br />
<br />]]></question>
    <preg><![CDATA[]]></preg>
    <help><![CDATA[]]></help>
    <other><![CDATA[N]]></other>
    <mandatory><![CDATA[Y]]></mandatory>
    <question_order><![CDATA[0]]></question_order>
    <language><![CDATA[en]]></language>
    <scale_id><![CDATA[0]]></scale_id>
    <same_default><![CDATA[0]]></same_default>
   </row>
   <row>
    <qid><![CDATA[10007]]></qid>
    <parent_qid><![CDATA[0]]></parent_qid>
    <sid><![CDATA[99365]]></sid>
    <gid><![CDATA[404]]></gid>
    <type><![CDATA[F]]></type>
    <title><![CDATA[a]]></title>
    <question><![CDATA[Proefpersonen die <b>brochure A</b> bekeken:<br />
<i>Geef op de volgende dimensies aan wat jij van de brochure vindt:</i><br />
<br />]]></question>
    <preg><![CDATA[]]></preg>
    <help><![CDATA[]]></help>
    <other><![CDATA[N]]></other>
    <mandatory><![CDATA[Y]]></mandatory>
    <question_order><![CDATA[0]]></question_order>
    <language><![CDATA[nl]]></language>
    <scale_id><![CDATA[0]]></scale_id>
    <same_default><![CDATA[0]]></same_default>
   </row>
   <row>
    <qid><![CDATA[10008]]></qid>
    <parent_qid><![CDATA[0]]></parent_qid>
    <sid><![CDATA[99365]]></sid>
    <gid><![CDATA[404]]></gid>
    <type><![CDATA[F]]></type>
    <title><![CDATA[b]]></title>
    <question><![CDATA[Test subjects who studied<b> booklet B</b>:<br />
<i>Could you please rate what you think of the booklet on the following dimensions:</i><br />
<br />]]></question>
    <preg><![CDATA[]]></preg>
    <help><![CDATA[]]></help>
    <other><![CDATA[N]]></other>
    <mandatory><![CDATA[Y]]></mandatory>
    <question_order><![CDATA[3]]></question_order>
    <language><![CDATA[en]]></language>
    <scale_id><![CDATA[0]]></scale_id>
    <same_default><![CDATA[0]]></same_default>
   </row>
   <row>
    <qid><![CDATA[10008]]></qid>
    <parent_qid><![CDATA[0]]></parent_qid>
    <sid><![CDATA[99365]]></sid>
    <gid><![CDATA[404]]></gid>
    <type><![CDATA[F]]></type>
    <title><![CDATA[b]]></title>
    <question><![CDATA[Proefpersonen die <b>brochure B</b> bekeken:<br />
<i>Geef op de volgende dimensies aan wat jij van de brochure vindt:</i><br />
<br />]]></question>
    <preg><![CDATA[]]></preg>
    <help><![CDATA[]]></help>
    <other><![CDATA[N]]></other>
    <mandatory><![CDATA[Y]]></mandatory>
    <question_order><![CDATA[3]]></question_order>
    <language><![CDATA[nl]]></language>
    <scale_id><![CDATA[0]]></scale_id>
    <same_default><![CDATA[0]]></same_default>
   </row>
   <row>
    <qid><![CDATA[10009]]></qid>
    <parent_qid><![CDATA[0]]></parent_qid>
    <sid><![CDATA[99365]]></sid>
    <gid><![CDATA[402]]></gid>
    <type><![CDATA[X]]></type>
    <title><![CDATA[1]]></title>
    <question><![CDATA[In het experiment van Brown en Smith, dat net aan jou is uitgelegd, werden de volgende vragen aan de rokende studenten gesteld over hoe zij de brochures <b>evalueerden</b>. Het is aan jou om te voorspellen wat zij antwoorden op deze vragen.<br />
<br />
<b>Let op</b>: De <i>cursief gedrukte</i> vragen zijn steeds de originele vragen uit het experiment van Brown en Smith die aan de rokende studenten werden gesteld. <b>Het gaat er dus niet om wat jij denkt hoe jij daarop zou scoren, maar hoe de proefpersonen in het experiment daarop scoorden</b>.<br />
<br />
Wat scoorden de studenten die roken op de volgende vragen?]]></question>
    <preg><![CDATA[]]></preg>
    <help><![CDATA[]]></help>
    <other><![CDATA[N]]></other>
    <mandatory><![CDATA[N]]></mandatory>
    <question_order><![CDATA[0]]></question_order>
    <language><![CDATA[nl]]></language>
    <scale_id><![CDATA[0]]></scale_id>
    <same_default><![CDATA[0]]></same_default>
   </row>
   <row>
    <qid><![CDATA[10009]]></qid>
    <parent_qid><![CDATA[0]]></parent_qid>
    <sid><![CDATA[99365]]></sid>
    <gid><![CDATA[402]]></gid>
    <type><![CDATA[X]]></type>
    <title><![CDATA[1]]></title>
    <question><![CDATA[In the Brown and Smith experiment described before, the following questions were asked to the students who smoke over how they <b>evaluate</b> the booklet. Now it is your task to predict what they replied to the questions.<br />
<b><br />
Note</b>: The questions in <i>italics</i> are the original questions of Brown and Smith’s experiment that were asked of the smoking students. <b>You are not supposed to answer the questions with how you would score, but with what you think how the test subjects in the experiment actually scored</b>. <br />
<br />
What did the students who smoke score on the following questions?]]></question>
    <preg><![CDATA[]]></preg>
    <help><![CDATA[]]></help>
    <other><![CDATA[N]]></other>
    <mandatory><![CDATA[N]]></mandatory>
    <question_order><![CDATA[0]]></question_order>
    <language><![CDATA[en]]></language>
    <scale_id><![CDATA[0]]></scale_id>
    <same_default><![CDATA[0]]></same_default>
   </row>
   <row>
    <qid><![CDATA[10010]]></qid>
    <parent_qid><![CDATA[0]]></parent_qid>
    <sid><![CDATA[99365]]></sid>
    <gid><![CDATA[405]]></gid>
    <type><![CDATA[F]]></type>
    <title><![CDATA[a]]></title>
    <question><![CDATA[Proefpersonen die <b>brochure A</b> bekeken:<br />
<i>Geef op de volgende dimensies aan wat jij van de brochure vindt:</i><br />
<br />]]></question>
    <preg><![CDATA[]]></preg>
    <help><![CDATA[]]></help>
    <other><![CDATA[N]]></other>
    <mandatory><![CDATA[Y]]></mandatory>
    <question_order><![CDATA[0]]></question_order>
    <language><![CDATA[nl]]></language>
    <scale_id><![CDATA[0]]></scale_id>
    <same_default><![CDATA[0]]></same_default>
   </row>
   <row>
    <qid><![CDATA[10010]]></qid>
    <parent_qid><![CDATA[0]]></parent_qid>
    <sid><![CDATA[99365]]></sid>
    <gid><![CDATA[405]]></gid>
    <type><![CDATA[F]]></type>
    <title><![CDATA[a]]></title>
    <question><![CDATA[Test subjects who studied <b>booklet A</b>:<br />
<i>Could you please rate what you think of the booklet on the following dimensions:</i><br />
<br />]]></question>
    <preg><![CDATA[]]></preg>
    <help><![CDATA[]]></help>
    <other><![CDATA[N]]></other>
    <mandatory><![CDATA[Y]]></mandatory>
    <question_order><![CDATA[0]]></question_order>
    <language><![CDATA[en]]></language>
    <scale_id><![CDATA[0]]></scale_id>
    <same_default><![CDATA[0]]></same_default>
   </row>
   <row>
    <qid><![CDATA[10011]]></qid>
    <parent_qid><![CDATA[0]]></parent_qid>
    <sid><![CDATA[99365]]></sid>
    <gid><![CDATA[405]]></gid>
    <type><![CDATA[F]]></type>
    <title><![CDATA[b]]></title>
    <question><![CDATA[Test subjects who studied <b>booklet B</b>:<br />
<i>Could you please rate what you think of the booklet on the following dimensions:</i><br />
<br />]]></question>
    <preg><![CDATA[]]></preg>
    <help><![CDATA[]]></help>
    <other><![CDATA[N]]></other>
    <mandatory><![CDATA[Y]]></mandatory>
    <question_order><![CDATA[3]]></question_order>
    <language><![CDATA[en]]></language>
    <scale_id><![CDATA[0]]></scale_id>
    <same_default><![CDATA[0]]></same_default>
   </row>
   <row>
    <qid><![CDATA[10011]]></qid>
    <parent_qid><![CDATA[0]]></parent_qid>
    <sid><![CDATA[99365]]></sid>
    <gid><![CDATA[405]]></gid>
    <type><![CDATA[F]]></type>
    <title><![CDATA[b]]></title>
    <question><![CDATA[Proefpersonen die <b>brochure B</b> bekeken:<br />
<i>Geef op de volgende dimensies aan wat jij van de brochure vindt:</i><br />
<br />]]></question>
    <preg><![CDATA[]]></preg>
    <help><![CDATA[]]></help>
    <other><![CDATA[N]]></other>
    <mandatory><![CDATA[Y]]></mandatory>
    <question_order><![CDATA[3]]></question_order>
    <language><![CDATA[nl]]></language>
    <scale_id><![CDATA[0]]></scale_id>
    <same_default><![CDATA[0]]></same_default>
   </row>
   <row>
    <qid><![CDATA[10012]]></qid>
    <parent_qid><![CDATA[0]]></parent_qid>
    <sid><![CDATA[99365]]></sid>
    <gid><![CDATA[406]]></gid>
    <type><![CDATA[F]]></type>
    <title><![CDATA[a]]></title>
    <question><![CDATA[Proefpersonen die <b>brochure A</b> bekeken:<br />
<i>Geef op de volgende dimensies aan wat jij van de brochure vindt:</i><br />
<br />]]></question>
    <preg><![CDATA[]]></preg>
    <help><![CDATA[]]></help>
    <other><![CDATA[N]]></other>
    <mandatory><![CDATA[Y]]></mandatory>
    <question_order><![CDATA[0]]></question_order>
    <language><![CDATA[nl]]></language>
    <scale_id><![CDATA[0]]></scale_id>
    <same_default><![CDATA[0]]></same_default>
   </row>
   <row>
    <qid><![CDATA[10012]]></qid>
    <parent_qid><![CDATA[0]]></parent_qid>
    <sid><![CDATA[99365]]></sid>
    <gid><![CDATA[406]]></gid>
    <type><![CDATA[F]]></type>
    <title><![CDATA[a]]></title>
    <question><![CDATA[Test subjects who studied <b>booklet A</b>:<br />
<i>Could you please rate what you think of the booklet on the following dimensions:</i><br />
<br />]]></question>
    <preg><![CDATA[]]></preg>
    <help><![CDATA[]]></help>
    <other><![CDATA[N]]></other>
    <mandatory><![CDATA[Y]]></mandatory>
    <question_order><![CDATA[0]]></question_order>
    <language><![CDATA[en]]></language>
    <scale_id><![CDATA[0]]></scale_id>
    <same_default><![CDATA[0]]></same_default>
   </row>
   <row>
    <qid><![CDATA[10013]]></qid>
    <parent_qid><![CDATA[0]]></parent_qid>
    <sid><![CDATA[99365]]></sid>
    <gid><![CDATA[406]]></gid>
    <type><![CDATA[F]]></type>
    <title><![CDATA[b]]></title>
    <question><![CDATA[Test subjects who studied <b>booklet B</b>:<br />
<i>Could you please rate what you think of the booklet on the following dimensions:</i><br />
<br />]]></question>
    <preg><![CDATA[]]></preg>
    <help><![CDATA[]]></help>
    <other><![CDATA[N]]></other>
    <mandatory><![CDATA[Y]]></mandatory>
    <question_order><![CDATA[3]]></question_order>
    <language><![CDATA[en]]></language>
    <scale_id><![CDATA[0]]></scale_id>
    <same_default><![CDATA[0]]></same_default>
   </row>
   <row>
    <qid><![CDATA[10013]]></qid>
    <parent_qid><![CDATA[0]]></parent_qid>
    <sid><![CDATA[99365]]></sid>
    <gid><![CDATA[406]]></gid>
    <type><![CDATA[F]]></type>
    <title><![CDATA[b]]></title>
    <question><![CDATA[Proefpersonen die <b>brochure B</b> bekeken:<br />
<i>Geef op de volgende dimensies aan wat jij van de brochure vindt:</i><br />
<br />]]></question>
    <preg><![CDATA[]]></preg>
    <help><![CDATA[]]></help>
    <other><![CDATA[N]]></other>
    <mandatory><![CDATA[Y]]></mandatory>
    <question_order><![CDATA[3]]></question_order>
    <language><![CDATA[nl]]></language>
    <scale_id><![CDATA[0]]></scale_id>
    <same_default><![CDATA[0]]></same_default>
   </row>
   <row>
    <qid><![CDATA[10014]]></qid>
    <parent_qid><![CDATA[0]]></parent_qid>
    <sid><![CDATA[99365]]></sid>
    <gid><![CDATA[407]]></gid>
    <type><![CDATA[F]]></type>
    <title><![CDATA[a]]></title>
    <question><![CDATA[Test subjects who studied <b>booklet A</b>:<br />
<i>Could you please rate what you think of the booklet on the following dimensions:</i><br />
<br />
<i>Makes me want to quit smoking</i>]]></question>
    <preg><![CDATA[]]></preg>
    <help><![CDATA[]]></help>
    <other><![CDATA[N]]></other>
    <mandatory><![CDATA[Y]]></mandatory>
    <question_order><![CDATA[0]]></question_order>
    <language><![CDATA[en]]></language>
    <scale_id><![CDATA[0]]></scale_id>
    <same_default><![CDATA[0]]></same_default>
   </row>
   <row>
    <qid><![CDATA[10014]]></qid>
    <parent_qid><![CDATA[0]]></parent_qid>
    <sid><![CDATA[99365]]></sid>
    <gid><![CDATA[407]]></gid>
    <type><![CDATA[F]]></type>
    <title><![CDATA[a]]></title>
    <question><![CDATA[Proefpersonen die <b>brochure A</b> bekeken:<br />
<i>Geef op de volgende dimensies aan wat jij van de brochure vindt:<br />
<br />
Geeft mij het gevoel om te willen stoppen met roken</i><br />
<br />]]></question>
    <preg><![CDATA[]]></preg>
    <help><![CDATA[]]></help>
    <other><![CDATA[N]]></other>
    <mandatory><![CDATA[Y]]></mandatory>
    <question_order><![CDATA[0]]></question_order>
    <language><![CDATA[nl]]></language>
    <scale_id><![CDATA[0]]></scale_id>
    <same_default><![CDATA[0]]></same_default>
   </row>
   <row>
    <qid><![CDATA[10015]]></qid>
    <parent_qid><![CDATA[0]]></parent_qid>
    <sid><![CDATA[99365]]></sid>
    <gid><![CDATA[407]]></gid>
    <type><![CDATA[F]]></type>
    <title><![CDATA[b]]></title>
    <question><![CDATA[Test subjects who studied <b>booklet B</b>:<br />
<i>Could you please rate what you think of the booklet on the following dimensions:</i><br />
<br />
<i>Makes me want to quit smoking</i><br />]]></question>
    <preg><![CDATA[]]></preg>
    <help><![CDATA[]]></help>
    <other><![CDATA[N]]></other>
    <mandatory><![CDATA[Y]]></mandatory>
    <question_order><![CDATA[3]]></question_order>
    <language><![CDATA[en]]></language>
    <scale_id><![CDATA[0]]></scale_id>
    <same_default><![CDATA[0]]></same_default>
   </row>
   <row>
    <qid><![CDATA[10015]]></qid>
    <parent_qid><![CDATA[0]]></parent_qid>
    <sid><![CDATA[99365]]></sid>
    <gid><![CDATA[407]]></gid>
    <type><![CDATA[F]]></type>
    <title><![CDATA[b]]></title>
    <question><![CDATA[Proefpersonen die <b>brochure B</b> bekeken:<br />
<i>Geef op de volgende dimensies aan wat jij van de brochure vindt:</i><br />
<br />
<i>Geeft mij het gevoel om te willen stoppen met roken</i>]]></question>
    <preg><![CDATA[]]></preg>
    <help><![CDATA[]]></help>
    <other><![CDATA[N]]></other>
    <mandatory><![CDATA[Y]]></mandatory>
    <question_order><![CDATA[3]]></question_order>
    <language><![CDATA[nl]]></language>
    <scale_id><![CDATA[0]]></scale_id>
    <same_default><![CDATA[0]]></same_default>
   </row>
   <row>
    <qid><![CDATA[10016]]></qid>
    <parent_qid><![CDATA[0]]></parent_qid>
    <sid><![CDATA[99365]]></sid>
    <gid><![CDATA[408]]></gid>
    <type><![CDATA[F]]></type>
    <title><![CDATA[a]]></title>
    <question><![CDATA[Proefpersonen die <b>brochure A</b> bekeken:<br />
<i>In hoeverre bevatte de uitspraken in de brochure zwakke punten?</i><br />]]></question>
    <preg><![CDATA[]]></preg>
    <help><![CDATA[]]></help>
    <other><![CDATA[N]]></other>
    <mandatory><![CDATA[Y]]></mandatory>
    <question_order><![CDATA[0]]></question_order>
    <language><![CDATA[nl]]></language>
    <scale_id><![CDATA[0]]></scale_id>
    <same_default><![CDATA[0]]></same_default>
   </row>
   <row>
    <qid><![CDATA[10016]]></qid>
    <parent_qid><![CDATA[0]]></parent_qid>
    <sid><![CDATA[99365]]></sid>
    <gid><![CDATA[408]]></gid>
    <type><![CDATA[F]]></type>
    <title><![CDATA[a]]></title>
    <question><![CDATA[Test subjects who studied<b> booklet A</b>:<br />
<i>To what degree did you find any weaknesses in the message?</i><br />
<br />]]></question>
    <preg><![CDATA[]]></preg>
    <help><![CDATA[]]></help>
    <other><![CDATA[N]]></other>
    <mandatory><![CDATA[Y]]></mandatory>
    <question_order><![CDATA[0]]></question_order>
    <language><![CDATA[en]]></language>
    <scale_id><![CDATA[0]]></scale_id>
    <same_default><![CDATA[0]]></same_default>
   </row>
   <row>
    <qid><![CDATA[10017]]></qid>
    <parent_qid><![CDATA[0]]></parent_qid>
    <sid><![CDATA[99365]]></sid>
    <gid><![CDATA[408]]></gid>
    <type><![CDATA[F]]></type>
    <title><![CDATA[b]]></title>
    <question><![CDATA[Proefpersonen die <b>brochure B</b> bekeken:<br />
<i>In hoeverre bevatte de uitspraken in de brochure zwakke punten?</i><br />
<br />]]></question>
    <preg><![CDATA[]]></preg>
    <help><![CDATA[]]></help>
    <other><![CDATA[N]]></other>
    <mandatory><![CDATA[Y]]></mandatory>
    <question_order><![CDATA[3]]></question_order>
    <language><![CDATA[nl]]></language>
    <scale_id><![CDATA[0]]></scale_id>
    <same_default><![CDATA[0]]></same_default>
   </row>
   <row>
    <qid><![CDATA[10017]]></qid>
    <parent_qid><![CDATA[0]]></parent_qid>
    <sid><![CDATA[99365]]></sid>
    <gid><![CDATA[408]]></gid>
    <type><![CDATA[F]]></type>
    <title><![CDATA[b]]></title>
    <question><![CDATA[Test subjects who studied<b> booklet B</b>:<br />
<i>To what degree did you find any weaknesses in the message?</i><br />
<br />]]></question>
    <preg><![CDATA[]]></preg>
    <help><![CDATA[]]></help>
    <other><![CDATA[N]]></other>
    <mandatory><![CDATA[Y]]></mandatory>
    <question_order><![CDATA[3]]></question_order>
    <language><![CDATA[en]]></language>
    <scale_id><![CDATA[0]]></scale_id>
    <same_default><![CDATA[0]]></same_default>
   </row>
   <row>
    <qid><![CDATA[10018]]></qid>
    <parent_qid><![CDATA[0]]></parent_qid>
    <sid><![CDATA[99365]]></sid>
    <gid><![CDATA[409]]></gid>
    <type><![CDATA[F]]></type>
    <title><![CDATA[a]]></title>
    <question><![CDATA[Proefpersonen die <b>brochure A</b> bekeken:<br />
<i>In hoeverre bevatte de uitspraken in de brochure sterke punten?</i><br />
<br />]]></question>
    <preg><![CDATA[]]></preg>
    <help><![CDATA[]]></help>
    <other><![CDATA[N]]></other>
    <mandatory><![CDATA[Y]]></mandatory>
    <question_order><![CDATA[0]]></question_order>
    <language><![CDATA[nl]]></language>
    <scale_id><![CDATA[0]]></scale_id>
    <same_default><![CDATA[0]]></same_default>
   </row>
   <row>
    <qid><![CDATA[10018]]></qid>
    <parent_qid><![CDATA[0]]></parent_qid>
    <sid><![CDATA[99365]]></sid>
    <gid><![CDATA[409]]></gid>
    <type><![CDATA[F]]></type>
    <title><![CDATA[a]]></title>
    <question><![CDATA[Test subjects who studied<b> booklet A</b>:<br />
<i>To what degree did you find any strenghts in the message?</i><br />
<br />]]></question>
    <preg><![CDATA[]]></preg>
    <help><![CDATA[]]></help>
    <other><![CDATA[N]]></other>
    <mandatory><![CDATA[Y]]></mandatory>
    <question_order><![CDATA[0]]></question_order>
    <language><![CDATA[en]]></language>
    <scale_id><![CDATA[0]]></scale_id>
    <same_default><![CDATA[0]]></same_default>
   </row>
   <row>
    <qid><![CDATA[10019]]></qid>
    <parent_qid><![CDATA[0]]></parent_qid>
    <sid><![CDATA[99365]]></sid>
    <gid><![CDATA[409]]></gid>
    <type><![CDATA[F]]></type>
    <title><![CDATA[b]]></title>
    <question><![CDATA[Proefpersonen die <b>brochure </b><b>B</b> bekeken:<br />
<i>In hoeverre bevatte de uitspraken in de brochure sterke punten?</i><br />
<br />]]></question>
    <preg><![CDATA[]]></preg>
    <help><![CDATA[]]></help>
    <other><![CDATA[N]]></other>
    <mandatory><![CDATA[Y]]></mandatory>
    <question_order><![CDATA[3]]></question_order>
    <language><![CDATA[nl]]></language>
    <scale_id><![CDATA[0]]></scale_id>
    <same_default><![CDATA[0]]></same_default>
   </row>
   <row>
    <qid><![CDATA[10019]]></qid>
    <parent_qid><![CDATA[0]]></parent_qid>
    <sid><![CDATA[99365]]></sid>
    <gid><![CDATA[409]]></gid>
    <type><![CDATA[F]]></type>
    <title><![CDATA[b]]></title>
    <question><![CDATA[Test subjects who studied <b>booklet B</b>:<br />
<i>To what degree did you find any strenghts in the message?</i><br />
<br />]]></question>
    <preg><![CDATA[]]></preg>
    <help><![CDATA[]]></help>
    <other><![CDATA[N]]></other>
    <mandatory><![CDATA[Y]]></mandatory>
    <question_order><![CDATA[3]]></question_order>
    <language><![CDATA[en]]></language>
    <scale_id><![CDATA[0]]></scale_id>
    <same_default><![CDATA[0]]></same_default>
   </row>
   <row>
    <qid><![CDATA[10020]]></qid>
    <parent_qid><![CDATA[0]]></parent_qid>
    <sid><![CDATA[99365]]></sid>
    <gid><![CDATA[410]]></gid>
    <type><![CDATA[F]]></type>
    <title><![CDATA[a]]></title>
    <question><![CDATA[Test subjects who studied <b>booklet A</b>:<br />
<i>To what degree is the message important for making a decision about quitting?<br />
</i><br />
<br />]]></question>
    <preg><![CDATA[]]></preg>
    <help><![CDATA[]]></help>
    <other><![CDATA[N]]></other>
    <mandatory><![CDATA[Y]]></mandatory>
    <question_order><![CDATA[0]]></question_order>
    <language><![CDATA[en]]></language>
    <scale_id><![CDATA[0]]></scale_id>
    <same_default><![CDATA[0]]></same_default>
   </row>
   <row>
    <qid><![CDATA[10020]]></qid>
    <parent_qid><![CDATA[0]]></parent_qid>
    <sid><![CDATA[99365]]></sid>
    <gid><![CDATA[410]]></gid>
    <type><![CDATA[F]]></type>
    <title><![CDATA[a]]></title>
    <question><![CDATA[Proefpersonen die <b>brochure A</b> bekeken:<br />
<i>In hoeverre zijn de uitspraken in de brochure belangrijk om een beslissing te nemen over het stoppen met roken</i>?<br />
<br />]]></question>
    <preg><![CDATA[]]></preg>
    <help><![CDATA[]]></help>
    <other><![CDATA[N]]></other>
    <mandatory><![CDATA[Y]]></mandatory>
    <question_order><![CDATA[0]]></question_order>
    <language><![CDATA[nl]]></language>
    <scale_id><![CDATA[0]]></scale_id>
    <same_default><![CDATA[0]]></same_default>
   </row>
   <row>
    <qid><![CDATA[10021]]></qid>
    <parent_qid><![CDATA[0]]></parent_qid>
    <sid><![CDATA[99365]]></sid>
    <gid><![CDATA[410]]></gid>
    <type><![CDATA[F]]></type>
    <title><![CDATA[b]]></title>
    <question><![CDATA[Test subjects who studied <b>booklet B</b>:<br />
<i>To what degree is the message important for making a decision about quitting?</i><br />
<br />]]></question>
    <preg><![CDATA[]]></preg>
    <help><![CDATA[]]></help>
    <other><![CDATA[N]]></other>
    <mandatory><![CDATA[Y]]></mandatory>
    <question_order><![CDATA[3]]></question_order>
    <language><![CDATA[en]]></language>
    <scale_id><![CDATA[0]]></scale_id>
    <same_default><![CDATA[0]]></same_default>
   </row>
   <row>
    <qid><![CDATA[10021]]></qid>
    <parent_qid><![CDATA[0]]></parent_qid>
    <sid><![CDATA[99365]]></sid>
    <gid><![CDATA[410]]></gid>
    <type><![CDATA[F]]></type>
    <title><![CDATA[b]]></title>
    <question><![CDATA[Proefpersonen die <b>brochure B</b> bekeken:<br />
<i>In hoeverre zijn de uitspraken in de brochure belangrijk om een beslissing te nemen over het stoppen met roken</i>?<br />
<br />]]></question>
    <preg><![CDATA[]]></preg>
    <help><![CDATA[]]></help>
    <other><![CDATA[N]]></other>
    <mandatory><![CDATA[Y]]></mandatory>
    <question_order><![CDATA[3]]></question_order>
    <language><![CDATA[nl]]></language>
    <scale_id><![CDATA[0]]></scale_id>
    <same_default><![CDATA[0]]></same_default>
   </row>
   <row>
    <qid><![CDATA[10022]]></qid>
    <parent_qid><![CDATA[0]]></parent_qid>
    <sid><![CDATA[99365]]></sid>
    <gid><![CDATA[411]]></gid>
    <type><![CDATA[F]]></type>
    <title><![CDATA[a]]></title>
    <question><![CDATA[Test subjects who studied <b>booklet A</b>:<br />
<i>How much effort did you put into reading the text?</i><br />
<br />]]></question>
    <preg><![CDATA[]]></preg>
    <help><![CDATA[]]></help>
    <other><![CDATA[N]]></other>
    <mandatory><![CDATA[Y]]></mandatory>
    <question_order><![CDATA[0]]></question_order>
    <language><![CDATA[en]]></language>
    <scale_id><![CDATA[0]]></scale_id>
    <same_default><![CDATA[0]]></same_default>
   </row>
   <row>
    <qid><![CDATA[10022]]></qid>
    <parent_qid><![CDATA[0]]></parent_qid>
    <sid><![CDATA[99365]]></sid>
    <gid><![CDATA[411]]></gid>
    <type><![CDATA[F]]></type>
    <title><![CDATA[a]]></title>
    <question><![CDATA[Proefpersonen die <b>brochure A</b> bekeken:<br />
<i>Hoeveel moeite heb je in het lezen van de tekst gestoken</i>?<br />
<br />]]></question>
    <preg><![CDATA[]]></preg>
    <help><![CDATA[]]></help>
    <other><![CDATA[N]]></other>
    <mandatory><![CDATA[Y]]></mandatory>
    <question_order><![CDATA[0]]></question_order>
    <language><![CDATA[nl]]></language>
    <scale_id><![CDATA[0]]></scale_id>
    <same_default><![CDATA[0]]></same_default>
   </row>
   <row>
    <qid><![CDATA[10023]]></qid>
    <parent_qid><![CDATA[0]]></parent_qid>
    <sid><![CDATA[99365]]></sid>
    <gid><![CDATA[411]]></gid>
    <type><![CDATA[F]]></type>
    <title><![CDATA[b]]></title>
    <question><![CDATA[Proefpersonen die <b>brochure B</b> bekeken:<br />
<i>Hoeveel moeite heb je in het lezen van de tekst gestoken</i>?<br />
<br />]]></question>
    <preg><![CDATA[]]></preg>
    <help><![CDATA[]]></help>
    <other><![CDATA[N]]></other>
    <mandatory><![CDATA[Y]]></mandatory>
    <question_order><![CDATA[3]]></question_order>
    <language><![CDATA[nl]]></language>
    <scale_id><![CDATA[0]]></scale_id>
    <same_default><![CDATA[0]]></same_default>
   </row>
   <row>
    <qid><![CDATA[10023]]></qid>
    <parent_qid><![CDATA[0]]></parent_qid>
    <sid><![CDATA[99365]]></sid>
    <gid><![CDATA[411]]></gid>
    <type><![CDATA[F]]></type>
    <title><![CDATA[b]]></title>
    <question><![CDATA[Test subjects who studied <b>booklet </b><b>B</b>:<br />
<i>How much effort did you put into reading the text?</i><br />]]></question>
    <preg><![CDATA[]]></preg>
    <help><![CDATA[]]></help>
    <other><![CDATA[N]]></other>
    <mandatory><![CDATA[Y]]></mandatory>
    <question_order><![CDATA[3]]></question_order>
    <language><![CDATA[en]]></language>
    <scale_id><![CDATA[0]]></scale_id>
    <same_default><![CDATA[0]]></same_default>
   </row>
   <row>
    <qid><![CDATA[10024]]></qid>
    <parent_qid><![CDATA[0]]></parent_qid>
    <sid><![CDATA[99365]]></sid>
    <gid><![CDATA[412]]></gid>
    <type><![CDATA[F]]></type>
    <title><![CDATA[a]]></title>
    <question><![CDATA[Proefpersonen die <b>brochure A</b> bekeken:<br />
<i>Als jij doorgaat met roken zoals jij het nu doet, wat is de kans dat jij tijdens jouw leven een <b>hartaanval</b> krijgt?</i><br />]]></question>
    <preg><![CDATA[]]></preg>
    <help><![CDATA[]]></help>
    <other><![CDATA[N]]></other>
    <mandatory><![CDATA[Y]]></mandatory>
    <question_order><![CDATA[0]]></question_order>
    <language><![CDATA[nl]]></language>
    <scale_id><![CDATA[0]]></scale_id>
    <same_default><![CDATA[0]]></same_default>
   </row>
   <row>
    <qid><![CDATA[10024]]></qid>
    <parent_qid><![CDATA[0]]></parent_qid>
    <sid><![CDATA[99365]]></sid>
    <gid><![CDATA[412]]></gid>
    <type><![CDATA[F]]></type>
    <title><![CDATA[a]]></title>
    <question><![CDATA[Test subjects who studied <b>booklet A</b>:<br />
<i>If you continue to smoke the way that you do, what are the chances of you having a <b>heart attack</b> sometime in your life?</i><br />]]></question>
    <preg><![CDATA[]]></preg>
    <help><![CDATA[]]></help>
    <other><![CDATA[N]]></other>
    <mandatory><![CDATA[Y]]></mandatory>
    <question_order><![CDATA[0]]></question_order>
    <language><![CDATA[en]]></language>
    <scale_id><![CDATA[0]]></scale_id>
    <same_default><![CDATA[0]]></same_default>
   </row>
   <row>
    <qid><![CDATA[10025]]></qid>
    <parent_qid><![CDATA[0]]></parent_qid>
    <sid><![CDATA[99365]]></sid>
    <gid><![CDATA[412]]></gid>
    <type><![CDATA[F]]></type>
    <title><![CDATA[b]]></title>
    <question><![CDATA[Test subjects who studied <b>booklet B</b>:<br />
<i>If you continue to smoke the way that you do, what are the chances of you having a <b>heart attack</b> sometime in your life?</i><br />]]></question>
    <preg><![CDATA[]]></preg>
    <help><![CDATA[]]></help>
    <other><![CDATA[N]]></other>
    <mandatory><![CDATA[Y]]></mandatory>
    <question_order><![CDATA[3]]></question_order>
    <language><![CDATA[en]]></language>
    <scale_id><![CDATA[0]]></scale_id>
    <same_default><![CDATA[0]]></same_default>
   </row>
   <row>
    <qid><![CDATA[10025]]></qid>
    <parent_qid><![CDATA[0]]></parent_qid>
    <sid><![CDATA[99365]]></sid>
    <gid><![CDATA[412]]></gid>
    <type><![CDATA[F]]></type>
    <title><![CDATA[b]]></title>
    <question><![CDATA[Proefpersonen die <b>brochure B</b> bekeken:<br />
<i>Als jij doorgaat met roken zoals jij het nu doet, wat is de kans dat jij tijdens jouw leven een <b>hartaanval</b> krijgt?</i><br />]]></question>
    <preg><![CDATA[]]></preg>
    <help><![CDATA[]]></help>
    <other><![CDATA[N]]></other>
    <mandatory><![CDATA[Y]]></mandatory>
    <question_order><![CDATA[3]]></question_order>
    <language><![CDATA[nl]]></language>
    <scale_id><![CDATA[0]]></scale_id>
    <same_default><![CDATA[0]]></same_default>
   </row>
   <row>
    <qid><![CDATA[10026]]></qid>
    <parent_qid><![CDATA[0]]></parent_qid>
    <sid><![CDATA[99365]]></sid>
    <gid><![CDATA[413]]></gid>
    <type><![CDATA[F]]></type>
    <title><![CDATA[a]]></title>
    <question><![CDATA[Proefpersonen die <b>brochure A </b>bekeken:<br />
<i>Als jij doorgaat met roken zoals jij dat nu doet, wat is dan de kans dat je tijdens je leven <b>bronchitis</b> krijgt?</i><br />]]></question>
    <preg><![CDATA[]]></preg>
    <help><![CDATA[]]></help>
    <other><![CDATA[N]]></other>
    <mandatory><![CDATA[Y]]></mandatory>
    <question_order><![CDATA[0]]></question_order>
    <language><![CDATA[nl]]></language>
    <scale_id><![CDATA[0]]></scale_id>
    <same_default><![CDATA[0]]></same_default>
   </row>
   <row>
    <qid><![CDATA[10026]]></qid>
    <parent_qid><![CDATA[0]]></parent_qid>
    <sid><![CDATA[99365]]></sid>
    <gid><![CDATA[413]]></gid>
    <type><![CDATA[F]]></type>
    <title><![CDATA[a]]></title>
    <question><![CDATA[Test subjects who studied <b>booklet A</b>:<br />
<i>If you continue to smoke the way that you do, what are the chances of you having <b>bronchitis</b> sometime in your life?</i><br />]]></question>
    <preg><![CDATA[]]></preg>
    <help><![CDATA[]]></help>
    <other><![CDATA[N]]></other>
    <mandatory><![CDATA[Y]]></mandatory>
    <question_order><![CDATA[0]]></question_order>
    <language><![CDATA[en]]></language>
    <scale_id><![CDATA[0]]></scale_id>
    <same_default><![CDATA[0]]></same_default>
   </row>
   <row>
    <qid><![CDATA[10027]]></qid>
    <parent_qid><![CDATA[0]]></parent_qid>
    <sid><![CDATA[99365]]></sid>
    <gid><![CDATA[413]]></gid>
    <type><![CDATA[F]]></type>
    <title><![CDATA[b]]></title>
    <question><![CDATA[Proefpersonen die <b>brochure B </b>bekeken:<br />
<i>Als jij doorgaat met roken zoals jij dat nu doet, wat is dan de kans dat je tijdens je leven</i><i> <b>bronchitis</b> krijgt?</i><br />]]></question>
    <preg><![CDATA[]]></preg>
    <help><![CDATA[]]></help>
    <other><![CDATA[N]]></other>
    <mandatory><![CDATA[Y]]></mandatory>
    <question_order><![CDATA[3]]></question_order>
    <language><![CDATA[nl]]></language>
    <scale_id><![CDATA[0]]></scale_id>
    <same_default><![CDATA[0]]></same_default>
   </row>
   <row>
    <qid><![CDATA[10027]]></qid>
    <parent_qid><![CDATA[0]]></parent_qid>
    <sid><![CDATA[99365]]></sid>
    <gid><![CDATA[413]]></gid>
    <type><![CDATA[F]]></type>
    <title><![CDATA[b]]></title>
    <question><![CDATA[Test subjects who studied <b>booklet B</b>:<br />
<i>If you continue to smoke the way that you do, what are the chances of you having <b>bronchitis</b> sometime in your life?</i><br />]]></question>
    <preg><![CDATA[]]></preg>
    <help><![CDATA[]]></help>
    <other><![CDATA[N]]></other>
    <mandatory><![CDATA[Y]]></mandatory>
    <question_order><![CDATA[3]]></question_order>
    <language><![CDATA[en]]></language>
    <scale_id><![CDATA[0]]></scale_id>
    <same_default><![CDATA[0]]></same_default>
   </row>
   <row>
    <qid><![CDATA[10028]]></qid>
    <parent_qid><![CDATA[0]]></parent_qid>
    <sid><![CDATA[99365]]></sid>
    <gid><![CDATA[414]]></gid>
    <type><![CDATA[F]]></type>
    <title><![CDATA[a]]></title>
    <question><![CDATA[Proefpersonen die <b>brochure A</b> bekeken:<br />
<i>Als jij doorgaat met roken zoals jij dat nu doet, wat is dan de kans dat je tijdens je leven</i><i> <b>longkanker</b> krijgt?</i><br />]]></question>
    <preg><![CDATA[]]></preg>
    <help><![CDATA[]]></help>
    <other><![CDATA[N]]></other>
    <mandatory><![CDATA[Y]]></mandatory>
    <question_order><![CDATA[0]]></question_order>
    <language><![CDATA[nl]]></language>
    <scale_id><![CDATA[0]]></scale_id>
    <same_default><![CDATA[0]]></same_default>
   </row>
   <row>
    <qid><![CDATA[10028]]></qid>
    <parent_qid><![CDATA[0]]></parent_qid>
    <sid><![CDATA[99365]]></sid>
    <gid><![CDATA[414]]></gid>
    <type><![CDATA[F]]></type>
    <title><![CDATA[a]]></title>
    <question><![CDATA[Test subjects who studied <b>booklet A</b>:<br />
<i>If you continue to smoke the way that you do, what are the chances of you having <b>lung cancer</b> sometime in your life?</i><br />]]></question>
    <preg><![CDATA[]]></preg>
    <help><![CDATA[]]></help>
    <other><![CDATA[N]]></other>
    <mandatory><![CDATA[Y]]></mandatory>
    <question_order><![CDATA[0]]></question_order>
    <language><![CDATA[en]]></language>
    <scale_id><![CDATA[0]]></scale_id>
    <same_default><![CDATA[0]]></same_default>
   </row>
   <row>
    <qid><![CDATA[10029]]></qid>
    <parent_qid><![CDATA[0]]></parent_qid>
    <sid><![CDATA[99365]]></sid>
    <gid><![CDATA[414]]></gid>
    <type><![CDATA[F]]></type>
    <title><![CDATA[b]]></title>
    <question><![CDATA[Proefpersonen die <b>brochure B</b> bekeken:<br />
<i>Als jij doorgaat met roken zoals jij dat nu doet, wat is dan de kans dat je tijdens je leven</i><i> <b>longkanker</b> krijgt?</i><br />]]></question>
    <preg><![CDATA[]]></preg>
    <help><![CDATA[]]></help>
    <other><![CDATA[N]]></other>
    <mandatory><![CDATA[Y]]></mandatory>
    <question_order><![CDATA[3]]></question_order>
    <language><![CDATA[nl]]></language>
    <scale_id><![CDATA[0]]></scale_id>
    <same_default><![CDATA[0]]></same_default>
   </row>
   <row>
    <qid><![CDATA[10029]]></qid>
    <parent_qid><![CDATA[0]]></parent_qid>
    <sid><![CDATA[99365]]></sid>
    <gid><![CDATA[414]]></gid>
    <type><![CDATA[F]]></type>
    <title><![CDATA[b]]></title>
    <question><![CDATA[Test subjects who studied <b>booklet B</b>:<br />
<i>If you continue to smoke the way that you do, what are the chances of you having <b>lung cancer</b> sometime in your life?</i><br />]]></question>
    <preg><![CDATA[]]></preg>
    <help><![CDATA[]]></help>
    <other><![CDATA[N]]></other>
    <mandatory><![CDATA[Y]]></mandatory>
    <question_order><![CDATA[3]]></question_order>
    <language><![CDATA[en]]></language>
    <scale_id><![CDATA[0]]></scale_id>
    <same_default><![CDATA[0]]></same_default>
   </row>
   <row>
    <qid><![CDATA[10030]]></qid>
    <parent_qid><![CDATA[0]]></parent_qid>
    <sid><![CDATA[99365]]></sid>
    <gid><![CDATA[415]]></gid>
    <type><![CDATA[F]]></type>
    <title><![CDATA[a]]></title>
    <question><![CDATA[Proefpersonen die <b>brochure A</b> bekeken:<br />
<i>Als jij doorgaat met roken zoals jij dat nu doet, wat is dan de kans dat je tijdens je leven</i><i> een<b> beroerte</b> krijgt?</i><br />]]></question>
    <preg><![CDATA[]]></preg>
    <help><![CDATA[]]></help>
    <other><![CDATA[N]]></other>
    <mandatory><![CDATA[Y]]></mandatory>
    <question_order><![CDATA[0]]></question_order>
    <language><![CDATA[nl]]></language>
    <scale_id><![CDATA[0]]></scale_id>
    <same_default><![CDATA[0]]></same_default>
   </row>
   <row>
    <qid><![CDATA[10030]]></qid>
    <parent_qid><![CDATA[0]]></parent_qid>
    <sid><![CDATA[99365]]></sid>
    <gid><![CDATA[415]]></gid>
    <type><![CDATA[F]]></type>
    <title><![CDATA[a]]></title>
    <question><![CDATA[Test subjects who studied <b>booklet A</b>:<br />
<i>If you continue to smoke the way that you do, what are the chances of you having a <b>stroke</b> sometime in your life?</i><br />]]></question>
    <preg><![CDATA[]]></preg>
    <help><![CDATA[]]></help>
    <other><![CDATA[N]]></other>
    <mandatory><![CDATA[Y]]></mandatory>
    <question_order><![CDATA[0]]></question_order>
    <language><![CDATA[en]]></language>
    <scale_id><![CDATA[0]]></scale_id>
    <same_default><![CDATA[0]]></same_default>
   </row>
   <row>
    <qid><![CDATA[10031]]></qid>
    <parent_qid><![CDATA[0]]></parent_qid>
    <sid><![CDATA[99365]]></sid>
    <gid><![CDATA[415]]></gid>
    <type><![CDATA[F]]></type>
    <title><![CDATA[b]]></title>
    <question><![CDATA[Proefpersonen die <b>brochure B</b> bekeken:<br />
<i>Als jij doorgaat met roken zoals jij dat nu doet, wat is dan de kans dat je tijdens je leven</i><i> een<b> beroerte</b> krijgt?</i><br />]]></question>
    <preg><![CDATA[]]></preg>
    <help><![CDATA[]]></help>
    <other><![CDATA[N]]></other>
    <mandatory><![CDATA[Y]]></mandatory>
    <question_order><![CDATA[3]]></question_order>
    <language><![CDATA[nl]]></language>
    <scale_id><![CDATA[0]]></scale_id>
    <same_default><![CDATA[0]]></same_default>
   </row>
   <row>
    <qid><![CDATA[10031]]></qid>
    <parent_qid><![CDATA[0]]></parent_qid>
    <sid><![CDATA[99365]]></sid>
    <gid><![CDATA[415]]></gid>
    <type><![CDATA[F]]></type>
    <title><![CDATA[b]]></title>
    <question><![CDATA[Test subjects who studied <b>booklet </b><b>B</b>:<br />
<i>If you continue to smoke the way that you do, what are the chances of you having a <b>stroke</b> sometime in your life?</i><br />]]></question>
    <preg><![CDATA[]]></preg>
    <help><![CDATA[]]></help>
    <other><![CDATA[N]]></other>
    <mandatory><![CDATA[Y]]></mandatory>
    <question_order><![CDATA[3]]></question_order>
    <language><![CDATA[en]]></language>
    <scale_id><![CDATA[0]]></scale_id>
    <same_default><![CDATA[0]]></same_default>
   </row>
   <row>
    <qid><![CDATA[10032]]></qid>
    <parent_qid><![CDATA[0]]></parent_qid>
    <sid><![CDATA[99365]]></sid>
    <gid><![CDATA[416]]></gid>
    <type><![CDATA[F]]></type>
    <title><![CDATA[a]]></title>
    <question><![CDATA[Test subjects who studied <b>booklet A</b>:<br />
<i>If you continue to smoke the way that you do, what are the chances of you having <b>cancer of the throat or mouth</b> sometime in your life?</i><br />]]></question>
    <preg><![CDATA[]]></preg>
    <help><![CDATA[]]></help>
    <other><![CDATA[N]]></other>
    <mandatory><![CDATA[Y]]></mandatory>
    <question_order><![CDATA[0]]></question_order>
    <language><![CDATA[en]]></language>
    <scale_id><![CDATA[0]]></scale_id>
    <same_default><![CDATA[0]]></same_default>
   </row>
   <row>
    <qid><![CDATA[10032]]></qid>
    <parent_qid><![CDATA[0]]></parent_qid>
    <sid><![CDATA[99365]]></sid>
    <gid><![CDATA[416]]></gid>
    <type><![CDATA[F]]></type>
    <title><![CDATA[a]]></title>
    <question><![CDATA[Proefpersonen die <b>brochure A</b> bekeken:<br />
<i>Als jij doorgaat met roken zoals jij dat nu doet, wat is dan de kans dat je tijdens je leven</i><i> <b>mond- en keelkanker </b>krijgt?</i><br />]]></question>
    <preg><![CDATA[]]></preg>
    <help><![CDATA[]]></help>
    <other><![CDATA[N]]></other>
    <mandatory><![CDATA[Y]]></mandatory>
    <question_order><![CDATA[0]]></question_order>
    <language><![CDATA[nl]]></language>
    <scale_id><![CDATA[0]]></scale_id>
    <same_default><![CDATA[0]]></same_default>
   </row>
   <row>
    <qid><![CDATA[10033]]></qid>
    <parent_qid><![CDATA[0]]></parent_qid>
    <sid><![CDATA[99365]]></sid>
    <gid><![CDATA[416]]></gid>
    <type><![CDATA[F]]></type>
    <title><![CDATA[b]]></title>
    <question><![CDATA[Test subjects who studied <b>booklet B</b>:<br />
<i>If you continue to smoke the way that you do, what are the chances of you having <b>cancer of the throat or mouth </b>sometime in your life?</i><br />
<i><span style="font-weight: bold;"><br />
</span><span style="font-weight: bold;" /></i>]]></question>
    <preg><![CDATA[]]></preg>
    <help><![CDATA[]]></help>
    <other><![CDATA[N]]></other>
    <mandatory><![CDATA[Y]]></mandatory>
    <question_order><![CDATA[3]]></question_order>
    <language><![CDATA[en]]></language>
    <scale_id><![CDATA[0]]></scale_id>
    <same_default><![CDATA[0]]></same_default>
   </row>
   <row>
    <qid><![CDATA[10033]]></qid>
    <parent_qid><![CDATA[0]]></parent_qid>
    <sid><![CDATA[99365]]></sid>
    <gid><![CDATA[416]]></gid>
    <type><![CDATA[F]]></type>
    <title><![CDATA[b]]></title>
    <question><![CDATA[Proefpersonen die <b>brochure B</b> bekeken:<br />
<i>Als jij doorgaat met roken zoals jij dat nu doet, wat is dan de kans dat je tijdens je leven</i><i> <b>mond- en keelkanker </b>krijgt?</i><br />]]></question>
    <preg><![CDATA[]]></preg>
    <help><![CDATA[]]></help>
    <other><![CDATA[N]]></other>
    <mandatory><![CDATA[Y]]></mandatory>
    <question_order><![CDATA[3]]></question_order>
    <language><![CDATA[nl]]></language>
    <scale_id><![CDATA[0]]></scale_id>
    <same_default><![CDATA[0]]></same_default>
   </row>
   <row>
    <qid><![CDATA[10034]]></qid>
    <parent_qid><![CDATA[0]]></parent_qid>
    <sid><![CDATA[99365]]></sid>
    <gid><![CDATA[417]]></gid>
    <type><![CDATA[F]]></type>
    <title><![CDATA[a]]></title>
    <question><![CDATA[Test subjects who studied <b>booklet A</b>:<br />
<i>If you continue to smoke the way that you do, what are the chances of you having <b>emphysema</b> sometime in your life?</i>]]></question>
    <preg><![CDATA[]]></preg>
    <help><![CDATA[]]></help>
    <other><![CDATA[N]]></other>
    <mandatory><![CDATA[Y]]></mandatory>
    <question_order><![CDATA[0]]></question_order>
    <language><![CDATA[en]]></language>
    <scale_id><![CDATA[0]]></scale_id>
    <same_default><![CDATA[0]]></same_default>
   </row>
   <row>
    <qid><![CDATA[10034]]></qid>
    <parent_qid><![CDATA[0]]></parent_qid>
    <sid><![CDATA[99365]]></sid>
    <gid><![CDATA[417]]></gid>
    <type><![CDATA[F]]></type>
    <title><![CDATA[a]]></title>
    <question><![CDATA[Proefpersonen die <b>brochure A</b> bekeken:<br />
<i>A</i><i>Als jij doorgaat met roken zoals jij dat nu doet, wat is dan de kans dat je tijdens je leven</i><i> een<b> emfyseem</b> krijgt?</i><br />]]></question>
    <preg><![CDATA[]]></preg>
    <help><![CDATA[]]></help>
    <other><![CDATA[N]]></other>
    <mandatory><![CDATA[Y]]></mandatory>
    <question_order><![CDATA[0]]></question_order>
    <language><![CDATA[nl]]></language>
    <scale_id><![CDATA[0]]></scale_id>
    <same_default><![CDATA[0]]></same_default>
   </row>
   <row>
    <qid><![CDATA[10035]]></qid>
    <parent_qid><![CDATA[0]]></parent_qid>
    <sid><![CDATA[99365]]></sid>
    <gid><![CDATA[417]]></gid>
    <type><![CDATA[F]]></type>
    <title><![CDATA[b]]></title>
    <question><![CDATA[Test subjects who studied <b>booklet B</b>:<br />
<i>If you continue to smoke the way that you do, what are the chances of you having <b>emphysema</b> sometime in your life?</i>]]></question>
    <preg><![CDATA[]]></preg>
    <help><![CDATA[]]></help>
    <other><![CDATA[N]]></other>
    <mandatory><![CDATA[Y]]></mandatory>
    <question_order><![CDATA[3]]></question_order>
    <language><![CDATA[en]]></language>
    <scale_id><![CDATA[0]]></scale_id>
    <same_default><![CDATA[0]]></same_default>
   </row>
   <row>
    <qid><![CDATA[10035]]></qid>
    <parent_qid><![CDATA[0]]></parent_qid>
    <sid><![CDATA[99365]]></sid>
    <gid><![CDATA[417]]></gid>
    <type><![CDATA[F]]></type>
    <title><![CDATA[b]]></title>
    <question><![CDATA[Proefpersonen die <b>brochure B</b> bekeken:<br />
<i>A</i><i>Als jij doorgaat met roken zoals jij dat nu doet, wat is dan de kans dat je tijdens je leven</i><i> een<b> emfyseem</b> krijgt?</i><br />]]></question>
    <preg><![CDATA[]]></preg>
    <help><![CDATA[]]></help>
    <other><![CDATA[N]]></other>
    <mandatory><![CDATA[Y]]></mandatory>
    <question_order><![CDATA[3]]></question_order>
    <language><![CDATA[nl]]></language>
    <scale_id><![CDATA[0]]></scale_id>
    <same_default><![CDATA[0]]></same_default>
   </row>
   <row>
    <qid><![CDATA[10040]]></qid>
    <parent_qid><![CDATA[0]]></parent_qid>
    <sid><![CDATA[99365]]></sid>
    <gid><![CDATA[420]]></gid>
    <type><![CDATA[F]]></type>
    <title><![CDATA[1]]></title>
    <question><![CDATA[I think that the test subjects studied <b>booklet A</b> in contrast with <b>booklet B</b>:<br />
<br />]]></question>
    <preg><![CDATA[]]></preg>
    <help><![CDATA[]]></help>
    <other><![CDATA[N]]></other>
    <mandatory><![CDATA[Y]]></mandatory>
    <question_order><![CDATA[0]]></question_order>
    <language><![CDATA[en]]></language>
    <scale_id><![CDATA[0]]></scale_id>
    <same_default><![CDATA[0]]></same_default>
   </row>
   <row>
    <qid><![CDATA[10040]]></qid>
    <parent_qid><![CDATA[0]]></parent_qid>
    <sid><![CDATA[99365]]></sid>
    <gid><![CDATA[420]]></gid>
    <type><![CDATA[F]]></type>
    <title><![CDATA[1]]></title>
    <question><![CDATA[Ik denk dat de proefpersonen <b>brochure A</b> ten opzichte van <b>brochure B<br />
</b><br />]]></question>
    <preg><![CDATA[]]></preg>
    <help><![CDATA[]]></help>
    <other><![CDATA[N]]></other>
    <mandatory><![CDATA[Y]]></mandatory>
    <question_order><![CDATA[0]]></question_order>
    <language><![CDATA[nl]]></language>
    <scale_id><![CDATA[0]]></scale_id>
    <same_default><![CDATA[0]]></same_default>
   </row>
   <row>
    <qid><![CDATA[10041]]></qid>
    <parent_qid><![CDATA[0]]></parent_qid>
    <sid><![CDATA[99365]]></sid>
    <gid><![CDATA[421]]></gid>
    <type><![CDATA[F]]></type>
    <title><![CDATA[a]]></title>
    <question><![CDATA[Test subjects who studied<b> booklet A</b>:<br />
<i>Think about how you were feeling when you look through the booklet.<br />
<br />
How <b>anxious</b> did you feel when looking at the booklet?<br />
</i><br />]]></question>
    <preg><![CDATA[]]></preg>
    <help><![CDATA[]]></help>
    <other><![CDATA[N]]></other>
    <mandatory><![CDATA[Y]]></mandatory>
    <question_order><![CDATA[0]]></question_order>
    <language><![CDATA[en]]></language>
    <scale_id><![CDATA[0]]></scale_id>
    <same_default><![CDATA[0]]></same_default>
   </row>
   <row>
    <qid><![CDATA[10041]]></qid>
    <parent_qid><![CDATA[0]]></parent_qid>
    <sid><![CDATA[99365]]></sid>
    <gid><![CDATA[421]]></gid>
    <type><![CDATA[F]]></type>
    <title><![CDATA[a]]></title>
    <question><![CDATA[Proefpersonen die <b>brochure A</b> bekeken:<br />
<i>Denk erover na hoe jij je voelde toen jij de brochure bestudeerde.<br />
<br />
Hoe <b>angstig</b> voelde jij je bij het bestuderen van de brochure?<br />
</i><br />]]></question>
    <preg><![CDATA[]]></preg>
    <help><![CDATA[]]></help>
    <other><![CDATA[N]]></other>
    <mandatory><![CDATA[Y]]></mandatory>
    <question_order><![CDATA[0]]></question_order>
    <language><![CDATA[nl]]></language>
    <scale_id><![CDATA[0]]></scale_id>
    <same_default><![CDATA[0]]></same_default>
   </row>
   <row>
    <qid><![CDATA[10042]]></qid>
    <parent_qid><![CDATA[0]]></parent_qid>
    <sid><![CDATA[99365]]></sid>
    <gid><![CDATA[421]]></gid>
    <type><![CDATA[F]]></type>
    <title><![CDATA[b]]></title>
    <question><![CDATA[Test subjects who studied<b> booklet B</b>:<br />
<i>Think about how you were feeling when you look through the booklet.<br />
<br />
How <b>anxious</b> did you feel when looking at the booklet?</i><i><br />
</i><br />]]></question>
    <preg><![CDATA[]]></preg>
    <help><![CDATA[]]></help>
    <other><![CDATA[N]]></other>
    <mandatory><![CDATA[Y]]></mandatory>
    <question_order><![CDATA[3]]></question_order>
    <language><![CDATA[en]]></language>
    <scale_id><![CDATA[0]]></scale_id>
    <same_default><![CDATA[0]]></same_default>
   </row>
   <row>
    <qid><![CDATA[10042]]></qid>
    <parent_qid><![CDATA[0]]></parent_qid>
    <sid><![CDATA[99365]]></sid>
    <gid><![CDATA[421]]></gid>
    <type><![CDATA[F]]></type>
    <title><![CDATA[b]]></title>
    <question><![CDATA[Proefpersonen die <b>brochure B</b> bekeken:<br />
<i>Denk erover na hoe jij je voelde toen jij de brochure bestudeerde.<br />
<br />
Hoe <b>angstig</b> voelde jij je bij het bestuderen van de brochure?<br />
</i><br />]]></question>
    <preg><![CDATA[]]></preg>
    <help><![CDATA[]]></help>
    <other><![CDATA[N]]></other>
    <mandatory><![CDATA[Y]]></mandatory>
    <question_order><![CDATA[3]]></question_order>
    <language><![CDATA[nl]]></language>
    <scale_id><![CDATA[0]]></scale_id>
    <same_default><![CDATA[0]]></same_default>
   </row>
   <row>
    <qid><![CDATA[10043]]></qid>
    <parent_qid><![CDATA[0]]></parent_qid>
    <sid><![CDATA[99365]]></sid>
    <gid><![CDATA[422]]></gid>
    <type><![CDATA[F]]></type>
    <title><![CDATA[a]]></title>
    <question><![CDATA[Test subjects who studied <b>booklet A</b>:<br />
Think about how you were feeling when you look through the booklet.<br />
<br />
How <b>distressed</b> did you feel when looking at the booklet?<br />]]></question>
    <preg><![CDATA[]]></preg>
    <help><![CDATA[]]></help>
    <other><![CDATA[N]]></other>
    <mandatory><![CDATA[Y]]></mandatory>
    <question_order><![CDATA[0]]></question_order>
    <language><![CDATA[en]]></language>
    <scale_id><![CDATA[0]]></scale_id>
    <same_default><![CDATA[0]]></same_default>
   </row>
   <row>
    <qid><![CDATA[10043]]></qid>
    <parent_qid><![CDATA[0]]></parent_qid>
    <sid><![CDATA[99365]]></sid>
    <gid><![CDATA[422]]></gid>
    <type><![CDATA[F]]></type>
    <title><![CDATA[a]]></title>
    <question><![CDATA[Proefpersonen die <b>brochure A</b> bekeken:<br />
Denk erover na hoe jij je voelde toen jij de brochure bestudeerde.<br />
<br />
Hoe <b>gestrest</b> voelde jij je bij het bestuderen van de brochure?<br />
<br />
<br />]]></question>
    <preg><![CDATA[]]></preg>
    <help><![CDATA[]]></help>
    <other><![CDATA[N]]></other>
    <mandatory><![CDATA[Y]]></mandatory>
    <question_order><![CDATA[0]]></question_order>
    <language><![CDATA[nl]]></language>
    <scale_id><![CDATA[0]]></scale_id>
    <same_default><![CDATA[0]]></same_default>
   </row>
   <row>
    <qid><![CDATA[10044]]></qid>
    <parent_qid><![CDATA[0]]></parent_qid>
    <sid><![CDATA[99365]]></sid>
    <gid><![CDATA[422]]></gid>
    <type><![CDATA[F]]></type>
    <title><![CDATA[b]]></title>
    <question><![CDATA[Test subjects who studied <b>booklet B</b>:<br />
Think about how you were feeling when you look through the booklet.<br />
<br />
How <b>distressed</b> did you feel when looking at the booklet?<br />]]></question>
    <preg><![CDATA[]]></preg>
    <help><![CDATA[]]></help>
    <other><![CDATA[N]]></other>
    <mandatory><![CDATA[Y]]></mandatory>
    <question_order><![CDATA[3]]></question_order>
    <language><![CDATA[en]]></language>
    <scale_id><![CDATA[0]]></scale_id>
    <same_default><![CDATA[0]]></same_default>
   </row>
   <row>
    <qid><![CDATA[10044]]></qid>
    <parent_qid><![CDATA[0]]></parent_qid>
    <sid><![CDATA[99365]]></sid>
    <gid><![CDATA[422]]></gid>
    <type><![CDATA[F]]></type>
    <title><![CDATA[b]]></title>
    <question><![CDATA[Proefpersonen die <b>brochure B</b> bekeken:<br />
Denk erover na hoe jij jouw voelde toen jij de brochure bestudeerde.<br />
<br />
Hoe <b>gestrest</b> voelde jij jouw bij het bestuderen van de brochure?<br />
<br />
<br />]]></question>
    <preg><![CDATA[]]></preg>
    <help><![CDATA[]]></help>
    <other><![CDATA[N]]></other>
    <mandatory><![CDATA[Y]]></mandatory>
    <question_order><![CDATA[3]]></question_order>
    <language><![CDATA[nl]]></language>
    <scale_id><![CDATA[0]]></scale_id>
    <same_default><![CDATA[0]]></same_default>
   </row>
   <row>
    <qid><![CDATA[10045]]></qid>
    <parent_qid><![CDATA[0]]></parent_qid>
    <sid><![CDATA[99365]]></sid>
    <gid><![CDATA[423]]></gid>
    <type><![CDATA[F]]></type>
    <title><![CDATA[a]]></title>
    <question><![CDATA[Test subjects who studied <b>booklet A</b>:<br />
<i>Think about how you were feeling when you look through the booklet.<br />
<br />
How <b>uneasy</b> did you feel when looking at the booklet?</i><br />]]></question>
    <preg><![CDATA[]]></preg>
    <help><![CDATA[]]></help>
    <other><![CDATA[N]]></other>
    <mandatory><![CDATA[Y]]></mandatory>
    <question_order><![CDATA[0]]></question_order>
    <language><![CDATA[en]]></language>
    <scale_id><![CDATA[0]]></scale_id>
    <same_default><![CDATA[0]]></same_default>
   </row>
   <row>
    <qid><![CDATA[10045]]></qid>
    <parent_qid><![CDATA[0]]></parent_qid>
    <sid><![CDATA[99365]]></sid>
    <gid><![CDATA[423]]></gid>
    <type><![CDATA[F]]></type>
    <title><![CDATA[a]]></title>
    <question><![CDATA[Proefpersonen die <b>brochure A</b> bekeken:<br />
<i>Denk erover na hoe jij je voelde toen jij de brochure bestudeerde.<br />
<br />
Hoe <b>ongemakkelijk</b> voelde jij je bij het bestuderen van de brochure?<br />
</i><br />]]></question>
    <preg><![CDATA[]]></preg>
    <help><![CDATA[]]></help>
    <other><![CDATA[N]]></other>
    <mandatory><![CDATA[Y]]></mandatory>
    <question_order><![CDATA[0]]></question_order>
    <language><![CDATA[nl]]></language>
    <scale_id><![CDATA[0]]></scale_id>
    <same_default><![CDATA[0]]></same_default>
   </row>
   <row>
    <qid><![CDATA[10046]]></qid>
    <parent_qid><![CDATA[0]]></parent_qid>
    <sid><![CDATA[99365]]></sid>
    <gid><![CDATA[423]]></gid>
    <type><![CDATA[F]]></type>
    <title><![CDATA[b]]></title>
    <question><![CDATA[Test subjects who studied <b>booklet B</b>:<br />
<i>Think about how you were feeling when you look through the booklet.<br />
<br />
How <b>uneasy</b> did you feel when looking at the booklet?</i>]]></question>
    <preg><![CDATA[]]></preg>
    <help><![CDATA[]]></help>
    <other><![CDATA[N]]></other>
    <mandatory><![CDATA[Y]]></mandatory>
    <question_order><![CDATA[3]]></question_order>
    <language><![CDATA[en]]></language>
    <scale_id><![CDATA[0]]></scale_id>
    <same_default><![CDATA[0]]></same_default>
   </row>
   <row>
    <qid><![CDATA[10046]]></qid>
    <parent_qid><![CDATA[0]]></parent_qid>
    <sid><![CDATA[99365]]></sid>
    <gid><![CDATA[423]]></gid>
    <type><![CDATA[F]]></type>
    <title><![CDATA[b]]></title>
    <question><![CDATA[Proefpersonen die <b>brochure B</b> bekeken:<br />
<i>Denk erover na hoe jij je voelde toen jij de brochure bestudeerde.<br />
<br />
Hoe <b>ongemakkelijk</b> voelde jij je bij het bestuderen van de brochure?<br />
</i><br />]]></question>
    <preg><![CDATA[]]></preg>
    <help><![CDATA[]]></help>
    <other><![CDATA[N]]></other>
    <mandatory><![CDATA[Y]]></mandatory>
    <question_order><![CDATA[3]]></question_order>
    <language><![CDATA[nl]]></language>
    <scale_id><![CDATA[0]]></scale_id>
    <same_default><![CDATA[0]]></same_default>
   </row>
   <row>
    <qid><![CDATA[10108]]></qid>
    <parent_qid><![CDATA[0]]></parent_qid>
    <sid><![CDATA[99365]]></sid>
    <gid><![CDATA[424]]></gid>
    <type><![CDATA[G]]></type>
    <title><![CDATA[1]]></title>
    <question><![CDATA[Geslacht:<br />]]></question>
    <preg><![CDATA[]]></preg>
    <help><![CDATA[]]></help>
    <other><![CDATA[N]]></other>
    <mandatory><![CDATA[N]]></mandatory>
    <question_order><![CDATA[0]]></question_order>
    <language><![CDATA[nl]]></language>
    <scale_id><![CDATA[0]]></scale_id>
    <same_default><![CDATA[0]]></same_default>
   </row>
   <row>
    <qid><![CDATA[10108]]></qid>
    <parent_qid><![CDATA[0]]></parent_qid>
    <sid><![CDATA[99365]]></sid>
    <gid><![CDATA[424]]></gid>
    <type><![CDATA[G]]></type>
    <title><![CDATA[1]]></title>
    <question><![CDATA[Gender:<br />]]></question>
    <preg><![CDATA[]]></preg>
    <help><![CDATA[]]></help>
    <other><![CDATA[N]]></other>
    <mandatory><![CDATA[N]]></mandatory>
    <question_order><![CDATA[0]]></question_order>
    <language><![CDATA[en]]></language>
    <scale_id><![CDATA[0]]></scale_id>
    <same_default><![CDATA[0]]></same_default>
   </row>
   <row>
    <qid><![CDATA[10109]]></qid>
    <parent_qid><![CDATA[0]]></parent_qid>
    <sid><![CDATA[99365]]></sid>
    <gid><![CDATA[424]]></gid>
    <type><![CDATA[N]]></type>
    <title><![CDATA[2]]></title>
    <question><![CDATA[Leeftijd:<br />]]></question>
    <preg><![CDATA[]]></preg>
    <help><![CDATA[]]></help>
    <other><![CDATA[N]]></other>
    <mandatory><![CDATA[N]]></mandatory>
    <question_order><![CDATA[1]]></question_order>
    <language><![CDATA[nl]]></language>
    <scale_id><![CDATA[0]]></scale_id>
    <same_default><![CDATA[0]]></same_default>
   </row>
   <row>
    <qid><![CDATA[10109]]></qid>
    <parent_qid><![CDATA[0]]></parent_qid>
    <sid><![CDATA[99365]]></sid>
    <gid><![CDATA[424]]></gid>
    <type><![CDATA[N]]></type>
    <title><![CDATA[2]]></title>
    <question><![CDATA[Age:<br />]]></question>
    <preg><![CDATA[]]></preg>
    <help><![CDATA[]]></help>
    <other><![CDATA[N]]></other>
    <mandatory><![CDATA[N]]></mandatory>
    <question_order><![CDATA[1]]></question_order>
    <language><![CDATA[en]]></language>
    <scale_id><![CDATA[0]]></scale_id>
    <same_default><![CDATA[0]]></same_default>
   </row>
   <row>
    <qid><![CDATA[10110]]></qid>
    <parent_qid><![CDATA[0]]></parent_qid>
    <sid><![CDATA[99365]]></sid>
    <gid><![CDATA[424]]></gid>
    <type><![CDATA[Y]]></type>
    <title><![CDATA[3]]></title>
    <question><![CDATA[Rookt u?<br />]]></question>
    <preg><![CDATA[]]></preg>
    <help><![CDATA[]]></help>
    <other><![CDATA[N]]></other>
    <mandatory><![CDATA[Y]]></mandatory>
    <question_order><![CDATA[2]]></question_order>
    <language><![CDATA[nl]]></language>
    <scale_id><![CDATA[0]]></scale_id>
    <same_default><![CDATA[0]]></same_default>
   </row>
   <row>
    <qid><![CDATA[10110]]></qid>
    <parent_qid><![CDATA[0]]></parent_qid>
    <sid><![CDATA[99365]]></sid>
    <gid><![CDATA[424]]></gid>
    <type><![CDATA[Y]]></type>
    <title><![CDATA[3]]></title>
    <question><![CDATA[Do you smoke?<br />]]></question>
    <preg><![CDATA[]]></preg>
    <help><![CDATA[]]></help>
    <other><![CDATA[N]]></other>
    <mandatory><![CDATA[Y]]></mandatory>
    <question_order><![CDATA[2]]></question_order>
    <language><![CDATA[en]]></language>
    <scale_id><![CDATA[0]]></scale_id>
    <same_default><![CDATA[0]]></same_default>
   </row>
   <row>
    <qid><![CDATA[10111]]></qid>
    <parent_qid><![CDATA[0]]></parent_qid>
    <sid><![CDATA[99365]]></sid>
    <gid><![CDATA[424]]></gid>
    <type><![CDATA[N]]></type>
    <title><![CDATA[4]]></title>
    <question><![CDATA[Hoeveel sigaretten rookt u  gewoonlijk op een doordeweekse dag?<br />]]></question>
    <preg><![CDATA[]]></preg>
    <help><![CDATA[]]></help>
    <other><![CDATA[N]]></other>
    <mandatory><![CDATA[Y]]></mandatory>
    <question_order><![CDATA[3]]></question_order>
    <language><![CDATA[nl]]></language>
    <scale_id><![CDATA[0]]></scale_id>
    <same_default><![CDATA[0]]></same_default>
   </row>
   <row>
    <qid><![CDATA[10111]]></qid>
    <parent_qid><![CDATA[0]]></parent_qid>
    <sid><![CDATA[99365]]></sid>
    <gid><![CDATA[424]]></gid>
    <type><![CDATA[N]]></type>
    <title><![CDATA[4]]></title>
    <question><![CDATA[How many cigarettes do you usually smoke on a weekday?<br />]]></question>
    <preg><![CDATA[]]></preg>
    <help><![CDATA[]]></help>
    <other><![CDATA[N]]></other>
    <mandatory><![CDATA[Y]]></mandatory>
    <question_order><![CDATA[3]]></question_order>
    <language><![CDATA[en]]></language>
    <scale_id><![CDATA[0]]></scale_id>
    <same_default><![CDATA[0]]></same_default>
   </row>
   <row>
    <qid><![CDATA[10112]]></qid>
    <parent_qid><![CDATA[0]]></parent_qid>
    <sid><![CDATA[99365]]></sid>
    <gid><![CDATA[424]]></gid>
    <type><![CDATA[N]]></type>
    <title><![CDATA[5]]></title>
    <question><![CDATA[Hoeveel sigaretten rookt u gewoonlijk op een dag in het weekend?<br />]]></question>
    <preg><![CDATA[]]></preg>
    <help><![CDATA[]]></help>
    <other><![CDATA[N]]></other>
    <mandatory><![CDATA[Y]]></mandatory>
    <question_order><![CDATA[4]]></question_order>
    <language><![CDATA[nl]]></language>
    <scale_id><![CDATA[0]]></scale_id>
    <same_default><![CDATA[0]]></same_default>
   </row>
   <row>
    <qid><![CDATA[10112]]></qid>
    <parent_qid><![CDATA[0]]></parent_qid>
    <sid><![CDATA[99365]]></sid>
    <gid><![CDATA[424]]></gid>
    <type><![CDATA[N]]></type>
    <title><![CDATA[5]]></title>
    <question><![CDATA[How many cigarettes do you usually smoke on a weekend day?<br />]]></question>
    <preg><![CDATA[]]></preg>
    <help><![CDATA[]]></help>
    <other><![CDATA[N]]></other>
    <mandatory><![CDATA[Y]]></mandatory>
    <question_order><![CDATA[4]]></question_order>
    <language><![CDATA[en]]></language>
    <scale_id><![CDATA[0]]></scale_id>
    <same_default><![CDATA[0]]></same_default>
   </row>
   <row>
    <qid><![CDATA[10113]]></qid>
    <parent_qid><![CDATA[0]]></parent_qid>
    <sid><![CDATA[99365]]></sid>
    <gid><![CDATA[424]]></gid>
    <type><![CDATA[N]]></type>
    <title><![CDATA[6]]></title>
    <question><![CDATA[How many times have you attempted to stop smoking? <br />]]></question>
    <preg><![CDATA[]]></preg>
    <help><![CDATA[]]></help>
    <other><![CDATA[N]]></other>
    <mandatory><![CDATA[Y]]></mandatory>
    <question_order><![CDATA[5]]></question_order>
    <language><![CDATA[en]]></language>
    <scale_id><![CDATA[0]]></scale_id>
    <same_default><![CDATA[0]]></same_default>
   </row>
   <row>
    <qid><![CDATA[10113]]></qid>
    <parent_qid><![CDATA[0]]></parent_qid>
    <sid><![CDATA[99365]]></sid>
    <gid><![CDATA[424]]></gid>
    <type><![CDATA[N]]></type>
    <title><![CDATA[6]]></title>
    <question><![CDATA[Hoeveel keer heeft u geprobeerd te stoppen met roken?<br />]]></question>
    <preg><![CDATA[]]></preg>
    <help><![CDATA[]]></help>
    <other><![CDATA[N]]></other>
    <mandatory><![CDATA[Y]]></mandatory>
    <question_order><![CDATA[5]]></question_order>
    <language><![CDATA[nl]]></language>
    <scale_id><![CDATA[0]]></scale_id>
    <same_default><![CDATA[0]]></same_default>
   </row>
   <row>
    <qid><![CDATA[10967]]></qid>
    <parent_qid><![CDATA[0]]></parent_qid>
    <sid><![CDATA[99365]]></sid>
    <gid><![CDATA[472]]></gid>
    <type><![CDATA[L]]></type>
    <title><![CDATA[1]]></title>
    <question><![CDATA[<p>Toestemmingsverklaringvoor deelname aan het wetenschappelijk onderzoek over Risico Inschatting<br />
<br />
Ik ben over het onderzoek geïnformeerd. Ik heb de informatie gelezen. Ik heb over mijn deelname aan het onderzoek kunnen nadenken. Ik heb het recht mijn toestemming op ieder moment weer in te trekken zonder dat ik daarvoor een reden hoef op te geven.</p>]]></question>
    <preg><![CDATA[]]></preg>
    <help><![CDATA[]]></help>
    <other><![CDATA[N]]></other>
    <mandatory><![CDATA[Y]]></mandatory>
    <question_order><![CDATA[0]]></question_order>
    <language><![CDATA[nl]]></language>
    <scale_id><![CDATA[0]]></scale_id>
    <same_default><![CDATA[0]]></same_default>
   </row>
   <row>
    <qid><![CDATA[10967]]></qid>
    <parent_qid><![CDATA[0]]></parent_qid>
    <sid><![CDATA[99365]]></sid>
    <gid><![CDATA[472]]></gid>
    <type><![CDATA[L]]></type>
    <title><![CDATA[1]]></title>
    <question><![CDATA[<p>Informed consent for participation in the study about Risk Prediction.</p>
<p>I'm informed about this research. I have read the information and have been able to think about my participation. I have the right to withdraw my consent at any moment without any reason. <br />
 </p>]]></question>
    <preg><![CDATA[]]></preg>
    <help><![CDATA[]]></help>
    <other><![CDATA[N]]></other>
    <mandatory><![CDATA[Y]]></mandatory>
    <question_order><![CDATA[0]]></question_order>
    <language><![CDATA[en]]></language>
    <scale_id><![CDATA[0]]></scale_id>
    <same_default><![CDATA[0]]></same_default>
   </row>
   <row>
    <qid><![CDATA[11173]]></qid>
    <parent_qid><![CDATA[0]]></parent_qid>
    <sid><![CDATA[99365]]></sid>
    <gid><![CDATA[428]]></gid>
    <type><![CDATA[S]]></type>
    <title><![CDATA[1]]></title>
    <question><![CDATA[Lees de volgende tekst <b>goed en rustig</b> door en als je daarmee klaar bent klik dan op 'versturen'.<br />
<br />
De anti-rook brochures waar je net mee gewerkt hebt zijn gebruikt door Brown en Smith(2007) bij een onderzoek. De tekst van beide brochures zijn hetzelfde, de plaatjes zijn verschillend. De plaatjes in brochure A wekken veel angst op en de plaatjes in brochure B weinig angst. <br />
<br />
<b>Theorie over angstaanjagende voorlichting</b><br />
Dit onderzoek gaat over angstaanjagende voorlichting. Deze voorlichting wordt gebruikt in anti-rookcampagnes in de hoop het gedrag van mensen te veranderen- te stoppen met roken. De theorie hierachter is, dat mensen als ze bang gemaakt worden, meer aandacht aan de boodschap gaan hechten en hierdoor gezonder zullen gaan leven. Er wordt aangenomen dat als mensen meer aandacht besteden aan voorlichting die relevant is voor hen zelf (zoals longfoto’s), zij hun risico op het krijgen van een door roken veroorzaakte ziekte hoger inschatten(bv. longkanker). Er wordt dus gedacht dat rokers bij het zien van angstaanjagende plaatjes hun risico hoger gaan inschatten, en daardoor sneller een gezondere leefstijl aan gaan nemen. <br />
<br />
<b>Resultaten van de studie van Brown en Smith</b><br />
Uit meerdere studies blijkt dat angstaanjagende voorlichting niet zo effectief is als gedacht wordt, en juist het tegenovergestelde effect heeft. Rokers veranderen hun rookgedrag juist niet als ze angstaanjagende plaatjes zien. Dit tegenovergesteld effect is ook aangetoond in het onderzoek van Brown en Smith(2007) :<br />
In het experiment van Brown en Smith waren er twee groepen rokers. Beide groepen kregen één van de brochures te zien die u net hebt bekeken. De eerste groep kreeg brochure A(angstaanjagende plaatjes) te zien en de tweede groep kreeg brochure B(minder angstaanjagende plaatjes) te zien. De uitkomst van het onderzoek was dat de rokers uit de eerste groep hun brochure(A) veel negatiever evalueerden, en hun risico op het krijgen van een door roken veroorzaakte ziekte, veel lager inschatte dan de tweede groep(brochure B). Volgens deze resultaten blijkt het dus dat angstaanjagende voorlichting rokers niet helpt bij het veranderen van hun gedrag. <br />
<br />
<b>Verklaring van de resultaten</b><br />
Dat angstaanjagende voorlichting niet effectief zou zijn kan binnen de psychologie verklaard worden vanuit de cognitieve dissonantie theorie. Dit houdt in de rokers een verschil ervaren tussen hetgeen wat ze denken (roken is niet goed voor je) en wat ze doen (roken). Om zich beter te voelen, hebben rokers een sterke drang om het verschil tussen wat ze denken en doen te verkleinen. Om dit verschil te verkleinen zullen zij óf hun rookgedrag aanpassen óf hun opvattingen over roken proberen aan te passen. <br />
<br />
Voor veel rokers is het veel makkelijker om hun opvattingen over roken aan te passen dan hun rookgedrag te veranderen. Een mechanisme hiervoor is het aannemen van een defensieve strategie. Een voorbeeld van een defensieve strategie met betrekking tot een angstaanjagende voorlichting kan zijn: '' Mijn opa heeft iedere dag een pakje sigaretten gerookt en die is 90 geworden, dus waarom zou het voor mij slecht zijn?''. Zo'n strategie zal de perceptie van het eigen risico om een door roken-veroorzaakte ziekte te krijgen verlagen. Rokers verdedigen zich zo tegenover de angstaanjagende voorlichting en hierdoor zal de anti-rookcampagne uiteindelijk dus weinig effect hebben.  <br />
<br />
<b>Het effect van een hoge self-efficacy</b><br />
Voor rokers is het dus in het algemeen makkelijker om de opvatting over roken te veranderen, dan te stoppen met roken(het gedrag te veranderen). Wanneer veranderen rokers dan wel hun gedrag? Dat is wanneer een roker een hoge self-efficacy heeft. Self-efficacy is het vertrouwen van rokers in zichzelf om hun gedrag te kunnen veranderen. Rokers met een hoge self-efficacy zijn ervan overtuigd dat zij in staat is om hun gedrag te veranderen en kunnen dus stoppen met roken. <br />
Het probleem is echter dat de meeste rokers een lage self-efficacy hebben (ze zijn er niet van overtuigd dat ze kunnen stoppen met roken), en juist een defensieve strategie gaan gebruiken in plaats van hun gedrag te veranderen. <br />
<br />
Kortom, de meeste rokers hebben geen vertrouwen in zichzelf om hun gedrag te kunnen veranderen(lage self-efficacy). Zij zullen bij het zien van angstaanjagende plaatjes een defensieve strategie aannemen en dus niet stoppen met roken. <br />
<br />
Aangezien de meeste rokers dus in de categorie vallen met lage self-efficacy, zou het beter zijn dat anti-rookcampagnes zich gaan focussen op hoe zij rokers kunnen helpen bij het veranderen van hun gedrag (self-efficacy verhogen) in plaats van ze bang te maken.<br />
<br />
<img alt="" style="width: 493px; height: 286px" src="/upload/surveys/99365/wwwaaaRnl.png" /><br />
<span style="font-size: x-small">angstaanjagende voorlichting leidt in de meeste gevallen alleen tot het veranderen van iemands opvattingen, alleen als de self-efficacy hoger wordt zal gedragsverandering kunnen optreden.</span><br />
<br />
<b>Bedankt voor je deelname aan het eerste deel van het onderzoek. Over een week ontvang je een herinneringsmail voor het tweede deel van het onderzoek. Bij het tweede deel krijg je ook de gelegenheid om je e-mailadres achter te laten voor de verloting van de BOL.COM-bonnen. </b><br />
<br />
<b>Om er zeker van te zijn dat de antwoorden van andere deelnemers een even groot nut hebben als de antwoorden die u gegeven heeft zouden wij het ten zeer appreciëren als er bij vragen over het onderzoek van andere proefpersonen niets vermeld wordt over de opzet van deze studie.</b><br />
<i><br />
Graag hier je e-mailadres invoeren:</i><br />]]></question>
    <preg><![CDATA[]]></preg>
    <help><![CDATA[]]></help>
    <other><![CDATA[N]]></other>
    <mandatory><![CDATA[Y]]></mandatory>
    <question_order><![CDATA[0]]></question_order>
    <language><![CDATA[nl]]></language>
    <scale_id><![CDATA[0]]></scale_id>
    <same_default><![CDATA[0]]></same_default>
   </row>
   <row>
    <qid><![CDATA[11173]]></qid>
    <parent_qid><![CDATA[0]]></parent_qid>
    <sid><![CDATA[99365]]></sid>
    <gid><![CDATA[428]]></gid>
    <type><![CDATA[S]]></type>
    <title><![CDATA[1]]></title>
    <question><![CDATA[<b>Read the following text carefully and attentive, and when you are done click to reach the next page.<br />
</b><br />
The anti-smoking-booklets you just read are used in an experiment by Brown & Smith (2007) and differ in the level of fear induced by the pictures. The pictures arouse either high fear (booklet A) or low fear (booklet B). <br />
<br />
<b>Theory of fear arousal:</b> <br />
Brown & Smith’s experiment concerned fear arousal messaging: Fear arousal messaging is a method used in anti-smoking-campaigns in hope to change people’s behaviour - to make them quit smoking. <br />
According to the underlying theory of fear arousal, a threatening message can lead to behaviour change because it makes smokers pay more attention to the message. <br />
It is assumed that higher attention to the messages (e.g. lung-pictures) will lead to a higher risk perception of the smoker (e.g. to get a smoking related disease for instance lung cancer). Finally, the theory predicts that through an increase in risk perception (their own vulnerability) smokers tend to change their smoking habits and adopt a healthier lifestyle.<br />
<br />
<b>Results of Brown & Smith’s study</b>:<br />
Many people think that fear arousal is effective, however in the past many experiments concluded that fear arousal messaging is not as effective as believed. In fact it generates exactly the opposite effect and makes smokers more defensive towards those messages. <br />
We will exemplify this by Brown & Smith’s experiment: Each of two group of smoking subjects had to evaluate and to estimate their risk-perception induced by one of the two booklets (A, B) you have previously seen. <br />
As a result, the group which read booklet A (high fear) evaluated  their booklet more negative and estimated their risk to get a disease caused by smoking much lower compared to the other group(booklet B-low fear). With regard to these results, it thus does not seem that frightening pictures reinforce the intention to reduce smoking. Rather it generates a defensive reaction towards the pictures and a lower risk perception .<br />
    <br />
<b>Defensive reactions instead of behaviour change</b>:<br />
That fear arousal is not as effective as thought can be explained in the context of the cognitive dissonance theory. In essence, people experience cognitive dissonance in situations in which they feel disharmony between their behaviour and their attitudes, for example many smokers will feel probably a dissonance between their thoughts (Smoking is dangerous and risky) and their behaviour (not stopping with smoking). To feel better, people want to reduce this disharmony, either through changing their behaviour or their attitudes. <br />
<br />
For many smokers an attitude-change in the presence of fear arousal messages is more plausible, because it is easier to ignore the risk of smoking related diseases than to quit smoking. Supporting mechanisms to reduce dissonance via attitude change are defensive strategies. An example of a defensive strategy towards a fear-related message can be: “My grandpa has smoked a pack of cigarettes every day and he was 90 years old”. This strategy will reduce the risk-perception and enables smokers to weaken or distance themselves from fear-related messages, so that the anti-smoking campaign finally has little effect.<br />
<br />
<b>Reinforcement of self-efficacy as an alternative method to fear arousal</b>:<br />
However, an important factor for a smoker to realize a behaviour change is self-efficacy. Self-efficacy is the perceived confidence of smokers to change their own behaviour. That means, smokers with a high self-efficacy are convinced that they are able to quit smoking; those smokers probable react towards fear arousal by changing their habits. <br />
<br />
However, most smokers have a low self-efficacy, so that they use a defensive strategy to degrade the fear-related messages instead of reacting towards it by stopping to smoke. Thus, a better intervention than purely fear arousal would be to reinforce smokers´ self-efficacy as an important factor in a systematic health promotion programme.<br />
<br />
In summary, studying a fear related booklet will probably not motivate smokers to change their behaviour, because of their low self-efficacy. In this case, they will use defensive strategies to lower their perceived risk instead of stopping to smoke. Only smokers which have also a high self-efficacy can adopt a healthier lifestyle.<br />
<br />
<img alt="" style="width: 489px; height: 202px" src="/upload/surveys/99365/wwwaaaReng(1).png" /><br />
<span style="font-size: x-small">Fear arousal seems to lead in most cases only to a attitude change, only if self-efficacy is reinforced a behaviour chang is possible.</span><br />
<br />
<b>Thank you for your participation in the first part of the experiment. After one week you will receive a reminder (e-mail) to start with the second part. After completing the second part you can send your email-address to take part in the raffle of the BOL.COM-voucher. <br />
<br />
To be sure that the responses of other participants will have the same reliable quality as yours, we would appreciate very much if you do not mention about procedure of this study to other participants´ questions.</b><br />
<br />
Please put in your email-address here:<br />]]></question>
    <preg><![CDATA[]]></preg>
    <help><![CDATA[]]></help>
    <other><![CDATA[N]]></other>
    <mandatory><![CDATA[Y]]></mandatory>
    <question_order><![CDATA[0]]></question_order>
    <language><![CDATA[en]]></language>
    <scale_id><![CDATA[0]]></scale_id>
    <same_default><![CDATA[0]]></same_default>
   </row>
   <row>
    <qid><![CDATA[11379]]></qid>
    <parent_qid><![CDATA[0]]></parent_qid>
    <sid><![CDATA[99365]]></sid>
    <gid><![CDATA[536]]></gid>
    <type><![CDATA[G]]></type>
    <title><![CDATA[1]]></title>
    <question><![CDATA[Gender:<br />]]></question>
    <preg><![CDATA[]]></preg>
    <help><![CDATA[]]></help>
    <other><![CDATA[N]]></other>
    <mandatory><![CDATA[Y]]></mandatory>
    <question_order><![CDATA[0]]></question_order>
    <language><![CDATA[en]]></language>
    <scale_id><![CDATA[0]]></scale_id>
    <same_default><![CDATA[0]]></same_default>
   </row>
   <row>
    <qid><![CDATA[11379]]></qid>
    <parent_qid><![CDATA[0]]></parent_qid>
    <sid><![CDATA[99365]]></sid>
    <gid><![CDATA[536]]></gid>
    <type><![CDATA[G]]></type>
    <title><![CDATA[1]]></title>
    <question><![CDATA[Geslacht:<br />]]></question>
    <preg><![CDATA[]]></preg>
    <help><![CDATA[]]></help>
    <other><![CDATA[N]]></other>
    <mandatory><![CDATA[Y]]></mandatory>
    <question_order><![CDATA[0]]></question_order>
    <language><![CDATA[nl]]></language>
    <scale_id><![CDATA[0]]></scale_id>
    <same_default><![CDATA[0]]></same_default>
   </row>
   <row>
    <qid><![CDATA[11380]]></qid>
    <parent_qid><![CDATA[0]]></parent_qid>
    <sid><![CDATA[99365]]></sid>
    <gid><![CDATA[536]]></gid>
    <type><![CDATA[N]]></type>
    <title><![CDATA[2]]></title>
    <question><![CDATA[Leeftijd:<br />]]></question>
    <preg><![CDATA[]]></preg>
    <help><![CDATA[]]></help>
    <other><![CDATA[N]]></other>
    <mandatory><![CDATA[Y]]></mandatory>
    <question_order><![CDATA[1]]></question_order>
    <language><![CDATA[nl]]></language>
    <scale_id><![CDATA[0]]></scale_id>
    <same_default><![CDATA[0]]></same_default>
   </row>
   <row>
    <qid><![CDATA[11380]]></qid>
    <parent_qid><![CDATA[0]]></parent_qid>
    <sid><![CDATA[99365]]></sid>
    <gid><![CDATA[536]]></gid>
    <type><![CDATA[N]]></type>
    <title><![CDATA[2]]></title>
    <question><![CDATA[Age:<br />]]></question>
    <preg><![CDATA[]]></preg>
    <help><![CDATA[]]></help>
    <other><![CDATA[N]]></other>
    <mandatory><![CDATA[Y]]></mandatory>
    <question_order><![CDATA[1]]></question_order>
    <language><![CDATA[en]]></language>
    <scale_id><![CDATA[0]]></scale_id>
    <same_default><![CDATA[0]]></same_default>
   </row>
   <row>
    <qid><![CDATA[11421]]></qid>
    <parent_qid><![CDATA[0]]></parent_qid>
    <sid><![CDATA[99365]]></sid>
    <gid><![CDATA[472]]></gid>
    <type><![CDATA[N]]></type>
    <title><![CDATA[ppnr]]></title>
    <question><![CDATA[ppnr<br />]]></question>
    <preg><![CDATA[]]></preg>
    <help><![CDATA[]]></help>
    <other><![CDATA[N]]></other>
    <mandatory><![CDATA[N]]></mandatory>
    <question_order><![CDATA[1]]></question_order>
    <language><![CDATA[en]]></language>
    <scale_id><![CDATA[0]]></scale_id>
    <same_default><![CDATA[0]]></same_default>
   </row>
   <row>
    <qid><![CDATA[11421]]></qid>
    <parent_qid><![CDATA[0]]></parent_qid>
    <sid><![CDATA[99365]]></sid>
    <gid><![CDATA[472]]></gid>
    <type><![CDATA[N]]></type>
    <title><![CDATA[ppnr]]></title>
    <question><![CDATA[ppnr<br />]]></question>
    <preg><![CDATA[]]></preg>
    <help><![CDATA[]]></help>
    <other><![CDATA[N]]></other>
    <mandatory><![CDATA[N]]></mandatory>
    <question_order><![CDATA[1]]></question_order>
    <language><![CDATA[nl]]></language>
    <scale_id><![CDATA[0]]></scale_id>
    <same_default><![CDATA[0]]></same_default>
   </row>
  </rows>
 </questions>
 <subquestions>
  <fields>
   <fieldname>qid</fieldname>
   <fieldname>parent_qid</fieldname>
   <fieldname>sid</fieldname>
   <fieldname>gid</fieldname>
   <fieldname>type</fieldname>
   <fieldname>title</fieldname>
   <fieldname>question</fieldname>
   <fieldname>preg</fieldname>
   <fieldname>help</fieldname>
   <fieldname>other</fieldname>
   <fieldname>mandatory</fieldname>
   <fieldname>question_order</fieldname>
   <fieldname>language</fieldname>
   <fieldname>scale_id</fieldname>
   <fieldname>same_default</fieldname>
  </fields>
  <rows>
   <row>
    <qid><![CDATA[10048]]></qid>
    <parent_qid><![CDATA[10005]]></parent_qid>
    <sid><![CDATA[99365]]></sid>
    <gid><![CDATA[403]]></gid>
    <type><![CDATA[T]]></type>
    <title><![CDATA[1]]></title>
    <question><![CDATA[]]></question>
    <preg><![CDATA[]]></preg>
    <help><![CDATA[]]></help>
    <other><![CDATA[N]]></other>
    <mandatory><![CDATA[]]></mandatory>
    <question_order><![CDATA[1]]></question_order>
    <language><![CDATA[nl]]></language>
    <scale_id><![CDATA[0]]></scale_id>
    <same_default><![CDATA[0]]></same_default>
   </row>
   <row>
    <qid><![CDATA[10048]]></qid>
    <parent_qid><![CDATA[10005]]></parent_qid>
    <sid><![CDATA[99365]]></sid>
    <gid><![CDATA[403]]></gid>
    <type><![CDATA[T]]></type>
    <title><![CDATA[1]]></title>
    <question><![CDATA[]]></question>
    <preg><![CDATA[]]></preg>
    <help><![CDATA[]]></help>
    <other><![CDATA[N]]></other>
    <mandatory><![CDATA[]]></mandatory>
    <question_order><![CDATA[1]]></question_order>
    <language><![CDATA[en]]></language>
    <scale_id><![CDATA[0]]></scale_id>
    <same_default><![CDATA[0]]></same_default>
   </row>
   <row>
    <qid><![CDATA[10049]]></qid>
    <parent_qid><![CDATA[10006]]></parent_qid>
    <sid><![CDATA[99365]]></sid>
    <gid><![CDATA[403]]></gid>
    <type><![CDATA[T]]></type>
    <title><![CDATA[1]]></title>
    <question><![CDATA[]]></question>
    <preg><![CDATA[]]></preg>
    <help><![CDATA[]]></help>
    <other><![CDATA[N]]></other>
    <mandatory><![CDATA[]]></mandatory>
    <question_order><![CDATA[1]]></question_order>
    <language><![CDATA[en]]></language>
    <scale_id><![CDATA[0]]></scale_id>
    <same_default><![CDATA[0]]></same_default>
   </row>
   <row>
    <qid><![CDATA[10049]]></qid>
    <parent_qid><![CDATA[10006]]></parent_qid>
    <sid><![CDATA[99365]]></sid>
    <gid><![CDATA[403]]></gid>
    <type><![CDATA[T]]></type>
    <title><![CDATA[1]]></title>
    <question><![CDATA[]]></question>
    <preg><![CDATA[]]></preg>
    <help><![CDATA[]]></help>
    <other><![CDATA[N]]></other>
    <mandatory><![CDATA[]]></mandatory>
    <question_order><![CDATA[1]]></question_order>
    <language><![CDATA[nl]]></language>
    <scale_id><![CDATA[0]]></scale_id>
    <same_default><![CDATA[0]]></same_default>
   </row>
   <row>
    <qid><![CDATA[10050]]></qid>
    <parent_qid><![CDATA[10007]]></parent_qid>
    <sid><![CDATA[99365]]></sid>
    <gid><![CDATA[404]]></gid>
    <type><![CDATA[T]]></type>
    <title><![CDATA[1]]></title>
    <question><![CDATA[ ]]></question>
    <preg><![CDATA[]]></preg>
    <help><![CDATA[]]></help>
    <other><![CDATA[N]]></other>
    <mandatory><![CDATA[]]></mandatory>
    <question_order><![CDATA[1]]></question_order>
    <language><![CDATA[en]]></language>
    <scale_id><![CDATA[0]]></scale_id>
    <same_default><![CDATA[0]]></same_default>
   </row>
   <row>
    <qid><![CDATA[10050]]></qid>
    <parent_qid><![CDATA[10007]]></parent_qid>
    <sid><![CDATA[99365]]></sid>
    <gid><![CDATA[404]]></gid>
    <type><![CDATA[T]]></type>
    <title><![CDATA[1]]></title>
    <question><![CDATA[ ]]></question>
    <preg><![CDATA[]]></preg>
    <help><![CDATA[]]></help>
    <other><![CDATA[N]]></other>
    <mandatory><![CDATA[]]></mandatory>
    <question_order><![CDATA[1]]></question_order>
    <language><![CDATA[nl]]></language>
    <scale_id><![CDATA[0]]></scale_id>
    <same_default><![CDATA[0]]></same_default>
   </row>
   <row>
    <qid><![CDATA[10051]]></qid>
    <parent_qid><![CDATA[10008]]></parent_qid>
    <sid><![CDATA[99365]]></sid>
    <gid><![CDATA[404]]></gid>
    <type><![CDATA[T]]></type>
    <title><![CDATA[1]]></title>
    <question><![CDATA[]]></question>
    <preg><![CDATA[]]></preg>
    <help><![CDATA[]]></help>
    <other><![CDATA[N]]></other>
    <mandatory><![CDATA[]]></mandatory>
    <question_order><![CDATA[2]]></question_order>
    <language><![CDATA[en]]></language>
    <scale_id><![CDATA[0]]></scale_id>
    <same_default><![CDATA[0]]></same_default>
   </row>
   <row>
    <qid><![CDATA[10051]]></qid>
    <parent_qid><![CDATA[10008]]></parent_qid>
    <sid><![CDATA[99365]]></sid>
    <gid><![CDATA[404]]></gid>
    <type><![CDATA[T]]></type>
    <title><![CDATA[1]]></title>
    <question><![CDATA[]]></question>
    <preg><![CDATA[]]></preg>
    <help><![CDATA[]]></help>
    <other><![CDATA[N]]></other>
    <mandatory><![CDATA[]]></mandatory>
    <question_order><![CDATA[2]]></question_order>
    <language><![CDATA[nl]]></language>
    <scale_id><![CDATA[0]]></scale_id>
    <same_default><![CDATA[0]]></same_default>
   </row>
   <row>
    <qid><![CDATA[10052]]></qid>
    <parent_qid><![CDATA[10010]]></parent_qid>
    <sid><![CDATA[99365]]></sid>
    <gid><![CDATA[405]]></gid>
    <type><![CDATA[T]]></type>
    <title><![CDATA[1]]></title>
    <question><![CDATA[ ]]></question>
    <preg><![CDATA[]]></preg>
    <help><![CDATA[]]></help>
    <other><![CDATA[N]]></other>
    <mandatory><![CDATA[]]></mandatory>
    <question_order><![CDATA[2]]></question_order>
    <language><![CDATA[en]]></language>
    <scale_id><![CDATA[0]]></scale_id>
    <same_default><![CDATA[0]]></same_default>
   </row>
   <row>
    <qid><![CDATA[10052]]></qid>
    <parent_qid><![CDATA[10010]]></parent_qid>
    <sid><![CDATA[99365]]></sid>
    <gid><![CDATA[405]]></gid>
    <type><![CDATA[T]]></type>
    <title><![CDATA[1]]></title>
    <question><![CDATA[ ]]></question>
    <preg><![CDATA[]]></preg>
    <help><![CDATA[]]></help>
    <other><![CDATA[N]]></other>
    <mandatory><![CDATA[]]></mandatory>
    <question_order><![CDATA[2]]></question_order>
    <language><![CDATA[nl]]></language>
    <scale_id><![CDATA[0]]></scale_id>
    <same_default><![CDATA[0]]></same_default>
   </row>
   <row>
    <qid><![CDATA[10053]]></qid>
    <parent_qid><![CDATA[10011]]></parent_qid>
    <sid><![CDATA[99365]]></sid>
    <gid><![CDATA[405]]></gid>
    <type><![CDATA[T]]></type>
    <title><![CDATA[1]]></title>
    <question><![CDATA[ ]]></question>
    <preg><![CDATA[]]></preg>
    <help><![CDATA[]]></help>
    <other><![CDATA[N]]></other>
    <mandatory><![CDATA[]]></mandatory>
    <question_order><![CDATA[1]]></question_order>
    <language><![CDATA[en]]></language>
    <scale_id><![CDATA[0]]></scale_id>
    <same_default><![CDATA[0]]></same_default>
   </row>
   <row>
    <qid><![CDATA[10053]]></qid>
    <parent_qid><![CDATA[10011]]></parent_qid>
    <sid><![CDATA[99365]]></sid>
    <gid><![CDATA[405]]></gid>
    <type><![CDATA[T]]></type>
    <title><![CDATA[1]]></title>
    <question><![CDATA[ ]]></question>
    <preg><![CDATA[]]></preg>
    <help><![CDATA[]]></help>
    <other><![CDATA[N]]></other>
    <mandatory><![CDATA[]]></mandatory>
    <question_order><![CDATA[1]]></question_order>
    <language><![CDATA[nl]]></language>
    <scale_id><![CDATA[0]]></scale_id>
    <same_default><![CDATA[0]]></same_default>
   </row>
   <row>
    <qid><![CDATA[10054]]></qid>
    <parent_qid><![CDATA[10012]]></parent_qid>
    <sid><![CDATA[99365]]></sid>
    <gid><![CDATA[406]]></gid>
    <type><![CDATA[T]]></type>
    <title><![CDATA[1]]></title>
    <question><![CDATA[ ]]></question>
    <preg><![CDATA[]]></preg>
    <help><![CDATA[]]></help>
    <other><![CDATA[N]]></other>
    <mandatory><![CDATA[]]></mandatory>
    <question_order><![CDATA[2]]></question_order>
    <language><![CDATA[en]]></language>
    <scale_id><![CDATA[0]]></scale_id>
    <same_default><![CDATA[0]]></same_default>
   </row>
   <row>
    <qid><![CDATA[10054]]></qid>
    <parent_qid><![CDATA[10012]]></parent_qid>
    <sid><![CDATA[99365]]></sid>
    <gid><![CDATA[406]]></gid>
    <type><![CDATA[T]]></type>
    <title><![CDATA[1]]></title>
    <question><![CDATA[ ]]></question>
    <preg><![CDATA[]]></preg>
    <help><![CDATA[]]></help>
    <other><![CDATA[N]]></other>
    <mandatory><![CDATA[]]></mandatory>
    <question_order><![CDATA[2]]></question_order>
    <language><![CDATA[nl]]></language>
    <scale_id><![CDATA[0]]></scale_id>
    <same_default><![CDATA[0]]></same_default>
   </row>
   <row>
    <qid><![CDATA[10055]]></qid>
    <parent_qid><![CDATA[10013]]></parent_qid>
    <sid><![CDATA[99365]]></sid>
    <gid><![CDATA[406]]></gid>
    <type><![CDATA[T]]></type>
    <title><![CDATA[1]]></title>
    <question><![CDATA[ ]]></question>
    <preg><![CDATA[]]></preg>
    <help><![CDATA[]]></help>
    <other><![CDATA[N]]></other>
    <mandatory><![CDATA[]]></mandatory>
    <question_order><![CDATA[1]]></question_order>
    <language><![CDATA[en]]></language>
    <scale_id><![CDATA[0]]></scale_id>
    <same_default><![CDATA[0]]></same_default>
   </row>
   <row>
    <qid><![CDATA[10055]]></qid>
    <parent_qid><![CDATA[10013]]></parent_qid>
    <sid><![CDATA[99365]]></sid>
    <gid><![CDATA[406]]></gid>
    <type><![CDATA[T]]></type>
    <title><![CDATA[1]]></title>
    <question><![CDATA[ ]]></question>
    <preg><![CDATA[]]></preg>
    <help><![CDATA[]]></help>
    <other><![CDATA[N]]></other>
    <mandatory><![CDATA[]]></mandatory>
    <question_order><![CDATA[1]]></question_order>
    <language><![CDATA[nl]]></language>
    <scale_id><![CDATA[0]]></scale_id>
    <same_default><![CDATA[0]]></same_default>
   </row>
   <row>
    <qid><![CDATA[10056]]></qid>
    <parent_qid><![CDATA[10014]]></parent_qid>
    <sid><![CDATA[99365]]></sid>
    <gid><![CDATA[407]]></gid>
    <type><![CDATA[T]]></type>
    <title><![CDATA[1]]></title>
    <question><![CDATA[]]></question>
    <preg><![CDATA[]]></preg>
    <help><![CDATA[]]></help>
    <other><![CDATA[N]]></other>
    <mandatory><![CDATA[]]></mandatory>
    <question_order><![CDATA[2]]></question_order>
    <language><![CDATA[en]]></language>
    <scale_id><![CDATA[0]]></scale_id>
    <same_default><![CDATA[0]]></same_default>
   </row>
   <row>
    <qid><![CDATA[10056]]></qid>
    <parent_qid><![CDATA[10014]]></parent_qid>
    <sid><![CDATA[99365]]></sid>
    <gid><![CDATA[407]]></gid>
    <type><![CDATA[T]]></type>
    <title><![CDATA[1]]></title>
    <question><![CDATA[]]></question>
    <preg><![CDATA[]]></preg>
    <help><![CDATA[]]></help>
    <other><![CDATA[N]]></other>
    <mandatory><![CDATA[]]></mandatory>
    <question_order><![CDATA[2]]></question_order>
    <language><![CDATA[nl]]></language>
    <scale_id><![CDATA[0]]></scale_id>
    <same_default><![CDATA[0]]></same_default>
   </row>
   <row>
    <qid><![CDATA[10057]]></qid>
    <parent_qid><![CDATA[10015]]></parent_qid>
    <sid><![CDATA[99365]]></sid>
    <gid><![CDATA[407]]></gid>
    <type><![CDATA[T]]></type>
    <title><![CDATA[1]]></title>
    <question><![CDATA[]]></question>
    <preg><![CDATA[]]></preg>
    <help><![CDATA[]]></help>
    <other><![CDATA[N]]></other>
    <mandatory><![CDATA[]]></mandatory>
    <question_order><![CDATA[1]]></question_order>
    <language><![CDATA[en]]></language>
    <scale_id><![CDATA[0]]></scale_id>
    <same_default><![CDATA[0]]></same_default>
   </row>
   <row>
    <qid><![CDATA[10057]]></qid>
    <parent_qid><![CDATA[10015]]></parent_qid>
    <sid><![CDATA[99365]]></sid>
    <gid><![CDATA[407]]></gid>
    <type><![CDATA[T]]></type>
    <title><![CDATA[1]]></title>
    <question><![CDATA[]]></question>
    <preg><![CDATA[]]></preg>
    <help><![CDATA[]]></help>
    <other><![CDATA[N]]></other>
    <mandatory><![CDATA[]]></mandatory>
    <question_order><![CDATA[1]]></question_order>
    <language><![CDATA[nl]]></language>
    <scale_id><![CDATA[0]]></scale_id>
    <same_default><![CDATA[0]]></same_default>
   </row>
   <row>
    <qid><![CDATA[10058]]></qid>
    <parent_qid><![CDATA[10016]]></parent_qid>
    <sid><![CDATA[99365]]></sid>
    <gid><![CDATA[408]]></gid>
    <type><![CDATA[T]]></type>
    <title><![CDATA[1]]></title>
    <question><![CDATA[]]></question>
    <preg><![CDATA[]]></preg>
    <help><![CDATA[]]></help>
    <other><![CDATA[N]]></other>
    <mandatory><![CDATA[]]></mandatory>
    <question_order><![CDATA[2]]></question_order>
    <language><![CDATA[en]]></language>
    <scale_id><![CDATA[0]]></scale_id>
    <same_default><![CDATA[0]]></same_default>
   </row>
   <row>
    <qid><![CDATA[10058]]></qid>
    <parent_qid><![CDATA[10016]]></parent_qid>
    <sid><![CDATA[99365]]></sid>
    <gid><![CDATA[408]]></gid>
    <type><![CDATA[T]]></type>
    <title><![CDATA[1]]></title>
    <question><![CDATA[]]></question>
    <preg><![CDATA[]]></preg>
    <help><![CDATA[]]></help>
    <other><![CDATA[N]]></other>
    <mandatory><![CDATA[]]></mandatory>
    <question_order><![CDATA[2]]></question_order>
    <language><![CDATA[nl]]></language>
    <scale_id><![CDATA[0]]></scale_id>
    <same_default><![CDATA[0]]></same_default>
   </row>
   <row>
    <qid><![CDATA[10059]]></qid>
    <parent_qid><![CDATA[10017]]></parent_qid>
    <sid><![CDATA[99365]]></sid>
    <gid><![CDATA[408]]></gid>
    <type><![CDATA[T]]></type>
    <title><![CDATA[1]]></title>
    <question><![CDATA[]]></question>
    <preg><![CDATA[]]></preg>
    <help><![CDATA[]]></help>
    <other><![CDATA[N]]></other>
    <mandatory><![CDATA[]]></mandatory>
    <question_order><![CDATA[1]]></question_order>
    <language><![CDATA[en]]></language>
    <scale_id><![CDATA[0]]></scale_id>
    <same_default><![CDATA[0]]></same_default>
   </row>
   <row>
    <qid><![CDATA[10059]]></qid>
    <parent_qid><![CDATA[10017]]></parent_qid>
    <sid><![CDATA[99365]]></sid>
    <gid><![CDATA[408]]></gid>
    <type><![CDATA[T]]></type>
    <title><![CDATA[1]]></title>
    <question><![CDATA[]]></question>
    <preg><![CDATA[]]></preg>
    <help><![CDATA[]]></help>
    <other><![CDATA[N]]></other>
    <mandatory><![CDATA[]]></mandatory>
    <question_order><![CDATA[1]]></question_order>
    <language><![CDATA[nl]]></language>
    <scale_id><![CDATA[0]]></scale_id>
    <same_default><![CDATA[0]]></same_default>
   </row>
   <row>
    <qid><![CDATA[10060]]></qid>
    <parent_qid><![CDATA[10018]]></parent_qid>
    <sid><![CDATA[99365]]></sid>
    <gid><![CDATA[409]]></gid>
    <type><![CDATA[T]]></type>
    <title><![CDATA[1]]></title>
    <question><![CDATA[]]></question>
    <preg><![CDATA[]]></preg>
    <help><![CDATA[]]></help>
    <other><![CDATA[N]]></other>
    <mandatory><![CDATA[]]></mandatory>
    <question_order><![CDATA[2]]></question_order>
    <language><![CDATA[en]]></language>
    <scale_id><![CDATA[0]]></scale_id>
    <same_default><![CDATA[0]]></same_default>
   </row>
   <row>
    <qid><![CDATA[10060]]></qid>
    <parent_qid><![CDATA[10018]]></parent_qid>
    <sid><![CDATA[99365]]></sid>
    <gid><![CDATA[409]]></gid>
    <type><![CDATA[T]]></type>
    <title><![CDATA[1]]></title>
    <question><![CDATA[]]></question>
    <preg><![CDATA[]]></preg>
    <help><![CDATA[]]></help>
    <other><![CDATA[N]]></other>
    <mandatory><![CDATA[]]></mandatory>
    <question_order><![CDATA[2]]></question_order>
    <language><![CDATA[nl]]></language>
    <scale_id><![CDATA[0]]></scale_id>
    <same_default><![CDATA[0]]></same_default>
   </row>
   <row>
    <qid><![CDATA[10061]]></qid>
    <parent_qid><![CDATA[10019]]></parent_qid>
    <sid><![CDATA[99365]]></sid>
    <gid><![CDATA[409]]></gid>
    <type><![CDATA[T]]></type>
    <title><![CDATA[1]]></title>
    <question><![CDATA[]]></question>
    <preg><![CDATA[]]></preg>
    <help><![CDATA[]]></help>
    <other><![CDATA[N]]></other>
    <mandatory><![CDATA[]]></mandatory>
    <question_order><![CDATA[1]]></question_order>
    <language><![CDATA[en]]></language>
    <scale_id><![CDATA[0]]></scale_id>
    <same_default><![CDATA[0]]></same_default>
   </row>
   <row>
    <qid><![CDATA[10061]]></qid>
    <parent_qid><![CDATA[10019]]></parent_qid>
    <sid><![CDATA[99365]]></sid>
    <gid><![CDATA[409]]></gid>
    <type><![CDATA[T]]></type>
    <title><![CDATA[1]]></title>
    <question><![CDATA[]]></question>
    <preg><![CDATA[]]></preg>
    <help><![CDATA[]]></help>
    <other><![CDATA[N]]></other>
    <mandatory><![CDATA[]]></mandatory>
    <question_order><![CDATA[1]]></question_order>
    <language><![CDATA[nl]]></language>
    <scale_id><![CDATA[0]]></scale_id>
    <same_default><![CDATA[0]]></same_default>
   </row>
   <row>
    <qid><![CDATA[10062]]></qid>
    <parent_qid><![CDATA[10020]]></parent_qid>
    <sid><![CDATA[99365]]></sid>
    <gid><![CDATA[410]]></gid>
    <type><![CDATA[T]]></type>
    <title><![CDATA[1]]></title>
    <question><![CDATA[]]></question>
    <preg><![CDATA[]]></preg>
    <help><![CDATA[]]></help>
    <other><![CDATA[N]]></other>
    <mandatory><![CDATA[]]></mandatory>
    <question_order><![CDATA[2]]></question_order>
    <language><![CDATA[en]]></language>
    <scale_id><![CDATA[0]]></scale_id>
    <same_default><![CDATA[0]]></same_default>
   </row>
   <row>
    <qid><![CDATA[10062]]></qid>
    <parent_qid><![CDATA[10020]]></parent_qid>
    <sid><![CDATA[99365]]></sid>
    <gid><![CDATA[410]]></gid>
    <type><![CDATA[T]]></type>
    <title><![CDATA[1]]></title>
    <question><![CDATA[]]></question>
    <preg><![CDATA[]]></preg>
    <help><![CDATA[]]></help>
    <other><![CDATA[N]]></other>
    <mandatory><![CDATA[]]></mandatory>
    <question_order><![CDATA[2]]></question_order>
    <language><![CDATA[nl]]></language>
    <scale_id><![CDATA[0]]></scale_id>
    <same_default><![CDATA[0]]></same_default>
   </row>
   <row>
    <qid><![CDATA[10063]]></qid>
    <parent_qid><![CDATA[10021]]></parent_qid>
    <sid><![CDATA[99365]]></sid>
    <gid><![CDATA[410]]></gid>
    <type><![CDATA[T]]></type>
    <title><![CDATA[1]]></title>
    <question><![CDATA[]]></question>
    <preg><![CDATA[]]></preg>
    <help><![CDATA[]]></help>
    <other><![CDATA[N]]></other>
    <mandatory><![CDATA[]]></mandatory>
    <question_order><![CDATA[1]]></question_order>
    <language><![CDATA[nl]]></language>
    <scale_id><![CDATA[0]]></scale_id>
    <same_default><![CDATA[0]]></same_default>
   </row>
   <row>
    <qid><![CDATA[10063]]></qid>
    <parent_qid><![CDATA[10021]]></parent_qid>
    <sid><![CDATA[99365]]></sid>
    <gid><![CDATA[410]]></gid>
    <type><![CDATA[T]]></type>
    <title><![CDATA[1]]></title>
    <question><![CDATA[]]></question>
    <preg><![CDATA[]]></preg>
    <help><![CDATA[]]></help>
    <other><![CDATA[N]]></other>
    <mandatory><![CDATA[]]></mandatory>
    <question_order><![CDATA[1]]></question_order>
    <language><![CDATA[en]]></language>
    <scale_id><![CDATA[0]]></scale_id>
    <same_default><![CDATA[0]]></same_default>
   </row>
   <row>
    <qid><![CDATA[10064]]></qid>
    <parent_qid><![CDATA[10022]]></parent_qid>
    <sid><![CDATA[99365]]></sid>
    <gid><![CDATA[411]]></gid>
    <type><![CDATA[T]]></type>
    <title><![CDATA[1]]></title>
    <question><![CDATA[]]></question>
    <preg><![CDATA[]]></preg>
    <help><![CDATA[]]></help>
    <other><![CDATA[N]]></other>
    <mandatory><![CDATA[]]></mandatory>
    <question_order><![CDATA[2]]></question_order>
    <language><![CDATA[en]]></language>
    <scale_id><![CDATA[0]]></scale_id>
    <same_default><![CDATA[0]]></same_default>
   </row>
   <row>
    <qid><![CDATA[10064]]></qid>
    <parent_qid><![CDATA[10022]]></parent_qid>
    <sid><![CDATA[99365]]></sid>
    <gid><![CDATA[411]]></gid>
    <type><![CDATA[T]]></type>
    <title><![CDATA[1]]></title>
    <question><![CDATA[]]></question>
    <preg><![CDATA[]]></preg>
    <help><![CDATA[]]></help>
    <other><![CDATA[N]]></other>
    <mandatory><![CDATA[]]></mandatory>
    <question_order><![CDATA[2]]></question_order>
    <language><![CDATA[nl]]></language>
    <scale_id><![CDATA[0]]></scale_id>
    <same_default><![CDATA[0]]></same_default>
   </row>
   <row>
    <qid><![CDATA[10065]]></qid>
    <parent_qid><![CDATA[10023]]></parent_qid>
    <sid><![CDATA[99365]]></sid>
    <gid><![CDATA[411]]></gid>
    <type><![CDATA[T]]></type>
    <title><![CDATA[1]]></title>
    <question><![CDATA[]]></question>
    <preg><![CDATA[]]></preg>
    <help><![CDATA[]]></help>
    <other><![CDATA[N]]></other>
    <mandatory><![CDATA[]]></mandatory>
    <question_order><![CDATA[1]]></question_order>
    <language><![CDATA[en]]></language>
    <scale_id><![CDATA[0]]></scale_id>
    <same_default><![CDATA[0]]></same_default>
   </row>
   <row>
    <qid><![CDATA[10065]]></qid>
    <parent_qid><![CDATA[10023]]></parent_qid>
    <sid><![CDATA[99365]]></sid>
    <gid><![CDATA[411]]></gid>
    <type><![CDATA[T]]></type>
    <title><![CDATA[1]]></title>
    <question><![CDATA[]]></question>
    <preg><![CDATA[]]></preg>
    <help><![CDATA[]]></help>
    <other><![CDATA[N]]></other>
    <mandatory><![CDATA[]]></mandatory>
    <question_order><![CDATA[1]]></question_order>
    <language><![CDATA[nl]]></language>
    <scale_id><![CDATA[0]]></scale_id>
    <same_default><![CDATA[0]]></same_default>
   </row>
   <row>
    <qid><![CDATA[10066]]></qid>
    <parent_qid><![CDATA[10024]]></parent_qid>
    <sid><![CDATA[99365]]></sid>
    <gid><![CDATA[412]]></gid>
    <type><![CDATA[T]]></type>
    <title><![CDATA[1]]></title>
    <question><![CDATA[]]></question>
    <preg><![CDATA[]]></preg>
    <help><![CDATA[]]></help>
    <other><![CDATA[N]]></other>
    <mandatory><![CDATA[]]></mandatory>
    <question_order><![CDATA[1]]></question_order>
    <language><![CDATA[nl]]></language>
    <scale_id><![CDATA[0]]></scale_id>
    <same_default><![CDATA[0]]></same_default>
   </row>
   <row>
    <qid><![CDATA[10066]]></qid>
    <parent_qid><![CDATA[10024]]></parent_qid>
    <sid><![CDATA[99365]]></sid>
    <gid><![CDATA[412]]></gid>
    <type><![CDATA[T]]></type>
    <title><![CDATA[1]]></title>
    <question><![CDATA[]]></question>
    <preg><![CDATA[]]></preg>
    <help><![CDATA[]]></help>
    <other><![CDATA[N]]></other>
    <mandatory><![CDATA[]]></mandatory>
    <question_order><![CDATA[1]]></question_order>
    <language><![CDATA[en]]></language>
    <scale_id><![CDATA[0]]></scale_id>
    <same_default><![CDATA[0]]></same_default>
   </row>
   <row>
    <qid><![CDATA[10067]]></qid>
    <parent_qid><![CDATA[10025]]></parent_qid>
    <sid><![CDATA[99365]]></sid>
    <gid><![CDATA[412]]></gid>
    <type><![CDATA[T]]></type>
    <title><![CDATA[1]]></title>
    <question><![CDATA[]]></question>
    <preg><![CDATA[]]></preg>
    <help><![CDATA[]]></help>
    <other><![CDATA[N]]></other>
    <mandatory><![CDATA[]]></mandatory>
    <question_order><![CDATA[1]]></question_order>
    <language><![CDATA[nl]]></language>
    <scale_id><![CDATA[0]]></scale_id>
    <same_default><![CDATA[0]]></same_default>
   </row>
   <row>
    <qid><![CDATA[10067]]></qid>
    <parent_qid><![CDATA[10025]]></parent_qid>
    <sid><![CDATA[99365]]></sid>
    <gid><![CDATA[412]]></gid>
    <type><![CDATA[T]]></type>
    <title><![CDATA[1]]></title>
    <question><![CDATA[]]></question>
    <preg><![CDATA[]]></preg>
    <help><![CDATA[]]></help>
    <other><![CDATA[N]]></other>
    <mandatory><![CDATA[]]></mandatory>
    <question_order><![CDATA[1]]></question_order>
    <language><![CDATA[en]]></language>
    <scale_id><![CDATA[0]]></scale_id>
    <same_default><![CDATA[0]]></same_default>
   </row>
   <row>
    <qid><![CDATA[10068]]></qid>
    <parent_qid><![CDATA[10026]]></parent_qid>
    <sid><![CDATA[99365]]></sid>
    <gid><![CDATA[413]]></gid>
    <type><![CDATA[T]]></type>
    <title><![CDATA[1]]></title>
    <question><![CDATA[]]></question>
    <preg><![CDATA[]]></preg>
    <help><![CDATA[]]></help>
    <other><![CDATA[N]]></other>
    <mandatory><![CDATA[]]></mandatory>
    <question_order><![CDATA[1]]></question_order>
    <language><![CDATA[nl]]></language>
    <scale_id><![CDATA[0]]></scale_id>
    <same_default><![CDATA[0]]></same_default>
   </row>
   <row>
    <qid><![CDATA[10068]]></qid>
    <parent_qid><![CDATA[10026]]></parent_qid>
    <sid><![CDATA[99365]]></sid>
    <gid><![CDATA[413]]></gid>
    <type><![CDATA[T]]></type>
    <title><![CDATA[1]]></title>
    <question><![CDATA[]]></question>
    <preg><![CDATA[]]></preg>
    <help><![CDATA[]]></help>
    <other><![CDATA[N]]></other>
    <mandatory><![CDATA[]]></mandatory>
    <question_order><![CDATA[1]]></question_order>
    <language><![CDATA[en]]></language>
    <scale_id><![CDATA[0]]></scale_id>
    <same_default><![CDATA[0]]></same_default>
   </row>
   <row>
    <qid><![CDATA[10069]]></qid>
    <parent_qid><![CDATA[10027]]></parent_qid>
    <sid><![CDATA[99365]]></sid>
    <gid><![CDATA[413]]></gid>
    <type><![CDATA[T]]></type>
    <title><![CDATA[1]]></title>
    <question><![CDATA[]]></question>
    <preg><![CDATA[]]></preg>
    <help><![CDATA[]]></help>
    <other><![CDATA[N]]></other>
    <mandatory><![CDATA[]]></mandatory>
    <question_order><![CDATA[2]]></question_order>
    <language><![CDATA[nl]]></language>
    <scale_id><![CDATA[0]]></scale_id>
    <same_default><![CDATA[0]]></same_default>
   </row>
   <row>
    <qid><![CDATA[10069]]></qid>
    <parent_qid><![CDATA[10027]]></parent_qid>
    <sid><![CDATA[99365]]></sid>
    <gid><![CDATA[413]]></gid>
    <type><![CDATA[T]]></type>
    <title><![CDATA[1]]></title>
    <question><![CDATA[]]></question>
    <preg><![CDATA[]]></preg>
    <help><![CDATA[]]></help>
    <other><![CDATA[N]]></other>
    <mandatory><![CDATA[]]></mandatory>
    <question_order><![CDATA[2]]></question_order>
    <language><![CDATA[en]]></language>
    <scale_id><![CDATA[0]]></scale_id>
    <same_default><![CDATA[0]]></same_default>
   </row>
   <row>
    <qid><![CDATA[10070]]></qid>
    <parent_qid><![CDATA[10028]]></parent_qid>
    <sid><![CDATA[99365]]></sid>
    <gid><![CDATA[414]]></gid>
    <type><![CDATA[T]]></type>
    <title><![CDATA[1]]></title>
    <question><![CDATA[]]></question>
    <preg><![CDATA[]]></preg>
    <help><![CDATA[]]></help>
    <other><![CDATA[N]]></other>
    <mandatory><![CDATA[]]></mandatory>
    <question_order><![CDATA[1]]></question_order>
    <language><![CDATA[nl]]></language>
    <scale_id><![CDATA[0]]></scale_id>
    <same_default><![CDATA[0]]></same_default>
   </row>
   <row>
    <qid><![CDATA[10070]]></qid>
    <parent_qid><![CDATA[10028]]></parent_qid>
    <sid><![CDATA[99365]]></sid>
    <gid><![CDATA[414]]></gid>
    <type><![CDATA[T]]></type>
    <title><![CDATA[1]]></title>
    <question><![CDATA[]]></question>
    <preg><![CDATA[]]></preg>
    <help><![CDATA[]]></help>
    <other><![CDATA[N]]></other>
    <mandatory><![CDATA[]]></mandatory>
    <question_order><![CDATA[1]]></question_order>
    <language><![CDATA[en]]></language>
    <scale_id><![CDATA[0]]></scale_id>
    <same_default><![CDATA[0]]></same_default>
   </row>
   <row>
    <qid><![CDATA[10071]]></qid>
    <parent_qid><![CDATA[10029]]></parent_qid>
    <sid><![CDATA[99365]]></sid>
    <gid><![CDATA[414]]></gid>
    <type><![CDATA[T]]></type>
    <title><![CDATA[1]]></title>
    <question><![CDATA[]]></question>
    <preg><![CDATA[]]></preg>
    <help><![CDATA[]]></help>
    <other><![CDATA[N]]></other>
    <mandatory><![CDATA[]]></mandatory>
    <question_order><![CDATA[2]]></question_order>
    <language><![CDATA[nl]]></language>
    <scale_id><![CDATA[0]]></scale_id>
    <same_default><![CDATA[0]]></same_default>
   </row>
   <row>
    <qid><![CDATA[10071]]></qid>
    <parent_qid><![CDATA[10029]]></parent_qid>
    <sid><![CDATA[99365]]></sid>
    <gid><![CDATA[414]]></gid>
    <type><![CDATA[T]]></type>
    <title><![CDATA[1]]></title>
    <question><![CDATA[]]></question>
    <preg><![CDATA[]]></preg>
    <help><![CDATA[]]></help>
    <other><![CDATA[N]]></other>
    <mandatory><![CDATA[]]></mandatory>
    <question_order><![CDATA[2]]></question_order>
    <language><![CDATA[en]]></language>
    <scale_id><![CDATA[0]]></scale_id>
    <same_default><![CDATA[0]]></same_default>
   </row>
   <row>
    <qid><![CDATA[10072]]></qid>
    <parent_qid><![CDATA[10030]]></parent_qid>
    <sid><![CDATA[99365]]></sid>
    <gid><![CDATA[415]]></gid>
    <type><![CDATA[T]]></type>
    <title><![CDATA[1]]></title>
    <question><![CDATA[]]></question>
    <preg><![CDATA[]]></preg>
    <help><![CDATA[]]></help>
    <other><![CDATA[N]]></other>
    <mandatory><![CDATA[]]></mandatory>
    <question_order><![CDATA[1]]></question_order>
    <language><![CDATA[nl]]></language>
    <scale_id><![CDATA[0]]></scale_id>
    <same_default><![CDATA[0]]></same_default>
   </row>
   <row>
    <qid><![CDATA[10072]]></qid>
    <parent_qid><![CDATA[10030]]></parent_qid>
    <sid><![CDATA[99365]]></sid>
    <gid><![CDATA[415]]></gid>
    <type><![CDATA[T]]></type>
    <title><![CDATA[1]]></title>
    <question><![CDATA[]]></question>
    <preg><![CDATA[]]></preg>
    <help><![CDATA[]]></help>
    <other><![CDATA[N]]></other>
    <mandatory><![CDATA[]]></mandatory>
    <question_order><![CDATA[1]]></question_order>
    <language><![CDATA[en]]></language>
    <scale_id><![CDATA[0]]></scale_id>
    <same_default><![CDATA[0]]></same_default>
   </row>
   <row>
    <qid><![CDATA[10073]]></qid>
    <parent_qid><![CDATA[10031]]></parent_qid>
    <sid><![CDATA[99365]]></sid>
    <gid><![CDATA[415]]></gid>
    <type><![CDATA[T]]></type>
    <title><![CDATA[1]]></title>
    <question><![CDATA[]]></question>
    <preg><![CDATA[]]></preg>
    <help><![CDATA[]]></help>
    <other><![CDATA[N]]></other>
    <mandatory><![CDATA[]]></mandatory>
    <question_order><![CDATA[2]]></question_order>
    <language><![CDATA[nl]]></language>
    <scale_id><![CDATA[0]]></scale_id>
    <same_default><![CDATA[0]]></same_default>
   </row>
   <row>
    <qid><![CDATA[10073]]></qid>
    <parent_qid><![CDATA[10031]]></parent_qid>
    <sid><![CDATA[99365]]></sid>
    <gid><![CDATA[415]]></gid>
    <type><![CDATA[T]]></type>
    <title><![CDATA[1]]></title>
    <question><![CDATA[]]></question>
    <preg><![CDATA[]]></preg>
    <help><![CDATA[]]></help>
    <other><![CDATA[N]]></other>
    <mandatory><![CDATA[]]></mandatory>
    <question_order><![CDATA[2]]></question_order>
    <language><![CDATA[en]]></language>
    <scale_id><![CDATA[0]]></scale_id>
    <same_default><![CDATA[0]]></same_default>
   </row>
   <row>
    <qid><![CDATA[10074]]></qid>
    <parent_qid><![CDATA[10032]]></parent_qid>
    <sid><![CDATA[99365]]></sid>
    <gid><![CDATA[416]]></gid>
    <type><![CDATA[T]]></type>
    <title><![CDATA[1]]></title>
    <question><![CDATA[]]></question>
    <preg><![CDATA[]]></preg>
    <help><![CDATA[]]></help>
    <other><![CDATA[N]]></other>
    <mandatory><![CDATA[]]></mandatory>
    <question_order><![CDATA[2]]></question_order>
    <language><![CDATA[en]]></language>
    <scale_id><![CDATA[0]]></scale_id>
    <same_default><![CDATA[0]]></same_default>
   </row>
   <row>
    <qid><![CDATA[10074]]></qid>
    <parent_qid><![CDATA[10032]]></parent_qid>
    <sid><![CDATA[99365]]></sid>
    <gid><![CDATA[416]]></gid>
    <type><![CDATA[T]]></type>
    <title><![CDATA[1]]></title>
    <question><![CDATA[]]></question>
    <preg><![CDATA[]]></preg>
    <help><![CDATA[]]></help>
    <other><![CDATA[N]]></other>
    <mandatory><![CDATA[]]></mandatory>
    <question_order><![CDATA[2]]></question_order>
    <language><![CDATA[nl]]></language>
    <scale_id><![CDATA[0]]></scale_id>
    <same_default><![CDATA[0]]></same_default>
   </row>
   <row>
    <qid><![CDATA[10075]]></qid>
    <parent_qid><![CDATA[10033]]></parent_qid>
    <sid><![CDATA[99365]]></sid>
    <gid><![CDATA[416]]></gid>
    <type><![CDATA[T]]></type>
    <title><![CDATA[1]]></title>
    <question><![CDATA[]]></question>
    <preg><![CDATA[]]></preg>
    <help><![CDATA[]]></help>
    <other><![CDATA[N]]></other>
    <mandatory><![CDATA[]]></mandatory>
    <question_order><![CDATA[1]]></question_order>
    <language><![CDATA[en]]></language>
    <scale_id><![CDATA[0]]></scale_id>
    <same_default><![CDATA[0]]></same_default>
   </row>
   <row>
    <qid><![CDATA[10075]]></qid>
    <parent_qid><![CDATA[10033]]></parent_qid>
    <sid><![CDATA[99365]]></sid>
    <gid><![CDATA[416]]></gid>
    <type><![CDATA[T]]></type>
    <title><![CDATA[1]]></title>
    <question><![CDATA[]]></question>
    <preg><![CDATA[]]></preg>
    <help><![CDATA[]]></help>
    <other><![CDATA[N]]></other>
    <mandatory><![CDATA[]]></mandatory>
    <question_order><![CDATA[1]]></question_order>
    <language><![CDATA[nl]]></language>
    <scale_id><![CDATA[0]]></scale_id>
    <same_default><![CDATA[0]]></same_default>
   </row>
   <row>
    <qid><![CDATA[10076]]></qid>
    <parent_qid><![CDATA[10034]]></parent_qid>
    <sid><![CDATA[99365]]></sid>
    <gid><![CDATA[417]]></gid>
    <type><![CDATA[T]]></type>
    <title><![CDATA[1]]></title>
    <question><![CDATA[]]></question>
    <preg><![CDATA[]]></preg>
    <help><![CDATA[]]></help>
    <other><![CDATA[N]]></other>
    <mandatory><![CDATA[]]></mandatory>
    <question_order><![CDATA[2]]></question_order>
    <language><![CDATA[en]]></language>
    <scale_id><![CDATA[0]]></scale_id>
    <same_default><![CDATA[0]]></same_default>
   </row>
   <row>
    <qid><![CDATA[10076]]></qid>
    <parent_qid><![CDATA[10034]]></parent_qid>
    <sid><![CDATA[99365]]></sid>
    <gid><![CDATA[417]]></gid>
    <type><![CDATA[T]]></type>
    <title><![CDATA[1]]></title>
    <question><![CDATA[]]></question>
    <preg><![CDATA[]]></preg>
    <help><![CDATA[]]></help>
    <other><![CDATA[N]]></other>
    <mandatory><![CDATA[]]></mandatory>
    <question_order><![CDATA[2]]></question_order>
    <language><![CDATA[nl]]></language>
    <scale_id><![CDATA[0]]></scale_id>
    <same_default><![CDATA[0]]></same_default>
   </row>
   <row>
    <qid><![CDATA[10077]]></qid>
    <parent_qid><![CDATA[10035]]></parent_qid>
    <sid><![CDATA[99365]]></sid>
    <gid><![CDATA[417]]></gid>
    <type><![CDATA[T]]></type>
    <title><![CDATA[1]]></title>
    <question><![CDATA[]]></question>
    <preg><![CDATA[]]></preg>
    <help><![CDATA[]]></help>
    <other><![CDATA[N]]></other>
    <mandatory><![CDATA[]]></mandatory>
    <question_order><![CDATA[1]]></question_order>
    <language><![CDATA[en]]></language>
    <scale_id><![CDATA[0]]></scale_id>
    <same_default><![CDATA[0]]></same_default>
   </row>
   <row>
    <qid><![CDATA[10077]]></qid>
    <parent_qid><![CDATA[10035]]></parent_qid>
    <sid><![CDATA[99365]]></sid>
    <gid><![CDATA[417]]></gid>
    <type><![CDATA[T]]></type>
    <title><![CDATA[1]]></title>
    <question><![CDATA[]]></question>
    <preg><![CDATA[]]></preg>
    <help><![CDATA[]]></help>
    <other><![CDATA[N]]></other>
    <mandatory><![CDATA[]]></mandatory>
    <question_order><![CDATA[1]]></question_order>
    <language><![CDATA[nl]]></language>
    <scale_id><![CDATA[0]]></scale_id>
    <same_default><![CDATA[0]]></same_default>
   </row>
   <row>
    <qid><![CDATA[10082]]></qid>
    <parent_qid><![CDATA[10040]]></parent_qid>
    <sid><![CDATA[99365]]></sid>
    <gid><![CDATA[420]]></gid>
    <type><![CDATA[T]]></type>
    <title><![CDATA[SQ001]]></title>
    <question><![CDATA[]]></question>
    <preg><![CDATA[]]></preg>
    <help><![CDATA[]]></help>
    <other><![CDATA[N]]></other>
    <mandatory><![CDATA[]]></mandatory>
    <question_order><![CDATA[1]]></question_order>
    <language><![CDATA[en]]></language>
    <scale_id><![CDATA[0]]></scale_id>
    <same_default><![CDATA[0]]></same_default>
   </row>
   <row>
    <qid><![CDATA[10082]]></qid>
    <parent_qid><![CDATA[10040]]></parent_qid>
    <sid><![CDATA[99365]]></sid>
    <gid><![CDATA[420]]></gid>
    <type><![CDATA[T]]></type>
    <title><![CDATA[SQ001]]></title>
    <question><![CDATA[]]></question>
    <preg><![CDATA[]]></preg>
    <help><![CDATA[]]></help>
    <other><![CDATA[N]]></other>
    <mandatory><![CDATA[]]></mandatory>
    <question_order><![CDATA[1]]></question_order>
    <language><![CDATA[nl]]></language>
    <scale_id><![CDATA[0]]></scale_id>
    <same_default><![CDATA[0]]></same_default>
   </row>
   <row>
    <qid><![CDATA[10083]]></qid>
    <parent_qid><![CDATA[10041]]></parent_qid>
    <sid><![CDATA[99365]]></sid>
    <gid><![CDATA[421]]></gid>
    <type><![CDATA[T]]></type>
    <title><![CDATA[SQ001]]></title>
    <question><![CDATA[]]></question>
    <preg><![CDATA[]]></preg>
    <help><![CDATA[]]></help>
    <other><![CDATA[N]]></other>
    <mandatory><![CDATA[]]></mandatory>
    <question_order><![CDATA[2]]></question_order>
    <language><![CDATA[en]]></language>
    <scale_id><![CDATA[0]]></scale_id>
    <same_default><![CDATA[0]]></same_default>
   </row>
   <row>
    <qid><![CDATA[10083]]></qid>
    <parent_qid><![CDATA[10041]]></parent_qid>
    <sid><![CDATA[99365]]></sid>
    <gid><![CDATA[421]]></gid>
    <type><![CDATA[T]]></type>
    <title><![CDATA[SQ001]]></title>
    <question><![CDATA[]]></question>
    <preg><![CDATA[]]></preg>
    <help><![CDATA[]]></help>
    <other><![CDATA[N]]></other>
    <mandatory><![CDATA[]]></mandatory>
    <question_order><![CDATA[2]]></question_order>
    <language><![CDATA[nl]]></language>
    <scale_id><![CDATA[0]]></scale_id>
    <same_default><![CDATA[0]]></same_default>
   </row>
   <row>
    <qid><![CDATA[10084]]></qid>
    <parent_qid><![CDATA[10042]]></parent_qid>
    <sid><![CDATA[99365]]></sid>
    <gid><![CDATA[421]]></gid>
    <type><![CDATA[T]]></type>
    <title><![CDATA[SQ001]]></title>
    <question><![CDATA[]]></question>
    <preg><![CDATA[]]></preg>
    <help><![CDATA[]]></help>
    <other><![CDATA[N]]></other>
    <mandatory><![CDATA[]]></mandatory>
    <question_order><![CDATA[1]]></question_order>
    <language><![CDATA[en]]></language>
    <scale_id><![CDATA[0]]></scale_id>
    <same_default><![CDATA[0]]></same_default>
   </row>
   <row>
    <qid><![CDATA[10084]]></qid>
    <parent_qid><![CDATA[10042]]></parent_qid>
    <sid><![CDATA[99365]]></sid>
    <gid><![CDATA[421]]></gid>
    <type><![CDATA[T]]></type>
    <title><![CDATA[SQ001]]></title>
    <question><![CDATA[]]></question>
    <preg><![CDATA[]]></preg>
    <help><![CDATA[]]></help>
    <other><![CDATA[N]]></other>
    <mandatory><![CDATA[]]></mandatory>
    <question_order><![CDATA[1]]></question_order>
    <language><![CDATA[nl]]></language>
    <scale_id><![CDATA[0]]></scale_id>
    <same_default><![CDATA[0]]></same_default>
   </row>
   <row>
    <qid><![CDATA[10085]]></qid>
    <parent_qid><![CDATA[10043]]></parent_qid>
    <sid><![CDATA[99365]]></sid>
    <gid><![CDATA[422]]></gid>
    <type><![CDATA[T]]></type>
    <title><![CDATA[SQ001]]></title>
    <question><![CDATA[]]></question>
    <preg><![CDATA[]]></preg>
    <help><![CDATA[]]></help>
    <other><![CDATA[N]]></other>
    <mandatory><![CDATA[]]></mandatory>
    <question_order><![CDATA[2]]></question_order>
    <language><![CDATA[en]]></language>
    <scale_id><![CDATA[0]]></scale_id>
    <same_default><![CDATA[0]]></same_default>
   </row>
   <row>
    <qid><![CDATA[10085]]></qid>
    <parent_qid><![CDATA[10043]]></parent_qid>
    <sid><![CDATA[99365]]></sid>
    <gid><![CDATA[422]]></gid>
    <type><![CDATA[T]]></type>
    <title><![CDATA[SQ001]]></title>
    <question><![CDATA[]]></question>
    <preg><![CDATA[]]></preg>
    <help><![CDATA[]]></help>
    <other><![CDATA[N]]></other>
    <mandatory><![CDATA[]]></mandatory>
    <question_order><![CDATA[2]]></question_order>
    <language><![CDATA[nl]]></language>
    <scale_id><![CDATA[0]]></scale_id>
    <same_default><![CDATA[0]]></same_default>
   </row>
   <row>
    <qid><![CDATA[10086]]></qid>
    <parent_qid><![CDATA[10044]]></parent_qid>
    <sid><![CDATA[99365]]></sid>
    <gid><![CDATA[422]]></gid>
    <type><![CDATA[T]]></type>
    <title><![CDATA[SQ001]]></title>
    <question><![CDATA[]]></question>
    <preg><![CDATA[]]></preg>
    <help><![CDATA[]]></help>
    <other><![CDATA[N]]></other>
    <mandatory><![CDATA[]]></mandatory>
    <question_order><![CDATA[1]]></question_order>
    <language><![CDATA[en]]></language>
    <scale_id><![CDATA[0]]></scale_id>
    <same_default><![CDATA[0]]></same_default>
   </row>
   <row>
    <qid><![CDATA[10086]]></qid>
    <parent_qid><![CDATA[10044]]></parent_qid>
    <sid><![CDATA[99365]]></sid>
    <gid><![CDATA[422]]></gid>
    <type><![CDATA[T]]></type>
    <title><![CDATA[SQ001]]></title>
    <question><![CDATA[]]></question>
    <preg><![CDATA[]]></preg>
    <help><![CDATA[]]></help>
    <other><![CDATA[N]]></other>
    <mandatory><![CDATA[]]></mandatory>
    <question_order><![CDATA[1]]></question_order>
    <language><![CDATA[nl]]></language>
    <scale_id><![CDATA[0]]></scale_id>
    <same_default><![CDATA[0]]></same_default>
   </row>
   <row>
    <qid><![CDATA[10087]]></qid>
    <parent_qid><![CDATA[10045]]></parent_qid>
    <sid><![CDATA[99365]]></sid>
    <gid><![CDATA[423]]></gid>
    <type><![CDATA[T]]></type>
    <title><![CDATA[SQ001]]></title>
    <question><![CDATA[]]></question>
    <preg><![CDATA[]]></preg>
    <help><![CDATA[]]></help>
    <other><![CDATA[N]]></other>
    <mandatory><![CDATA[]]></mandatory>
    <question_order><![CDATA[2]]></question_order>
    <language><![CDATA[en]]></language>
    <scale_id><![CDATA[0]]></scale_id>
    <same_default><![CDATA[0]]></same_default>
   </row>
   <row>
    <qid><![CDATA[10087]]></qid>
    <parent_qid><![CDATA[10045]]></parent_qid>
    <sid><![CDATA[99365]]></sid>
    <gid><![CDATA[423]]></gid>
    <type><![CDATA[T]]></type>
    <title><![CDATA[SQ001]]></title>
    <question><![CDATA[]]></question>
    <preg><![CDATA[]]></preg>
    <help><![CDATA[]]></help>
    <other><![CDATA[N]]></other>
    <mandatory><![CDATA[]]></mandatory>
    <question_order><![CDATA[2]]></question_order>
    <language><![CDATA[nl]]></language>
    <scale_id><![CDATA[0]]></scale_id>
    <same_default><![CDATA[0]]></same_default>
   </row>
   <row>
    <qid><![CDATA[10088]]></qid>
    <parent_qid><![CDATA[10046]]></parent_qid>
    <sid><![CDATA[99365]]></sid>
    <gid><![CDATA[423]]></gid>
    <type><![CDATA[T]]></type>
    <title><![CDATA[SQ001]]></title>
    <question><![CDATA[]]></question>
    <preg><![CDATA[]]></preg>
    <help><![CDATA[]]></help>
    <other><![CDATA[N]]></other>
    <mandatory><![CDATA[]]></mandatory>
    <question_order><![CDATA[1]]></question_order>
    <language><![CDATA[en]]></language>
    <scale_id><![CDATA[0]]></scale_id>
    <same_default><![CDATA[0]]></same_default>
   </row>
   <row>
    <qid><![CDATA[10088]]></qid>
    <parent_qid><![CDATA[10046]]></parent_qid>
    <sid><![CDATA[99365]]></sid>
    <gid><![CDATA[423]]></gid>
    <type><![CDATA[T]]></type>
    <title><![CDATA[SQ001]]></title>
    <question><![CDATA[]]></question>
    <preg><![CDATA[]]></preg>
    <help><![CDATA[]]></help>
    <other><![CDATA[N]]></other>
    <mandatory><![CDATA[]]></mandatory>
    <question_order><![CDATA[1]]></question_order>
    <language><![CDATA[nl]]></language>
    <scale_id><![CDATA[0]]></scale_id>
    <same_default><![CDATA[0]]></same_default>
   </row>
  </rows>
 </subquestions>
 <question_attributes>
  <fields>
   <fieldname>qid</fieldname>
   <fieldname>attribute</fieldname>
   <fieldname>value</fieldname>
  </fields>
  <rows>
   <row>
    <qid><![CDATA[10005]]></qid>
    <attribute><![CDATA[answer_width]]></attribute>
    <value><![CDATA[]]></value>
   </row>
   <row>
    <qid><![CDATA[10005]]></qid>
    <attribute><![CDATA[array_filter]]></attribute>
    <value><![CDATA[]]></value>
   </row>
   <row>
    <qid><![CDATA[10005]]></qid>
    <attribute><![CDATA[array_filter_exclude]]></attribute>
    <value><![CDATA[]]></value>
   </row>
   <row>
    <qid><![CDATA[10005]]></qid>
    <attribute><![CDATA[hidden]]></attribute>
    <value><![CDATA[0]]></value>
   </row>
   <row>
    <qid><![CDATA[10005]]></qid>
    <attribute><![CDATA[page_break]]></attribute>
    <value><![CDATA[0]]></value>
   </row>
   <row>
    <qid><![CDATA[10005]]></qid>
    <attribute><![CDATA[public_statistics]]></attribute>
    <value><![CDATA[0]]></value>
   </row>
   <row>
    <qid><![CDATA[10005]]></qid>
    <attribute><![CDATA[random_order]]></attribute>
    <value><![CDATA[0]]></value>
   </row>
   <row>
    <qid><![CDATA[10005]]></qid>
    <attribute><![CDATA[scale_export]]></attribute>
    <value><![CDATA[0]]></value>
   </row>
   <row>
    <qid><![CDATA[10006]]></qid>
    <attribute><![CDATA[answer_width]]></attribute>
    <value><![CDATA[]]></value>
   </row>
   <row>
    <qid><![CDATA[10006]]></qid>
    <attribute><![CDATA[array_filter]]></attribute>
    <value><![CDATA[]]></value>
   </row>
   <row>
    <qid><![CDATA[10006]]></qid>
    <attribute><![CDATA[array_filter_exclude]]></attribute>
    <value><![CDATA[]]></value>
   </row>
   <row>
    <qid><![CDATA[10006]]></qid>
    <attribute><![CDATA[hidden]]></attribute>
    <value><![CDATA[0]]></value>
   </row>
   <row>
    <qid><![CDATA[10006]]></qid>
    <attribute><![CDATA[page_break]]></attribute>
    <value><![CDATA[0]]></value>
   </row>
   <row>
    <qid><![CDATA[10006]]></qid>
    <attribute><![CDATA[public_statistics]]></attribute>
    <value><![CDATA[0]]></value>
   </row>
   <row>
    <qid><![CDATA[10006]]></qid>
    <attribute><![CDATA[random_order]]></attribute>
    <value><![CDATA[0]]></value>
   </row>
   <row>
    <qid><![CDATA[10006]]></qid>
    <attribute><![CDATA[scale_export]]></attribute>
    <value><![CDATA[0]]></value>
   </row>
   <row>
    <qid><![CDATA[10007]]></qid>
    <attribute><![CDATA[answer_width]]></attribute>
    <value><![CDATA[]]></value>
   </row>
   <row>
    <qid><![CDATA[10007]]></qid>
    <attribute><![CDATA[array_filter]]></attribute>
    <value><![CDATA[]]></value>
   </row>
   <row>
    <qid><![CDATA[10007]]></qid>
    <attribute><![CDATA[array_filter_exclude]]></attribute>
    <value><![CDATA[]]></value>
   </row>
   <row>
    <qid><![CDATA[10007]]></qid>
    <attribute><![CDATA[hidden]]></attribute>
    <value><![CDATA[0]]></value>
   </row>
   <row>
    <qid><![CDATA[10007]]></qid>
    <attribute><![CDATA[page_break]]></attribute>
    <value><![CDATA[0]]></value>
   </row>
   <row>
    <qid><![CDATA[10007]]></qid>
    <attribute><![CDATA[public_statistics]]></attribute>
    <value><![CDATA[0]]></value>
   </row>
   <row>
    <qid><![CDATA[10007]]></qid>
    <attribute><![CDATA[random_order]]></attribute>
    <value><![CDATA[0]]></value>
   </row>
   <row>
    <qid><![CDATA[10007]]></qid>
    <attribute><![CDATA[scale_export]]></attribute>
    <value><![CDATA[0]]></value>
   </row>
   <row>
    <qid><![CDATA[10008]]></qid>
    <attribute><![CDATA[answer_width]]></attribute>
    <value><![CDATA[]]></value>
   </row>
   <row>
    <qid><![CDATA[10008]]></qid>
    <attribute><![CDATA[array_filter]]></attribute>
    <value><![CDATA[]]></value>
   </row>
   <row>
    <qid><![CDATA[10008]]></qid>
    <attribute><![CDATA[array_filter_exclude]]></attribute>
    <value><![CDATA[]]></value>
   </row>
   <row>
    <qid><![CDATA[10008]]></qid>
    <attribute><![CDATA[hidden]]></attribute>
    <value><![CDATA[0]]></value>
   </row>
   <row>
    <qid><![CDATA[10008]]></qid>
    <attribute><![CDATA[page_break]]></attribute>
    <value><![CDATA[0]]></value>
   </row>
   <row>
    <qid><![CDATA[10008]]></qid>
    <attribute><![CDATA[public_statistics]]></attribute>
    <value><![CDATA[0]]></value>
   </row>
   <row>
    <qid><![CDATA[10008]]></qid>
    <attribute><![CDATA[random_order]]></attribute>
    <value><![CDATA[0]]></value>
   </row>
   <row>
    <qid><![CDATA[10008]]></qid>
    <attribute><![CDATA[scale_export]]></attribute>
    <value><![CDATA[0]]></value>
   </row>
   <row>
    <qid><![CDATA[10009]]></qid>
    <attribute><![CDATA[hidden]]></attribute>
    <value><![CDATA[0]]></value>
   </row>
   <row>
    <qid><![CDATA[10009]]></qid>
    <attribute><![CDATA[page_break]]></attribute>
    <value><![CDATA[0]]></value>
   </row>
   <row>
    <qid><![CDATA[10009]]></qid>
    <attribute><![CDATA[time_limit]]></attribute>
    <value><![CDATA[]]></value>
   </row>
   <row>
    <qid><![CDATA[10009]]></qid>
    <attribute><![CDATA[time_limit_action]]></attribute>
    <value><![CDATA[1]]></value>
   </row>
   <row>
    <qid><![CDATA[10009]]></qid>
    <attribute><![CDATA[time_limit_countdown_message]]></attribute>
    <value><![CDATA[]]></value>
   </row>
   <row>
    <qid><![CDATA[10009]]></qid>
    <attribute><![CDATA[time_limit_disable_next]]></attribute>
    <value><![CDATA[0]]></value>
   </row>
   <row>
    <qid><![CDATA[10009]]></qid>
    <attribute><![CDATA[time_limit_disable_prev]]></attribute>
    <value><![CDATA[0]]></value>
   </row>
   <row>
    <qid><![CDATA[10009]]></qid>
    <attribute><![CDATA[time_limit_message]]></attribute>
    <value><![CDATA[]]></value>
   </row>
   <row>
    <qid><![CDATA[10009]]></qid>
    <attribute><![CDATA[time_limit_message_delay]]></attribute>
    <value><![CDATA[]]></value>
   </row>
   <row>
    <qid><![CDATA[10009]]></qid>
    <attribute><![CDATA[time_limit_message_style]]></attribute>
    <value><![CDATA[]]></value>
   </row>
   <row>
    <qid><![CDATA[10009]]></qid>
    <attribute><![CDATA[time_limit_timer_style]]></attribute>
    <value><![CDATA[]]></value>
   </row>
   <row>
    <qid><![CDATA[10009]]></qid>
    <attribute><![CDATA[time_limit_warning]]></attribute>
    <value><![CDATA[]]></value>
   </row>
   <row>
    <qid><![CDATA[10009]]></qid>
    <attribute><![CDATA[time_limit_warning_2]]></attribute>
    <value><![CDATA[]]></value>
   </row>
   <row>
    <qid><![CDATA[10009]]></qid>
    <attribute><![CDATA[time_limit_warning_2_display_time]]></attribute>
    <value><![CDATA[]]></value>
   </row>
   <row>
    <qid><![CDATA[10009]]></qid>
    <attribute><![CDATA[time_limit_warning_2_message]]></attribute>
    <value><![CDATA[]]></value>
   </row>
   <row>
    <qid><![CDATA[10009]]></qid>
    <attribute><![CDATA[time_limit_warning_2_style]]></attribute>
    <value><![CDATA[]]></value>
   </row>
   <row>
    <qid><![CDATA[10009]]></qid>
    <attribute><![CDATA[time_limit_warning_display_time]]></attribute>
    <value><![CDATA[]]></value>
   </row>
   <row>
    <qid><![CDATA[10009]]></qid>
    <attribute><![CDATA[time_limit_warning_message]]></attribute>
    <value><![CDATA[]]></value>
   </row>
   <row>
    <qid><![CDATA[10009]]></qid>
    <attribute><![CDATA[time_limit_warning_style]]></attribute>
    <value><![CDATA[]]></value>
   </row>
   <row>
    <qid><![CDATA[10010]]></qid>
    <attribute><![CDATA[answer_width]]></attribute>
    <value><![CDATA[]]></value>
   </row>
   <row>
    <qid><![CDATA[10010]]></qid>
    <attribute><![CDATA[array_filter]]></attribute>
    <value><![CDATA[]]></value>
   </row>
   <row>
    <qid><![CDATA[10010]]></qid>
    <attribute><![CDATA[array_filter_exclude]]></attribute>
    <value><![CDATA[]]></value>
   </row>
   <row>
    <qid><![CDATA[10010]]></qid>
    <attribute><![CDATA[hidden]]></attribute>
    <value><![CDATA[0]]></value>
   </row>
   <row>
    <qid><![CDATA[10010]]></qid>
    <attribute><![CDATA[page_break]]></attribute>
    <value><![CDATA[0]]></value>
   </row>
   <row>
    <qid><![CDATA[10010]]></qid>
    <attribute><![CDATA[public_statistics]]></attribute>
    <value><![CDATA[0]]></value>
   </row>
   <row>
    <qid><![CDATA[10010]]></qid>
    <attribute><![CDATA[random_order]]></attribute>
    <value><![CDATA[0]]></value>
   </row>
   <row>
    <qid><![CDATA[10010]]></qid>
    <attribute><![CDATA[scale_export]]></attribute>
    <value><![CDATA[0]]></value>
   </row>
   <row>
    <qid><![CDATA[10011]]></qid>
    <attribute><![CDATA[answer_width]]></attribute>
    <value><![CDATA[]]></value>
   </row>
   <row>
    <qid><![CDATA[10011]]></qid>
    <attribute><![CDATA[array_filter]]></attribute>
    <value><![CDATA[]]></value>
   </row>
   <row>
    <qid><![CDATA[10011]]></qid>
    <attribute><![CDATA[array_filter_exclude]]></attribute>
    <value><![CDATA[]]></value>
   </row>
   <row>
    <qid><![CDATA[10011]]></qid>
    <attribute><![CDATA[hidden]]></attribute>
    <value><![CDATA[0]]></value>
   </row>
   <row>
    <qid><![CDATA[10011]]></qid>
    <attribute><![CDATA[page_break]]></attribute>
    <value><![CDATA[0]]></value>
   </row>
   <row>
    <qid><![CDATA[10011]]></qid>
    <attribute><![CDATA[public_statistics]]></attribute>
    <value><![CDATA[0]]></value>
   </row>
   <row>
    <qid><![CDATA[10011]]></qid>
    <attribute><![CDATA[random_order]]></attribute>
    <value><![CDATA[0]]></value>
   </row>
   <row>
    <qid><![CDATA[10011]]></qid>
    <attribute><![CDATA[scale_export]]></attribute>
    <value><![CDATA[0]]></value>
   </row>
   <row>
    <qid><![CDATA[10012]]></qid>
    <attribute><![CDATA[answer_width]]></attribute>
    <value><![CDATA[]]></value>
   </row>
   <row>
    <qid><![CDATA[10012]]></qid>
    <attribute><![CDATA[array_filter]]></attribute>
    <value><![CDATA[]]></value>
   </row>
   <row>
    <qid><![CDATA[10012]]></qid>
    <attribute><![CDATA[array_filter_exclude]]></attribute>
    <value><![CDATA[]]></value>
   </row>
   <row>
    <qid><![CDATA[10012]]></qid>
    <attribute><![CDATA[hidden]]></attribute>
    <value><![CDATA[0]]></value>
   </row>
   <row>
    <qid><![CDATA[10012]]></qid>
    <attribute><![CDATA[page_break]]></attribute>
    <value><![CDATA[0]]></value>
   </row>
   <row>
    <qid><![CDATA[10012]]></qid>
    <attribute><![CDATA[public_statistics]]></attribute>
    <value><![CDATA[0]]></value>
   </row>
   <row>
    <qid><![CDATA[10012]]></qid>
    <attribute><![CDATA[random_order]]></attribute>
    <value><![CDATA[0]]></value>
   </row>
   <row>
    <qid><![CDATA[10012]]></qid>
    <attribute><![CDATA[scale_export]]></attribute>
    <value><![CDATA[0]]></value>
   </row>
   <row>
    <qid><![CDATA[10013]]></qid>
    <attribute><![CDATA[answer_width]]></attribute>
    <value><![CDATA[]]></value>
   </row>
   <row>
    <qid><![CDATA[10013]]></qid>
    <attribute><![CDATA[array_filter]]></attribute>
    <value><![CDATA[]]></value>
   </row>
   <row>
    <qid><![CDATA[10013]]></qid>
    <attribute><![CDATA[array_filter_exclude]]></attribute>
    <value><![CDATA[]]></value>
   </row>
   <row>
    <qid><![CDATA[10013]]></qid>
    <attribute><![CDATA[hidden]]></attribute>
    <value><![CDATA[0]]></value>
   </row>
   <row>
    <qid><![CDATA[10013]]></qid>
    <attribute><![CDATA[page_break]]></attribute>
    <value><![CDATA[0]]></value>
   </row>
   <row>
    <qid><![CDATA[10013]]></qid>
    <attribute><![CDATA[public_statistics]]></attribute>
    <value><![CDATA[0]]></value>
   </row>
   <row>
    <qid><![CDATA[10013]]></qid>
    <attribute><![CDATA[random_order]]></attribute>
    <value><![CDATA[0]]></value>
   </row>
   <row>
    <qid><![CDATA[10013]]></qid>
    <attribute><![CDATA[scale_export]]></attribute>
    <value><![CDATA[0]]></value>
   </row>
   <row>
    <qid><![CDATA[10014]]></qid>
    <attribute><![CDATA[answer_width]]></attribute>
    <value><![CDATA[]]></value>
   </row>
   <row>
    <qid><![CDATA[10014]]></qid>
    <attribute><![CDATA[array_filter]]></attribute>
    <value><![CDATA[]]></value>
   </row>
   <row>
    <qid><![CDATA[10014]]></qid>
    <attribute><![CDATA[array_filter_exclude]]></attribute>
    <value><![CDATA[]]></value>
   </row>
   <row>
    <qid><![CDATA[10014]]></qid>
    <attribute><![CDATA[hidden]]></attribute>
    <value><![CDATA[0]]></value>
   </row>
   <row>
    <qid><![CDATA[10014]]></qid>
    <attribute><![CDATA[page_break]]></attribute>
    <value><![CDATA[0]]></value>
   </row>
   <row>
    <qid><![CDATA[10014]]></qid>
    <attribute><![CDATA[public_statistics]]></attribute>
    <value><![CDATA[0]]></value>
   </row>
   <row>
    <qid><![CDATA[10014]]></qid>
    <attribute><![CDATA[random_order]]></attribute>
    <value><![CDATA[0]]></value>
   </row>
   <row>
    <qid><![CDATA[10014]]></qid>
    <attribute><![CDATA[scale_export]]></attribute>
    <value><![CDATA[0]]></value>
   </row>
   <row>
    <qid><![CDATA[10015]]></qid>
    <attribute><![CDATA[answer_width]]></attribute>
    <value><![CDATA[]]></value>
   </row>
   <row>
    <qid><![CDATA[10015]]></qid>
    <attribute><![CDATA[array_filter]]></attribute>
    <value><![CDATA[]]></value>
   </row>
   <row>
    <qid><![CDATA[10015]]></qid>
    <attribute><![CDATA[array_filter_exclude]]></attribute>
    <value><![CDATA[]]></value>
   </row>
   <row>
    <qid><![CDATA[10015]]></qid>
    <attribute><![CDATA[hidden]]></attribute>
    <value><![CDATA[0]]></value>
   </row>
   <row>
    <qid><![CDATA[10015]]></qid>
    <attribute><![CDATA[page_break]]></attribute>
    <value><![CDATA[0]]></value>
   </row>
   <row>
    <qid><![CDATA[10015]]></qid>
    <attribute><![CDATA[public_statistics]]></attribute>
    <value><![CDATA[0]]></value>
   </row>
   <row>
    <qid><![CDATA[10015]]></qid>
    <attribute><![CDATA[random_order]]></attribute>
    <value><![CDATA[0]]></value>
   </row>
   <row>
    <qid><![CDATA[10015]]></qid>
    <attribute><![CDATA[scale_export]]></attribute>
    <value><![CDATA[0]]></value>
   </row>
   <row>
    <qid><![CDATA[10016]]></qid>
    <attribute><![CDATA[answer_width]]></attribute>
    <value><![CDATA[]]></value>
   </row>
   <row>
    <qid><![CDATA[10016]]></qid>
    <attribute><![CDATA[array_filter]]></attribute>
    <value><![CDATA[]]></value>
   </row>
   <row>
    <qid><![CDATA[10016]]></qid>
    <attribute><![CDATA[array_filter_exclude]]></attribute>
    <value><![CDATA[]]></value>
   </row>
   <row>
    <qid><![CDATA[10016]]></qid>
    <attribute><![CDATA[hidden]]></attribute>
    <value><![CDATA[0]]></value>
   </row>
   <row>
    <qid><![CDATA[10016]]></qid>
    <attribute><![CDATA[page_break]]></attribute>
    <value><![CDATA[0]]></value>
   </row>
   <row>
    <qid><![CDATA[10016]]></qid>
    <attribute><![CDATA[public_statistics]]></attribute>
    <value><![CDATA[0]]></value>
   </row>
   <row>
    <qid><![CDATA[10016]]></qid>
    <attribute><![CDATA[random_order]]></attribute>
    <value><![CDATA[0]]></value>
   </row>
   <row>
    <qid><![CDATA[10016]]></qid>
    <attribute><![CDATA[scale_export]]></attribute>
    <value><![CDATA[0]]></value>
   </row>
   <row>
    <qid><![CDATA[10017]]></qid>
    <attribute><![CDATA[answer_width]]></attribute>
    <value><![CDATA[]]></value>
   </row>
   <row>
    <qid><![CDATA[10017]]></qid>
    <attribute><![CDATA[array_filter]]></attribute>
    <value><![CDATA[]]></value>
   </row>
   <row>
    <qid><![CDATA[10017]]></qid>
    <attribute><![CDATA[array_filter_exclude]]></attribute>
    <value><![CDATA[]]></value>
   </row>
   <row>
    <qid><![CDATA[10017]]></qid>
    <attribute><![CDATA[hidden]]></attribute>
    <value><![CDATA[0]]></value>
   </row>
   <row>
    <qid><![CDATA[10017]]></qid>
    <attribute><![CDATA[page_break]]></attribute>
    <value><![CDATA[0]]></value>
   </row>
   <row>
    <qid><![CDATA[10017]]></qid>
    <attribute><![CDATA[public_statistics]]></attribute>
    <value><![CDATA[0]]></value>
   </row>
   <row>
    <qid><![CDATA[10017]]></qid>
    <attribute><![CDATA[random_order]]></attribute>
    <value><![CDATA[0]]></value>
   </row>
   <row>
    <qid><![CDATA[10017]]></qid>
    <attribute><![CDATA[scale_export]]></attribute>
    <value><![CDATA[0]]></value>
   </row>
   <row>
    <qid><![CDATA[10018]]></qid>
    <attribute><![CDATA[answer_width]]></attribute>
    <value><![CDATA[]]></value>
   </row>
   <row>
    <qid><![CDATA[10018]]></qid>
    <attribute><![CDATA[array_filter]]></attribute>
    <value><![CDATA[]]></value>
   </row>
   <row>
    <qid><![CDATA[10018]]></qid>
    <attribute><![CDATA[array_filter_exclude]]></attribute>
    <value><![CDATA[]]></value>
   </row>
   <row>
    <qid><![CDATA[10018]]></qid>
    <attribute><![CDATA[hidden]]></attribute>
    <value><![CDATA[0]]></value>
   </row>
   <row>
    <qid><![CDATA[10018]]></qid>
    <attribute><![CDATA[page_break]]></attribute>
    <value><![CDATA[0]]></value>
   </row>
   <row>
    <qid><![CDATA[10018]]></qid>
    <attribute><![CDATA[public_statistics]]></attribute>
    <value><![CDATA[0]]></value>
   </row>
   <row>
    <qid><![CDATA[10018]]></qid>
    <attribute><![CDATA[random_order]]></attribute>
    <value><![CDATA[0]]></value>
   </row>
   <row>
    <qid><![CDATA[10018]]></qid>
    <attribute><![CDATA[scale_export]]></attribute>
    <value><![CDATA[0]]></value>
   </row>
   <row>
    <qid><![CDATA[10019]]></qid>
    <attribute><![CDATA[answer_width]]></attribute>
    <value><![CDATA[]]></value>
   </row>
   <row>
    <qid><![CDATA[10019]]></qid>
    <attribute><![CDATA[array_filter]]></attribute>
    <value><![CDATA[]]></value>
   </row>
   <row>
    <qid><![CDATA[10019]]></qid>
    <attribute><![CDATA[array_filter_exclude]]></attribute>
    <value><![CDATA[]]></value>
   </row>
   <row>
    <qid><![CDATA[10019]]></qid>
    <attribute><![CDATA[hidden]]></attribute>
    <value><![CDATA[0]]></value>
   </row>
   <row>
    <qid><![CDATA[10019]]></qid>
    <attribute><![CDATA[page_break]]></attribute>
    <value><![CDATA[0]]></value>
   </row>
   <row>
    <qid><![CDATA[10019]]></qid>
    <attribute><![CDATA[public_statistics]]></attribute>
    <value><![CDATA[0]]></value>
   </row>
   <row>
    <qid><![CDATA[10019]]></qid>
    <attribute><![CDATA[random_order]]></attribute>
    <value><![CDATA[0]]></value>
   </row>
   <row>
    <qid><![CDATA[10019]]></qid>
    <attribute><![CDATA[scale_export]]></attribute>
    <value><![CDATA[0]]></value>
   </row>
   <row>
    <qid><![CDATA[10020]]></qid>
    <attribute><![CDATA[answer_width]]></attribute>
    <value><![CDATA[]]></value>
   </row>
   <row>
    <qid><![CDATA[10020]]></qid>
    <attribute><![CDATA[array_filter]]></attribute>
    <value><![CDATA[]]></value>
   </row>
   <row>
    <qid><![CDATA[10020]]></qid>
    <attribute><![CDATA[array_filter_exclude]]></attribute>
    <value><![CDATA[]]></value>
   </row>
   <row>
    <qid><![CDATA[10020]]></qid>
    <attribute><![CDATA[hidden]]></attribute>
    <value><![CDATA[0]]></value>
   </row>
   <row>
    <qid><![CDATA[10020]]></qid>
    <attribute><![CDATA[page_break]]></attribute>
    <value><![CDATA[0]]></value>
   </row>
   <row>
    <qid><![CDATA[10020]]></qid>
    <attribute><![CDATA[public_statistics]]></attribute>
    <value><![CDATA[0]]></value>
   </row>
   <row>
    <qid><![CDATA[10020]]></qid>
    <attribute><![CDATA[random_order]]></attribute>
    <value><![CDATA[0]]></value>
   </row>
   <row>
    <qid><![CDATA[10020]]></qid>
    <attribute><![CDATA[scale_export]]></attribute>
    <value><![CDATA[0]]></value>
   </row>
   <row>
    <qid><![CDATA[10021]]></qid>
    <attribute><![CDATA[answer_width]]></attribute>
    <value><![CDATA[]]></value>
   </row>
   <row>
    <qid><![CDATA[10021]]></qid>
    <attribute><![CDATA[array_filter]]></attribute>
    <value><![CDATA[]]></value>
   </row>
   <row>
    <qid><![CDATA[10021]]></qid>
    <attribute><![CDATA[array_filter_exclude]]></attribute>
    <value><![CDATA[]]></value>
   </row>
   <row>
    <qid><![CDATA[10021]]></qid>
    <attribute><![CDATA[hidden]]></attribute>
    <value><![CDATA[0]]></value>
   </row>
   <row>
    <qid><![CDATA[10021]]></qid>
    <attribute><![CDATA[page_break]]></attribute>
    <value><![CDATA[0]]></value>
   </row>
   <row>
    <qid><![CDATA[10021]]></qid>
    <attribute><![CDATA[public_statistics]]></attribute>
    <value><![CDATA[0]]></value>
   </row>
   <row>
    <qid><![CDATA[10021]]></qid>
    <attribute><![CDATA[random_order]]></attribute>
    <value><![CDATA[0]]></value>
   </row>
   <row>
    <qid><![CDATA[10021]]></qid>
    <attribute><![CDATA[scale_export]]></attribute>
    <value><![CDATA[0]]></value>
   </row>
   <row>
    <qid><![CDATA[10022]]></qid>
    <attribute><![CDATA[answer_width]]></attribute>
    <value><![CDATA[]]></value>
   </row>
   <row>
    <qid><![CDATA[10022]]></qid>
    <attribute><![CDATA[array_filter]]></attribute>
    <value><![CDATA[]]></value>
   </row>
   <row>
    <qid><![CDATA[10022]]></qid>
    <attribute><![CDATA[array_filter_exclude]]></attribute>
    <value><![CDATA[]]></value>
   </row>
   <row>
    <qid><![CDATA[10022]]></qid>
    <attribute><![CDATA[hidden]]></attribute>
    <value><![CDATA[0]]></value>
   </row>
   <row>
    <qid><![CDATA[10022]]></qid>
    <attribute><![CDATA[page_break]]></attribute>
    <value><![CDATA[0]]></value>
   </row>
   <row>
    <qid><![CDATA[10022]]></qid>
    <attribute><![CDATA[public_statistics]]></attribute>
    <value><![CDATA[0]]></value>
   </row>
   <row>
    <qid><![CDATA[10022]]></qid>
    <attribute><![CDATA[random_order]]></attribute>
    <value><![CDATA[0]]></value>
   </row>
   <row>
    <qid><![CDATA[10022]]></qid>
    <attribute><![CDATA[scale_export]]></attribute>
    <value><![CDATA[0]]></value>
   </row>
   <row>
    <qid><![CDATA[10023]]></qid>
    <attribute><![CDATA[answer_width]]></attribute>
    <value><![CDATA[]]></value>
   </row>
   <row>
    <qid><![CDATA[10023]]></qid>
    <attribute><![CDATA[array_filter]]></attribute>
    <value><![CDATA[]]></value>
   </row>
   <row>
    <qid><![CDATA[10023]]></qid>
    <attribute><![CDATA[array_filter_exclude]]></attribute>
    <value><![CDATA[]]></value>
   </row>
   <row>
    <qid><![CDATA[10023]]></qid>
    <attribute><![CDATA[hidden]]></attribute>
    <value><![CDATA[0]]></value>
   </row>
   <row>
    <qid><![CDATA[10023]]></qid>
    <attribute><![CDATA[page_break]]></attribute>
    <value><![CDATA[0]]></value>
   </row>
   <row>
    <qid><![CDATA[10023]]></qid>
    <attribute><![CDATA[public_statistics]]></attribute>
    <value><![CDATA[0]]></value>
   </row>
   <row>
    <qid><![CDATA[10023]]></qid>
    <attribute><![CDATA[random_order]]></attribute>
    <value><![CDATA[0]]></value>
   </row>
   <row>
    <qid><![CDATA[10023]]></qid>
    <attribute><![CDATA[scale_export]]></attribute>
    <value><![CDATA[0]]></value>
   </row>
   <row>
    <qid><![CDATA[10024]]></qid>
    <attribute><![CDATA[answer_width]]></attribute>
    <value><![CDATA[]]></value>
   </row>
   <row>
    <qid><![CDATA[10024]]></qid>
    <attribute><![CDATA[array_filter]]></attribute>
    <value><![CDATA[]]></value>
   </row>
   <row>
    <qid><![CDATA[10024]]></qid>
    <attribute><![CDATA[array_filter_exclude]]></attribute>
    <value><![CDATA[]]></value>
   </row>
   <row>
    <qid><![CDATA[10024]]></qid>
    <attribute><![CDATA[hidden]]></attribute>
    <value><![CDATA[0]]></value>
   </row>
   <row>
    <qid><![CDATA[10024]]></qid>
    <attribute><![CDATA[page_break]]></attribute>
    <value><![CDATA[0]]></value>
   </row>
   <row>
    <qid><![CDATA[10024]]></qid>
    <attribute><![CDATA[public_statistics]]></attribute>
    <value><![CDATA[0]]></value>
   </row>
   <row>
    <qid><![CDATA[10024]]></qid>
    <attribute><![CDATA[random_order]]></attribute>
    <value><![CDATA[0]]></value>
   </row>
   <row>
    <qid><![CDATA[10024]]></qid>
    <attribute><![CDATA[scale_export]]></attribute>
    <value><![CDATA[0]]></value>
   </row>
   <row>
    <qid><![CDATA[10025]]></qid>
    <attribute><![CDATA[answer_width]]></attribute>
    <value><![CDATA[]]></value>
   </row>
   <row>
    <qid><![CDATA[10025]]></qid>
    <attribute><![CDATA[array_filter]]></attribute>
    <value><![CDATA[]]></value>
   </row>
   <row>
    <qid><![CDATA[10025]]></qid>
    <attribute><![CDATA[array_filter_exclude]]></attribute>
    <value><![CDATA[]]></value>
   </row>
   <row>
    <qid><![CDATA[10025]]></qid>
    <attribute><![CDATA[hidden]]></attribute>
    <value><![CDATA[0]]></value>
   </row>
   <row>
    <qid><![CDATA[10025]]></qid>
    <attribute><![CDATA[page_break]]></attribute>
    <value><![CDATA[0]]></value>
   </row>
   <row>
    <qid><![CDATA[10025]]></qid>
    <attribute><![CDATA[public_statistics]]></attribute>
    <value><![CDATA[0]]></value>
   </row>
   <row>
    <qid><![CDATA[10025]]></qid>
    <attribute><![CDATA[random_order]]></attribute>
    <value><![CDATA[0]]></value>
   </row>
   <row>
    <qid><![CDATA[10025]]></qid>
    <attribute><![CDATA[scale_export]]></attribute>
    <value><![CDATA[0]]></value>
   </row>
   <row>
    <qid><![CDATA[10026]]></qid>
    <attribute><![CDATA[answer_width]]></attribute>
    <value><![CDATA[]]></value>
   </row>
   <row>
    <qid><![CDATA[10026]]></qid>
    <attribute><![CDATA[array_filter]]></attribute>
    <value><![CDATA[]]></value>
   </row>
   <row>
    <qid><![CDATA[10026]]></qid>
    <attribute><![CDATA[array_filter_exclude]]></attribute>
    <value><![CDATA[]]></value>
   </row>
   <row>
    <qid><![CDATA[10026]]></qid>
    <attribute><![CDATA[hidden]]></attribute>
    <value><![CDATA[0]]></value>
   </row>
   <row>
    <qid><![CDATA[10026]]></qid>
    <attribute><![CDATA[page_break]]></attribute>
    <value><![CDATA[0]]></value>
   </row>
   <row>
    <qid><![CDATA[10026]]></qid>
    <attribute><![CDATA[public_statistics]]></attribute>
    <value><![CDATA[0]]></value>
   </row>
   <row>
    <qid><![CDATA[10026]]></qid>
    <attribute><![CDATA[random_order]]></attribute>
    <value><![CDATA[0]]></value>
   </row>
   <row>
    <qid><![CDATA[10026]]></qid>
    <attribute><![CDATA[scale_export]]></attribute>
    <value><![CDATA[0]]></value>
   </row>
   <row>
    <qid><![CDATA[10027]]></qid>
    <attribute><![CDATA[answer_width]]></attribute>
    <value><![CDATA[]]></value>
   </row>
   <row>
    <qid><![CDATA[10027]]></qid>
    <attribute><![CDATA[array_filter]]></attribute>
    <value><![CDATA[]]></value>
   </row>
   <row>
    <qid><![CDATA[10027]]></qid>
    <attribute><![CDATA[array_filter_exclude]]></attribute>
    <value><![CDATA[]]></value>
   </row>
   <row>
    <qid><![CDATA[10027]]></qid>
    <attribute><![CDATA[hidden]]></attribute>
    <value><![CDATA[0]]></value>
   </row>
   <row>
    <qid><![CDATA[10027]]></qid>
    <attribute><![CDATA[page_break]]></attribute>
    <value><![CDATA[0]]></value>
   </row>
   <row>
    <qid><![CDATA[10027]]></qid>
    <attribute><![CDATA[public_statistics]]></attribute>
    <value><![CDATA[0]]></value>
   </row>
   <row>
    <qid><![CDATA[10027]]></qid>
    <attribute><![CDATA[random_order]]></attribute>
    <value><![CDATA[0]]></value>
   </row>
   <row>
    <qid><![CDATA[10027]]></qid>
    <attribute><![CDATA[scale_export]]></attribute>
    <value><![CDATA[0]]></value>
   </row>
   <row>
    <qid><![CDATA[10028]]></qid>
    <attribute><![CDATA[answer_width]]></attribute>
    <value><![CDATA[]]></value>
   </row>
   <row>
    <qid><![CDATA[10028]]></qid>
    <attribute><![CDATA[array_filter]]></attribute>
    <value><![CDATA[]]></value>
   </row>
   <row>
    <qid><![CDATA[10028]]></qid>
    <attribute><![CDATA[array_filter_exclude]]></attribute>
    <value><![CDATA[]]></value>
   </row>
   <row>
    <qid><![CDATA[10028]]></qid>
    <attribute><![CDATA[hidden]]></attribute>
    <value><![CDATA[0]]></value>
   </row>
   <row>
    <qid><![CDATA[10028]]></qid>
    <attribute><![CDATA[page_break]]></attribute>
    <value><![CDATA[0]]></value>
   </row>
   <row>
    <qid><![CDATA[10028]]></qid>
    <attribute><![CDATA[public_statistics]]></attribute>
    <value><![CDATA[0]]></value>
   </row>
   <row>
    <qid><![CDATA[10028]]></qid>
    <attribute><![CDATA[random_order]]></attribute>
    <value><![CDATA[0]]></value>
   </row>
   <row>
    <qid><![CDATA[10028]]></qid>
    <attribute><![CDATA[scale_export]]></attribute>
    <value><![CDATA[0]]></value>
   </row>
   <row>
    <qid><![CDATA[10029]]></qid>
    <attribute><![CDATA[answer_width]]></attribute>
    <value><![CDATA[]]></value>
   </row>
   <row>
    <qid><![CDATA[10029]]></qid>
    <attribute><![CDATA[array_filter]]></attribute>
    <value><![CDATA[]]></value>
   </row>
   <row>
    <qid><![CDATA[10029]]></qid>
    <attribute><![CDATA[array_filter_exclude]]></attribute>
    <value><![CDATA[]]></value>
   </row>
   <row>
    <qid><![CDATA[10029]]></qid>
    <attribute><![CDATA[hidden]]></attribute>
    <value><![CDATA[0]]></value>
   </row>
   <row>
    <qid><![CDATA[10029]]></qid>
    <attribute><![CDATA[page_break]]></attribute>
    <value><![CDATA[0]]></value>
   </row>
   <row>
    <qid><![CDATA[10029]]></qid>
    <attribute><![CDATA[public_statistics]]></attribute>
    <value><![CDATA[0]]></value>
   </row>
   <row>
    <qid><![CDATA[10029]]></qid>
    <attribute><![CDATA[random_order]]></attribute>
    <value><![CDATA[0]]></value>
   </row>
   <row>
    <qid><![CDATA[10029]]></qid>
    <attribute><![CDATA[scale_export]]></attribute>
    <value><![CDATA[0]]></value>
   </row>
   <row>
    <qid><![CDATA[10030]]></qid>
    <attribute><![CDATA[answer_width]]></attribute>
    <value><![CDATA[]]></value>
   </row>
   <row>
    <qid><![CDATA[10030]]></qid>
    <attribute><![CDATA[array_filter]]></attribute>
    <value><![CDATA[]]></value>
   </row>
   <row>
    <qid><![CDATA[10030]]></qid>
    <attribute><![CDATA[array_filter_exclude]]></attribute>
    <value><![CDATA[]]></value>
   </row>
   <row>
    <qid><![CDATA[10030]]></qid>
    <attribute><![CDATA[hidden]]></attribute>
    <value><![CDATA[0]]></value>
   </row>
   <row>
    <qid><![CDATA[10030]]></qid>
    <attribute><![CDATA[page_break]]></attribute>
    <value><![CDATA[0]]></value>
   </row>
   <row>
    <qid><![CDATA[10030]]></qid>
    <attribute><![CDATA[public_statistics]]></attribute>
    <value><![CDATA[0]]></value>
   </row>
   <row>
    <qid><![CDATA[10030]]></qid>
    <attribute><![CDATA[random_order]]></attribute>
    <value><![CDATA[0]]></value>
   </row>
   <row>
    <qid><![CDATA[10030]]></qid>
    <attribute><![CDATA[scale_export]]></attribute>
    <value><![CDATA[0]]></value>
   </row>
   <row>
    <qid><![CDATA[10031]]></qid>
    <attribute><![CDATA[answer_width]]></attribute>
    <value><![CDATA[]]></value>
   </row>
   <row>
    <qid><![CDATA[10031]]></qid>
    <attribute><![CDATA[array_filter]]></attribute>
    <value><![CDATA[]]></value>
   </row>
   <row>
    <qid><![CDATA[10031]]></qid>
    <attribute><![CDATA[array_filter_exclude]]></attribute>
    <value><![CDATA[]]></value>
   </row>
   <row>
    <qid><![CDATA[10031]]></qid>
    <attribute><![CDATA[hidden]]></attribute>
    <value><![CDATA[0]]></value>
   </row>
   <row>
    <qid><![CDATA[10031]]></qid>
    <attribute><![CDATA[page_break]]></attribute>
    <value><![CDATA[0]]></value>
   </row>
   <row>
    <qid><![CDATA[10031]]></qid>
    <attribute><![CDATA[public_statistics]]></attribute>
    <value><![CDATA[0]]></value>
   </row>
   <row>
    <qid><![CDATA[10031]]></qid>
    <attribute><![CDATA[random_order]]></attribute>
    <value><![CDATA[0]]></value>
   </row>
   <row>
    <qid><![CDATA[10031]]></qid>
    <attribute><![CDATA[scale_export]]></attribute>
    <value><![CDATA[0]]></value>
   </row>
   <row>
    <qid><![CDATA[10032]]></qid>
    <attribute><![CDATA[answer_width]]></attribute>
    <value><![CDATA[]]></value>
   </row>
   <row>
    <qid><![CDATA[10032]]></qid>
    <attribute><![CDATA[array_filter]]></attribute>
    <value><![CDATA[]]></value>
   </row>
   <row>
    <qid><![CDATA[10032]]></qid>
    <attribute><![CDATA[array_filter_exclude]]></attribute>
    <value><![CDATA[]]></value>
   </row>
   <row>
    <qid><![CDATA[10032]]></qid>
    <attribute><![CDATA[hidden]]></attribute>
    <value><![CDATA[0]]></value>
   </row>
   <row>
    <qid><![CDATA[10032]]></qid>
    <attribute><![CDATA[page_break]]></attribute>
    <value><![CDATA[0]]></value>
   </row>
   <row>
    <qid><![CDATA[10032]]></qid>
    <attribute><![CDATA[public_statistics]]></attribute>
    <value><![CDATA[0]]></value>
   </row>
   <row>
    <qid><![CDATA[10032]]></qid>
    <attribute><![CDATA[random_order]]></attribute>
    <value><![CDATA[0]]></value>
   </row>
   <row>
    <qid><![CDATA[10032]]></qid>
    <attribute><![CDATA[scale_export]]></attribute>
    <value><![CDATA[0]]></value>
   </row>
   <row>
    <qid><![CDATA[10033]]></qid>
    <attribute><![CDATA[answer_width]]></attribute>
    <value><![CDATA[]]></value>
   </row>
   <row>
    <qid><![CDATA[10033]]></qid>
    <attribute><![CDATA[array_filter]]></attribute>
    <value><![CDATA[]]></value>
   </row>
   <row>
    <qid><![CDATA[10033]]></qid>
    <attribute><![CDATA[array_filter_exclude]]></attribute>
    <value><![CDATA[]]></value>
   </row>
   <row>
    <qid><![CDATA[10033]]></qid>
    <attribute><![CDATA[hidden]]></attribute>
    <value><![CDATA[0]]></value>
   </row>
   <row>
    <qid><![CDATA[10033]]></qid>
    <attribute><![CDATA[page_break]]></attribute>
    <value><![CDATA[0]]></value>
   </row>
   <row>
    <qid><![CDATA[10033]]></qid>
    <attribute><![CDATA[public_statistics]]></attribute>
    <value><![CDATA[0]]></value>
   </row>
   <row>
    <qid><![CDATA[10033]]></qid>
    <attribute><![CDATA[random_order]]></attribute>
    <value><![CDATA[0]]></value>
   </row>
   <row>
    <qid><![CDATA[10033]]></qid>
    <attribute><![CDATA[scale_export]]></attribute>
    <value><![CDATA[0]]></value>
   </row>
   <row>
    <qid><![CDATA[10034]]></qid>
    <attribute><![CDATA[answer_width]]></attribute>
    <value><![CDATA[]]></value>
   </row>
   <row>
    <qid><![CDATA[10034]]></qid>
    <attribute><![CDATA[array_filter]]></attribute>
    <value><![CDATA[]]></value>
   </row>
   <row>
    <qid><![CDATA[10034]]></qid>
    <attribute><![CDATA[array_filter_exclude]]></attribute>
    <value><![CDATA[]]></value>
   </row>
   <row>
    <qid><![CDATA[10034]]></qid>
    <attribute><![CDATA[hidden]]></attribute>
    <value><![CDATA[0]]></value>
   </row>
   <row>
    <qid><![CDATA[10034]]></qid>
    <attribute><![CDATA[page_break]]></attribute>
    <value><![CDATA[0]]></value>
   </row>
   <row>
    <qid><![CDATA[10034]]></qid>
    <attribute><![CDATA[public_statistics]]></attribute>
    <value><![CDATA[0]]></value>
   </row>
   <row>
    <qid><![CDATA[10034]]></qid>
    <attribute><![CDATA[random_order]]></attribute>
    <value><![CDATA[0]]></value>
   </row>
   <row>
    <qid><![CDATA[10034]]></qid>
    <attribute><![CDATA[scale_export]]></attribute>
    <value><![CDATA[0]]></value>
   </row>
   <row>
    <qid><![CDATA[10035]]></qid>
    <attribute><![CDATA[answer_width]]></attribute>
    <value><![CDATA[]]></value>
   </row>
   <row>
    <qid><![CDATA[10035]]></qid>
    <attribute><![CDATA[array_filter]]></attribute>
    <value><![CDATA[]]></value>
   </row>
   <row>
    <qid><![CDATA[10035]]></qid>
    <attribute><![CDATA[array_filter_exclude]]></attribute>
    <value><![CDATA[]]></value>
   </row>
   <row>
    <qid><![CDATA[10035]]></qid>
    <attribute><![CDATA[hidden]]></attribute>
    <value><![CDATA[0]]></value>
   </row>
   <row>
    <qid><![CDATA[10035]]></qid>
    <attribute><![CDATA[page_break]]></attribute>
    <value><![CDATA[0]]></value>
   </row>
   <row>
    <qid><![CDATA[10035]]></qid>
    <attribute><![CDATA[public_statistics]]></attribute>
    <value><![CDATA[0]]></value>
   </row>
   <row>
    <qid><![CDATA[10035]]></qid>
    <attribute><![CDATA[random_order]]></attribute>
    <value><![CDATA[0]]></value>
   </row>
   <row>
    <qid><![CDATA[10035]]></qid>
    <attribute><![CDATA[scale_export]]></attribute>
    <value><![CDATA[0]]></value>
   </row>
   <row>
    <qid><![CDATA[10040]]></qid>
    <attribute><![CDATA[answer_width]]></attribute>
    <value><![CDATA[]]></value>
   </row>
   <row>
    <qid><![CDATA[10040]]></qid>
    <attribute><![CDATA[array_filter]]></attribute>
    <value><![CDATA[]]></value>
   </row>
   <row>
    <qid><![CDATA[10040]]></qid>
    <attribute><![CDATA[array_filter_exclude]]></attribute>
    <value><![CDATA[]]></value>
   </row>
   <row>
    <qid><![CDATA[10040]]></qid>
    <attribute><![CDATA[hidden]]></attribute>
    <value><![CDATA[0]]></value>
   </row>
   <row>
    <qid><![CDATA[10040]]></qid>
    <attribute><![CDATA[page_break]]></attribute>
    <value><![CDATA[0]]></value>
   </row>
   <row>
    <qid><![CDATA[10040]]></qid>
    <attribute><![CDATA[public_statistics]]></attribute>
    <value><![CDATA[0]]></value>
   </row>
   <row>
    <qid><![CDATA[10040]]></qid>
    <attribute><![CDATA[random_order]]></attribute>
    <value><![CDATA[0]]></value>
   </row>
   <row>
    <qid><![CDATA[10040]]></qid>
    <attribute><![CDATA[scale_export]]></attribute>
    <value><![CDATA[0]]></value>
   </row>
   <row>
    <qid><![CDATA[10041]]></qid>
    <attribute><![CDATA[answer_width]]></attribute>
    <value><![CDATA[]]></value>
   </row>
   <row>
    <qid><![CDATA[10041]]></qid>
    <attribute><![CDATA[array_filter]]></attribute>
    <value><![CDATA[]]></value>
   </row>
   <row>
    <qid><![CDATA[10041]]></qid>
    <attribute><![CDATA[array_filter_exclude]]></attribute>
    <value><![CDATA[]]></value>
   </row>
   <row>
    <qid><![CDATA[10041]]></qid>
    <attribute><![CDATA[hidden]]></attribute>
    <value><![CDATA[0]]></value>
   </row>
   <row>
    <qid><![CDATA[10041]]></qid>
    <attribute><![CDATA[page_break]]></attribute>
    <value><![CDATA[0]]></value>
   </row>
   <row>
    <qid><![CDATA[10041]]></qid>
    <attribute><![CDATA[public_statistics]]></attribute>
    <value><![CDATA[0]]></value>
   </row>
   <row>
    <qid><![CDATA[10041]]></qid>
    <attribute><![CDATA[random_order]]></attribute>
    <value><![CDATA[0]]></value>
   </row>
   <row>
    <qid><![CDATA[10041]]></qid>
    <attribute><![CDATA[scale_export]]></attribute>
    <value><![CDATA[0]]></value>
   </row>
   <row>
    <qid><![CDATA[10042]]></qid>
    <attribute><![CDATA[answer_width]]></attribute>
    <value><![CDATA[]]></value>
   </row>
   <row>
    <qid><![CDATA[10042]]></qid>
    <attribute><![CDATA[array_filter]]></attribute>
    <value><![CDATA[]]></value>
   </row>
   <row>
    <qid><![CDATA[10042]]></qid>
    <attribute><![CDATA[array_filter_exclude]]></attribute>
    <value><![CDATA[]]></value>
   </row>
   <row>
    <qid><![CDATA[10042]]></qid>
    <attribute><![CDATA[hidden]]></attribute>
    <value><![CDATA[0]]></value>
   </row>
   <row>
    <qid><![CDATA[10042]]></qid>
    <attribute><![CDATA[page_break]]></attribute>
    <value><![CDATA[0]]></value>
   </row>
   <row>
    <qid><![CDATA[10042]]></qid>
    <attribute><![CDATA[public_statistics]]></attribute>
    <value><![CDATA[0]]></value>
   </row>
   <row>
    <qid><![CDATA[10042]]></qid>
    <attribute><![CDATA[random_order]]></attribute>
    <value><![CDATA[0]]></value>
   </row>
   <row>
    <qid><![CDATA[10042]]></qid>
    <attribute><![CDATA[scale_export]]></attribute>
    <value><![CDATA[0]]></value>
   </row>
   <row>
    <qid><![CDATA[10043]]></qid>
    <attribute><![CDATA[answer_width]]></attribute>
    <value><![CDATA[]]></value>
   </row>
   <row>
    <qid><![CDATA[10043]]></qid>
    <attribute><![CDATA[array_filter]]></attribute>
    <value><![CDATA[]]></value>
   </row>
   <row>
    <qid><![CDATA[10043]]></qid>
    <attribute><![CDATA[array_filter_exclude]]></attribute>
    <value><![CDATA[]]></value>
   </row>
   <row>
    <qid><![CDATA[10043]]></qid>
    <attribute><![CDATA[hidden]]></attribute>
    <value><![CDATA[0]]></value>
   </row>
   <row>
    <qid><![CDATA[10043]]></qid>
    <attribute><![CDATA[page_break]]></attribute>
    <value><![CDATA[0]]></value>
   </row>
   <row>
    <qid><![CDATA[10043]]></qid>
    <attribute><![CDATA[public_statistics]]></attribute>
    <value><![CDATA[0]]></value>
   </row>
   <row>
    <qid><![CDATA[10043]]></qid>
    <attribute><![CDATA[random_order]]></attribute>
    <value><![CDATA[0]]></value>
   </row>
   <row>
    <qid><![CDATA[10043]]></qid>
    <attribute><![CDATA[scale_export]]></attribute>
    <value><![CDATA[0]]></value>
   </row>
   <row>
    <qid><![CDATA[10044]]></qid>
    <attribute><![CDATA[answer_width]]></attribute>
    <value><![CDATA[]]></value>
   </row>
   <row>
    <qid><![CDATA[10044]]></qid>
    <attribute><![CDATA[array_filter]]></attribute>
    <value><![CDATA[]]></value>
   </row>
   <row>
    <qid><![CDATA[10044]]></qid>
    <attribute><![CDATA[array_filter_exclude]]></attribute>
    <value><![CDATA[]]></value>
   </row>
   <row>
    <qid><![CDATA[10044]]></qid>
    <attribute><![CDATA[hidden]]></attribute>
    <value><![CDATA[0]]></value>
   </row>
   <row>
    <qid><![CDATA[10044]]></qid>
    <attribute><![CDATA[page_break]]></attribute>
    <value><![CDATA[0]]></value>
   </row>
   <row>
    <qid><![CDATA[10044]]></qid>
    <attribute><![CDATA[public_statistics]]></attribute>
    <value><![CDATA[0]]></value>
   </row>
   <row>
    <qid><![CDATA[10044]]></qid>
    <attribute><![CDATA[random_order]]></attribute>
    <value><![CDATA[0]]></value>
   </row>
   <row>
    <qid><![CDATA[10044]]></qid>
    <attribute><![CDATA[scale_export]]></attribute>
    <value><![CDATA[0]]></value>
   </row>
   <row>
    <qid><![CDATA[10045]]></qid>
    <attribute><![CDATA[answer_width]]></attribute>
    <value><![CDATA[]]></value>
   </row>
   <row>
    <qid><![CDATA[10045]]></qid>
    <attribute><![CDATA[array_filter]]></attribute>
    <value><![CDATA[]]></value>
   </row>
   <row>
    <qid><![CDATA[10045]]></qid>
    <attribute><![CDATA[array_filter_exclude]]></attribute>
    <value><![CDATA[]]></value>
   </row>
   <row>
    <qid><![CDATA[10045]]></qid>
    <attribute><![CDATA[hidden]]></attribute>
    <value><![CDATA[0]]></value>
   </row>
   <row>
    <qid><![CDATA[10045]]></qid>
    <attribute><![CDATA[page_break]]></attribute>
    <value><![CDATA[0]]></value>
   </row>
   <row>
    <qid><![CDATA[10045]]></qid>
    <attribute><![CDATA[public_statistics]]></attribute>
    <value><![CDATA[0]]></value>
   </row>
   <row>
    <qid><![CDATA[10045]]></qid>
    <attribute><![CDATA[random_order]]></attribute>
    <value><![CDATA[0]]></value>
   </row>
   <row>
    <qid><![CDATA[10045]]></qid>
    <attribute><![CDATA[scale_export]]></attribute>
    <value><![CDATA[0]]></value>
   </row>
   <row>
    <qid><![CDATA[10046]]></qid>
    <attribute><![CDATA[answer_width]]></attribute>
    <value><![CDATA[]]></value>
   </row>
   <row>
    <qid><![CDATA[10046]]></qid>
    <attribute><![CDATA[array_filter]]></attribute>
    <value><![CDATA[]]></value>
   </row>
   <row>
    <qid><![CDATA[10046]]></qid>
    <attribute><![CDATA[array_filter_exclude]]></attribute>
    <value><![CDATA[]]></value>
   </row>
   <row>
    <qid><![CDATA[10046]]></qid>
    <attribute><![CDATA[hidden]]></attribute>
    <value><![CDATA[0]]></value>
   </row>
   <row>
    <qid><![CDATA[10046]]></qid>
    <attribute><![CDATA[page_break]]></attribute>
    <value><![CDATA[0]]></value>
   </row>
   <row>
    <qid><![CDATA[10046]]></qid>
    <attribute><![CDATA[public_statistics]]></attribute>
    <value><![CDATA[0]]></value>
   </row>
   <row>
    <qid><![CDATA[10046]]></qid>
    <attribute><![CDATA[random_order]]></attribute>
    <value><![CDATA[0]]></value>
   </row>
   <row>
    <qid><![CDATA[10046]]></qid>
    <attribute><![CDATA[scale_export]]></attribute>
    <value><![CDATA[0]]></value>
   </row>
   <row>
    <qid><![CDATA[10108]]></qid>
    <attribute><![CDATA[display_columns]]></attribute>
    <value><![CDATA[1]]></value>
   </row>
   <row>
    <qid><![CDATA[10108]]></qid>
    <attribute><![CDATA[hidden]]></attribute>
    <value><![CDATA[1]]></value>
   </row>
   <row>
    <qid><![CDATA[10108]]></qid>
    <attribute><![CDATA[page_break]]></attribute>
    <value><![CDATA[0]]></value>
   </row>
   <row>
    <qid><![CDATA[10108]]></qid>
    <attribute><![CDATA[public_statistics]]></attribute>
    <value><![CDATA[0]]></value>
   </row>
   <row>
    <qid><![CDATA[10108]]></qid>
    <attribute><![CDATA[scale_export]]></attribute>
    <value><![CDATA[0]]></value>
   </row>
   <row>
    <qid><![CDATA[10109]]></qid>
    <attribute><![CDATA[hidden]]></attribute>
    <value><![CDATA[1]]></value>
   </row>
   <row>
    <qid><![CDATA[10109]]></qid>
    <attribute><![CDATA[hide_tip]]></attribute>
    <value><![CDATA[0]]></value>
   </row>
   <row>
    <qid><![CDATA[10109]]></qid>
    <attribute><![CDATA[maximum_chars]]></attribute>
    <value><![CDATA[]]></value>
   </row>
   <row>
    <qid><![CDATA[10109]]></qid>
    <attribute><![CDATA[page_break]]></attribute>
    <value><![CDATA[0]]></value>
   </row>
   <row>
    <qid><![CDATA[10109]]></qid>
    <attribute><![CDATA[prefix]]></attribute>
    <value><![CDATA[]]></value>
   </row>
   <row>
    <qid><![CDATA[10109]]></qid>
    <attribute><![CDATA[public_statistics]]></attribute>
    <value><![CDATA[0]]></value>
   </row>
   <row>
    <qid><![CDATA[10109]]></qid>
    <attribute><![CDATA[suffix]]></attribute>
    <value><![CDATA[]]></value>
   </row>
   <row>
    <qid><![CDATA[10109]]></qid>
    <attribute><![CDATA[text_input_width]]></attribute>
    <value><![CDATA[]]></value>
   </row>
   <row>
    <qid><![CDATA[10110]]></qid>
    <attribute><![CDATA[hidden]]></attribute>
    <value><![CDATA[0]]></value>
   </row>
   <row>
    <qid><![CDATA[10110]]></qid>
    <attribute><![CDATA[page_break]]></attribute>
    <value><![CDATA[0]]></value>
   </row>
   <row>
    <qid><![CDATA[10110]]></qid>
    <attribute><![CDATA[public_statistics]]></attribute>
    <value><![CDATA[0]]></value>
   </row>
   <row>
    <qid><![CDATA[10110]]></qid>
    <attribute><![CDATA[scale_export]]></attribute>
    <value><![CDATA[0]]></value>
   </row>
   <row>
    <qid><![CDATA[10111]]></qid>
    <attribute><![CDATA[hidden]]></attribute>
    <value><![CDATA[0]]></value>
   </row>
   <row>
    <qid><![CDATA[10111]]></qid>
    <attribute><![CDATA[hide_tip]]></attribute>
    <value><![CDATA[0]]></value>
   </row>
   <row>
    <qid><![CDATA[10111]]></qid>
    <attribute><![CDATA[maximum_chars]]></attribute>
    <value><![CDATA[]]></value>
   </row>
   <row>
    <qid><![CDATA[10111]]></qid>
    <attribute><![CDATA[page_break]]></attribute>
    <value><![CDATA[0]]></value>
   </row>
   <row>
    <qid><![CDATA[10111]]></qid>
    <attribute><![CDATA[prefix]]></attribute>
    <value><![CDATA[]]></value>
   </row>
   <row>
    <qid><![CDATA[10111]]></qid>
    <attribute><![CDATA[public_statistics]]></attribute>
    <value><![CDATA[0]]></value>
   </row>
   <row>
    <qid><![CDATA[10111]]></qid>
    <attribute><![CDATA[suffix]]></attribute>
    <value><![CDATA[]]></value>
   </row>
   <row>
    <qid><![CDATA[10111]]></qid>
    <attribute><![CDATA[text_input_width]]></attribute>
    <value><![CDATA[]]></value>
   </row>
   <row>
    <qid><![CDATA[10112]]></qid>
    <attribute><![CDATA[hidden]]></attribute>
    <value><![CDATA[0]]></value>
   </row>
   <row>
    <qid><![CDATA[10112]]></qid>
    <attribute><![CDATA[hide_tip]]></attribute>
    <value><![CDATA[0]]></value>
   </row>
   <row>
    <qid><![CDATA[10112]]></qid>
    <attribute><![CDATA[maximum_chars]]></attribute>
    <value><![CDATA[]]></value>
   </row>
   <row>
    <qid><![CDATA[10112]]></qid>
    <attribute><![CDATA[page_break]]></attribute>
    <value><![CDATA[0]]></value>
   </row>
   <row>
    <qid><![CDATA[10112]]></qid>
    <attribute><![CDATA[prefix]]></attribute>
    <value><![CDATA[]]></value>
   </row>
   <row>
    <qid><![CDATA[10112]]></qid>
    <attribute><![CDATA[public_statistics]]></attribute>
    <value><![CDATA[0]]></value>
   </row>
   <row>
    <qid><![CDATA[10112]]></qid>
    <attribute><![CDATA[suffix]]></attribute>
    <value><![CDATA[]]></value>
   </row>
   <row>
    <qid><![CDATA[10112]]></qid>
    <attribute><![CDATA[text_input_width]]></attribute>
    <value><![CDATA[]]></value>
   </row>
   <row>
    <qid><![CDATA[10113]]></qid>
    <attribute><![CDATA[hidden]]></attribute>
    <value><![CDATA[0]]></value>
   </row>
   <row>
    <qid><![CDATA[10113]]></qid>
    <attribute><![CDATA[hide_tip]]></attribute>
    <value><![CDATA[0]]></value>
   </row>
   <row>
    <qid><![CDATA[10113]]></qid>
    <attribute><![CDATA[maximum_chars]]></attribute>
    <value><![CDATA[]]></value>
   </row>
   <row>
    <qid><![CDATA[10113]]></qid>
    <attribute><![CDATA[page_break]]></attribute>
    <value><![CDATA[0]]></value>
   </row>
   <row>
    <qid><![CDATA[10113]]></qid>
    <attribute><![CDATA[prefix]]></attribute>
    <value><![CDATA[]]></value>
   </row>
   <row>
    <qid><![CDATA[10113]]></qid>
    <attribute><![CDATA[public_statistics]]></attribute>
    <value><![CDATA[0]]></value>
   </row>
   <row>
    <qid><![CDATA[10113]]></qid>
    <attribute><![CDATA[suffix]]></attribute>
    <value><![CDATA[]]></value>
   </row>
   <row>
    <qid><![CDATA[10113]]></qid>
    <attribute><![CDATA[text_input_width]]></attribute>
    <value><![CDATA[]]></value>
   </row>
   <row>
    <qid><![CDATA[10967]]></qid>
    <attribute><![CDATA[alphasort]]></attribute>
    <value><![CDATA[0]]></value>
   </row>
   <row>
    <qid><![CDATA[10967]]></qid>
    <attribute><![CDATA[array_filter]]></attribute>
    <value><![CDATA[]]></value>
   </row>
   <row>
    <qid><![CDATA[10967]]></qid>
    <attribute><![CDATA[array_filter_exclude]]></attribute>
    <value><![CDATA[]]></value>
   </row>
   <row>
    <qid><![CDATA[10967]]></qid>
    <attribute><![CDATA[display_columns]]></attribute>
    <value><![CDATA[1]]></value>
   </row>
   <row>
    <qid><![CDATA[10967]]></qid>
    <attribute><![CDATA[hidden]]></attribute>
    <value><![CDATA[0]]></value>
   </row>
   <row>
    <qid><![CDATA[10967]]></qid>
    <attribute><![CDATA[hide_tip]]></attribute>
    <value><![CDATA[0]]></value>
   </row>
   <row>
    <qid><![CDATA[10967]]></qid>
    <attribute><![CDATA[other_comment_mandatory]]></attribute>
    <value><![CDATA[0]]></value>
   </row>
   <row>
    <qid><![CDATA[10967]]></qid>
    <attribute><![CDATA[other_numbers_only]]></attribute>
    <value><![CDATA[0]]></value>
   </row>
   <row>
    <qid><![CDATA[10967]]></qid>
    <attribute><![CDATA[other_replace_text]]></attribute>
    <value><![CDATA[]]></value>
   </row>
   <row>
    <qid><![CDATA[10967]]></qid>
    <attribute><![CDATA[page_break]]></attribute>
    <value><![CDATA[0]]></value>
   </row>
   <row>
    <qid><![CDATA[10967]]></qid>
    <attribute><![CDATA[public_statistics]]></attribute>
    <value><![CDATA[0]]></value>
   </row>
   <row>
    <qid><![CDATA[10967]]></qid>
    <attribute><![CDATA[random_order]]></attribute>
    <value><![CDATA[0]]></value>
   </row>
   <row>
    <qid><![CDATA[10967]]></qid>
    <attribute><![CDATA[scale_export]]></attribute>
    <value><![CDATA[0]]></value>
   </row>
   <row>
    <qid><![CDATA[11173]]></qid>
    <attribute><![CDATA[display_rows]]></attribute>
    <value><![CDATA[]]></value>
   </row>
   <row>
    <qid><![CDATA[11173]]></qid>
    <attribute><![CDATA[hidden]]></attribute>
    <value><![CDATA[0]]></value>
   </row>
   <row>
    <qid><![CDATA[11173]]></qid>
    <attribute><![CDATA[maximum_chars]]></attribute>
    <value><![CDATA[]]></value>
   </row>
   <row>
    <qid><![CDATA[11173]]></qid>
    <attribute><![CDATA[numbers_only]]></attribute>
    <value><![CDATA[0]]></value>
   </row>
   <row>
    <qid><![CDATA[11173]]></qid>
    <attribute><![CDATA[page_break]]></attribute>
    <value><![CDATA[0]]></value>
   </row>
   <row>
    <qid><![CDATA[11173]]></qid>
    <attribute><![CDATA[prefix]]></attribute>
    <value><![CDATA[]]></value>
   </row>
   <row>
    <qid><![CDATA[11173]]></qid>
    <attribute><![CDATA[suffix]]></attribute>
    <value><![CDATA[]]></value>
   </row>
   <row>
    <qid><![CDATA[11173]]></qid>
    <attribute><![CDATA[text_input_width]]></attribute>
    <value><![CDATA[]]></value>
   </row>
   <row>
    <qid><![CDATA[11173]]></qid>
    <attribute><![CDATA[time_limit]]></attribute>
    <value><![CDATA[]]></value>
   </row>
   <row>
    <qid><![CDATA[11173]]></qid>
    <attribute><![CDATA[time_limit_action]]></attribute>
    <value><![CDATA[1]]></value>
   </row>
   <row>
    <qid><![CDATA[11173]]></qid>
    <attribute><![CDATA[time_limit_countdown_message]]></attribute>
    <value><![CDATA[]]></value>
   </row>
   <row>
    <qid><![CDATA[11173]]></qid>
    <attribute><![CDATA[time_limit_disable_next]]></attribute>
    <value><![CDATA[0]]></value>
   </row>
   <row>
    <qid><![CDATA[11173]]></qid>
    <attribute><![CDATA[time_limit_disable_prev]]></attribute>
    <value><![CDATA[0]]></value>
   </row>
   <row>
    <qid><![CDATA[11173]]></qid>
    <attribute><![CDATA[time_limit_message]]></attribute>
    <value><![CDATA[]]></value>
   </row>
   <row>
    <qid><![CDATA[11173]]></qid>
    <attribute><![CDATA[time_limit_message_delay]]></attribute>
    <value><![CDATA[]]></value>
   </row>
   <row>
    <qid><![CDATA[11173]]></qid>
    <attribute><![CDATA[time_limit_message_style]]></attribute>
    <value><![CDATA[]]></value>
   </row>
   <row>
    <qid><![CDATA[11173]]></qid>
    <attribute><![CDATA[time_limit_timer_style]]></attribute>
    <value><![CDATA[]]></value>
   </row>
   <row>
    <qid><![CDATA[11173]]></qid>
    <attribute><![CDATA[time_limit_warning]]></attribute>
    <value><![CDATA[]]></value>
   </row>
   <row>
    <qid><![CDATA[11173]]></qid>
    <attribute><![CDATA[time_limit_warning_2]]></attribute>
    <value><![CDATA[]]></value>
   </row>
   <row>
    <qid><![CDATA[11173]]></qid>
    <attribute><![CDATA[time_limit_warning_2_display_time]]></attribute>
    <value><![CDATA[]]></value>
   </row>
   <row>
    <qid><![CDATA[11173]]></qid>
    <attribute><![CDATA[time_limit_warning_2_message]]></attribute>
    <value><![CDATA[]]></value>
   </row>
   <row>
    <qid><![CDATA[11173]]></qid>
    <attribute><![CDATA[time_limit_warning_2_style]]></attribute>
    <value><![CDATA[]]></value>
   </row>
   <row>
    <qid><![CDATA[11173]]></qid>
    <attribute><![CDATA[time_limit_warning_display_time]]></attribute>
    <value><![CDATA[]]></value>
   </row>
   <row>
    <qid><![CDATA[11173]]></qid>
    <attribute><![CDATA[time_limit_warning_message]]></attribute>
    <value><![CDATA[]]></value>
   </row>
   <row>
    <qid><![CDATA[11173]]></qid>
    <attribute><![CDATA[time_limit_warning_style]]></attribute>
    <value><![CDATA[]]></value>
   </row>
   <row>
    <qid><![CDATA[11379]]></qid>
    <attribute><![CDATA[display_columns]]></attribute>
    <value><![CDATA[1]]></value>
   </row>
   <row>
    <qid><![CDATA[11379]]></qid>
    <attribute><![CDATA[hidden]]></attribute>
    <value><![CDATA[0]]></value>
   </row>
   <row>
    <qid><![CDATA[11379]]></qid>
    <attribute><![CDATA[page_break]]></attribute>
    <value><![CDATA[0]]></value>
   </row>
   <row>
    <qid><![CDATA[11379]]></qid>
    <attribute><![CDATA[public_statistics]]></attribute>
    <value><![CDATA[0]]></value>
   </row>
   <row>
    <qid><![CDATA[11379]]></qid>
    <attribute><![CDATA[scale_export]]></attribute>
    <value><![CDATA[0]]></value>
   </row>
   <row>
    <qid><![CDATA[11380]]></qid>
    <attribute><![CDATA[hidden]]></attribute>
    <value><![CDATA[0]]></value>
   </row>
   <row>
    <qid><![CDATA[11380]]></qid>
    <attribute><![CDATA[hide_tip]]></attribute>
    <value><![CDATA[0]]></value>
   </row>
   <row>
    <qid><![CDATA[11380]]></qid>
    <attribute><![CDATA[maximum_chars]]></attribute>
    <value><![CDATA[]]></value>
   </row>
   <row>
    <qid><![CDATA[11380]]></qid>
    <attribute><![CDATA[page_break]]></attribute>
    <value><![CDATA[0]]></value>
   </row>
   <row>
    <qid><![CDATA[11380]]></qid>
    <attribute><![CDATA[prefix]]></attribute>
    <value><![CDATA[]]></value>
   </row>
   <row>
    <qid><![CDATA[11380]]></qid>
    <attribute><![CDATA[public_statistics]]></attribute>
    <value><![CDATA[0]]></value>
   </row>
   <row>
    <qid><![CDATA[11380]]></qid>
    <attribute><![CDATA[suffix]]></attribute>
    <value><![CDATA[]]></value>
   </row>
   <row>
    <qid><![CDATA[11380]]></qid>
    <attribute><![CDATA[text_input_width]]></attribute>
    <value><![CDATA[]]></value>
   </row>
   <row>
    <qid><![CDATA[11421]]></qid>
    <attribute><![CDATA[hidden]]></attribute>
    <value><![CDATA[1]]></value>
   </row>
   <row>
    <qid><![CDATA[11421]]></qid>
    <attribute><![CDATA[hide_tip]]></attribute>
    <value><![CDATA[0]]></value>
   </row>
   <row>
    <qid><![CDATA[11421]]></qid>
    <attribute><![CDATA[maximum_chars]]></attribute>
    <value><![CDATA[]]></value>
   </row>
   <row>
    <qid><![CDATA[11421]]></qid>
    <attribute><![CDATA[page_break]]></attribute>
    <value><![CDATA[0]]></value>
   </row>
   <row>
    <qid><![CDATA[11421]]></qid>
    <attribute><![CDATA[prefix]]></attribute>
    <value><![CDATA[]]></value>
   </row>
   <row>
    <qid><![CDATA[11421]]></qid>
    <attribute><![CDATA[public_statistics]]></attribute>
    <value><![CDATA[0]]></value>
   </row>
   <row>
    <qid><![CDATA[11421]]></qid>
    <attribute><![CDATA[suffix]]></attribute>
    <value><![CDATA[]]></value>
   </row>
   <row>
    <qid><![CDATA[11421]]></qid>
    <attribute><![CDATA[text_input_width]]></attribute>
    <value><![CDATA[]]></value>
   </row>
  </rows>
 </question_attributes>
 <surveys>
  <fields>
   <fieldname>sid</fieldname>
   <fieldname>admin</fieldname>
   <fieldname>expires</fieldname>
   <fieldname>startdate</fieldname>
   <fieldname>adminemail</fieldname>
   <fieldname>private</fieldname>
   <fieldname>faxto</fieldname>
   <fieldname>format</fieldname>
   <fieldname>template</fieldname>
   <fieldname>language</fieldname>
   <fieldname>additional_languages</fieldname>
   <fieldname>datestamp</fieldname>
   <fieldname>usecookie</fieldname>
   <fieldname>notification</fieldname>
   <fieldname>allowregister</fieldname>
   <fieldname>allowsave</fieldname>
   <fieldname>autonumber_start</fieldname>
   <fieldname>autoredirect</fieldname>
   <fieldname>allowprev</fieldname>
   <fieldname>printanswers</fieldname>
   <fieldname>ipaddr</fieldname>
   <fieldname>refurl</fieldname>
   <fieldname>publicstatistics</fieldname>
   <fieldname>publicgraphs</fieldname>
   <fieldname>listpublic</fieldname>
   <fieldname>htmlemail</fieldname>
   <fieldname>tokenanswerspersistence</fieldname>
   <fieldname>assessments</fieldname>
   <fieldname>usecaptcha</fieldname>
   <fieldname>usetokens</fieldname>
   <fieldname>bounce_email</fieldname>
   <fieldname>attributedescriptions</fieldname>
   <fieldname>emailresponseto</fieldname>
   <fieldname>tokenlength</fieldname>
  </fields>
  <rows>
   <row>
    <sid><![CDATA[99365]]></sid>
    <admin><![CDATA[Gill ten Hoor]]></admin>
    <expires><![CDATA[]]></expires>
    <startdate><![CDATA[]]></startdate>
    <adminemail><![CDATA[g.ten-hoor@student.maastrichtuniversity.nl]]></adminemail>
    <private><![CDATA[N]]></private>
    <faxto><![CDATA[]]></faxto>
    <format><![CDATA[G]]></format>
    <template><![CDATA[default]]></template>
    <language><![CDATA[nl]]></language>
    <additional_languages><![CDATA[en ]]></additional_languages>
    <datestamp><![CDATA[Y]]></datestamp>
    <usecookie><![CDATA[N]]></usecookie>
    <notification><![CDATA[0]]></notification>
    <allowregister><![CDATA[N]]></allowregister>
    <allowsave><![CDATA[N]]></allowsave>
    <autonumber_start><![CDATA[0]]></autonumber_start>
    <autoredirect><![CDATA[N]]></autoredirect>
    <allowprev><![CDATA[Y]]></allowprev>
    <printanswers><![CDATA[N]]></printanswers>
    <ipaddr><![CDATA[Y]]></ipaddr>
    <refurl><![CDATA[Y]]></refurl>
    <publicstatistics><![CDATA[N]]></publicstatistics>
    <publicgraphs><![CDATA[N]]></publicgraphs>
    <listpublic><![CDATA[N]]></listpublic>
    <htmlemail><![CDATA[Y]]></htmlemail>
    <tokenanswerspersistence><![CDATA[N]]></tokenanswerspersistence>
    <assessments><![CDATA[N]]></assessments>
    <usecaptcha><![CDATA[D]]></usecaptcha>
    <usetokens><![CDATA[N]]></usetokens>
    <bounce_email><![CDATA[g.ten-hoor@student.maastrichtuniversity.nl]]></bounce_email>
    <attributedescriptions><![CDATA[]]></attributedescriptions>
    <emailresponseto><![CDATA[]]></emailresponseto>
    <tokenlength><![CDATA[15]]></tokenlength>
   </row>
  </rows>
 </surveys>
 <surveys_languagesettings>
  <fields>
   <fieldname>surveyls_survey_id</fieldname>
   <fieldname>surveyls_language</fieldname>
   <fieldname>surveyls_title</fieldname>
   <fieldname>surveyls_description</fieldname>
   <fieldname>surveyls_welcometext</fieldname>
   <fieldname>surveyls_endtext</fieldname>
   <fieldname>surveyls_url</fieldname>
   <fieldname>surveyls_urldescription</fieldname>
   <fieldname>surveyls_email_invite_subj</fieldname>
   <fieldname>surveyls_email_invite</fieldname>
   <fieldname>surveyls_email_remind_subj</fieldname>
   <fieldname>surveyls_email_remind</fieldname>
   <fieldname>surveyls_email_register_subj</fieldname>
   <fieldname>surveyls_email_register</fieldname>
   <fieldname>surveyls_email_confirm_subj</fieldname>
   <fieldname>surveyls_email_confirm</fieldname>
   <fieldname>surveyls_dateformat</fieldname>
  </fields>
  <rows>
   <row>
    <surveyls_survey_id><![CDATA[99365]]></surveyls_survey_id>
    <surveyls_language><![CDATA[en]]></surveyls_language>
    <surveyls_title><![CDATA[<span style="display:none;">Gill - </span> Riskprediction 1]]></surveyls_title>
    <surveyls_description><![CDATA[Study<br />]]></surveyls_description>
    <surveyls_welcometext><![CDATA[<p><b>In this experiment, you will see two booklets, booklet A and booklet B. The text is the same in both booklets but the pictures are different. Take your time to look through the booklets and leave them open on your computer. </b></p>
<p>The booklets contain pictures which can be experienced as shocking and unpleasant.<br />
If you see this as a problem, you have the opportunity to stop this research now.<br />
<br />
You can find the booklets in the following links:<br />
<a onclick="window.open(this.href,'BookletA','resizable=no,location=no,menubar=no,scrollbars=no,status=no,toolbar=no,fullscreen=no,dependent=no,status'); return false" href="/upload/surveys/99365/Smoking Booklet A.pdf">Booklet A</a>          <a onclick="window.open(this.href,'BookletB','resizable=no,location=no,menubar=no,scrollbars=no,status=no,toolbar=no,fullscreen=no,dependent=no,status'); return false" href="/upload/surveys/99365/Smoking Booklet B.pdf">Booklet B<br />
<br />
</a><br />
In this study we would like to know to what extent you are able to predict the actual effect of two different booklets presented to students. You will now read a description of the study of which you are going to estimate the results.<br />
<br />
In a study by Brown and Smith (2007) one hundred students were asked to assess two different booklets (A and B) about smoking. The criterion to participate in the study, was that the subjects smoked <b>at least one cigarette per day</b>. Half of these students saw booklet A and the other half booklet B. They could look at the booklets as long as they wanted to.<br />
<br />
After studying the booklets, the students completed questionnaires in which they evaluated the booklets, assessed their own risk of getting a disease caused by smoking, and how they felt after studying the booklets. In addition, it was measured how much time the students spent on studying the booklets.<br />
<br />
In this study you will see both booklets. We will ask you to estimate how you think that the students who smoke at least one cigarette per day <b>evaluated</b> the booklets, <b>how long</b> they studied the booklets, how they estimated their <b>own risk</b> of getting a disease caused by smoking and how they <b>felt</b> after one of the two booklets was studied.</p>
<p><b>Please consider the following</b>: We will ask you to estimate how <b>you think that the answer of the students from this study was</b>. It is not relevant whether you smoke or not because you do not fill in the answers for yourself but for the participating students.</p>]]></surveyls_welcometext>
    <surveyls_endtext><![CDATA[Thank you for your participation<br />]]></surveyls_endtext>
    <surveyls_url><![CDATA[]]></surveyls_url>
    <surveyls_urldescription><![CDATA[]]></surveyls_urldescription>
    <surveyls_email_invite_subj><![CDATA[Invitation to participate in survey]]></surveyls_email_invite_subj>
    <surveyls_email_invite><![CDATA[Dear {FIRSTNAME},<br /><br />You have been invited to participate in a survey.<br /><br />The survey is titled:<br />"{SURVEYNAME}"<br /><br />"{SURVEYDESCRIPTION}"<br /><br />To participate, please click on the link below.<br /><br />Sincerely,<br /><br />{ADMINNAME} ({ADMINEMAIL})<br /><br />----------------------------------------------<br />Click here to do the survey:<br />{SURVEYURL}<br /><br />If you do not want to participate in this survey and don't want to receive any more invitations please click the following link:<br />{OPTOUTURL}]]></surveyls_email_invite>
    <surveyls_email_remind_subj><![CDATA[Reminder to participate in survey]]></surveyls_email_remind_subj>
    <surveyls_email_remind><![CDATA[Dear {FIRSTNAME},<br /><br />Recently we invited you to participate in a survey.<br /><br />We note that you have not yet completed the survey, and wish to remind you that the survey is still available should you wish to take part.<br /><br />The survey is titled:<br />"{SURVEYNAME}"<br /><br />"{SURVEYDESCRIPTION}"<br /><br />To participate, please click on the link below.<br /><br />Sincerely,<br /><br />{ADMINNAME} ({ADMINEMAIL})<br /><br />----------------------------------------------<br />Click here to do the survey:<br />{SURVEYURL}<br /><br />If you do not want to participate in this survey and don't want to receive any more invitations please click the following link:<br />{OPTOUTURL}]]></surveyls_email_remind>
    <surveyls_email_register_subj><![CDATA[Survey registration confirmation]]></surveyls_email_register_subj>
    <surveyls_email_register><![CDATA[Dear {FIRSTNAME},<br /><br />You, or someone using your email address, have registered to participate in an online survey titled {SURVEYNAME}.<br /><br />To complete this survey, click on the following URL:<br /><br />{SURVEYURL}<br /><br />If you have any questions about this survey, or if you did not register to participate and believe this email is in error, please contact {ADMINNAME} at {ADMINEMAIL}.]]></surveyls_email_register>
    <surveyls_email_confirm_subj><![CDATA[Confirmation of completed survey]]></surveyls_email_confirm_subj>
    <surveyls_email_confirm><![CDATA[Dear {FIRSTNAME},<br /><br />This email is to confirm that you have completed the survey titled {SURVEYNAME} and your response has been saved. Thank you for participating.<br /><br />If you have any further questions about this email, please contact {ADMINNAME} at {ADMINEMAIL}.<br /><br />Sincerely,<br /><br />{ADMINNAME}]]></surveyls_email_confirm>
    <surveyls_dateformat><![CDATA[9]]></surveyls_dateformat>
   </row>
   <row>
    <surveyls_survey_id><![CDATA[99365]]></surveyls_survey_id>
    <surveyls_language><![CDATA[nl]]></surveyls_language>
    <surveyls_title><![CDATA[<span style="display:none;">Gill - </span> Risicoinschatting 1]]></surveyls_title>
    <surveyls_description><![CDATA[Onderzoek<br />]]></surveyls_description>
    <surveyls_welcometext><![CDATA[<b>Je krijgt dadelijk twee brochures te zien, brochure A en brochure B. De tekst in beide brochures is gelijk maar de afbeeldingen zijn verschillend. Neem je tijd om de twee brochures te bekijken en laat ze geopend op je computer gedurende het gehele experiment.<br />
<br />
</b>De brochures bevatten plaatjes die ook bij de landelijke antirookcampagne campagne worden gebruikt. Deze plaatjes kunnen als schokkend en onaangenaam ervaren worden.<br />
<br />
Mocht je hier problemen mee hebben, dan heb je hierbij de mogelijkheid om te stoppen met dit onderzoek.<br />
<br />
De brochures vind je via de volgende links:<br />
<a onclick="window.open(this.href,'BrochureA','resizable=no,location=no,menubar=no,scrollbars=no,status=no,toolbar=no,fullscreen=no,dependent=no,status'); return false" href="/upload/surveys/99365/Roken brochure schokkend.pdf">Brochure A</a>          <a onclick="window.open(this.href,'BrochureB','resizable=no,location=no,menubar=no,scrollbars=no,status=no,toolbar=no,fullscreen=no,dependent=no,status'); return false" href="/upload/surveys/99365/Roken%20brochure%20niet%20schokkend.pdf">Brochure B</a><br />
<br />
<br />
In dit onderzoek willen we zien in hoeverre jij in staat bent om het daadwerkelijke effect van twee verschillende brochures op studenten te voorspellen. Jij krijgt nu een uitleg van het experiment dat jij gaat doen. Lees deze instructie aandachtig en rustig door. <br />
<br />
In een onderzoek van Brown en Smith (2007) werd aan honderd studenten gevraagd om een van de twee verschillende brochures (A en B) over roken te beoordelen. Het criterium om aan het onderzoek mee te doen was dat de studenten <b>iedere dag op zijn minst een sigaret</b> rookten. Een groep studenten kreeg brochure A te zien, de andere kreeg brochure B te zien. Ze konden de brochure zo lang als ze wilden bekijken. <br />
<br />
Na het bestuderen van de brochures vulden de studenten vragenlijsten in over hoe zij de brochures evalueren, hoe ze hun eigen risico inschatten om een door roken veroorzaakte ziekte te krijgen en wat voor een gevoel de brochure in hun oproept. Bovendien werd de tijd gemeten hoe lang de studenten de brochures bestuderen.<br />
<br />
Jij krijgt dadelijk beide brochures te zien. Wij willen jou vragen hoe jij denkt dat de studenten, die tenminste  een keer per dag rookten de brochure <b>evalueerden</b>, <b>hoe lang</b> zij de brochure bestudeerden, hoe zij hun <b>eigen risico</b> op het krijgen van een door roken veroorzaakte ziekte inschatten en hoe zij zich <b>voelden</b> nadat zij een van de twee brochures bestudeerd hadden.<br />
<br />
<b>Let op</b>: Je moet dus antwoord geven op de vragen over hoe <b>jij denkt dat de studenten uit het onderzoek antwoord hebben gegeven</b>. Het maakt dus ook niet uit of je rookt of niet, want je vult de vragen niet voor jezelf in.]]></surveyls_welcometext>
    <surveyls_endtext><![CDATA[Bedankt voor je deelname.<br />]]></surveyls_endtext>
    <surveyls_url><![CDATA[]]></surveyls_url>
    <surveyls_urldescription><![CDATA[]]></surveyls_urldescription>
    <surveyls_email_invite_subj><![CDATA[Uitnodiging om deel te nemen aan {SURVEYNAME}]]></surveyls_email_invite_subj>
    <surveyls_email_invite><![CDATA[Geachte {FIRSTNAME},<br /><br />U bent uitgenodigd om deel te nemen aan een onderzoek.<br /><br />Het onderzoek is genaamd:<br />'{SURVEYNAME}'<br /><br />'{SURVEYDESCRIPTION}'<br /><br />Om aan het onderzoek deel te nemen moet u op onderstaande link klikken.<br /><br />Hoogachtend,<br /><br />{ADMINNAME} ({ADMINEMAIL})<br /><br />----------------------------------------------<br />Klik <br />{SURVEYURL}<br /> om aan het onderzoek deel te nemen.<br /><br />Als u deze vragenlijst niet wilt invullen en ook geen nieuwe uitnodigingen wilt ontvangen, klik dan a.u.b. op de volgende link: {OPTOUTURL}]]></surveyls_email_invite>
    <surveyls_email_remind_subj><![CDATA[Herinnering om deel te nemen aan onderzoek {SURVEYNAME}]]></surveyls_email_remind_subj>
    <surveyls_email_remind><![CDATA[Geachte {FIRSTNAME},<br /><br />Recent bent u uitgenodigd om aan een onderzoek deel te nemen.<br /><br />We hebben geconstateerd dat u nog niet aan het onderzoek hebt deelgenomen en willen u er bij deze aan herinneren dat het onderzoek nog loopt en dat u, als u dat wilt, nog kan deelnemen. <br /><br />Het onderzoek is getiteld: <br />''{SURVEYNAME}"<br /><br />''{SURVEYDESCRIPTION}"<br /><br />Om deel te nemen klikt u op onderstaande link. <br /><br />Hoogachtend,<br /><br />{ADMINNAME} ({ADMINEMAIL})<br /><br />----------------------------------------------<br />Klik:<br />{SURVEYURL} om aan het onderzoek deel te nemen.<br /><br />Als u deze vragenlijst niet wilt invullen en ook geen nieuwe uitnodigingen wilt ontvangen, klik dan a.u.b. op de volgende link: {OPTOUTURL}]]></surveyls_email_remind>
    <surveyls_email_register_subj><![CDATA[Bevestiging aanmelding vragenlijst]]></surveyls_email_register_subj>
    <surveyls_email_register><![CDATA[Geachte {FIRSTNAME},<br /><br />U, of iemand die uw e-mailadres gebruikt, heeft zich aangemeld voor deelname aan de online onderzoek getiteld {SURVEYNAME}.<br /><br />Klik om aan het onderzoek mee te doen op onderstaande link:<br /><br />{SURVEYURL}<br /><br />Als u vragen heeft over de vragenlijst, of als u zich niet heeft aangemeld voor deelname en meent dat u deze E-mail ten onrechte heeft ontvangen, kunt u contact opnemen met {ADMINNAME} via {ADMINEMAIL}.]]></surveyls_email_register>
    <surveyls_email_confirm_subj><![CDATA[Bevestiging afronding vragenlijst]]></surveyls_email_confirm_subj>
    <surveyls_email_confirm><![CDATA[Beste {FIRSTNAME},<br /><br />Dit e-mail bericht bevestigt dat u de vragenlijst {SURVEYNAME} heeft ingevuld en dat uw antwoorden zijn opgeslagen. Dank u voor uw deelname.<br /><br />Als u vragen heeft over deze e-mail, neemt u dan contact op met de beheerder {ADMINNAME} via {ADMINEMAIL}.<br /><br />Hoogachtend,<br /><br />{ADMINNAME}]]></surveyls_email_confirm>
    <surveyls_dateformat><![CDATA[1]]></surveyls_dateformat>
   </row>
  </rows>
 </surveys_languagesettings>
</document>
