# Supplementary material for: Reactions to threatening health messages
Source: BMC Public Health. 2012 Nov 21;12:1011. doi: 10.1186/1471-2458-12-1011 (PMC3575362; doi:10.1186/1471-2458-12-1011)
Supplement: Additional file 1 — Full disclosure of research materials, data, analyses and output. [file 1471-2458-12-1011-S1.zip › reactions to threatening health messages - analysis.r]

###########################################################
###
### R file for analyses for study "Reactions to threatening
### health messages", ten Hoor et al., 2012
###
### File created by Gjalt-Jorn Peters. Questions? You can
### contact me through http://behaviorchange.eu.
###
###########################################################

### Change these two paths to the relevant location on your system
setwd("B:/Data/UM/research/reactions to threatening health messages/r/");
libraryPath <- "B:/Data/statistics/R/library/";

### Comment or uncomment this line to toggle writing the
### output in a file
sink("reactions to threatening health messages - output.txt", split=TRUE);

###########################################################
### Installing the required packages
###########################################################

### The gdata package contains a function to remove variables
if (!is.element('gdata', installed.packages()[,1])) {
  install.packages('gdata');
}
### The ggplot2 package can generate plot
if (!is.element("ggplot2", installed.packages()[,1])) {
  install.packages("ggplot2");
}

###########################################################
### Loading the required packages & functions
###########################################################

library("gdata");
library("ggplot2");
library("graphics"); # Used for 'expression' parsing in ggplot2
library("grid");     # Used for 'unit' function in ggplot2

### Load own packages. If they don't exist in the library
### folder, load them from the internet

### Difference between means + confidence intervals
if (file.exists(paste0(libraryPath, "meanDiff.r"))) {
  source(paste0(libraryPath, "meanDiff.r"));
} else {
  source("https://github.com/Matherion/library/blob/master/meanDiff.r");
}
### Compute internal consistency measures
### (installs & loads psych, GPArotation & ltm)
if (file.exists(paste0(libraryPath, "scale.ic.r"))) {
  source(paste0(libraryPath, "scale.ic.r"));
} else {
  source("https://github.com/Matherion/library/blob/master/scale.ic.r");
}

###########################################################
### Define functions
###########################################################

export <- function (dataframe, filename) {
  write.table(dataframe, filename, sep="\t", na="", row.names=FALSE, col.names=TRUE);
}

diff.means.lame <- function(x, y, var.equal = FALSE, digits = 2) {
  ### Create object to return and store variable names
  result <- list();
  result$variables <- c(deparse(substitute(x)), deparse(substitute(y)));
  ### Remove missing values
  x <- na.omit(x);
  y <- na.omit(y);
  ### Store basic info
  result$n    <- c(length(x), length(y));
  result$mean <- c(mean(x), mean(y));
  result$sd   <- c(sqrt(var(x)), sqrt(var(y)));
  result$digits <- digits;
  ### Get variance
  if (var.equal) {
    result$type <- "Equal variances";
    ### Student t-test
    result$objects$t_test <- t.test(x, y, var.equal = TRUE);
    ### Compute pooled variance
    x.ss <- var(x) * (result$n[1] - 1);
    y.ss <- var(y) * (result$n[2] - 1);
    result$variance <- (x.ss + y.ss) / (result$n[1] + result$n[2] - 2);
  }
  else {
    result$type <- "Unequal variances";
    ### Welch's t-test
    result$objects$t_test <- t.test(x, y, var.equal = FALSE);
    ### Use variance from largest sample
    if (result$n[1]> result$n[2]) {
      result$variance <- var(x);
    }
    else {
      result$variance <- var(y);
    }
  }
  ### Compute Cohen's d and confidence interval
  result$differenceBetweenMeans <- result$objects$t_test$estimate[1] - result$objects$t_test$estimate[2];
  result$differenceBetweenMeans.standardized <- result$differenceBetweenMeans/sqrt(result$variance);
  result$objects$ci.smd_fromSmd <- ci.smd(smd = result$differenceBetweenMeans.standardized,
                          n.1 = result$n[1], n.2 = result$n[2]);
  result$objects$ci.smd_fromT <- ci.smd(ncp = result$objects$t_test$statistic,
                          n.1 = result$n[1], n.2 = result$n[2]);
  ###Provide main results in results
  result$t  <- result$objects$t_test$statistic;
  result$df <- result$objects$t_test$parameter;
  result$p  <- result$objects$t_test$p.value;
  result$meanDiff.ci.lower  <- result$objects$t_test$conf.int[1];
  result$meanDiff.ci.middle <- result$differenceBetweenMeans;
  result$meanDiff.ci.upper  <- result$objects$t_test$conf.int[2];
  result$d.ci.lower  <- result$objects$ci.smd_fromT$Lower.Conf.Limit.smd;
  result$d.ci.middle <- result$objects$ci.smd_fromT$smd;
  result$d.ci.upper  <- result$objects$ci.smd_fromT$Upper.Conf.Limit.smd;
  ### Set class & return result
  class(result) <- c("diff.means.lame");
  return(result);
}

print.diff.means.lame <- function (x, digits=x$digits, ...) {
  if (x$type == "Equal variances") {
    varInfo <- paste0("\n  Equal variances assumed - pooled standard deviation used (", round(sqrt(x$variance), digits), ")");
  }
  else if (x$type == "Unequal variances") {
    varInfo <- paste0("\n  Unequal variances assumed - standard deviation used of largest sample (", round(sqrt(x$variance), digits), ")");
  }
  cat(paste0("Variables:", 
           "\n  ", x$variables[1], " (mean = ", round(x$mean[1], digits), ", sd = ", round(x$sd[1], digits), ", n = ", x$n[1], ")",
           "\n  ", x$variables[2], " (mean = ", round(x$mean[2], digits), ", sd = ", round(x$sd[2], digits), ", n = ", x$n[2], ")",
           varInfo,
           "\n\nConfidence Intervals:",
           "\n  Absolute mean difference: [", round(x$meanDiff.ci.lower, digits), ", ", round(x$meanDiff.ci.upper, digits), "]",
             " (point estimate: ", round(x$meanDiff.ci.middle, digits), ")",
           "\n  Cohen's d for difference: [", round(x$d.ci.lower, digits), ", ", round(x$d.ci.upper, digits), "]",
             " (point estimate: ", round(x$d.ci.middle, digits), ")",
           "\n\n(secondary information: t = ", round(x$t, digits), "[", round(x$df, digits),"], p = ", format.pval(x$p, digits), ")\n"));
  invisible();
}

###########################################################
### Load data
###########################################################

### Note: the datafiles are the versions as exported from LimeSurvey.
### The only manual adjustment was that Notepad++ was used to do a
### search and replace, where regular expression '[^']*@.*'
### was replaced with 'email@address.com' (both including single quotes)

source("reactions to threatening health messages - load data.r");

###########################################################
### Remove invalid cases
###########################################################

### To see number of missing values for each row number:
# apply(is.na(dat_alcohol_t0), 1, sum);

### To check the row numbers of a given ppnr:
# which(dat_smoking_t1$ppnr == 115);

### To see the data for the rows of ppnr 27:
# dat_alcohol_t0[which(dat_alcohol_t0$ppnr == 27),];

### To see the number of missing values for each case with
### ppnr == 27:
# apply(is.na(dat_alcohol_t0[which(dat_alcohol_t0$ppnr == 27),]), 1, sum);

### To create a vector that is true when sum(is.na) > 10 and
### false otherwise:
# apply(is.na(dat_alcohol_t0), 1, sum) > 10;

### To remove all cases with sum(is.na) > 10:
# dat_alcohol_t0 <- dat_alcohol_t0[-which((apply(is.na(dat_alcohol_t0), 1, sum) > 10) == TRUE),];

### Cases are removed when more than 10 datapoints are
### missing. Note that this can be duplicate entries.

### Alcohol, t0 (ppnr 27 & 97)
dat_alcohol_t0 <- dat_alcohol_t0[-which((apply(is.na(dat_alcohol_t0), 1, sum) > 10) == TRUE),];
### Alcohol, t1 (ppnr 28 & 32)
dat_alcohol_t1 <- dat_alcohol_t1[-which((apply(is.na(dat_alcohol_t1), 1, sum) > 10) == TRUE),];
### Smoking, t0 (ppnr 34, 46, 50, 52, 64, 108, 128)
dat_smoking_t0 <- dat_smoking_t0[-which((apply(is.na(dat_smoking_t0), 1, sum) > 10) == TRUE),];
### Smoking, t1 (ppnr 115 & 129)
dat_smoking_t1 <- dat_smoking_t1[-which((apply(is.na(dat_smoking_t1), 1, sum) > 10) == TRUE),];
### Smoking, t0: participant 18 did smoking_t0 at t0 and also at t1;
### this means we can't use this person's last data. The LimeSurvey
### id's are 60 (28/5/12) and 64 (08/06/12), so we remove 64.
dat_smoking_t0 <- dat_smoking_t0[!((dat_smoking_t0$ppnr==18) & (dat_smoking_t0$id == 64)),];

### Note further that there are two participants with number
### 124. This was a mistake from the experimenters. However,
### none of these two participants completed the t1
### measurement. This means their data doesn't need to be
### matched, and therefore the duplicate ppnr doesn't pose
### any problems. We can keep both records, therefore.

###########################################################
### Unmirror items & resolve different versions of items
###########################################################

### In the questionnaire, some items were mirrored. Here,
### they will be 'unmirrored', such that afterwards, all
### variables are such that low values correspons to
### low, little, bad, useless, unpleasant, negative, etc,
### and the high values to high, much, good, useful,
### pleasant, positive, etc.

### Admittedly, this is a function, but since it's specific
### to this particular study, it's not in it's proper
### section.
unmirror <- function(dataframe, variable, maximum = 8, numbers = "") {
  for (condition in c("LT_", "HT_")) {
    if (numbers == "") {
      totalName <- paste0(condition, variable);
      command <- paste0(totalName, " <- ", maximum, " - ", totalName);
      dataframe <- within(dataframe, eval(parse(text=command)));
    }
    else {
      for (number in numbers) {
        totalName <- paste0(condition, variable, "_", number);
        command <- paste0(totalName, " <- ", maximum, " - ", totalName);
        dataframe <- within(dataframe, eval(parse(text=command)));
      }
    }
  }  
  return(dataframe);
}

### Items are mirrored in all datasets
for (moment in c("_t0", "_t1")) {
  for (behavior in c("_alcohol", "_smoking")) {
    eval(parse(text=paste0("dat", behavior, moment, " <- unmirror(dataframe=", "dat", behavior, moment,
                           ", variable='evaluation', numbers=", c(1, 3, 5, 6, 8), ")")));
    eval(parse(text=paste0("dat", behavior, moment, " <- unmirror(dataframe=", "dat", behavior, moment,
                           ", variable='effort')")));
    eval(parse(text=paste0("dat", behavior, moment, " <- unmirror(dataframe=", "dat", behavior, moment,
                           ", variable='emotionalImpact', numbers=", c(1, 2, 3), ")")));
  }  
}

### The item timeInvestment asks whether participants think that
### original study participants would invest more time in
### folder A or folder B - however, whether folder A or B is
### the high threat folder, depends on the behavior, so it
### would make sense to change the variable name, and mirror
### the item such that higher scores indicate more attention
### to the HT version. For alcohol, A is LT and B is HT; for
### smoking, it's the other way around (so requires unmirroring).
colNr <- match(c("timeInvestment"), colnames(dat_alcohol_t0));
names(dat_alcohol_t0)[colNr] <- "HT_relativeTimeInvestment";
colNr <- match(c("timeInvestment"), colnames(dat_alcohol_t1));
names(dat_alcohol_t1)[colNr] <- "HT_relativeTimeInvestment";
colNr <- match(c("timeInvestment"), colnames(dat_smoking_t0));
names(dat_smoking_t0)[colNr] <- "HT_relativeTimeInvestment";
colNr <- match(c("timeInvestment"), colnames(dat_smoking_t1));
names(dat_smoking_t1)[colNr] <- "HT_relativeTimeInvestment";
dat_smoking_t0$HT_relativeTimeInvestment = 8 - dat_smoking_t0$HT_relativeTimeInvestment;
dat_smoking_t1$HT_relativeTimeInvestment = 8 - dat_smoking_t1$HT_relativeTimeInvestment;

###########################################################
### Recoding scales into -3 - 3 format (currently,
### participants were presented with "-3 - 3" scale, but
### the values were actually saved as 1-7).
###########################################################

### Admittedly, this is a function, but since it's specific
### to this particular study, it's not in it's proper
### section.
additionLoop <- function(dataframe, variable, add = -4, numbers = "") {
  for (condition in c("LT_", "HT_")) {
    if (numbers == "") {
      totalName <- paste0(condition, variable);
      command <- paste0(totalName, " <- ", totalName, " + ", add);
      dataframe <- within(dataframe, eval(parse(text=command)));
    }
    else {
      for (number in numbers) {
        totalName <- paste0(condition, variable, "_", number);
        command <- paste0(totalName, " <- ", totalName, " + ", add);
        dataframe <- within(dataframe, eval(parse(text=command)));
      }
    }
  }  
  return(dataframe);
}

### Items are mirrored in all datasets
for (moment in c("_t0", "_t1")) {
  for (behavior in c("_alcohol", "_smoking")) {
    eval(parse(text=paste0("dat", behavior, moment, " <- additionLoop(dataframe=", "dat", behavior, moment,
                           ", variable='evaluation', numbers=", c(1:8), ")")));
    eval(parse(text=paste0("dat", behavior, moment, " <- additionLoop(dataframe=", "dat", behavior, moment,
                           ", variable='effort')")));
    ### Smoking only has 6 risk perception items; alcohol has 8
    if (behavior == "_alcohol") {
      eval(parse(text=paste0("dat", behavior, moment, " <- additionLoop(dataframe=", "dat", behavior, moment,
                             ", variable='riskPerception', numbers=", c(1:8), ")")));
    }
    else if (behavior =="_smoking") {
      eval(parse(text=paste0("dat", behavior, moment, " <- additionLoop(dataframe=", "dat", behavior, moment,
                             ", variable='riskPerception', numbers=", c(1:6), ")")));
    }
    eval(parse(text=paste0("dat", behavior, moment, " <- additionLoop(dataframe=", "dat", behavior, moment,
                           ", variable='emotionalImpact', numbers=", c(1:3), ")")));
  }  
}

###########################################################
### Computing internal consistency measures and then
### scales for the measures of evaluation, risk
### perception and emotional impact
###########################################################

ic.overview <- data.frame(behavior = character(0), moment = character(0), condition = character(0),
               variable = character(0), n.items = numeric(), n.observations = numeric(),
               cronbach.alpha = numeric(), glb.max = numeric(), omega.total = numeric());

ic.analyses <- list();

######### t0, alcohol
### Calculate internal consistency measures
ic.analyses$alcohol_t0_LT_estimatedEvaluation <- scale.ic(dataframe=dat_alcohol_t0, itemnames=paste0("LT_evaluation_", c(1:8)));
ic.analyses$alcohol_t0_LT_estimatedRiskPerception <- scale.ic(dataframe=dat_alcohol_t0, itemnames=paste0("LT_riskPerception_", c(1:8)));
ic.analyses$alcohol_t0_LT_estimatedEmotionalImpact <- scale.ic(dataframe=dat_alcohol_t0, itemnames=paste0("LT_emotionalImpact_", c(1:3)));
ic.analyses$alcohol_t0_HT_estimatedEvaluation <- scale.ic(dataframe=dat_alcohol_t0, itemnames=paste0("HT_evaluation_", c(1:8)));
ic.analyses$alcohol_t0_HT_estimatedRiskPerception <- scale.ic(dataframe=dat_alcohol_t0, itemnames=paste0("HT_riskPerception_", c(1:8)));
ic.analyses$alcohol_t0_HT_estimatedEmotionalImpact <- scale.ic(dataframe=dat_alcohol_t0, itemnames=paste0("HT_emotionalImpact_", c(1:3)));

### Merge with dataframe that makes it easy to check it all out at once
ic.overview <- rbind(ic.overview, cbind(data.frame(behavior="Alcohol", moment="t0", condition="LT", variable="estimatedEvaluation"), ic.analyses$alcohol_t0_LT_estimatedEvaluation$output.dataframe));
ic.overview <- rbind(ic.overview, cbind(data.frame(behavior="Alcohol", moment="t0", condition="LT", variable="estimatedRiskPerception"), ic.analyses$alcohol_t0_LT_estimatedRiskPerception$output.dataframe));
ic.overview <- rbind(ic.overview, cbind(data.frame(behavior="Alcohol", moment="t0", condition="LT", variable="estimatedEmotionalImpact"), ic.analyses$alcohol_t0_LT_estimatedEmotionalImpact$output.dataframe));
ic.overview <- rbind(ic.overview, cbind(data.frame(behavior="Alcohol", moment="t0", condition="HT", variable="estimatedEvaluation"), ic.analyses$alcohol_t0_LT_estimatedEvaluation$output.dataframe));
ic.overview <- rbind(ic.overview, cbind(data.frame(behavior="Alcohol", moment="t0", condition="HT", variable="estimatedRiskPerception"), ic.analyses$alcohol_t0_LT_estimatedRiskPerception$output.dataframe));
ic.overview <- rbind(ic.overview, cbind(data.frame(behavior="Alcohol", moment="t0", condition="HT", variable="estimatedEmotionalImpact"), ic.analyses$alcohol_t0_LT_estimatedEmotionalImpact$output.dataframe));

### Efficient way of calculating scales (i.e. means)
dat_alcohol_t0$LT_estimatedEvaluation = rowMeans(subset(dat_alcohol_t0, select=paste0("LT_evaluation_", c(1:8))));
dat_alcohol_t0$LT_estimatedRiskPerception = rowMeans(subset(dat_alcohol_t0, select=paste0("LT_riskPerception_", c(1:8))));
dat_alcohol_t0$LT_estimatedEmotionalImpact = rowMeans(subset(dat_alcohol_t0, select=paste0("LT_emotionalImpact_", c(1:3))));
dat_alcohol_t0$HT_estimatedEvaluation = rowMeans(subset(dat_alcohol_t0, select=paste0("HT_evaluation_", c(1:8))));
dat_alcohol_t0$HT_estimatedRiskPerception = rowMeans(subset(dat_alcohol_t0, select=paste0("HT_riskPerception_", c(1:8))));
dat_alcohol_t0$HT_estimatedEmotionalImpact = rowMeans(subset(dat_alcohol_t0, select=paste0("HT_emotionalImpact_", c(1:3))));

######### t0, smoking
### Calculate internal consistency measures
ic.analyses$smoking_t0_LT_estimatedEvaluation <- scale.ic(dataframe=dat_smoking_t0, itemnames=paste0("LT_evaluation_", c(1:8)));
ic.analyses$smoking_t0_LT_estimatedRiskPerception <- scale.ic(dataframe=dat_smoking_t0, itemnames=paste0("LT_riskPerception_", c(1:6)));
ic.analyses$smoking_t0_LT_estimatedEmotionalImpact <- scale.ic(dataframe=dat_smoking_t0, itemnames=paste0("LT_emotionalImpact_", c(1:3)));
ic.analyses$smoking_t0_HT_estimatedEvaluation <- scale.ic(dataframe=dat_smoking_t0, itemnames=paste0("HT_evaluation_", c(1:8)));
ic.analyses$smoking_t0_HT_estimatedRiskPerception <- scale.ic(dataframe=dat_smoking_t0, itemnames=paste0("HT_riskPerception_", c(1:6)));
ic.analyses$smoking_t0_HT_estimatedEmotionalImpact <- scale.ic(dataframe=dat_smoking_t0, itemnames=paste0("HT_emotionalImpact_", c(1:3)));

### Merge with dataframe that makes it easy to check it all out at once
ic.overview <- rbind(ic.overview, cbind(data.frame(behavior="Smoking", moment="t0", condition="LT", variable="estimatedEvaluation"), ic.analyses$smoking_t0_LT_estimatedEvaluation$output.dataframe));
ic.overview <- rbind(ic.overview, cbind(data.frame(behavior="Smoking", moment="t0", condition="LT", variable="estimatedRiskPerception"), ic.analyses$smoking_t0_LT_estimatedRiskPerception$output.dataframe));
ic.overview <- rbind(ic.overview, cbind(data.frame(behavior="Smoking", moment="t0", condition="LT", variable="estimatedEmotionalImpact"), ic.analyses$smoking_t0_LT_estimatedEmotionalImpact$output.dataframe));
ic.overview <- rbind(ic.overview, cbind(data.frame(behavior="Smoking", moment="t0", condition="HT", variable="estimatedEvaluation"), ic.analyses$smoking_t0_LT_estimatedEvaluation$output.dataframe));
ic.overview <- rbind(ic.overview, cbind(data.frame(behavior="Smoking", moment="t0", condition="HT", variable="estimatedRiskPerception"), ic.analyses$smoking_t0_LT_estimatedRiskPerception$output.dataframe));
ic.overview <- rbind(ic.overview, cbind(data.frame(behavior="Smoking", moment="t0", condition="HT", variable="estimatedEmotionalImpact"), ic.analyses$smoking_t0_LT_estimatedEmotionalImpact$output.dataframe));

### Efficient way of calculating scales (i.e. means)
dat_smoking_t0$LT_estimatedEvaluation = rowMeans(subset(dat_smoking_t0, select=paste0("LT_evaluation_", c(1:8))));
dat_smoking_t0$LT_estimatedRiskPerception = rowMeans(subset(dat_smoking_t0, select=paste0("LT_riskPerception_", c(1:6))));
dat_smoking_t0$LT_estimatedEmotionalImpact = rowMeans(subset(dat_smoking_t0, select=paste0("LT_emotionalImpact_", c(1:3))));
dat_smoking_t0$HT_estimatedEvaluation = rowMeans(subset(dat_smoking_t0, select=paste0("HT_evaluation_", c(1:8))));
dat_smoking_t0$HT_estimatedRiskPerception = rowMeans(subset(dat_smoking_t0, select=paste0("HT_riskPerception_", c(1:6))));
dat_smoking_t0$HT_estimatedEmotionalImpact = rowMeans(subset(dat_smoking_t0, select=paste0("HT_emotionalImpact_", c(1:3))));

######### t1, alcohol
### Calculate internal consistency measures
ic.analyses$alcohol_t1_LT_estimatedEvaluation <- scale.ic(dataframe=dat_alcohol_t1, itemnames=paste0("LT_evaluation_", c(1:8)));
ic.analyses$alcohol_t1_LT_estimatedRiskPerception <- scale.ic(dataframe=dat_alcohol_t1, itemnames=paste0("LT_riskPerception_", c(1:8)));
ic.analyses$alcohol_t1_LT_estimatedEmotionalImpact <- scale.ic(dataframe=dat_alcohol_t1, itemnames=paste0("LT_emotionalImpact_", c(1:3)));
ic.analyses$alcohol_t1_HT_estimatedEvaluation <- scale.ic(dataframe=dat_alcohol_t1, itemnames=paste0("HT_evaluation_", c(1:8)));
ic.analyses$alcohol_t1_HT_estimatedRiskPerception <- scale.ic(dataframe=dat_alcohol_t1, itemnames=paste0("HT_riskPerception_", c(1:8)));
ic.analyses$alcohol_t1_HT_estimatedEmotionalImpact <- scale.ic(dataframe=dat_alcohol_t1, itemnames=paste0("HT_emotionalImpact_", c(1:3)));

### Merge with dataframe that makes it easy to check it all out at once
ic.overview <- rbind(ic.overview, cbind(data.frame(behavior="Alcohol", moment="t1", condition="LT", variable="estimatedEvaluation"), ic.analyses$alcohol_t1_LT_estimatedEvaluation$output.dataframe));
ic.overview <- rbind(ic.overview, cbind(data.frame(behavior="Alcohol", moment="t1", condition="LT", variable="estimatedRiskPerception"), ic.analyses$alcohol_t1_LT_estimatedRiskPerception$output.dataframe));
ic.overview <- rbind(ic.overview, cbind(data.frame(behavior="Alcohol", moment="t1", condition="LT", variable="estimatedEmotionalImpact"), ic.analyses$alcohol_t1_LT_estimatedEmotionalImpact$output.dataframe));
ic.overview <- rbind(ic.overview, cbind(data.frame(behavior="Alcohol", moment="t1", condition="HT", variable="estimatedEvaluation"), ic.analyses$alcohol_t1_LT_estimatedEvaluation$output.dataframe));
ic.overview <- rbind(ic.overview, cbind(data.frame(behavior="Alcohol", moment="t1", condition="HT", variable="estimatedRiskPerception"), ic.analyses$alcohol_t1_LT_estimatedRiskPerception$output.dataframe));
ic.overview <- rbind(ic.overview, cbind(data.frame(behavior="Alcohol", moment="t1", condition="HT", variable="estimatedEmotionalImpact"), ic.analyses$alcohol_t1_LT_estimatedEmotionalImpact$output.dataframe));

### Efficient way of calculating scales (i.e. means)
dat_alcohol_t1$LT_estimatedEvaluation = rowMeans(subset(dat_alcohol_t1, select=paste0("LT_evaluation_", c(1:8))));
dat_alcohol_t1$LT_estimatedRiskPerception = rowMeans(subset(dat_alcohol_t1, select=paste0("LT_riskPerception_", c(1:8))));
dat_alcohol_t1$LT_estimatedEmotionalImpact = rowMeans(subset(dat_alcohol_t1, select=paste0("LT_emotionalImpact_", c(1:3))));
dat_alcohol_t1$HT_estimatedEvaluation = rowMeans(subset(dat_alcohol_t1, select=paste0("HT_evaluation_", c(1:8))));
dat_alcohol_t1$HT_estimatedRiskPerception = rowMeans(subset(dat_alcohol_t1, select=paste0("HT_riskPerception_", c(1:8))));
dat_alcohol_t1$HT_estimatedEmotionalImpact = rowMeans(subset(dat_alcohol_t1, select=paste0("HT_emotionalImpact_", c(1:3))));

########## t1, smoking
### Calculate internal consistency measures
ic.analyses$smoking_t1_LT_estimatedEvaluation <- scale.ic(dataframe=dat_smoking_t1, itemnames=paste0("LT_evaluation_", c(1:8)));
ic.analyses$smoking_t1_LT_estimatedRiskPerception <- scale.ic(dataframe=dat_smoking_t1, itemnames=paste0("LT_riskPerception_", c(1:6)));
ic.analyses$smoking_t1_LT_estimatedEmotionalImpact <- scale.ic(dataframe=dat_smoking_t1, itemnames=paste0("LT_emotionalImpact_", c(1:3)));
ic.analyses$smoking_t1_HT_estimatedEvaluation <- scale.ic(dataframe=dat_smoking_t1, itemnames=paste0("HT_evaluation_", c(1:8)));
ic.analyses$smoking_t1_HT_estimatedRiskPerception <- scale.ic(dataframe=dat_smoking_t1, itemnames=paste0("HT_riskPerception_", c(1:6)));
ic.analyses$smoking_t1_HT_estimatedEmotionalImpact <- scale.ic(dataframe=dat_smoking_t1, itemnames=paste0("HT_emotionalImpact_", c(1:3)));

### Merge with dataframe that makes it easy to check it all out at once
ic.overview <- rbind(ic.overview, cbind(data.frame(behavior="Smoking", moment="t1", condition="LT", variable="estimatedEvaluation"), ic.analyses$smoking_t1_LT_estimatedEvaluation$output.dataframe));
ic.overview <- rbind(ic.overview, cbind(data.frame(behavior="Smoking", moment="t1", condition="LT", variable="estimatedRiskPerception"), ic.analyses$smoking_t1_LT_estimatedRiskPerception$output.dataframe));
ic.overview <- rbind(ic.overview, cbind(data.frame(behavior="Smoking", moment="t1", condition="LT", variable="estimatedEmotionalImpact"), ic.analyses$smoking_t1_LT_estimatedEmotionalImpact$output.dataframe));
ic.overview <- rbind(ic.overview, cbind(data.frame(behavior="Smoking", moment="t1", condition="HT", variable="estimatedEvaluation"), ic.analyses$smoking_t1_LT_estimatedEvaluation$output.dataframe));
ic.overview <- rbind(ic.overview, cbind(data.frame(behavior="Smoking", moment="t1", condition="HT", variable="estimatedRiskPerception"), ic.analyses$smoking_t1_LT_estimatedRiskPerception$output.dataframe));
ic.overview <- rbind(ic.overview, cbind(data.frame(behavior="Smoking", moment="t1", condition="HT", variable="estimatedEmotionalImpact"), ic.analyses$smoking_t1_LT_estimatedEmotionalImpact$output.dataframe));

### Efficient way of calculating scales (i.e. means)
dat_smoking_t1$LT_estimatedEvaluation = rowMeans(subset(dat_smoking_t1, select=paste0("LT_evaluation_", c(1:8))));
dat_smoking_t1$LT_estimatedRiskPerception = rowMeans(subset(dat_smoking_t1, select=paste0("LT_riskPerception_", c(1:6))));
dat_smoking_t1$LT_estimatedEmotionalImpact = rowMeans(subset(dat_smoking_t1, select=paste0("LT_emotionalImpact_", c(1:3))));
dat_smoking_t1$HT_estimatedEvaluation = rowMeans(subset(dat_smoking_t1, select=paste0("HT_evaluation_", c(1:8))));
dat_smoking_t1$HT_estimatedRiskPerception = rowMeans(subset(dat_smoking_t1, select=paste0("HT_riskPerception_", c(1:6))));
dat_smoking_t1$HT_estimatedEmotionalImpact = rowMeans(subset(dat_smoking_t1, select=paste0("HT_emotionalImpact_", c(1:3))));

###########################################################
### Merging datafiles
###########################################################

### Add measurement moment prefix to variablenames
names(dat_alcohol_t0) <- paste0("t0_alc_", names(dat_alcohol_t0));
names(dat_alcohol_t1) <- paste0("t1_alc_", names(dat_alcohol_t1));
names(dat_smoking_t0) <- paste0("t0_smo_", names(dat_smoking_t0));
names(dat_smoking_t1) <- paste0("t1_smo_", names(dat_smoking_t1));

### Rename participant number (ppnr) variables back
colNr <- match(c("t0_alc_ppnr"), colnames(dat_alcohol_t0));
names(dat_alcohol_t0)[colNr] <- "ppnr";
colNr <- match(c("t1_alc_ppnr"), colnames(dat_alcohol_t1));
names(dat_alcohol_t1)[colNr] <- "ppnr";
colNr <- match(c("t0_smo_ppnr"), colnames(dat_smoking_t0));
names(dat_smoking_t0)[colNr] <- "ppnr";
colNr <- match(c("t1_smo_ppnr"), colnames(dat_smoking_t1));
names(dat_smoking_t1)[colNr] <- "ppnr";

### Merge the t0 and t1 dataframes - note that the participants
### who started with alcohol at t0, got smoking at t1, and vice
### versa.
dat_alcohol_smoking <- merge(dat_alcohol_t0, dat_smoking_t1, all.x=TRUE, all.y=FALSE);
c(nrow(dat_alcohol_t0), nrow(dat_smoking_t1), nrow(dat_alcohol_smoking));
dat_smoking_alcohol <- merge(dat_smoking_t0, dat_alcohol_t1, all.x=TRUE, all.y=FALSE);
c(nrow(dat_smoking_t0), nrow(dat_alcohol_t1), nrow(dat_smoking_alcohol));

### Add variable to indicate with which behavior people started
dat_alcohol_smoking$firstBehavior = "alcohol";
dat_smoking_alcohol$firstBehavior = "smoking";

### Merge the resulting dataframes into one final dataframe
dat.full <- merge(dat_alcohol_smoking, dat_smoking_alcohol, all=TRUE);
c(nrow(dat_alcohol_smoking), nrow(dat_smoking_alcohol), nrow(dat.full));

### Save backup of full data
dat.full.backup <- dat.full;

###########################################################
### Merge variables that exist only once
###########################################################

### Age
dat.full$age <- apply(subset(dat.full, select=c("t0_alc_age", "t0_smo_age")), 1, sum, na.rm=TRUE);
dat.full <- remove.vars(dat.full, c("t0_alc_age", "t0_smo_age"));
dat.full$age[dat.full$age==0] <- NA;

### Sex
dat.full$sex <- factor(apply(cbind(as.numeric(dat.full$t0_alc_sex), as.numeric(dat.full$t0_smo_sex)), 1, sum, na.rm=TRUE), levels=c(1, 2), labels=c("Vrouw", "Man"));
dat.full <- remove.vars(dat.full, c("t0_alc_sex", "t0_smo_sex"));

### Alcohol behavior (only the first two items, frequency &
### intensity, of the Audit are used)
dat.full$audit_freq <- apply(cbind(dat.full$t0_alc_AUDIT_1, dat.full$t1_alc_AUDIT_1), 1, sum, na.rm=TRUE);
dat.full <- remove.vars(dat.full, c("t0_alc_AUDIT_1", "t1_alc_AUDIT_1"));
dat.full$audit_freq[dat.full$audit_freq==0] <- NA;

dat.full$audit_int <- apply(cbind(dat.full$t0_alc_AUDIT_2, dat.full$t1_alc_AUDIT_2), 1, sum, na.rm=TRUE);
dat.full <- remove.vars(dat.full, c("t0_alc_AUDIT_2", "t1_alc_AUDIT_2"));
dat.full$audit_int[dat.full$audit_int==0] <- NA;

### Smoking behavior
dat.full$smokingStatus <- apply(subset(dat.full, select=c("t0_smo_smokingStatus", "t1_smo_smokingStatus")), 1, sum, na.rm=TRUE);
dat.full <- remove.vars(dat.full, c("t0_smo_smokingStatus", "t1_smo_smokingStatus"));
dat.full$smokingStatus[dat.full$smokingStatus==0] <- NA;

dat.full$nrOfCigarettes_weekday <- apply(subset(dat.full, select=c("t0_smo_nrOfCigarettes_weekday", "t1_smo_nrOfCigarettes_weekday")), 1, sum, na.rm=TRUE);
dat.full <- remove.vars(dat.full, c("t0_smo_nrOfCigarettes_weekday", "t1_smo_nrOfCigarettes_weekday"));
dat.full$nrOfCigarettes_weekday[dat.full$nrOfCigarettes_weekday==0] <- NA;

dat.full$nrOfCigarettes_weekendday <- apply(subset(dat.full, select=c("t0_smo_nrOfCigarettes_weekendday", "t1_smo_nrOfCigarettes_weekendday")), 1, sum, na.rm=TRUE);
dat.full <- remove.vars(dat.full, c("t0_smo_nrOfCigarettes_weekendday", "t1_smo_nrOfCigarettes_weekendday"));
dat.full$nrOfCigarettes_weekendday[dat.full$nrOfCigarettes_weekendday==0] <- NA;

###########################################################
### Computing scales for the behavior measures 
###########################################################

### The audit uses categories for drinking frequency and
### intensity, so we convert these to the category means

temp_alc_freq <- as.numeric(dat.full$audit_freq);
temp_alc_int  <- as.numeric(dat.full$audit_int);

### Frequency: number of drinking sessions per year
temp_alc_freq[temp_alc_freq == 1] = 0;   # never
temp_alc_freq[temp_alc_freq == 2] = 12;  # once a month or less
temp_alc_freq[temp_alc_freq == 3] = 36;  # 2-3 times a month
temp_alc_freq[temp_alc_freq == 4] = 104; # 2-3 times a week
temp_alc_freq[temp_alc_freq == 5] = 208; # 4 times a week or more

### Frequency: number of drinks per drinking sessions
temp_alc_int[temp_alc_int == 1] = 1.5; # between 1-2
temp_alc_int[temp_alc_int == 2] = 3.5; # between 2-4; prev + 2
temp_alc_int[temp_alc_int == 3] = 5.5; # between 5-6; prev + 2
temp_alc_int[temp_alc_int == 4] = 8;   # between 7-9; prev + 2.5
temp_alc_int[temp_alc_int == 5] = 11;  # more than 10; prev + 3

dat.full$alc_behavior <- temp_alc_freq * temp_alc_int;

### The smoking measures contains status and cigarettes
### per day on weekdays and weekend days
### Friday is a normal day until the evening, when people go out;
### so we count it half as a weekday and half as a weekend day
temp_smo_behavior <- 4.5 * dat.full$nrOfCigarettes_weekday + 2.5 * dat.full$nrOfCigarettes_weekendday;

dat.full$smo_behavior <- apply(cbind(dat.full$smokingStatus, temp_smo_behavior), 1,
  function (x) {
    if (is.na(x[1])) {     # if smoking status is missing
      return(NA);          # return NA
    }
    if (x[1] == 1) {       # if smoking status = yes
      return(x[2]);        # return cigarettes per week
    }
    else if (x[1] == 2) {  # if smoking status = no
      return(0);           # return 0 cigarettes per week
    }
    else {                 # in all other cases
      return(NA);          # return NA
    }
  });

###########################################################
### Export final datafile
###########################################################

export(dat.full, "reactions to threatening health messages - data [complete].tsv");
### To read this file:
# dat <- read.delim("reactions to threatening health messages.tsv", stringsAsFactors=FALSE);

###########################################################
### Start analyses
###########################################################

### Set confidence level for confidence intervals
conf.level <- .80;

### Create datafile with only the demographic and
### scale variables
dat.scales <- subset(dat.full, select = grep("estimated", names(dat.full), ignore.case = TRUE, value = TRUE));
dat.general <- subset(dat.full, select = c("ppnr", "firstBehavior", "sex", "age", "alc_behavior", "smokingStatus", "smo_behavior"));
dat <- cbind(dat.general, dat.scales);

### Export small datafile
export(dat, "reactions to threatening health messages - data [selection].tsv");

### Compute difference scores (i.e. difference in estimated evaluation
### and estimated risk perception between LT and HT booklets)
### Note: for this difference variable, positive numbers indicate a higher
### rating for the HT booklets, and negative numbers indicate a higher rating
### for the LT booklets.
dat$t0_alc_estimatedEvaluation <- dat$t0_alc_HT_estimatedEvaluation - dat$t0_alc_LT_estimatedEvaluation;
dat$t0_smo_estimatedEvaluation <- dat$t0_smo_HT_estimatedEvaluation - dat$t0_smo_LT_estimatedEvaluation;
dat$t1_alc_estimatedEvaluation <- dat$t1_alc_HT_estimatedEvaluation - dat$t1_alc_LT_estimatedEvaluation;
dat$t1_smo_estimatedEvaluation <- dat$t1_smo_HT_estimatedEvaluation - dat$t1_smo_LT_estimatedEvaluation;
dat$t0_alc_estimatedRiskPerception <- dat$t0_alc_HT_estimatedRiskPerception - dat$t0_alc_LT_estimatedRiskPerception;
dat$t0_smo_estimatedRiskPerception <- dat$t0_smo_HT_estimatedRiskPerception - dat$t0_smo_LT_estimatedRiskPerception;
dat$t1_alc_estimatedRiskPerception <- dat$t1_alc_HT_estimatedRiskPerception - dat$t1_alc_LT_estimatedRiskPerception;
dat$t1_smo_estimatedRiskPerception <- dat$t1_smo_HT_estimatedRiskPerception - dat$t1_smo_LT_estimatedRiskPerception;

### Make a full overview of the descriptive statistics

descriptives.full <- data.frame(variable = character(0), behavior = character(0), moment = character(0), condition = character(0),
                              n = numeric(), mean = numeric(), median = numeric(), range = character(0), sd = numeric());
for (moment in c("t0", "t1")) {
  for (behavior in c("alc", "smo")) {
    for (variable in c("estimatedEmotionalImpact", "estimatedEvaluation", "estimatedRiskPerception")) {
      for (condition in c("LT", "HT")) {
        column <- dat[[paste0(moment, "_", behavior, "_", condition, "_", variable)]];
        eval(parse(text=paste0("descriptives.full <- rbind(descriptives.full, data.frame(variable='",variable,
                               "', behavior='", behavior, "', moment='", moment, "', condition = '", condition, "', n=", length(na.omit(column)), ", mean= ", mean(column, na.rm = TRUE),
                               ", median= ", median(column, na.rm = TRUE), ", range= '", round(min(column, na.rm = TRUE), digits=2),
                               " - ", round(max(column, na.rm = TRUE), digits=2), "', sd = ", sd(column, na.rm = TRUE), "));")));
      }
    }  
  }
}
### Remove row names
row.names(descriptives.full) <- NULL;

### Make a more limited overview of the descriptive statistics for
### in the paper

descriptives <- data.frame(moment = character(0), behavior = character(0), variable = character(0), 
                           n = numeric(), ltBooklet = character(0), htBooklet = numeric());
for (moment in c("t0", "t1")) {
  for (behavior in c("alc", "smo")) {
    for (variable in c("estimatedEmotionalImpact", "estimatedEvaluation", "estimatedRiskPerception")) {
      ltVar <- dat[[paste0(moment, "_", behavior, "_LT_", variable)]];
      htVar <- dat[[paste0(moment, "_", behavior, "_HT_", variable)]];
      eval(parse(text=paste0("descriptives <- rbind(descriptives, data.frame(moment='", moment,
                               "', behavior='", behavior, "', variable='",variable,
                               "', n=", length(na.omit(ltVar)), ", ltBooklet = '",
                               round(mean(ltVar, na.rm = TRUE), digits=2),
                               " (", round(sd(ltVar, na.rm = TRUE), digits=2),
                               ")', htBooklet = '", round(mean(htVar, na.rm = TRUE), digits=2),
                               " (", round(sd(htVar, na.rm = TRUE), digits=2), ")'));")));
    }  
  }
}
### Remove row names
row.names(descriptives) <- NULL;
    
### Manipulation checks
### Note: positive numbers indicate a higher rating for the HT
### booklets, and negative numbers indicate a higher rating
### for the LT booklets. For the rest of the experiment to
### make sense, participants should rate the HT booklets
### as having more emotional impact than the LT booklets, so
### we expect to find positive numbers here.

man.check <- list();
man.check$data <- data.frame(behavior = character(0), moment = character(0), d.lower = numeric(), d.upper = numeric(), d = numeric(), p = numeric(), t = numeric(), df = numeric());
for (moment in c("t0", "t1")) {
  for (behavior in c("alc", "smo")) {
    objName <- paste0("man.check$", moment, "_", behavior);
    eval(parse(text=paste0(objName, " <- meanDiff(dat$", moment, "_", behavior, "_HT_estimatedEmotionalImpact, ",
                           "dat$", moment, "_", behavior, "_LT_estimatedEmotionalImpact, paired=TRUE, conf.level = ", conf.level, ");")));
    eval(parse(text=paste0("man.check$data <- rbind(man.check$data, data.frame(behavior='", behavior, "', moment='", moment,
                           "', d.lower= ", objName, "$meanDiff.d.ci.lower, d.upper= ", objName, "$meanDiff.d.ci.upper, d= ", 
                           objName, "$meanDiff.d, p= ", objName, "$p, t= ", objName, "$t, df= ", objName, "$df));")));
  }  
}
row.names(man.check$data) <- NULL;

### Look at potential covariates
covariates <- list();
covariates$data <- data.frame(covariate = character(0), variable = character(0), behavior = character(0), moment = character(0),
                              effectSize = character(0), ci.lower = numeric(), ci.upper = numeric(), pointEstimate = numeric(),
                              p = numeric(), t = numeric(), df = numeric());

### Age
for (moment in c("t0", "t1")) {
  for (behavior in c("alc", "smo")) {
    for (variable in c("estimatedEvaluation", "estimatedRiskPerception")) {
      objName <- paste0("covariates$age_", moment, "_", behavior, "_", variable);
      eval(parse(text=paste0(objName, " <- cor.test(dat$age, dat$", moment, "_", behavior, "_", variable, ", conf.level = ", conf.level, ");")));
      eval(parse(text=paste0("covariates$data <- rbind(covariates$data, data.frame(covariate='age', variable='",variable,
                             "', behavior='", behavior, "', moment='", moment, "', effectSize='r', ci.lower = ",
                             objName, "$conf.int[1], ci.upper= ", objName, "$conf.int[2], pointEstimate= ", 
                             objName, "$estimate, p= ", objName, "$p.value, t= ", objName, "$statistic, df= ", objName, "$parameter));")));
    }
  }  
}

### Sex
for (moment in c("t0", "t1")) {
  for (behavior in c("alc", "smo")) {
    for (variable in c("estimatedEvaluation", "estimatedRiskPerception")) {
      objName <- paste0("covariates$sex_", moment, "_", behavior, "_", variable);
      eval(parse(text=paste0(objName, " <- meanDiff(dat$", moment, "_", behavior, "_", variable, " ~ dat$sex, conf.level = ", conf.level, ");")));
      eval(parse(text=paste0("covariates$data <- rbind(covariates$data, data.frame(covariate='sex', variable='", variable,
                             "', behavior='", behavior, "', moment='", moment, "', effectSize='d', ci.lower= ", objName,
                             "$meanDiff.d.ci.lower, ci.upper= ", objName, "$meanDiff.d.ci.upper, pointEstimate= ", objName,
                             "$meanDiff.d, p= ", objName, "$p, t= ", objName, "$t, df= ", objName, "$df));")));
    }
  }  
}

### Behavior (with continuous measures)
for (moment in c("t0", "t1")) {
  for (behavior in c("alc", "smo")) {
    for (variable in c("estimatedEvaluation", "estimatedRiskPerception")) {
      objName <- paste0("covariates$behavior_", moment, "_", behavior, "_", variable);
      eval(parse(text=paste0(objName, " <- cor.test(dat$", behavior,"_behavior, dat$", moment, "_", behavior, "_", variable, ", conf.level = ", conf.level, ");")));
      eval(parse(text=paste0("covariates$data <- rbind(covariates$data, data.frame(covariate='behavior (",behavior,")', variable='",variable,
                             "', behavior='", behavior, "', moment='", moment, "', effectSize='r', ci.lower = ",
                             objName, "$conf.int[1], ci.upper= ", objName, "$conf.int[2], pointEstimate= ", 
                             objName, "$estimate, p= ", objName, "$p.value, t= ", objName, "$statistic, df= ", objName, "$parameter));")));
    }
  }  
}

### For smoking, it may make more sense to compare
### nonsmokers and smokers
for (moment in c("t0", "t1")) {
  for (variable in c("estimatedEvaluation", "estimatedRiskPerception")) {
    objName <- paste0("covariates$smokingDichotomous_", moment, "_smo_", variable);
    eval(parse(text=paste0(objName, " <- meanDiff(dat$", moment, "_smo_", variable, " ~ dat$smokingStatus, conf.level = ", conf.level, ");")));
    eval(parse(text=paste0("covariates$data <- rbind(covariates$data, data.frame(covariate='smoking (dichotomous)', variable='", variable,
                           "', behavior='smo', moment='", moment, "', effectSize='d', ci.lower= ", objName,
                           "$meanDiff.d.ci.lower, ci.upper= ", objName, "$meanDiff.d.ci.upper, pointEstimate= ", objName,
                           "$meanDiff.d, p= ", objName, "$p, t= ", objName, "$t, df= ", objName, "$df));")));
  }
}

### Remove row names
row.names(covariates$data) <- NULL;

### These are 28 tests, with two significant outcomes, with
### p-values of:
###  0.03964 (alc_behavior & t1_alc_estimatedRiskPerception)
###  0.02932 (smokingStatus & t0_smo_estimatedEvaluation)
### Given the high p-values, the large number of tests,
### and the inconsistency of these p-values (i.e. only once
### for smoking, only once for alcohol), these probably
### represent Type 1 errors.
### Therefore, there is no need to include covariates in the
### analyses (nor can they increase power).

### Look at differences in means at t0 - are the HT and LT booklets
### evaluated differently?
### Note: positive numbers indicate a higher rating for the HT
### booklets, and negative numbers indicate a higher rating
### for the LT booklets. If participants rate according to the
### existing theory and evidence base, they rate the LT booklets
### higher, so these differences should be negative.
### Our hypothesis is that participants do not rate according to
### the theory and evidence base, so we predict that these differences
### will be positive.
HT_LT_differences <- list();
HT_LT_differences$data <- data.frame(variable = character(0), behavior = character(0), moment = character(0),
                              effectSize = character(0), ci.lower = numeric(), ci.upper = numeric(), pointEstimate = numeric(),
                              p = numeric(), t = numeric(), df = numeric());
for (moment in c("t0")) { # We only have to look at t0, before the intervention
  for (behavior in c("alc", "smo")) {
    for (variable in c("estimatedEvaluation", "estimatedRiskPerception")) {
      objName <- paste0("HT_LT_differences$", moment, "_", behavior, "_", variable);
      eval(parse(text=paste0(objName, " <- meanDiff(dat$", moment, "_", behavior, "_HT_", variable, ", dat$", moment, "_", behavior, "_LT_", variable, ", conf.level = ", conf.level, ");")));
      eval(parse(text=paste0("HT_LT_differences$data <- rbind(HT_LT_differences$data, data.frame(variable='",variable,
                             "', behavior='", behavior, "', moment='", moment, "', effectSize='d', ci.lower= ", objName,
                             "$meanDiff.d.ci.lower, ci.upper= ", objName, "$meanDiff.d.ci.upper, pointEstimate= ", objName,
                             "$meanDiff.d, p= ", objName, "$p, t= ", objName, "$t, df= ", objName, "$df));")));
    }
  }  
}
### Remove row names
row.names(HT_LT_differences$data) <- NULL;

### Look at differences in relative evaluations (i.e. HT-LT) between
### t0 and t1 - did our intervention cause people to rate the HT
### booklets relatively lower than the LT booklets?
### At t0, we found significant differences in the ratings of HT
### and LT booklets, consistent with our hypothesis (HT booklets
### were rated higher). We expect that after our intervention,
### participants rate consistent with the existing theory- and 
### evidence base, thus rating the HT booklets lower than the HT
### booklets, or at least rating them simultaneously. Thus, we
### expect to find a significant difference between t0 and t1
### in rating difference (between HT and LT), such that the
### difference becomes negative (ideally) or at least less
### positive.
### Note: for the LT-HT difference ratings, positive numbers mean
### that HT is rated higher, and negative numbers mean that LT is
### rated higher. For the difference in these ratings between
### t0 and t1, positive numbers mean an increase in these LT-HT
### difference ratings, and negative numbers mean a decrease.
### A decrease then means that the HT booklets were rated lower
### at t1 than at t0. Our hypothesis is that we will find this
### decrease, which will mean that participants rate more
### in line with the current existing theory and evidence base.
t0_t1_differences <- list();
t0_t1_differences$data <- data.frame(variable = character(0), behavior = character(0), effectSize = character(0),
                                     ci.lower = numeric(), ci.upper = numeric(), pointEstimate = numeric(),
                                     p = numeric(), t = numeric(), df = numeric());
for (behavior in c("alc", "smo")) {
  for (variable in c("estimatedEvaluation", "estimatedRiskPerception")) {
    objName <- paste0("t0_t1_differences$", behavior, "_", variable);
    eval(parse(text=paste0(objName, " <- meanDiff(dat$t1_", behavior, "_", variable, ", dat$t0_", behavior, "_", variable, ", conf.level = ", conf.level, ");")));
    eval(parse(text=paste0("t0_t1_differences$data <- rbind(t0_t1_differences$data, data.frame(variable='",variable,
                           "', behavior='", behavior, "', effectSize='d', ci.lower= ", objName,
                           "$meanDiff.d.ci.lower, ci.upper= ", objName, "$meanDiff.d.ci.upper, pointEstimate= ", objName,
                           "$meanDiff.d, p= ", objName, "$p, t= ", objName, "$t, df= ", objName, "$df));")));
  }
}  
### Remove row names
row.names(t0_t1_differences$data) <- NULL;

### One of the hypothesized reasons for lay people to expect
### threatening communication to be effective, is that they
### may think that emotional impact predicts behavior
### change. This hypothesis would predict a correlation
### between perceived emotional impact and perceived
### evaluation, so let's look at these correlations.

impactCor <- list();
impactCor$data <- data.frame(variable = character(0), behavior = character(0), moment = character(0), condition = character(0),
                              effectSize = character(0), ci.lower = numeric(), ci.upper = numeric(), pointEstimate = numeric(),
                              p = numeric(), t = numeric(), df = numeric());
for (condition in c("LT", "HT")) {
  for (moment in c("t0")) { # We only have to look at t0, before the intervention
    for (behavior in c("alc", "smo")) {
      for (variable in c("estimatedEvaluation", "estimatedRiskPerception")) {
        objName <- paste0("impactCor$", moment, "_", behavior, "_", condition, "_", variable);
        eval(parse(text=paste0(objName, " <- cor.test(dat$", moment, "_", behavior, "_", condition, "_estimatedEmotionalImpact, dat$", moment, "_", behavior, "_", condition, "_", variable, ", conf.level = ", conf.level, ");")));
        eval(parse(text=paste0("impactCor$data <- rbind(impactCor$data, data.frame(variable='",variable,
                               "', behavior='", behavior, "', moment='", moment, "', condition = '", condition, "', effectSize='r', ci.lower= ", objName,
                               "$conf.int[1], ci.upper= ", objName, "$conf.int[2], pointEstimate= ", objName,
                               "$estimate, p= ", objName, "$p.value, t= ", objName, "$statistic, df= ", objName, "$parameter));")));
      }
    }  
  }
}
### Remove row names
row.names(impactCor$data) <- NULL;

###########################################################
### Generate plots
###########################################################

### Build a bar graph showing the means and confidence
### intervals for the current study plus the orginal
### Brown et al. studies

### For evaluation
evaluation_alc_barGraph = list();
evaluation_alc_barGraph$data <- data.frame(data = factor(), condition = factor(),
                                           mean = numeric(), sd = numeric(),
                                           se = numeric(), ci = numeric());
evaluation_smo_barGraph = list();
evaluation_smo_barGraph$data <- data.frame(data = factor(), condition = factor(),
                                           mean = numeric(), sd = numeric(),
                                           se = numeric(), ci = numeric());
for (behavior in c("alc", "smo")) {
  for (moment in c("t0", "t1")) {
    for (condition in c("LT", "HT")) {
      dataframe <- get(paste0('evaluation_', behavior, '_barGraph'))$data;
      column <- dat[[paste0(moment, "_", behavior, "_", condition, "_estimatedEvaluation")]];
      extraRow <- data.frame(data = moment, condition = condition,
        mean = mean(column, na.rm = TRUE), sd = sd(column, na.rm = TRUE),
        se = sd(column, na.rm = TRUE) / sqrt(length(column)),
        ci = 1.96 * sd(column, na.rm = TRUE) / sqrt(length(column)));
      eval(parse(text=paste0('evaluation_', behavior,
                             '_barGraph$data <- rbind(evaluation_', behavior,
                             '_barGraph$data, extraRow)')));
    }
  }
}

### For risk perception
riskPerception_alc_barGraph = list();
riskPerception_alc_barGraph$data <- data.frame(data = factor(), condition = factor(),
                                               mean = numeric(), sd = numeric(),
                                               se = numeric(), ci = numeric());
riskPerception_smo_barGraph = list();
riskPerception_smo_barGraph$data <- data.frame(data = factor(), condition = factor(),
                                               mean = numeric(), sd = numeric(),
                                               se = numeric(), ci = numeric());
for (behavior in c("alc", "smo")) {
  for (moment in c("t0", "t1")) {
    for (condition in c("LT", "HT")) {
      dataframe <- get(paste0('riskPerception_', behavior, '_barGraph'))$data;
      column <- dat[[paste0(moment, "_", behavior, "_", condition, "_estimatedRiskPerception")]];
      extraRow <- data.frame(data = moment, condition = condition,
        mean = mean(column, na.rm = TRUE), sd = sd(column, na.rm = TRUE),
        se = sd(column, na.rm = TRUE) / sqrt(length(column)),
        ci = 1.96 * sd(column, na.rm = TRUE) / sqrt(length(column)));
      eval(parse(text=paste0('riskPerception_', behavior,
                             '_barGraph$data <- rbind(riskPerception_',
                             behavior, '_barGraph$data, extraRow)')));
    }
  }
}

### Note: for the Brown & Smith study, the means and standard
### deviations are from Table 2 on page 261,
### with ns of 52 (LT) and 50 (HT).
### The metrics were converted as follows.
### For evaluation, the Brown & Smith study also used -3 to
### 3 scales, but they used sums for the aggregate scales
### rather than means - so the evaluation means were divided
### by 5 (they had 5 items) to obtain a metric from -3 to 3.
### The standard deviation is therefore divided by 5 as well.
### For risk perception, the Brown & Smith study used 1 to 7
### scales, and also summed to obtain aggregate scales. Thus,
### risk perception means were divided by 6 (they had 6 items)
### and 4 was subtracted to obtain a metric from -3 to 3.
### (And the standard deviation is divided by 6 as well.)

riskPerception_smo_barGraph$data <- rbind(riskPerception_smo_barGraph$data, data.frame(
  data = "Actual", condition = "LT", mean = (25.92 / 6) - 4, sd = 8.69 / 6,
  se = (8.69 / 6) / sqrt(52), ci = 1.96 * (8.69 / 6) / sqrt(52)));

riskPerception_smo_barGraph$data <- rbind(riskPerception_smo_barGraph$data, data.frame(
  data = "Actual", condition = "HT", mean = (20.84 / 6) - 4, sd = 8.04 / 6,
  se = (8.04 / 6) / sqrt(50), ci = 1.96 * (8.04 / 6) / sqrt(50)));

evaluation_smo_barGraph$data <- rbind(evaluation_smo_barGraph$data, data.frame(
  data = "Actual", condition = "LT", mean = 5.75 / 5, sd = 4.99 / 5,
  se = (4.99 / 5) / sqrt(52), ci = 1.96 * (4.99 / 5) / sqrt(52)));
  
evaluation_smo_barGraph$data <- rbind(evaluation_smo_barGraph$data, data.frame(
  data = "Actual", condition = "HT", mean = 2.18 / 5, sd = 5.86 / 5,
  se = (2.18 / 5) / sqrt(50), ci = 1.96 * (2.18 / 5) / sqrt(50)));

### Note: for the Brown & Locker study, the means and standard
### deviations are from Tabel 1 on page 522. The sample size per
### condition is not specified, but participants were randomized,
### so we assume 50 participants per condition.
### The metrics were converted as follows.
### For evaluation, the Brown & Smith study also used -3 to
### 3 scales, but they used sums for the aggregate scales
### rather than means - so the evaluation means were divided
### by 4 (they had 4 items) to obtain a metric from -3 to 3.
### The standard deviation is therefore divided by 4 as well.
### For risk perception, the Brown & Smith study used 1 to 7
### scales, but computed means as aggregate scales. Thus,
### we only subtracted 4 from the risk perception means
### to obtain a metric from -3 to 3 (standard deviation
### was not transformed).
  
riskPerception_alc_barGraph$data <- rbind(riskPerception_alc_barGraph$data, data.frame(
  data = "Actual", condition = "LT", mean = 2.20 - 4, sd = .83,
  se = .83 / sqrt(50), ci = 1.96 * .83 / sqrt(50)));

riskPerception_alc_barGraph$data <- rbind(riskPerception_alc_barGraph$data, data.frame(
  data = "Actual", condition = "HT", mean = 1.96 - 4, sd = .71,
  se = .71 / sqrt(50), ci = 1.96 * .71 / sqrt(50)));

evaluation_alc_barGraph$data <- rbind(evaluation_alc_barGraph$data, data.frame(
  data = "Actual", condition = "LT", mean = 2.12, sd = 1.53 / 4,
  se = (1.53 / 5) / sqrt(50), ci = 1.96 * (1.53 / 5) / sqrt(50)));
  
evaluation_alc_barGraph$data <- rbind(evaluation_alc_barGraph$data, data.frame(
  data = "Actual", condition = "HT", mean = 1.03, sd = 2.66 / 4,
  se = (2.66 / 4) / sqrt(50), ci = 1.96 * (2.66 / 4) / sqrt(50)));

### Quick & dirty function for generating plot;
### note that we add 4 to the means, because R seems
### pretty stubborn about plotting the bars from the
### origin, which would not be appropriate since our
### "0" isn't actually a meaningful zero. We then
### add labels with the appropriate numbers to the
### tickmarks.
makeBarGraph <- function (barGraphData, ylab="y", legend=FALSE) {
  res <- ggplot(barGraphData, aes(x=data, y=mean+4, fill=condition)) + 
      geom_bar(position="dodge", width=.5, show_guide=legend) + # Workaround to avoid diagonal line through legend
      geom_bar(position="dodge", width=.5, show_guide=FALSE) + # no legend (workaround)
      geom_errorbar(aes(ymin=mean+4-ci, ymax=mean+4+ci), size=1, width=.125, position=position_dodge(width = .5)) +
      xlab("") +
      ylab("") + # can also be ylab
      scale_fill_manual(values=c("#33bb22", "#bb2222"),
                        name="Condition",
                        breaks=c("LT", "HT"),
                        labels=c("Low Threat", "High Threat")) +
      scale_y_continuous(breaks=c(1,2,3,4,5,6,7), labels=c('-3','-2','-1','0','1','2','3')) +
      scale_x_discrete(labels=c("t0" = expression(paste("Estimates at ", t[0])), "t1" = expression(paste("Estimates at ", t[1])))) +
      coord_cartesian(ylim=c(1,7)) +
      theme_bw() +
      ggtitle(paste0(ylab, "\n")) +
      theme(plot.title         = element_text(family = "Shanti (Greater Good Version)", face="bold", size=30) # use theme_get() to see available options
          , axis.title         = element_text(family = "Shanti (Greater Good Version)", face="bold", size=30)
          , axis.title.y       = element_text(angle=90)
          , axis.text.x        = element_text(family = "Shanti (Greater Good Version)", size=24)
          , axis.text.y        = element_text(family = "Shanti (Greater Good Version)", size=24)
          , axis.line          = element_line(colour = "#AAAAAA", size = 1)
          , axis.ticks         = element_blank()
          , panel.border       = element_rect(colour = "#AAAAAA", size = 1.5)
          , panel.grid.minor.x = element_blank()
          , panel.grid.major.x = element_blank()
          , panel.grid.minor.y = element_blank()
          , panel.grid.major.y = element_line(colour = "#AAAAAA", size = 1)
          , panel.margin       = unit(c(1), "cm")
      );
  return(res);
}

### Generate plots; note that the evaluation plots won't have legends,
### as we'll place the risk perception plots and evaluation plots next
### to each other, and the legends would be the same anyway.
evaluation_alc_barGraph$plot <- makeBarGraph(evaluation_alc_barGraph$data, ylab="Alcohol, Evaluation", legend=FALSE);
evaluation_smo_barGraph$plot <- makeBarGraph(evaluation_smo_barGraph$data, ylab="Smoking, Evaluation", legend=FALSE);
riskPerception_alc_barGraph$plot <- makeBarGraph(riskPerception_alc_barGraph$data, ylab="Alcohol, Risk Perception", legend=TRUE);
riskPerception_smo_barGraph$plot <- makeBarGraph(riskPerception_smo_barGraph$data, ylab="Smoking, Risk Perception", legend=TRUE);

### Save bar graphs to scalabel vector graphic files
### Note that the widths differ because of the legends;
### This will require some tweaking in InkScape.
ggsave(file="barGraph - evaluation, alcohol.svg", plot=evaluation_alc_barGraph$plot, width=10, height=6)
ggsave(file="barGraph - evaluation, smoking.svg", plot=evaluation_smo_barGraph$plot, width=10, height=6)
ggsave(file="barGraph - risk perception, alcohol.svg", plot=riskPerception_alc_barGraph$plot, width=10, height=6)
ggsave(file="barGraph - risk perception, smoking.svg", plot=riskPerception_smo_barGraph$plot, width=10, height=6)

### grid.arrange may allow arranging these nicely, with equal plot widths,
### but I don't manage to figure out how.
# grid.arrange(evaluation_alc_barGraph$plot, riskPerception_alc_barGraph$plot, evaluation_smo_barGraph$plot, riskPerception_smo_barGraph$plot);

### We can also put them all in 4 facetted panels, but again, I don't
### manage to get this working properly (I don't manage to replicate
### the X scale labels and introduce titles per panel).
#evaluation_alc_barGraph$data$variable = "Evaluation";
#evaluation_smo_barGraph$data$variable = "Evaluation";
#riskPerception_alc_barGraph$data$variable = "Risk Perception";
#riskPerception_smo_barGraph$data$variable = "Risk Perception";
#evaluation_alc_barGraph$data$behavior = "Alcohol";
#riskPerception_alc_barGraph$data$behavior = "Alcohol";
#evaluation_smo_barGraph$data$behavior = "Smoking";
#riskPerception_smo_barGraph$data$behavior = "Smoking";
#barGraph$data <- rbind(evaluation_alc_barGraph$data, riskPerception_alc_barGraph$data, evaluation_smo_barGraph$data, riskPerception_smo_barGraph$data);
### When trying to save in barGraph$plot, I get an error that I can't figure out:
###   Error in `$<-.data.frame`(`*tmp*`, "graph", value = list(data = list(data = c(1L,  :
###     replacement has 9 rows, data has 24
### Also, facet_grid parameter 'scale="free"' should normally enable scale label
### duplication across rows, but doesn't work, so I'll leave it out.
#barGraphPlot <- makeBarGraph(barGraph$data, ylab="evaluation and risk perception", legend=T)
#   + facet_grid(behavior ~ variable, labeller=label_bquote("")) + theme(strip.background = element_blank());

### Final arranging & tweaking of the plots will indeed have to be done in Inkscape.

###########################################################
### Show output
###########################################################

### Age and sex
summary(dat$age);
print(sd(dat$age), digits=2);
summary(dat$sex);

### Show descriptives
cat("\n\n### DESCRIPTIVES FOR PAPER ###\n\n");
print(descriptives, digits=2)

### Show descriptives
cat("\n\n### FULLER DESCRIPTIVES ###\n\n");
print(descriptives.full, digits=2)

### Show internal consistencies
cat("\n\n### INTERNAL CONSISTENCIES ###\n\n");
print(ic.overview, digits="2");

### Show manipulation checks
cat("\n\n### MANIPULATION CHECKS ###\n\n");
print(man.check$data, digits="2");

### Show covariate status
cat("\n\n### COVARIATE STATUS ###\n");
cat("###   (note: only 2 Type 1 errors, see comment in analysis file)\n\n");
print(covariates$data, digits="2");

### Show difference in ratings between LT and HT booklets before our
### intervention.
### Our hypothesis is that we'll find positive differences, which
### will mean that participants rate the HT booklets higher.
cat("\n\n### FIRST HYPOTHESIS: DIFFERENCES BETWEEN HT & LT RATINGS ###\n");
cat("###   (note: positive numbers indicate higher ratings for HT)\n\n");
print(HT_LT_differences$data, digits="2");

### Show differences between LT-HT difference ratings between t0 and t1.
### Our hypothesis is that we'll find negative differences, which will
### mean that after our intervantion, participants will rate the HT
### booklets relatively lower compared to the LT booklets.
cat("\n\n### SECOND HYPOTHESIS: EFFECT OF INTERVENTION ON DECREASING RATINGS ###\n");
cat("###   (note: negative numbers indicate lower ratings)\n\n");
print(t0_t1_differences$data, digits="2");

### Show correlations between estimated emotional impact and
### estimates of evaluation and risk perception
cat("\n\n### EXPLORATORY ANALYSIS: CORRELATIONS WITH EMOTIONAL IMPACT ###\n\n");
print(impactCor$data, digits="2");

### Stop saving storing the output to a file
sink();

### Show bar graphs (uncomment lines to show them as well)
#windows(); evaluation_alc_barGraph$plot;
#windows(); evaluation_smo_barGraph$plot;
#windows(); riskPerception_alc_barGraph$plot;
#windows(); riskPerception_smo_barGraph$plot;
