# Supplementary material for: Reactions to threatening health messages
Source: BMC Public Health. 2012 Nov 21;12:1011. doi: 10.1186/1471-2458-12-1011 (PMC3575362; doi:10.1186/1471-2458-12-1011)
Supplement: Additional file 1 — Full disclosure of research materials, data, analyses and output. [file 1471-2458-12-1011-S1.zip › reactions to threatening health messages - data [complete].tsv]

ppnr	firstBehavior	t0_alc_id	t0_alc_submitdate	t0_alc_startlanguage	t0_alc_token	t0_alc_datestamp	t0_alc_startdate	t0_alc_ipaddr	t0_alc_refurl	t0_alc_informedConsent	t0_alc_LT_evaluation_1	t0_alc_HT_evaluation_1	t0_alc_LT_evaluation_2	t0_alc_HT_evaluation_2	t0_alc_LT_evaluation_3	t0_alc_HT_evaluation_3	t0_alc_LT_evaluation_4	t0_alc_HT_evaluation_4	t0_alc_LT_evaluation_5	t0_alc_HT_evaluation_5	t0_alc_LT_evaluation_6	t0_alc_HT_evaluation_6	t0_alc_LT_evaluation_7	t0_alc_HT_evaluation_7	t0_alc_LT_evaluation_8	t0_alc_HT_evaluation_8	t0_alc_LT_effort	t0_alc_HT_effort	t0_alc_LT_riskPerception_1	t0_alc_HT_riskPerception_1	t0_alc_LT_riskPerception_2	t0_alc_HT_riskPerception_2	t0_alc_LT_riskPerception_3	t0_alc_HT_riskPerception_3	t0_alc_LT_riskPerception_4	t0_alc_HT_riskPerception_4	t0_alc_LT_riskPerception_5	t0_alc_HT_riskPerception_5	t0_alc_LT_riskPerception_6	t0_alc_HT_riskPerception_6	t0_alc_LT_riskPerception_7	t0_alc_HT_riskPerception_7	t0_alc_LT_riskPerception_8	t0_alc_HT_riskPerception_8	t0_alc_HT_relativeTimeInvestment	t0_alc_LT_emotionalImpact_1	t0_alc_HT_emotionalImpact_1	t0_alc_LT_emotionalImpact_2	t0_alc_HT_emotionalImpact_2
2	smoking
3	alcohol	48	29-05-2011 20:38:06	nl		29-05-2011 20:38:06	29-05-2011 13:42:13	81.71.166.119	http://by151w.bay151.mail.live.com/mail/InboxLight.aspx?n=1226023224	Ik stem toe met deelname aan het onderzoek	-2	2	-2	0	-3	-3	-2	1	0	-1	-1	-1	0	-1	0	1	-3	-3	0	1	0	0	1	2	-1	0	-1	0	0	2	0	1	-1	0	6	-2	1	-2	1
4	smoking
5	alcohol	45	28-05-2011 16:12:50	nl		28-05-2011 16:12:50	28-05-2011 15:56:51	84.25.234.5	-	Ik stem toe met deelname aan het onderzoek	-2	2	-1	1	-1	1	-2	2	-1	1	-1	0	-1	1	0	0	-2	2	-2	1	-2	1	-1	1	0	1	-1	1	0	-1	0	1	0	1	5	-1	1	-1	1
6	smoking
9	alcohol	19	22-05-2011 10:17:50	nl		22-05-2011 10:17:50	21-05-2011 23:06:32	87.209.5.237	http://by151w.bay151.mail.live.com/mail/InboxLight.aspx?n=2032292828	Ik stem toe met deelname aan het onderzoek	1	3	1	1	1	1	-2	3	-2	1	1	1	1	1	2	3	1	1	1	1	1	2	1	3	-1	1	-1	1	-2	1	-2	0	-1	1	3	-2	2	-3	1
10	smoking
11	alcohol	44	28-05-2011 14:47:43	nl		28-05-2011 14:47:43	28-05-2011 14:35:55	84.25.86.252	http://sn117w.snt117.mail.live.com/mail/InboxLight.aspx?FolderID=00000000-0000-0000-0000-000000000001&fav=True&n=997434576	Ik stem toe met deelname aan het onderzoek	-3	3	-1	-2	2	3	-2	2	-2	3	0	2	1	3	1	3	-2	3	1	2	-1	-2	0	2	1	2	1	3	1	3	1	3	0	2	6	-3	3	-2	3
12	smoking
13	alcohol	17	21-05-2011 16:01:47	nl		21-05-2011 16:01:47	21-05-2011 15:48:36	84.192.81.52	-	Ik stem toe met deelname aan het onderzoek	-1	1	-1	0	-1	0	-2	0	-2	-1	-2	0	-1	0	0	1	0	-1	-3	-2	-3	-2	-2	-1	-2	-1	-3	-3	-2	0	-3	-3	-3	-3	5	-3	-2	-3	-2
14	smoking
16	smoking
17	alcohol	6	20-05-2011 19:05:02	nl		20-05-2011 19:05:02	20-05-2011 18:59:00	77.170.90.215	-	Ik stem toe met deelname aan het onderzoek	-2	2	-1	2	1	3	-2	2	-3	3	-1	1	-1	2	-1	3	-2	2	-2	2	-2	3	-2	3	-1	1	-2	2	-1	3	-2	2	-1	2	6	-3	2	1	2
18	smoking
19	alcohol	21	22-05-2011 11:06:13	nl		22-05-2011 11:06:13	22-05-2011 10:45:19	82.170.230.55	http://sn124w.snt124.mail.live.com/mail/InboxLight.aspx?n=2036791836	Ik stem toe met deelname aan het onderzoek	-2	1	-2	2	1	3	-2	2	-1	1	1	1	0	2	0	2	0	2	-1	-1	-2	-2	-3	1	0	0	-1	0	-1	1	-2	0	-1	0	7	-1	2	-2	1
20	smoking
21	alcohol	10	20-05-2011 22:02:34	nl		20-05-2011 22:02:34	20-05-2011 21:46:08	86.93.206.212	http://co120w.col120.mail.live.com/mail/InboxLight.aspx?n=1414090232	Ik stem toe met deelname aan het onderzoek	0	2	1	-2	0	-1	-2	2	1	2	0	-1	-1	1	1	2	3	-3	0	-3	0	-2	0	2	1	1	0	0	1	1	-1	0	1	0	6	-2	1	-2	1
22	smoking
23	alcohol	26	22-05-2011 16:52:34	nl		22-05-2011 16:52:34	22-05-2011 16:45:50	84.25.218.186	http://bl156w.blu156.mail.live.com/mail/InboxLight.aspx?n=1686331990	Ik stem toe met deelname aan het onderzoek	2	-2	1	1	1	2	-2	3	0	3	0	0	2	1	1	3	-3	-3	0	0	1	3	1	3	1	3	1	2	2	3	1	1	-1	-1	4	-3	1	-2	2
24	smoking
25	alcohol	23	22-05-2011 11:34:49	nl		22-05-2011 11:34:49	22-05-2011 11:25:59	213.119.80.133	http://sn117w.snt117.mail.live.com/mail/InboxLight.aspx?n=1082343278	Ik stem toe met deelname aan het onderzoek	3	-2	-3	1	2	-2	1	3	0	-3	-3	2	-2	1	0	0	1	1	-3	-3	-3	-3	-1	1	2	2	-2	-2	0	1	-3	-3	-3	-3	4	0	1	-2	1
26	smoking
27	alcohol	50	31-05-2011 19:39:47	nl		31-05-2011 19:39:47	31-05-2011 18:20:39	83.119.222.69	http://co120w.col120.mail.live.com/mail/InboxLight.aspx?FolderID=00000000-0000-0000-0000-000000000003&InboxSortAscending=False&InboxSortBy=Date&fav=False&n=145601386	Ik stem toe met deelname aan het onderzoek	-2	2	-2	2	-2	2	-2	2	-2	2	-2	2	-2	2	-2	1	-2	-1	1	-1	-1	-2	-2	-1	-2	2	2	1	-2	-1	1	-1	-2	-1	6	-1	1	-1	1
28	smoking
29	alcohol	11	21-05-2011 09:02:47	nl		21-05-2011 09:02:47	21-05-2011 08:50:32	77.166.57.188	-	Ik stem toe met deelname aan het onderzoek	-2	1	-1	1	-1	2	-2	1	-1	2	-1	0	1	2	0	0	0	2	-2	0	-1	1	-1	0	1	2	-1	0	0	1	-1	0	0	2	6	-2	1	-2	0
30	smoking
31	alcohol	31	23-05-2011 22:56:15	nl		23-05-2011 22:56:15	23-05-2011 22:42:15	87.209.153.48	-	Ik stem toe met deelname aan het onderzoek	1	1	1	0	2	2	1	2	1	1	0	-1	2	1	2	2	1	1	-2	-1	0	0	-2	-1	-2	-1	-1	-1	2	2	-2	-2	-2	-1	2	0	1	-1	-1
35	alcohol	9	20-05-2011 21:26:52	nl		20-05-2011 21:26:52	20-05-2011 21:13:25	84.26.11.154	-	Ik stem toe met deelname aan het onderzoek	-3	-1	-3	-1	-3	-2	-3	0	-3	-3	-3	1	-3	0	-3	-3	-1	1	-3	-3	-2	-2	-3	-1	-1	1	-1	-1	-1	-1	0	0	-3	-2	5	-3	-2	-3	-3
36	smoking
37	alcohol	18	21-05-2011 16:32:41	nl		21-05-2011 16:32:41	21-05-2011 16:24:27	86.80.19.173	-	Ik stem toe met deelname aan het onderzoek	1	-1	-1	1	1	-1	0	0	-1	1	1	-1	1	-1	1	0	-1	1	-2	-2	-2	-1	-3	2	2	-1	2	-1	2	1	2	1	0	2	6	-1	2	0	1
39	alcohol	47	29-05-2011 12:19:14	nl		29-05-2011 12:19:14	29-05-2011 12:06:11	84.30.54.175	http://co110w.col110.mail.live.com/mail/InboxLight.aspx?n=1223581310	Ik stem toe met deelname aan het onderzoek	-3	-2	-3	-1	-3	-1	-3	-1	-3	-2	-3	-3	-2	-2	-2	-2	0	1	-2	-2	1	1	-2	-2	0	0	-3	-3	1	1	-1	-1	1	1	6	-3	0	-3	-1
40	smoking
42	smoking
43	alcohol	16	21-05-2011 15:23:28	nl		21-05-2011 15:23:28	21-05-2011 15:12:20	83.128.114.189	http://co121w.col121.mail.live.com/mail/InboxLight.aspx?n=1755463090	Ik stem toe met deelname aan het onderzoek	0	1	0	-1	1	0	-1	1	-1	2	-1	1	-1	1	0	1	-1	2	-1	1	1	-1	-1	1	-2	1	-1	1	0	1	-2	2	-2	1	3	-3	2	-3	2
44	smoking
45	alcohol	7	20-05-2011 20:29:13	nl		20-05-2011 20:29:13	20-05-2011 20:01:36	86.90.190.60	http://us.mg5.mail.yahoo.com/dc/launch?sysreq=ignore	Ik stem toe met deelname aan het onderzoek	-1	2	0	2	-1	1	-2	1	0	1	2	2	1	1	1	1	2	1	-1	1	0	1	1	1	1	2	-2	-1	-1	-1	-2	-1	-2	-2	3	-2	2	-3	0
47	alcohol	33	24-05-2011 11:24:24	nl		24-05-2011 11:24:24	24-05-2011 11:12:20	84.30.54.150	-	Ik stem toe met deelname aan het onderzoek	-1	2	1	2	0	2	1	3	-1	2	-1	2	-1	0	1	-1	1	-2	-1	1	-2	-1	-2	-1	-2	-3	-2	-2	-2	0	-2	-2	-2	-2	6	-2	1	-2	0
48	smoking
49	alcohol	12	21-05-2011 09:09:04	nl		21-05-2011 09:09:04	21-05-2011 09:00:26	84.25.93.6	http://by148w.bay148.mail.live.com/mail/InboxLight.aspx?FolderID=00000000-0000-0000-0000-000000000005&InboxSortAscending=False&InboxSortBy=Date&fav=False&n=842010255	Ik stem toe met deelname aan het onderzoek	-1	2	2	-1	1	-1	1	-1	1	0	0	-1	1	-1	2	0	1	-2	1	-1	0	0	-1	-2	-1	-2	-2	-3	-3	-3	-2	-3	-3	-3	2	1	2	2	1
51	alcohol	14	21-05-2011 11:31:10	nl		21-05-2011 11:31:10	21-05-2011 11:12:21	84.30.110.118	http://by157w.bay157.mail.live.com/mail/InboxLight.aspx?n=1238695787	Ik stem toe met deelname aan het onderzoek	-1	1	0	2	-1	2	-1	0	-3	-2	1	-1	1	0	-2	-1	-2	-1	-1	0	-1	-2	-1	-2	0	0	-1	-1	1	1	1	1	-3	-2	2	-2	0	-2	0
54	smoking
58	smoking
59	alcohol	24	22-05-2011 14:10:47	nl		22-05-2011 14:10:47	22-05-2011 13:58:33	84.196.138.138	-	Ik stem toe met deelname aan het onderzoek	-2	-1	1	1	0	-1	-2	-1	-2	-1	-1	-1	1	1	-2	-1	1	-2	-1	-2	-3	-3	-2	-2	-2	-2	-2	-2	-1	-2	-3	-3	-3	-3	2	2	-1	-1	2
60	smoking
62	smoking
65	alcohol	20	23-05-2011 18:43:05	nl		23-05-2011 18:43:05	22-05-2011 10:23:27	84.25.196.249	http://sn134w.snt134.mail.live.com/mail/InboxLight.aspx?n=190870322	Ik stem toe met deelname aan het onderzoek	-1	2	1	-2	0	1	-1	1	1	1	0	0	1	2	-1	1	-2	-2	-1	0	-2	-3	-1	-1	-2	-3	-2	-2	-2	-3	0	-1	-1	-2	4	-2	0	-1	-1
66	smoking
67	alcohol	51	01-06-2011 14:40:42	nl		01-06-2011 14:40:42	01-06-2011 13:55:33	145.101.142.221	http://sn117w.snt117.mail.live.com/mail/InboxLight.aspx?FolderID=00000000-0000-0000-0000-000000000001&fav=True&n=232931626	Ik stem toe met deelname aan het onderzoek	0	1	-1	0	-1	1	-1	1	0	1	1	2	0	0	-1	1	-1	0	-2	-2	-2	-2	0	1	-3	-3	-3	-3	-2	-2	-2	-2	-1	-1	5	-2	-2	-2	-1
68	smoking
69	alcohol	4	20-05-2011 17:58:04	en		20-05-2011 17:58:04	20-05-2011 17:27:21	109.91.16.23	-	Ik stem toe met deelname aan het onderzoek	1	-1	2	-1	2	-2	2	0	1	0	-1	-2	2	0	-1	-2	2	-2	1	-1	1	-1	2	-1	2	1	1	-1	1	-1	-1	-3	3	1	5	-2	1	-1	1
70	smoking
71	alcohol	22	22-05-2011 11:15:34	en		22-05-2011 11:15:34	22-05-2011 10:49:23	95.90.59.10	-	Ik stem toe met deelname aan het onderzoek	2	2	2	1	3	3	0	0	1	1	1	2	1	2	1	1	3	3	1	2	1	2	0	0	2	2	1	1	0	1	1	1	1	1	3	2	2	1	2
72	smoking
74	smoking
75	alcohol	15	21-05-2011 14:23:10	en		21-05-2011 14:23:10	21-05-2011 13:57:43	93.129.75.70	-	Ik stem toe met deelname aan het onderzoek	1	-2	2	-2	3	-2	2	-1	2	0	2	1	1	3	1	3	3	-1	1	2	3	3	1	2	1	0	2	0	0	2	2	0	1	1	7	-1	2	-1	3
76	smoking
77	alcohol	13	21-05-2011 10:26:44	en		21-05-2011 10:26:44	21-05-2011 10:05:38	85.177.95.64	-	Ik stem toe met deelname aan het onderzoek	1	3	1	-2	1	-2	1	-1	1	0	1	-1	1	-2	1	1	1	1	0	2	0	0	0	1	0	0	0	0	0	2	1	1	0	0	6	1	2	1	3
78	smoking
79	alcohol	34	24-05-2011 15:07:09	en		24-05-2011 15:07:09	24-05-2011 14:57:26	137.120.39.152	-	Ik stem toe met deelname aan het onderzoek	-2	3	-1	2	-1	2	-2	2	-2	3	-2	3	-1	3	-2	2	-3	-3	-3	-1	1	3	-2	2	-1	2	-2	2	-2	2	-2	2	-1	1	6	-2	3	-2	3
80	smoking
81	alcohol	36	24-05-2011 22:30:15	en		24-05-2011 22:30:15	24-05-2011 22:12:44	77.6.249.116	-	Ik stem toe met deelname aan het onderzoek	2	3	2	1	-1	2	1	3	1	2	0	0	2	3	2	3	1	2	-1	-1	2	1	0	1	1	2	2	3	1	2	2	2	3	3	4	-1	1	-1	1
83	alcohol	27	23-05-2011 09:54:03	en		23-05-2011 09:54:03	23-05-2011 09:44:51	134.155.85.11	-	Ik stem toe met deelname aan het onderzoek	-1	-2	1	1	1	1	0	1	-1	-1	0	0	0	0	-1	1	-2	-2	1	1	1	1	1	1	1	1	1	1	1	1	1	1	1	1	6	-1	-2	-1	-1
84	smoking
85	alcohol	39	26-05-2011 18:52:51	en		26-05-2011 18:52:51	26-05-2011 18:23:59	138.246.7.9	-	Ik stem toe met deelname aan het onderzoek	-2	-3	1	-1	-2	0	1	1	-3	-2	-3	-2	-2	2	-3	-2	-2	-3	-2	-1	1	-1	-1	-1	1	1	-1	-1	-1	1	-2	-2	1	1	6	-3	1	-3	2
86	smoking
87	alcohol	38	25-05-2011 12:27:32	en		25-05-2011 12:27:32	25-05-2011 12:09:01	84.192.98.1	-	Ik stem toe met deelname aan het onderzoek	0	2	-1	1	1	1	-1	2	1	2	0	0	0	1	1	2	-1	-3	0	1	-1	0	0	1	-1	0	-1	0	-2	-1	-1	1	0	1	2	0	2	1	2
88	smoking
89	alcohol	49	31-05-2011 01:33:45	en		31-05-2011 01:33:45	31-05-2011 01:09:40	85.151.203.250	-	Ik stem toe met deelname aan het onderzoek	-3	3	-1	1	-3	1	-3	2	-3	-2	-2	-2	-1	1	-3	-1	-2	-2	-3	1	-2	1	-2	2	-2	1	-3	0	-2	2	-2	-1	-2	-2	5	-3	0	-2	1
90	smoking
91	alcohol	25	22-05-2011 22:40:01	en		22-05-2011 22:40:01	22-05-2011 16:15:58	80.132.225.203	-	Ik stem toe met deelname aan het onderzoek	-2	2	-1	1	-2	3	-2	2	-1	2	-3	0	0	2	-1	2	-1	1	0	2	0	1	0	1	1	2	0	1	1	3	1	2	1	2	6	-3	2	-2	3
92	smoking
93	alcohol	43	28-05-2011 13:02:10	en		28-05-2011 13:02:10	28-05-2011 12:32:44	93.104.12.179	-	Ik stem toe met deelname aan het onderzoek	-2	2	2	-1	-1	2	-2	3	-3	2	-2	1	-1	2	-3	1	-2	2	-2	3	3	-1	-2	1	-3	-2	-3	1	-2	2	-3	2	-2	2	2	-3	2	-3	2
95	alcohol	29	23-05-2011 18:28:36	en		23-05-2011 18:28:36	23-05-2011 18:13:14	95.115.49.47	http://mail.aol.com/33668-111/aol-6/de-de/Suite.aspx	Ik stem toe met deelname aan het onderzoek	-1	-2	1	-1	1	2	0	2	0	2	1	1	-2	2	1	2	1	-2	1	2	1	1	1	3	1	1	1	2	1	2	1	2	1	2	6	1	3	1	3
96	smoking
98	smoking
107	alcohol	35	24-05-2011 19:35:40	en		24-05-2011 19:35:40	24-05-2011 18:12:47	195.241.178.174	-	Ik stem toe met deelname aan het onderzoek	-1	-2	1	2	2	1	2	3	2	2	-1	0	1	2	1	2	3	3	1	1	2	2	2	2	0	0	-3	-3	1	2	0	0	3	3	6	-1	-3	2	-1
115	alcohol	5	20-05-2011 19:18:23	en		20-05-2011 19:18:23	20-05-2011 18:56:39	195.241.179.81	-	Ik stem toe met deelname aan het onderzoek	2	3	-1	3	1	3	-2	2	2	3	1	2	-1	-2	1	2	-1	1	1	1	-1	-2	-1	-3	0	-2	-1	-3	1	-1	-1	-2	-3	-3	2	1	3	1	2
116	smoking
118	smoking
119	alcohol	28	23-05-2011 10:37:39	en		23-05-2011 10:37:39	23-05-2011 10:26:09	137.120.89.43	-	Ik stem toe met deelname aan het onderzoek	0	-1	2	1	1	1	-1	1	2	-1	1	1	1	1	-3	1	-3	0	-2	-1	-3	-2	-2	1	0	0	-2	-2	0	1	-1	0	-1	-1	6	-3	1	-1	2
120	smoking
122	smoking
124	smoking
124	smoking
125	alcohol	40	27-05-2011 22:47:23	en		27-05-2011 22:47:23	27-05-2011 22:17:21	77.2.129.113	-	Ik stem toe met deelname aan het onderzoek	-2	-1	-1	-3	-2	-3	1	-1	-1	1	-1	0	-1	0	-1	1	-2	2	-1	1	-2	-2	1	-1	0	0	-1	-1	0	1	-1	-1	-1	-1	6	2	-2	0	2
126	smoking
127	alcohol	37	24-05-2011 23:15:55	nl		24-05-2011 23:15:55	24-05-2011 22:50:07	87.209.2.75	-	Ik stem toe met deelname aan het onderzoek	1	2	1	2	-1	-1	0	2	0	2	0	0	1	1	1	2	0	2	-2	-1	-1	0	0	1	-2	-2	-3	-3	-2	0	-2	-1	0	1	6	-2	0	-2	-1
129	alcohol	46	28-05-2011 20:17:59	en		28-05-2011 20:17:59	28-05-2011 19:54:03	95.89.90.183	-	Ik stem toe met deelname aan het onderzoek	-1	2	1	3	0	2	1	3	1	3	0	2	1	3	1	2	2	-1	0	2	0	1	0	2	1	1	0	0	1	2	0	0	0	1	6	-3	2	0	3
130	smoking
250	smoking
251	alcohol	52	02-06-2011 11:57:44	nl		02-06-2011 11:57:44	02-06-2011 11:36:40	77.165.196.24	-	Ik stem toe met deelname aan het onderzoek	1	-1	1	2	1	2	-1	2	-1	3	-1	1	1	3	1	3	0	2	-2	-1	-1	-1	1	1	1	1	1	1	1	3	1	1	1	2	6	-1	2	-1	0
252	smoking
	smoking
[truncated: 191 more columns]
