# Supplementary material for: Reactions to threatening health messages
Source: BMC Public Health. 2012 Nov 21;12:1011. doi: 10.1186/1471-2458-12-1011 (PMC3575362; doi:10.1186/1471-2458-12-1011)
Supplement: Additional file 1 — Full disclosure of research materials, data, analyses and output. [file 1471-2458-12-1011-S1.zip › reactions to threatening health messages - data [selection].tsv]

ppnr	firstBehavior	sex	age	alc_behavior	smokingStatus	smo_behavior	t0_alc_LT_estimatedEvaluation	t0_alc_LT_estimatedRiskPerception	t0_alc_LT_estimatedEmotionalImpact	t0_alc_HT_estimatedEvaluation	t0_alc_HT_estimatedRiskPerception	t0_alc_HT_estimatedEmotionalImpact	t1_smo_LT_estimatedEvaluation	t1_smo_LT_estimatedRiskPerception	t1_smo_LT_estimatedEmotionalImpact	t1_smo_HT_estimatedEvaluation	t1_smo_HT_estimatedRiskPerception	t1_smo_HT_estimatedEmotionalImpact	t0_smo_LT_estimatedEvaluation	t0_smo_LT_estimatedRiskPerception	t0_smo_LT_estimatedEmotionalImpact	t0_smo_HT_estimatedEvaluation	t0_smo_HT_estimatedRiskPerception	t0_smo_HT_estimatedEmotionalImpact	t1_alc_LT_estimatedEvaluation	t1_alc_LT_estimatedRiskPerception	t1_alc_LT_estimatedEmotionalImpact	t1_alc_HT_estimatedEvaluation	t1_alc_HT_estimatedRiskPerception	t1_alc_HT_estimatedEmotionalImpact
2	smoking	Vrouw	21	126	2	0													0.625	0.833333333333333	-2	0	0.5	0	-1.125	-0.5	-2	0.5	1.125	0.666666666666667
3	alcohol	Vrouw	20	126	2	0	-1.25	-0.25	-1.33333333333333	-0.25	0.75	1	0	0	-0.666666666666667	1	2	1.33333333333333
4	smoking	Vrouw	20	126	2	0													-0.625	1	-2.33333333333333	0.5	1	0.333333333333333	0.75	-2.25	-1	-1.125	-2.25	0.666666666666667
5	alcohol	Man	24	1664	1	69	-1.125	-0.75	-1	1	0.75	1	0.625	0	1	-0.625	0	0
6	smoking	Vrouw	21	18	2	0													1.5	0.166666666666667	0	1	1.5	1	0.25	-1.375	0	0.5	-0.75	1.66666666666667
9	alcohol	Vrouw	24	728	2	0	0.375	-0.5	-2.66666666666667	1.75	1.25	1.66666666666667	-0.125	-2.16666666666667	-2	0.25	1.83333333333333	2.66666666666667
10	smoking	Vrouw	19	156	2	0													1.5	0	0	0.5	1.83333333333333	2	1.75	1.75	0	0.625	0.75	2
11	alcohol	Vrouw	20	126	2	0	-0.5	0.5	-2	2.125	1.875	3	-0.5	0.333333333333333	-2	2.5	1.83333333333333	3
12	smoking	Vrouw	24	42	2	0													-0.875	1	-1	-0.625	1.33333333333333	2	-0.375	0.25	-0.333333333333333	-0.375	0.75	1.33333333333333
13	alcohol	Man	22	54			-1.25	-2.625	-3	0.125	-1.875	-2
14	smoking	Vrouw	21		2	0													-0.625	2.66666666666667	0	1.75	2.66666666666667	2
16	smoking	Vrouw	20	1144	1	77													0	-0.333333333333333	-1.66666666666667	0.375	1.33333333333333	1.66666666666667	-0.5	-1	-2.66666666666667	0.625	0.625	0.333333333333333
17	alcohol	Vrouw	20	126	1	49	-1.25	-1.625	-1.66666666666667	2.25	2.25	2	-1.25	-0.666666666666667	-1	2.375	2.66666666666667	2
18	smoking	Man	24		2	0													0.125	0	0.333333333333333	0	1.33333333333333	1.33333333333333
19	alcohol	Vrouw	20	126	2	0	-0.625	-1.375	-2	1.75	-0.125	2	-0.375	2.16666666666667	0.666666666666667	-1.875	0.333333333333333	1.33333333333333
20	smoking	Vrouw	21	18	1	37.5													-0.125	-0.5	-3	-1.5	-0.5	-1.66666666666667	-0.875	-1.625	-1	-1.5	-1.75	-2
21	alcohol	Vrouw	20	18	2	0	0	0.25	-2.33333333333333	0.625	-0.125	1.33333333333333	-0.375	-0.833333333333333	-0.333333333333333	0.25	-0.166666666666667	-0.333333333333333
22	smoking	Vrouw	21	18	2	0													0.5	-0.333333333333333	-1	0.875	0.666666666666667	1	0.125	-1.25	-1.33333333333333	1	-1.375	0.333333333333333
23	alcohol	Vrouw	21	198	2	0	0.625	0.75	-2.66666666666667	1.375	1.75	2	1.625	3	2	-0.25	0	-2.33333333333333
24	smoking	Vrouw	20	288	1	14.75													-0.625	-0.666666666666667	-1.66666666666667	0.875	-0.666666666666667	-3	-0.125	-1	-3	-1.5	-1.125	-2.33333333333333
25	alcohol	Man	19		2	0	-0.25	-1.625	-1.33333333333333	0	-1.25	1	-0.375	0.666666666666667	-0.666666666666667	-0.625	0.833333333333333	1
26	smoking	Man	20		2	0													0	-0.333333333333333	-3	0.125	1.16666666666667	0.666666666666667
27	alcohol	Man	23	364	2	0	-2	-0.625	-0.333333333333333	1.875	-0.5	1.33333333333333	0.5	0.333333333333333	0.666666666666667	1.375	0.666666666666667	1.66666666666667
28	smoking	Vrouw	22	364	2	0													-1.75	-2	-2.33333333333333	2.875	1.33333333333333	1.66666666666667	0.125	-1.375	-1.66666666666667	2.625	-0.125	0
29	alcohol	Man	22	832	2	0	-0.875	-0.625	-1.66666666666667	1.125	0.75	0.666666666666667	-0.125	0.666666666666667	0	-0.375	-1.16666666666667	-2.33333333333333
30	smoking	Vrouw	20	572	2	0													0.75	0.5	1	1.625	1.66666666666667	2.33333333333333	1.625	-1.25	1.33333333333333	1.25	-1.875	0.666666666666667
31	alcohol	Vrouw	21	832			1.25	-1.125	0	1	-0.625	0.333333333333333
35	alcohol	Man	19	1144	2	0	-3	-1.75	-3	-1.125	-1.125	-2	-0.875	-1.83333333333333	-1.66666666666667	-0.125	-1	0.666666666666667
36	smoking	Vrouw	19	364	2	0													-0.125	-0.666666666666667	-2	-0.25	1.33333333333333	1.33333333333333	0.375	-0.625	-0.666666666666667	-0.5	-0.75	-1.33333333333333
37	alcohol	Man	20		2	0	0.375	0.125	-1	-0.25	0.125	1.33333333333333	0.125	1	0.333333333333333	0	2.83333333333333	2.33333333333333
39	alcohol	Vrouw	21	364	2	0	-2.75	-0.625	-2.66666666666667	-1.75	-0.625	0	1.375	0.333333333333333	-0.333333333333333	0.75	0.333333333333333	0.666666666666667
40	smoking	Vrouw	21		2	0													1.875	1.33333333333333	-0.666666666666667	-0.5	-0.333333333333333	1.33333333333333
42	smoking	Man	23	288	1														0.125	-1.5	-2	1.5	0.666666666666667	-1.33333333333333	-0.625	-2.125	-3	1.25	1.125	-0.666666666666667
43	alcohol	Vrouw	20	18	2	0	-0.375	-1	-2.66666666666667	0.75	0.875	2.33333333333333	0.75	1.33333333333333	0	-0.25	-1	1
44	smoking	Man	19		2	0													0.25	0.166666666666667	-2.33333333333333	1.375	1.66666666666667	1.66666666666667
45	alcohol	Vrouw	25	54	2	0	0	-0.75	-2.33333333333333	1.375	0	1.33333333333333	0.125	0.666666666666667	-2	0.25	0.666666666666667	1.33333333333333
47	alcohol	Vrouw	18	156	2	0	-0.125	-1.875	-1.33333333333333	1.5	-1.25	1	0.5	-0.5	0	-0.5	-1.33333333333333	0.666666666666667
48	smoking	Man	18	1144	2	0													0	-0.333333333333333	-1.66666666666667	2.125	1.83333333333333	2	0	-1.5	-2	2.5	1.125	1.66666666666667
49	alcohol	Vrouw	19		2	0	0.875	-1.375	1.33333333333333	-0.375	-2.125	2	0.875	1	1	-1	-2.33333333333333	-1.33333333333333
51	alcohol	Vrouw	21	126	1	19	-0.75	-0.625	-1.66666666666667	0.125	-0.625	0.333333333333333	0	-1.66666666666667	0	-1.25	-2.16666666666667	-0.666666666666667
54	smoking	Vrouw	22	54	2	0													1.375	0.333333333333333	1	-0.25	0.333333333333333	-0.666666666666667	-1	0.5	-1.33333333333333	-0.125	0.25	0.666666666666667
58	smoking	Vrouw	21	126	2	0													1.5	2.66666666666667	-0.666666666666667	1.25	2.83333333333333	1.66666666666667	-1.375	0.375	-2.66666666666667	2.125	1.5	2.33333333333333
59	alcohol	Vrouw	24	54	1	42.5	-0.875	-2.125	0	-0.5	-2.375	1	0.125	0	-0.666666666666667	0.625	0.5	1.66666666666667
60	smoking	Vrouw	20		1	40													-1.25	1.66666666666667	-2	1.5	1.66666666666667	2
62	smoking	Vrouw	20	54	2	0													0.625	0	0.666666666666667	1.125	1	2	0.125	0.75	-0.333333333333333	1	1.25	0.666666666666667
65	alcohol	Vrouw	20	54	2	0	0	-1.375	-1	0.75	-1.875	0	-0.875	-1	-1	2.625	2	3
66	smoking	Man	23		2	0													-0.125	1	0.333333333333333	0	1.16666666666667	-0.333333333333333	0	-0.875	-1	0	-0.25	-1.33333333333333
67	alcohol	Man	26	572			-0.375	-1.875	-1.66666666666667	0.875	-1.75	-1
68	smoking	Vrouw	19		2	0													0.875	0.666666666666667	1.33333333333333	0.5	0.5	3
69	alcohol	Man	19	364	2	0	1	1.25	-1.33333333333333	-1	-0.75	1.33333333333333	1	2	1	-1.25	0	-1.66666666666667
70	smoking	Man	22	156	2	0													0.25	0.5	-2.33333333333333	0.625	1.33333333333333	1.33333333333333	0.25	1.25	-1	1.375	1.875	1.33333333333333
71	alcohol	Vrouw	29	364	1	105	1.375	0.875	1.66666666666667	1.5	1.25	2	0.625	-1.5	-2.33333333333333	1.125	-1.33333333333333	0.333333333333333
72	smoking	Man	24		2	0													1	1	0.333333333333333	1.375	1.33333333333333	0.666666666666667
74	smoking	Vrouw	23		2	0													1.125	1.33333333333333	-0.333333333333333	0.625	1.83333333333333	2.66666666666667	0.5	1	-0.666666666666667	0.625	0.5	2
75	alcohol	Man	21	198	2	0	1.75	1.375	-1	0	1.25	2.66666666666667	0.625	1	-0.333333333333333	1.25	2	3
76	smoking	Man	25	364	1	35													0.5	-0.333333333333333	1.33333333333333	0.75	0.166666666666667	2	-1.125	-0.375	0.333333333333333	1.25	1.75	2
77	alcohol	Vrouw	21	54	2	0	1	0.125	1	-0.5	0.75	2.66666666666667	-2	-1.16666666666667	-0.666666666666667	1.125	0.833333333333333	1.66666666666667
78	smoking	Man	24		1	133													-0.375	0	-2	1.5	1.5	2.33333333333333
79	alcohol	Vrouw	23	364			-1.625	-1.5	-2	2.5	1.625	3
80	smoking	Vrouw	22	126	2	0													-0.375	1.16666666666667	1	1	2.5	2.33333333333333	-1.375	0.625	-2	1.25	1.875	2
81	alcohol	Vrouw	22	198	1	33	1.125	1.25	0	2.125	1.625	1.33333333333333	0	0.333333333333333	-2.33333333333333	2.25	1.33333333333333	1.33333333333333
83	alcohol	Vrouw	21	18	2	0	-0.125	1	-1	0.125	1	-1.66666666666667	1.25	2	0.666666666666667	0.75	2.16666666666667	1
84	smoking	Man	21		2	0													1.125	1	-1	-0.5	-1	1.33333333333333	2.125	0.5	-2.33333333333333	-2.25	-1.375	0.333333333333333
85	alcohol	Man	21	18			-1.625	-0.5	-3	-0.875	-0.375	2
86	smoking	Man	23	198	2	0													0.875	2	0.666666666666667	-0.75	0.166666666666667	-0.666666666666667	-0.125	0.25	0.333333333333333	1.5	1.875	2
87	alcohol	Man	22	54	1		0.125	-0.75	0.666666666666667	1.375	0.375	2	0.75	-0.666666666666667	-1.66666666666667	2	0	2.33333333333333
88	smoking	Man	21		2	0													0.75	1	0	-0.375	2.16666666666667	2.66666666666667
89	alcohol	Man	23	364	1	19	-2.375	-2.25	-2.33333333333333	0.375	0.5	1.33333333333333	1.875	1.33333333333333	0.333333333333333	1.75	1	2
90	smoking	Vrouw	21	364	1														0.625	-2.16666666666667	-1.66666666666667	1	0	1.33333333333333	-1.125	-1.5	-2.33333333333333	0.625	-1.375	0.333333333333333
91	alcohol	Vrouw	20	54	2	0	-1.5	0.5	-2.33333333333333	1.75	1.75	2.66666666666667	0.125	1	0	1.625	2	2.33333333333333
92	smoking	Man	22		1	165													0	-0.166666666666667	-1.66666666666667	0.375	1	2
93	alcohol	Man	23	364	1	165	-1.5	-1.75	-3	1.5	1	2	0.875	2.33333333333333	2.33333333333333	-0.75	-1.83333333333333	-2.33333333333333
95	alcohol	Vrouw	22	54	2	0	0.125	1	1	1	1.875	3	0.625	1	0	1	1.16666666666667	2
96	smoking	Man	23	198	2	0													-0.5	0	-1.66666666666667	0.125	0	-0.666666666666667	-0.125	-0.125	1	-0.375	0	0.666666666666667
98	smoking	Man	22	364	1	56													-0.75	2	0	1.5	2	1.66666666666667	0.875	0	-0.333333333333333	0.75	0	2.66666666666667
107	alcohol	Man	21		2	0	0.875	0.75	0.666666666666667	1.25	0.875	-1.33333333333333	-0.625	-2	-1.33333333333333	-0.125	-1.66666666666667	0.333333333333333
115	alcohol	Man	23	126	1	14.5	0.375	-0.625	1	2	-1.875	2.33333333333333	2.625	0.333333333333333	2	2.625	-1.5	1.66666666666667
116	smoking	Vrouw	22	364	2	0													0.75	-2	-0.333333333333333	-0.5	-2.16666666666667	2	0.625	0.375	0	-0.5	-0.25	1.66666666666667
118	smoking	Vrouw	19	126	2	0													0.875	0.666666666666667	0.666666666666667	1.875	1.5	2.66666666666667	1.5	-0.25	0.666666666666667	1.625	-0.125	1.66666666666667
119	alcohol	Man	22	832	1	33	0.375	-1.375	-1.66666666666667	0.5	-0.5	1.33333333333333	0.625	0.833333333333333	1	0.5	1	1.33333333333333
120	smoking	Vrouw	20	156	2	0													1.875	1.5	0	1.25	0.666666666666667	3	-0.25	1.375	1	0.625	-0.125	2.33333333333333
122	smoking	Man	29	156	2	0													1	0.333333333333333	0.666666666666667	1.125	0.333333333333333	1.66666666666667	0.875	-2.875	0	0.5	-2.875	0
124	smoking	Man	22		2	0													-0.5	2.16666666666667	1	0.25	1.16666666666667	-2
124	smoking	Vrouw	21		2	0													1.375	-2.16666666666667	-0.333333333333333	0.875	-2.16666666666667	-0.666666666666667
125	alcohol	Man	22	572			-1	-0.625	0.666666666666667	-0.75	-0.5	1
126	smoking	Man	21	572	1	24													-0.875	0.5	-0.333333333333333	1	0.666666666666667	2.66666666666667	0.125	-0.25	-1	0.875	0.875	1.66666666666667
127	alcohol	Man	20	126	2	0	0.375	-1.5	-2	1.25	-0.625	-0.666666666666667	0.125	-0.666666666666667	-1.66666666666667	1.25	2.33333333333333	1.66666666666667
129	alcohol	Vrouw	26	364	2	0	0.5	0.25	-0.666666666666667	2.5	1.125	2.66666666666667	0.875	0.166666666666667	-1	1	1	2.66666666666667
130	smoking	Man	22		2	0													0.5	1	-2	0.75	1.33333333333333	1.66666666666667
250	smoking	Man	23		2	0													0.375	0	-2	1.125	0.833333333333333	1
251	alcohol	Vrouw	23		1	16.5	0.25	0.375	-0.333333333333333	1.875	0.875	1.66666666666667	1.75	1	1.33333333333333	1.25	1.33333333333333	2
252	smoking	Man	26		2	0													-1.125	-1.83333333333333	-1	-0.625	-1.83333333333333	1.66666666666667
	smoking	Vrouw	22		2	0													0.625	1	-3	0.75	1	-3
