# Supplementary material for: Reactions to threatening health messages
Source: BMC Public Health. 2012 Nov 21;12:1011. doi: 10.1186/1471-2458-12-1011 (PMC3575362; doi:10.1186/1471-2458-12-1011)
Supplement: Additional file 1 — Full disclosure of research materials, data, analyses and output. [file 1471-2458-12-1011-S1.zip › reactions to threatening health messages - load data.r]

### These functions help load the data

loadData_limeSurveyFields <- function (dataframe) {

  dataframe[, 1] <- as.numeric(dataframe[, 1])
  attributes(dataframe)$variable.labels[1] <- "id"
  names(dataframe)[1] <- "id"

  dataframe[, 2] <- as.character(dataframe[, 2])
  attributes(dataframe)$variable.labels[2] <- "submitdate"
  names(dataframe)[2] <- "submitdate"

  dataframe[, 3] <- as.character(dataframe[, 3])
  attributes(dataframe)$variable.labels[3] <- "startlanguage"
  names(dataframe)[3] <- "startlanguage"

  dataframe[, 4] <- as.character(dataframe[, 4])
  attributes(dataframe)$variable.labels[4] <- "token"
  names(dataframe)[4] <- "token"

  dataframe[, 5] <- as.character(dataframe[, 5])
  attributes(dataframe)$variable.labels[5] <- "datestamp"
  names(dataframe)[5] <- "datestamp"

  dataframe[, 6] <- as.character(dataframe[, 6])
  attributes(dataframe)$variable.labels[6] <- "startdate"
  names(dataframe)[6] <- "startdate"

  dataframe[, 7] <- as.character(dataframe[, 7])
  attributes(dataframe)$variable.labels[7] <- "ipaddr"
  names(dataframe)[7] <- "ipaddr"

  dataframe[, 8] <- as.character(dataframe[, 8])
  attributes(dataframe)$variable.labels[8] <- "refurl"
  names(dataframe)[8] <- "refurl"
  
  return(dataframe);
  
}

loadData_part1 <- function (dataframe, startIndex, behavior) {

  if (behavior=="alcohol") {
    folderA <- "LT";
    folderB <- "HT";
  }
  else if (behavior=="smoking") {
    folderA <- "HT";
    folderB <- "LT";
  }

  dataframe[, startIndex] <- as.numeric(dataframe[, startIndex])
  attributes(dataframe)$variable.labels[startIndex] <- "[] Proefpersonen die brochure A bekeken:Geef op de volgende dimensies aan wat jij van de brochure vindt:"
  #dataframe[, startIndex] <- factor(dataframe[, startIndex], levels=c( 1, 2, 3, 4, 5, 6, 7), labels=c( "Overtuigend-3", "-2", "-1", "0", "1", "2", "Niet Overtuigend3"))
  names(dataframe)[startIndex] <- paste0(folderA, "_evaluation_1")

  dataframe[, startIndex+1] <- as.numeric(dataframe[, startIndex+1])
  attributes(dataframe)$variable.labels[startIndex+1] <- "[] Proefpersonen die brochure B bekeken:Geef op de volgende dimensies aan wat jij van de brochure vindt:"
  #dataframe[, startIndex+1] <- factor(dataframe[, startIndex+1], levels=c( 1, 2, 3, 4, 5, 6, 7), labels=c( "Overtuigend-3", "-2", "-1", "0", "1", "2", "Niet Overtuigend3"))
  names(dataframe)[startIndex+1] <- paste0(folderB, "_evaluation_1")

  dataframe[, startIndex+2] <- as.numeric(dataframe[, startIndex+2])
  attributes(dataframe)$variable.labels[startIndex+2] <- "[ ] Proefpersonen die brochure A bekeken:Geef op de volgende dimensies aan wat jij van de brochure vindt:"
  #dataframe[, startIndex+2] <- factor(dataframe[, startIndex+2], levels=c( 1, 2, 3, 4, 5, 6, 7), labels=c( "Slecht -3", "-2", "-1", "0", "1", "2", "Goed3"))
  names(dataframe)[startIndex+2] <- paste0(folderA, "_evaluation_2")

  dataframe[, startIndex+3] <- as.numeric(dataframe[, startIndex+3])
  attributes(dataframe)$variable.labels[startIndex+3] <- "[] Proefpersonen die brochure B bekeken:Geef op de volgende dimensies aan wat jij van de brochure vindt:"
  #dataframe[, startIndex+3] <- factor(dataframe[, startIndex+3], levels=c( 1, 2, 3, 4, 5, 6, 7), labels=c( "Slecht-3", "-2", "-1", "0", "1", "2", "Goed3"))
  names(dataframe)[startIndex+3] <- paste0(folderB, "_evaluation_2")

  dataframe[, startIndex+4] <- as.numeric(dataframe[, startIndex+4])
  attributes(dataframe)$variable.labels[startIndex+4] <- "[ ] Proefpersonen die brochure A bekeken:Geef op de volgende dimensies aan wat jij van de brochure vindt:"
  #dataframe[, startIndex+4] <- factor(dataframe[, startIndex+4], levels=c( 1, 2, 3, 4, 5, 6, 7), labels=c( "Goed doordacht-3", "-2", "-1", "0", "1", "2", "Niet goed doordacht3"))
  names(dataframe)[startIndex+4] <- paste0(folderA, "_evaluation_3")

  dataframe[, startIndex+5] <- as.numeric(dataframe[, startIndex+5])
  attributes(dataframe)$variable.labels[startIndex+5] <- "[ ] Proefpersonen die brochure B bekeken:Geef op de volgende dimensies aan wat jij van de brochure vindt:"
  #dataframe[, startIndex+5] <- factor(dataframe[, startIndex+5], levels=c( 1, 2, 3, 4, 5, 6, 7), labels=c( "Goed doordacht-3", "-2", "-1", "0", "1", "2", "Niet goed doordacht3"))
  names(dataframe)[startIndex+5] <- paste0(folderB, "_evaluation_3")

  dataframe[, startIndex+6] <- as.numeric(dataframe[, startIndex+6])
  attributes(dataframe)$variable.labels[startIndex+6] <- "[ ] Proefpersonen die brochure A bekeken:Geef op de volgende dimensies aan wat jij van de brochure vindt:"
  #dataframe[, startIndex+6] <- factor(dataframe[, startIndex+6], levels=c( 1, 2, 3, 4, 5, 6, 7), labels=c( "Heeft geen effect-3", "-2", "-1", "0", "1", "2", "Heeft veel effect3"))
  names(dataframe)[startIndex+6] <- paste0(folderA, "_evaluation_4")

  dataframe[, startIndex+7] <- as.numeric(dataframe[, startIndex+7])
  attributes(dataframe)$variable.labels[startIndex+7] <- "[ ] Proefpersonen die brochure B bekeken:Geef op de volgende dimensies aan wat jij van de brochure vindt:"
  #dataframe[, startIndex+7] <- factor(dataframe[, startIndex+7], levels=c( 1, 2, 3, 4, 5, 6, 7), labels=c( "Heeft geen effect-3", "-2", "-1", "0", "1", "2", "Heeft veel effect3"))
  names(dataframe)[startIndex+7] <- paste0(folderB, "_evaluation_4")
  
  if (behavior == "alcohol") {
  
    dataframe[, startIndex+8] <- as.numeric(dataframe[, startIndex+8])
    attributes(dataframe)$variable.labels[startIndex+8] <- "[] Proefpersonen die brochure A bekeken:Geef op de volgende dimensies aan wat jij van de brochure vindt:�De brochure geeft mij het gevoel minder te willen gaan drinken:"
    #dataframe[, startIndex+8] <- factor(dataframe[, startIndex+8], levels=c( 1, 2, 3, 4, 5, 6, 7), labels=c( "Geheel eens -3", "-2", "-1", "0", "1", "2", "Geheel oneens 3"))
    names(dataframe)[startIndex+8] <- paste0(folderA, "_evaluation_5")

    dataframe[, startIndex+9] <- as.numeric(dataframe[, startIndex+9])
    attributes(dataframe)$variable.labels[startIndex+9] <- "[] Proefpersonen die brochure B bekeken:Geef op de volgende dimensies aan wat jij van de brochure vindt:De brochure geeft mij het gevoel minder te willen gaan drinken:"
    #dataframe[, startIndex+9] <- factor(dataframe[, startIndex+9], levels=c( 1, 2, 3, 4, 5, 6, 7), labels=c( "Geheel eens-3", "-2", "-1", "0", "1", "2", "Geheel oneens3"))
    names(dataframe)[startIndex+9] <- paste0(folderB, "_evaluation_5")
  
  }
  else if (behavior == "smoking") {

    dataframe[, startIndex+8] <- as.numeric(dataframe[, startIndex+8])
    attributes(dataframe)$variable.labels[startIndex+8] <- "[] Proefpersonen die brochure A bekeken:Geef op de volgende dimensies aan wat jij van de brochure vindt:Geeft mij het gevoel om te willen stoppen met roken"
    #dataframe[, startIndex+8] <- factor(dataframe[, startIndex+9], levels=c( 1, 2, 3, 4, 5, 6, 7), labels=c( "Geheel eens-3", "-2", "-1", "0", "1", "2", "Geheel oneens3"))
    names(dataframe)[startIndex+8] <- paste0(folderA, "_evaluation_5")

    dataframe[, startIndex+9] <- as.numeric(dataframe[, startIndex+9])
    attributes(dataframe)$variable.labels[startIndex+9] <- "[] Proefpersonen die brochure B bekeken:Geef op de volgende dimensies aan wat jij van de brochure vindt:Geeft mij het gevoel om te willen stoppen met roken"
    #dataframe[, startIndex+9] <- factor(dataframe[, startIndex+9], levels=c( 1, 2, 3, 4, 5, 6, 7), labels=c( "Geheel eens-3", "-2", "-1", "0", "1", "2", "Geheel oneens3"))
    names(dataframe)[startIndex+9] <- paste0(folderB, "_evaluation_5")
  
  }

  dataframe[, startIndex+10] <- as.numeric(dataframe[, startIndex+10])
  attributes(dataframe)$variable.labels[startIndex+10] <- "[] Proefpersonen die brochure A bekeken:In hoeverre bevatte de uitspraken in de brochure zwakke punten?"
  #dataframe[, startIndex+10] <- factor(dataframe[, startIndex+10], levels=c( 1, 2, 3, 4, 5, 6, 7), labels=c( "Geen zwakke punten-3", "-2", "-1", "0", "1", "2", "Opvallend veel zwakke punten3"))
  names(dataframe)[startIndex+10] <- paste0(folderA, "_evaluation_6")

  dataframe[, startIndex+11] <- as.numeric(dataframe[, startIndex+11])
  attributes(dataframe)$variable.labels[startIndex+11] <- "[] Proefpersonen die brochure B bekeken:In hoeverre bevatte de uitspraken in de brochure zwakke punten?"
  #dataframe[, startIndex+11] <- factor(dataframe[, startIndex+11], levels=c( 1, 2, 3, 4, 5, 6, 7), labels=c( "Geen zwakke punten-3", "-2", "-1", "0", "1", "2", "Opvallend veel zwakke punten3"))
  names(dataframe)[startIndex+11] <- paste0(folderB, "_evaluation_6")

  dataframe[, startIndex+12] <- as.numeric(dataframe[, startIndex+12])
  attributes(dataframe)$variable.labels[startIndex+12] <- "[] Proefpersonen die brochure A bekeken:In hoeverre bevatte de uitspraken in de brochure sterke punten?"
  #dataframe[, startIndex+12] <- factor(dataframe[, startIndex+12], levels=c( 1, 2, 3, 4, 5, 6, 7), labels=c( "Geen sterke punten-3", "-2", "-1", "0", "1", "2", "Opvallend veel sterke punten3"))
  names(dataframe)[startIndex+12] <- paste0(folderA, "_evaluation_7")

  dataframe[, startIndex+13] <- as.numeric(dataframe[, startIndex+13])
  attributes(dataframe)$variable.labels[startIndex+13] <- "[] Proefpersonen die brochure B bekeken:In hoeverre bevatte de uitspraken in de brochure sterke punten?"
  #dataframe[, startIndex+13] <- factor(dataframe[, startIndex+13], levels=c( 1, 2, 3, 4, 5, 6, 7), labels=c( "Geen sterke punten-3", "-2", "-1", "0", "1", "2", "Opvallend veel sterke punten3"))
  names(dataframe)[startIndex+13] <- paste0(folderB, "_evaluation_7")

  dataframe[, startIndex+14] <- as.numeric(dataframe[, startIndex+14])
  attributes(dataframe)$variable.labels[startIndex+14] <- "[] Proefpersonen die brochure A bekeken:In hoeverre zijn de uitspraken in de brochure belangrijk om een beslissing te nemen over het stoppen met roken?"
  #dataframe[, startIndex+14] <- factor(dataframe[, startIndex+14], levels=c( 1, 2, 3, 4, 5, 6, 7), labels=c( "Heel belangrijk-3", "-2", "-1", "0", "1", "2", "Helemaal niet belangrijk3"))
  names(dataframe)[startIndex+14] <- paste0(folderA, "_evaluation_8")

  dataframe[, startIndex+15] <- as.numeric(dataframe[,startIndex+15])
  attributes(dataframe)$variable.labels[startIndex+15] <- "[] Proefpersonen die brochure B bekeken:In hoeverre zijn de uitspraken in de brochure belangrijk om een beslissing te nemen over het stoppen met roken?"
  #dataframe[, startIndex+15] <- factor(dataframe[, startIndex+15], levels=c( 1, 2, 3, 4, 5, 6, 7), labels=c( "Heel belangrijk-3", "-2", "-1", "0", "1", "2", "Helemaal niet belangrijk3"))
  names(dataframe)[startIndex+15] <- paste0(folderB, "_evaluation_8")
  
  dataframe[, startIndex+16] <- as.numeric(dataframe[, startIndex+16])
  attributes(dataframe)$variable.labels[startIndex+16] <- "[] Proefpersonen die brochure A bekeken:Hoeveel moeite heb je in het lezen van de tekst gestoken?"
  #dataframe[, startIndex+16] <- factor(dataframe[, startIndex+16], levels=c( 1, 2, 3, 4, 5, 6, 7), labels=c( "Veel moeite-3", "-2", "-1", "0", "1", "2", "Weinig moeite3"))
  names(dataframe)[startIndex+16] <- paste0(folderA, "_effort")

  dataframe[, startIndex+17] <- as.numeric(dataframe[, startIndex+17])
  attributes(dataframe)$variable.labels[startIndex+17] <- "[] Proefpersonen die brochure B bekeken:Hoeveel moeite heb je in het lezen van de tekst gestoken?"
  #dataframe[, startIndex+17] <- factor(dataframe[, startIndex+17], levels=c( 1, 2, 3, 4, 5, 6, 7), labels=c( "Veel moeite-3", "-2", "-1", "0", "1", "2", "Weinig moeite3"))
  names(dataframe)[startIndex+17] <- paste0(folderB, "_effort")
  
  if (behavior == "alcohol") {
  
    dataframe[, startIndex+18] <- as.numeric(dataframe[, startIndex+18])
    attributes(dataframe)$variable.labels[startIndex+18] <- "[] Proefpersonen die brochure A bekeken:Ervan uitgaande dat jij doorgaat met drinken zoals jij dat nu doet, kun jij dan de kans aangeven dat alcohol voor jou ernstige relatieproblemen veroorzaakt?"
    #dataframe[, startIndex+18] <- factor(dataframe[, startIndex+18], levels=c( 1, 2, 3, 4, 5, 6, 7), labels=c( "Zeer laag-3", "-2", "-1", "0", "1", "2", "Zeer hoog3"))
    names(dataframe)[startIndex+18] <- paste0(folderA, "_riskPerception_1")

    dataframe[, startIndex+19] <- as.numeric(dataframe[, startIndex+19])
    attributes(dataframe)$variable.labels[startIndex+19] <- "[] Proefpersonen die brochure B bekeken:Ervan uitgaande dat jij doorgaat met drinken zoals jij dat nu doet, kun jij dan de kans aangeven dat alcohol voor jou ernstige relatieproblemen veroorzaakt?"
    #dataframe[, startIndex+19] <- factor(dataframe[, startIndex+19], levels=c( 1, 2, 3, 4, 5, 6, 7), labels=c( "Zeer laag-3", "-2", "-1", "0", "1", "2", "Zeer hoog3"))
    names(dataframe)[startIndex+19] <- paste0(folderB, "_riskPerception_1")

    dataframe[, startIndex+20] <- as.numeric(dataframe[, startIndex+20])
    attributes(dataframe)$variable.labels[startIndex+20] <- "[] Proefpersonen die brochure A bekeken:Ervan uitgaande dat jij doorgaat met drinken zoals jij dat nu doet, kun jij dan de kans aangeven dat jij aan alcohol verslaafd raakt?"
    #dataframe[, startIndex+20] <- factor(dataframe[, startIndex+20], levels=c( 1, 2, 3, 4, 5, 6, 7), labels=c( "Zeer laag-3", "-2", "-1", "0", "1", "2", "Zeer hoog3"))
    names(dataframe)[startIndex+20] <- paste0(folderA, "_riskPerception_2")

    dataframe[, startIndex+21] <- as.numeric(dataframe[, startIndex+21])
    attributes(dataframe)$variable.labels[startIndex+21] <- "[] Proefpersonen die brochure B bekeken:Ervan uitgaande dat jij doorgaat met drinken zoals jij dat nu doet, kun jij dan de kans aangeven dat jij aan alcohol verslaafd raakt?"
    #dataframe[, startIndex+21] <- factor(dataframe[, startIndex+21], levels=c( 1, 2, 3, 4, 5, 6, 7), labels=c( "Zeer laag-3", "-2", "-1", "0", "1", "2", "Zeer hoog3"))
    names(dataframe)[startIndex+21] <- paste0(folderB, "_riskPerception_2")

    dataframe[, startIndex+22] <- as.numeric(dataframe[, startIndex+22])
    attributes(dataframe)$variable.labels[startIndex+22] <- "[] Proefpersonen die brochure A bekeken:Ervan uitgaande dat jij doorgaat met drinken zoals jij dat nu doet, kun jij dan de kans aangeven dat jij een ernstige leveraandoening krijgt?"
    #dataframe[, startIndex+22] <- factor(dataframe[, startIndex+22], levels=c( 1, 2, 3, 4, 5, 6, 7), labels=c( "Zeer laag-3", "-2", "-1", "0", "1", "2", "Zeer hoog3"))
    names(dataframe)[startIndex+22] <- paste0(folderA, "_riskPerception_3")
    
    dataframe[, startIndex+23] <- as.numeric(dataframe[, startIndex+23])
    attributes(dataframe)$variable.labels[startIndex+23] <- "[] Proefpersonen die brochure B bekeken:Ervan uitgaande dat jij doorgaat met drinken zoals jij dat nu doet, kun jij dan de kans aangeven dat jij een ernstige leveraandoening krijgt?"
    #dataframe[, startIndex+23] <- factor(dataframe[, startIndex+23], levels=c( 1, 2, 3, 4, 5, 6, 7), labels=c( "Zeer laag-3", "-2", "-1", "0", "1", "2", "Zeer hoog3"))
    names(dataframe)[startIndex+23] <- paste0(folderB, "_riskPerception_3")

    dataframe[, startIndex+24] <- as.numeric(dataframe[, startIndex+24])
    attributes(dataframe)$variable.labels[startIndex+24] <- "[] Proefpersonen die brochure A bekeken:Ervan uitgaande dat jij doorgaat met drinken zoals jij dat nu doet, kun jij dan de kans aangeven dat jij onbeschoft tegen mensen bent?"
    #dataframe[, startIndex+24] <- factor(dataframe[, startIndex+24], levels=c( 1, 2, 3, 4, 5, 6, 7), labels=c( "Zeer laag-3", "-2", "-1", "0", "1", "2", "Zeer hoog3"))
    names(dataframe)[startIndex+24] <- paste0(folderA, "_riskPerception_4")

    dataframe[, startIndex+25] <- as.numeric(dataframe[, startIndex+25])
    attributes(dataframe)$variable.labels[startIndex+25] <- "[] Proefpersonen die brochure B bekeken:Ervan uitgaande dat jij doorgaat met drinken zoals jij dat nu doet, kun jij dan de kans aangeven dat jij onbeschoft tegen mensen bent?"
    #dataframe[, startIndex+25] <- factor(dataframe[, startIndex+25], levels=c( 1, 2, 3, 4, 5, 6, 7), labels=c( "Zeer laag-3", "-2", "-1", "0", "1", "2", "Zeer hoog3"))
    names(dataframe)[startIndex+25] <- paste0(folderB, "_riskPerception_4")

    dataframe[, startIndex+26] <- as.numeric(dataframe[, startIndex+26])
    attributes(dataframe)$variable.labels[startIndex+26] <- "[] Proefpersonen die brochure A bekeken:Ervan uitgaande dat jij doorgaat met drinken zoals jij dat nu doet, kun jij dan de kans aangeven dat alcohol ernstige familieproblemen voor jou veroorzaakt?"
    #dataframe[, startIndex+26] <- factor(dataframe[, startIndex+26], levels=c( 1, 2, 3, 4, 5, 6, 7), labels=c( "Zeer laag-3", "-2", "-1", "0", "1", "2", "Zeer hoog3"))
    names(dataframe)[startIndex+26] <- paste0(folderA, "_riskPerception_5")

    dataframe[, startIndex+27] <- as.numeric(dataframe[, startIndex+27])
    attributes(dataframe)$variable.labels[startIndex+27] <- "[] Proefpersonen die brochure B bekeken:Ervan uitgaande dat jij doorgaat met drinken zoals jij dat nu doet, kun jij dan de kans aangeven dat alcohol ernstige familieproblemen voor jou veroorzaakt?"
    #dataframe[, startIndex+27] <- factor(dataframe[, startIndex+27], levels=c( 1, 2, 3, 4, 5, 6, 7), labels=c( "Zeer laag-3", "-2", "-1", "0", "1", "2", "Zeer hoog3"))
    names(dataframe)[startIndex+27] <- paste0(folderB, "_riskPerception_5")

    dataframe[, startIndex+28] <- as.numeric(dataframe[, startIndex+28])
    attributes(dataframe)$variable.labels[startIndex+28] <- "[] Proefpersonen die brochure A bekeken:Ervan uitgaande dat jij doorgaat met drinken zoals jij dat nu doet, kun jij dan de kans aangeven dat jij gewond raakt terwijl je onder invloed bent?"
    #dataframe[, startIndex+28] <- factor(dataframe[, startIndex+28], levels=c( 1, 2, 3, 4, 5, 6, 7), labels=c( "Zeer laag-3", "-2", "-1", "0", "1", "2", "Zeer hoog3"))
    names(dataframe)[startIndex+28] <- paste0(folderA, "_riskPerception_6")

    dataframe[, startIndex+29] <- as.numeric(dataframe[, startIndex+29])
    attributes(dataframe)$variable.labels[startIndex+29] <- "[] Proefpersonen die brochure B bekeken:Ervan uitgaande dat jij doorgaat met drinken zoals jij dat nu doet, kun jij dan de kans aangeven dat jij gewond raakt terwijl je onder invloed bent?"
    #dataframe[, startIndex+29] <- factor(dataframe[, startIndex+29], levels=c( 1, 2, 3, 4, 5, 6, 7), labels=c( "Zeer laag-3", "-2", "-1", "0", "1", "2", "Zeer hoog3"))
    names(dataframe)[startIndex+29] <- paste0(folderB, "_riskPerception_6")

    dataframe[, startIndex+30] <- as.numeric(dataframe[, startIndex+30])
    attributes(dataframe)$variable.labels[startIndex+30] <- "[] Proefpersonen die brochure A bekeken:Ervan uitgaande dat jij doorgaat met drinken zoals jij dat nu doet, kun jij dan de kans aangeven dat jij door alcohol veroorzaakte conflicten met vrienden krijgt?"
    #dataframe[, startIndex+30] <- factor(dataframe[, startIndex+30], levels=c( 1, 2, 3, 4, 5, 6, 7), labels=c( "Zeer laag-3", "-2", "-1", "0", "1", "2", "Zeer hoog3"))
    names(dataframe)[startIndex+30] <- paste0(folderA, "_riskPerception_7")

    dataframe[, startIndex+31] <- as.numeric(dataframe[, startIndex+31])
    attributes(dataframe)$variable.labels[startIndex+31] <- "[] Proefpersonen die brochure B bekeken:Ervan uitgaande dat jij doorgaat met drinken zoals jij dat nu doet, kun jij dan de kans aangeven dat jij door alcohol veroorzaakte conflicten met vrienden krijgt?"
    #dataframe[, startIndex+31] <- factor(dataframe[, startIndex+31], levels=c( 1, 2, 3, 4, 5, 6, 7), labels=c( "Zeer laag-3", "-2", "-1", "0", "1", "2", "Zeer hoog3"))
    names(dataframe)[startIndex+31] <- paste0(folderB, "_riskPerception_7")

    dataframe[, startIndex+32] <- as.numeric(dataframe[, startIndex+32])
    attributes(dataframe)$variable.labels[startIndex+32] <- "[] Proefpersonen die brochure A bekeken:Ervan uitgaande dat jij doorgaat met drinken zoals jij dat nu doet, kun jij dan de kans aangeven dat jij ontwenningsverschijnselen�krijgt als jij stopt met drinken?"
    #dataframe[, startIndex+32] <- factor(dataframe[, startIndex+32], levels=c( 1, 2, 3, 4, 5, 6, 7), labels=c( "Zeer laag-3", "-2", "-1", "0", "1", "2", "Zeer hoog3"))
    names(dataframe)[startIndex+32] <- paste0(folderA, "_riskPerception_8")

    dataframe[, startIndex+33] <- as.numeric(dataframe[, startIndex+33])
    attributes(dataframe)$variable.labels[startIndex+33] <- "[] Proefpersonen die brochure B bekeken:Ervan uitgaande dat jij doorgaat met drinken zoals jij dat nu doet, kun jij dan de kans aangeven dat jij ontwenningsverschijnselen krijgt als jij stopt met drinken?"
    #dataframe[, startIndex+33] <- factor(dataframe[, startIndex+33], levels=c( 1, 2, 3, 4, 5, 6, 7), labels=c( "Zeer laag-3", "-2", "-1", "0", "1", "2", "Zeer hoog3"))
    names(dataframe)[startIndex+33] <- paste0(folderB, "_riskPerception_8")

  }
  else if (behavior == "smoking") {

    dataframe[, startIndex+18] <- as.numeric(dataframe[, startIndex+18])
    attributes(dataframe)$variable.labels[startIndex+18] <- "[] Proefpersonen die brochure A bekeken:Als jij doorgaat met roken zoals jij het nu doet, wat is de kans dat jij tijdens jouw leven een hartaanval krijgt?"
    #dataframe[, startIndex+18] <- factor(dataframe[, startIndex+18], levels=c( 1, 2, 3, 4, 5, 6, 7), labels=c( "Zeer laag -3", "-2", "-1", "0", "1", "2", "Zeer hoog 3"))
    names(dataframe)[startIndex+18] <- paste0(folderA, "_riskPerception_1")

    dataframe[, startIndex+19] <- as.numeric(dataframe[, startIndex+19])
    attributes(dataframe)$variable.labels[startIndex+19] <- "[] Proefpersonen die brochure B bekeken:Als jij doorgaat met roken zoals jij het nu doet, wat is de kans dat jij tijdens jouw leven een hartaanval krijgt?"
    #dataframe[, startIndex+19] <- factor(dataframe[, startIndex+19], levels=c( 1, 2, 3, 4, 5, 6, 7), labels=c( "Zeer laag -3", "-2", "-1", "0", "1", "1", "Zeer hoog 3"))
    names(dataframe)[startIndex+19] <- paste0(folderB, "_riskPerception_1") 

    dataframe[, startIndex+20] <- as.numeric(dataframe[, startIndex+20])
    attributes(dataframe)$variable.labels[startIndex+20] <- "[] Proefpersonen die brochure A bekeken:Als jij doorgaat met roken zoals jij dat nu doet, wat is dan de kans dat je tijdens je leven bronchitis krijgt?"
    #dataframe[, startIndex+20] <- factor(dataframe[, startIndex+20], levels=c( 1, 2, 3, 4, 5, 6, 7), labels=c( "Zeer laag-3", "-2", "-1", "0", "1", "2", "Zeer hoog3"))
    names(dataframe)[startIndex+20] <- paste0(folderA, "_riskPerception_2")

    dataframe[, startIndex+21] <- as.numeric(dataframe[, startIndex+21])
    attributes(dataframe)$variable.labels[startIndex+21] <- "[] Proefpersonen die brochure B bekeken:Als jij doorgaat met roken zoals jij dat nu doet, wat is dan de kans dat je tijdens je leven bronchitis krijgt?"
    #dataframe[, startIndex+21] <- factor(dataframe[, startIndex+21], levels=c( 1, 2, 3, 4, 5, 6, 7), labels=c( "Zeer laag-3", "-2", "-1", "0", "1", "2", "Zeer hoog3"))
    names(dataframe)[startIndex+21] <- paste0(folderB, "_riskPerception_2") 

    dataframe[, startIndex+22] <- as.numeric(dataframe[, startIndex+22])
    attributes(dataframe)$variable.labels[startIndex+22] <- "[] Proefpersonen die brochure A bekeken:Als jij doorgaat met roken zoals jij dat nu doet, wat is dan de kans dat je tijdens je leven longkanker krijgt?"
    #dataframe[, startIndex+22] <- factor(dataframe[, startIndex+22], levels=c( 1, 2, 3, 4, 5, 6, 7), labels=c( "Zeer laag-3", "-2", "-1", "0", "1", "2", "Zeer hoog3"))
    names(dataframe)[startIndex+22] <- paste0(folderA, "_riskPerception_3")

    dataframe[, startIndex+23] <- as.numeric(dataframe[, startIndex+23])
    attributes(dataframe)$variable.labels[startIndex+23] <- "[] Proefpersonen die brochure B bekeken:Als jij doorgaat met roken zoals jij dat nu doet, wat is dan de kans dat je tijdens je leven longkanker krijgt?"
    #dataframe[, startIndex+23] <- factor(dataframe[, startIndex+23], levels=c( 1, 2, 3, 4, 5, 6, 7), labels=c( "Zeer laag-3", "-2", "-1", "0", "1", "2", "Zeer hoog3"))
    names(dataframe)[startIndex+23] <- paste0(folderB, "_riskPerception_3") 

    dataframe[, startIndex+24] <- as.numeric(dataframe[, startIndex+24])
    attributes(dataframe)$variable.labels[startIndex+24] <- "[] Proefpersonen die brochure A bekeken:Als jij doorgaat met roken zoals jij dat nu doet, wat is dan de kans dat je tijdens je leven een beroerte krijgt?"
    #dataframe[, startIndex+24] <- factor(dataframe[, startIndex+24], levels=c( 1, 2, 3, 4, 5, 6, 7), labels=c( "Zeer laag-3", "-2", "-1", "0", "1", "2", "Zeer hoog3"))
    names(dataframe)[startIndex+24] <- paste0(folderA, "_riskPerception_4")

    dataframe[, startIndex+25] <- as.numeric(dataframe[, startIndex+25])
    attributes(dataframe)$variable.labels[startIndex+25] <- "[] Proefpersonen die brochure B bekeken:Als jij doorgaat met roken zoals jij dat nu doet, wat is dan de kans dat je tijdens je leven een beroerte krijgt?"
    #dataframe[, startIndex+25] <- factor(dataframe[, startIndex+25], levels=c( 1, 2, 3, 4, 5, 6, 7), labels=c( "Zeer laag-3", "-2", "-1", "0", "1", "2", "Zeer hoog3"))
    names(dataframe)[startIndex+25] <- paste0(folderB, "_riskPerception_4") 

    dataframe[, startIndex+26] <- as.numeric(dataframe[, startIndex+26])
    attributes(dataframe)$variable.labels[startIndex+26] <- "[] Proefpersonen die brochure A bekeken:Als jij doorgaat met roken zoals jij dat nu doet, wat is dan de kans dat je tijdens je leven mond- en keelkanker krijgt?"
    #dataframe[, startIndex+26] <- factor(dataframe[, startIndex+26], levels=c( 1, 2, 3, 4, 5, 6, 7), labels=c( "Zeer laag-3", "-2", "-1", "0", "1", "2", "Zeer hoog3"))
    names(dataframe)[startIndex+26] <- paste0(folderA, "_riskPerception_5")

    dataframe[, startIndex+27] <- as.numeric(dataframe[, startIndex+27])
    attributes(dataframe)$variable.labels[startIndex+27] <- "[] Proefpersonen die brochure B bekeken:Als jij doorgaat met roken zoals jij dat nu doet, wat is dan de kans dat je tijdens je leven mond- en keelkanker krijgt?"
    #dataframe[, startIndex+27] <- factor(dataframe[, startIndex+27], levels=c( 1, 2, 3, 4, 5, 6, 7), labels=c( "Zeer laag-3", "-2", "-1", "0", "1", "2", "Zeer hoog3"))
    names(dataframe)[startIndex+27] <- paste0(folderB, "_riskPerception_5") 

    dataframe[, startIndex+28] <- as.numeric(dataframe[, startIndex+28])
    attributes(dataframe)$variable.labels[startIndex+28] <- "[] Proefpersonen die brochure A bekeken:AAls jij doorgaat met roken zoals jij dat nu doet, wat is dan de kans dat je tijdens je leven een emfyseem krijgt?"
    #dataframe[, startIndex+28] <- factor(dataframe[, startIndex+28], levels=c( 1, 2, 3, 4, 5, 6, 7), labels=c( "Zeer laag-3", "-2", "-1", "0", "1", "2", "Zeer hoog3"))
    names(dataframe)[startIndex+28] <- paste0(folderA, "_riskPerception_6")

    dataframe[, startIndex+29] <- as.numeric(dataframe[, startIndex+29])
    attributes(dataframe)$variable.labels[startIndex+29] <- "[] Proefpersonen die brochure B bekeken:AAls jij doorgaat met roken zoals jij dat nu doet, wat is dan de kans dat je tijdens je leven een emfyseem krijgt?"
    #dataframe[, startIndex+29] <- factor(dataframe[, startIndex+29], levels=c( 1, 2, 3, 4, 5, 6, 7), labels=c( "Zeer laag-3", "-2", "-1", "0", "1", "2", "Zeer hoog3"))
    names(dataframe)[startIndex+29] <- paste0(folderB, "_riskPerception_6") 
  }
  
  return(dataframe);
  
}

loadData_part2 <- function (dataframe, startIndex, behavior) {

  if (behavior=="alcohol") {
    folderA <- "LT";
    folderB <- "HT";
  }
  else if (behavior=="smoking") {
    folderA <- "HT";
    folderB <- "LT";
  }

  currentIndex <- startIndex;
  
  dataframe[, currentIndex] <- as.numeric(dataframe[, currentIndex])
  attributes(dataframe)$variable.labels[currentIndex] <- "[] Ik denk dat de proefpersonen brochure A ten opzichte van brochure B"
  #dataframe[, currentIndex] <- factor(dataframe[, currentIndex], levels=c( 1, 2, 3, 4, 5, 6, 7), labels=c( "-3", "meer tijd nemen voor A-2", "-1", "A en B even lang bestudeerden0", "1", "meer tijd nemen voor B2", "3"))
  names(dataframe)[currentIndex] <- "timeInvestment"
  
  currentIndex <- currentIndex + 1;  
  dataframe[, currentIndex] <- as.numeric(dataframe[, currentIndex])
  attributes(dataframe)$variable.labels[currentIndex] <- "[] Proefpersonen die brochure A bekeken:Denk erover na hoe jij je voelde toen jij de brochure bestudeerde.Hoe angstig voelde jij je bij het bestuderen van de brochure?"
  #dataframe[, currentIndex] <- factor(dataframe[, currentIndex], levels=c( 1, 2, 3, 4, 5, 6, 7), labels=c( "Extreem angstig -3", "-2", "-1", "0", "1", "2", "Helemaal niet angstig3"))
  names(dataframe)[currentIndex] <- paste0(folderA, "_emotionalImpact_1") 

  currentIndex <- currentIndex + 1;  
  dataframe[, currentIndex] <- as.numeric(dataframe[, currentIndex])
  attributes(dataframe)$variable.labels[currentIndex] <- "[] Proefpersonen die brochure B bekeken:Denk erover na hoe jij je voelde toen jij de brochure bestudeerde.Hoe angstig voelde jij je bij het bestuderen van de brochure?"
  #dataframe[, currentIndex] <- factor(dataframe[, currentIndex], levels=c( 1, 2, 3, 4, 5, 6, 7), labels=c( "Extreem angstig-3", "-2", "-1", "0", "1", "2", "Helemaal niet angstig3"))
  names(dataframe)[currentIndex] <- paste0(folderB, "_emotionalImpact_1") 

  currentIndex <- currentIndex + 1;  
  dataframe[, currentIndex] <- as.numeric(dataframe[, currentIndex])
  attributes(dataframe)$variable.labels[currentIndex] <- "[] Proefpersonen die brochure A bekeken:Denk erover na hoe jij je voelde toen jij de brochure bestudeerde.Hoe gestrest voelde jij je bij het bestuderen van de brochure?"
  #dataframe[, currentIndex] <- factor(dataframe[, currentIndex], levels=c( 1, 2, 3, 4, 5, 6, 7), labels=c( "Extreem gestrest-3", "-2", "-1", "0", "1", "2", "Helemaal niet gestrest3"))
  names(dataframe)[currentIndex] <- paste0(folderA, "_emotionalImpact_2") 

  currentIndex <- currentIndex + 1;  
  dataframe[, currentIndex] <- as.numeric(dataframe[, currentIndex])
  attributes(dataframe)$variable.labels[currentIndex] <- "[] Proefpersonen die brochure B bekeken:Denk erover na hoe jij jouw voelde toen jij de brochure bestudeerde.Hoe gestrest voelde jij jouw bij het bestuderen van de brochure?"
  #dataframe[, currentIndex] <- factor(dataframe[, currentIndex], levels=c( 1, 2, 3, 4, 5, 6, 7), labels=c( "Extreem gestrest-3", "-2", "-1", "0", "1", "2", "Helemaal niet gestrest 3"))
  names(dataframe)[currentIndex] <- paste0(folderB, "_emotionalImpact_2") 

  currentIndex <- currentIndex + 1;  
  dataframe[, currentIndex] <- as.numeric(dataframe[, currentIndex])
  attributes(dataframe)$variable.labels[currentIndex] <- "[] Proefpersonen die brochure A bekeken:Denk erover na hoe jij je voelde toen jij de brochure bestudeerde.Hoe ongemakkelijk voelde jij je bij het bestuderen van de brochure?"
  #dataframe[, currentIndex] <- factor(dataframe[, currentIndex], levels=c( 1, 2, 3, 4, 5, 6, 7), labels=c( "Extreem ongemakkelijk-3", "-2", "-1", "0", "1", "2", "Helemaal niet ongemakkelijk3"))
  names(dataframe)[currentIndex] <- paste0(folderA, "_emotionalImpact_3") 

  currentIndex <- currentIndex + 1;  
  dataframe[, currentIndex] <- as.numeric(dataframe[, currentIndex])
  attributes(dataframe)$variable.labels[currentIndex] <- "[] Proefpersonen die brochure B bekeken:Denk erover na hoe jij je voelde toen jij de brochure bestudeerde.Hoe ongemakkelijk voelde jij je bij het bestuderen van de brochure?"
  #dataframe[, currentIndex] <- factor(dataframe[, currentIndex], levels=c( 1, 2, 3, 4, 5, 6, 7), labels=c( "Extreem ongemakkelijk-3", "-2", "-1", "0", "1", "2", "Helemaal niet ongemakkelijk3"))
  names(dataframe)[currentIndex] <- paste0(folderB, "_emotionalImpact_3") 

  return(dataframe);
  
}

### Load datafile for alcohol, t0
source("71377_surveydata_syntax.r");
### Load datafile for smoking, t0
source("99365_surveydata_syntax.r");
### Load datafile for alcohol, t1
source("64646_surveydata_syntax.r");
### Load datafile for smoking, t1
source("87722_surveydata_syntax.r");
