# Supplementary material for: Reactions to threatening health messages
Source: BMC Public Health. 2012 Nov 21;12:1011. doi: 10.1186/1471-2458-12-1011 (PMC3575362; doi:10.1186/1471-2458-12-1011)
Supplement: Additional file 1 — Full disclosure of research materials, data, analyses and output. [file 1471-2458-12-1011-S1.zip › reactions to threatening health messages - output.txt]

Removing variable 't0_alc_age'
Removing variable 't0_smo_age'
Removing variable 't0_alc_sex'
Removing variable 't0_smo_sex'
Removing variable 't0_alc_AUDIT_1'
Removing variable 't1_alc_AUDIT_1'
Removing variable 't0_alc_AUDIT_2'
Removing variable 't1_alc_AUDIT_2'
Removing variable 't0_smo_smokingStatus'
Removing variable 't1_smo_smokingStatus'
Removing variable 't0_smo_nrOfCigarettes_weekday'
Removing variable 't1_smo_nrOfCigarettes_weekday'
Removing variable 't0_smo_nrOfCigarettes_weekendday'
Removing variable 't1_smo_nrOfCigarettes_weekendday'
[1] 2.1


### DESCRIPTIVES FOR PAPER ###

   moment behavior                 variable  n    ltBooklet   htBooklet
1      t0      alc estimatedEmotionalImpact 44 -1.18 (1.33)  1.2 (1.32)
2      t0      alc      estimatedEvaluation 44 -0.33 (1.12) 0.79 (1.07)
3      t0      alc  estimatedRiskPerception 44 -0.57 (1.07) 0.12 (1.25)
4      t0      smo estimatedEmotionalImpact 49 -0.79 (1.27)  1.1 (1.48)
5      t0      smo      estimatedEvaluation 49   0.3 (0.85) 0.65 (0.86)
6      t0      smo  estimatedRiskPerception 49  0.32 (1.18) 0.86 (1.11)
7      t1      alc estimatedEmotionalImpact 32 -0.91 (1.22) 0.81 (1.28)
8      t1      alc      estimatedEvaluation 32  0.06 (0.91) 0.52 (1.13)
9      t1      alc  estimatedRiskPerception 32 -0.41 (1.13) 0.03 (1.29)
10     t1      smo estimatedEmotionalImpact 38 -0.25 (1.24) 1.03 (1.49)
11     t1      smo      estimatedEvaluation 38  0.34 (0.91) 0.59 (1.17)
12     t1      smo  estimatedRiskPerception 38  0.27 (1.26) 0.45 (1.44)


### FULLER DESCRIPTIVES ###

                   variable behavior moment condition  n   mean median        range   sd
1  estimatedEmotionalImpact      alc     t0        LT 44 -1.182 -1.333    -3 - 1.67 1.33
2  estimatedEmotionalImpact      alc     t0        HT 44  1.205  1.333       -2 - 3 1.32
3       estimatedEvaluation      alc     t0        LT 44 -0.327 -0.125    -3 - 1.75 1.12
4       estimatedEvaluation      alc     t0        HT 44  0.787  1.000  -1.75 - 2.5 1.07
5   estimatedRiskPerception      alc     t0        LT 44 -0.568 -0.625 -2.62 - 1.38 1.07
6   estimatedRiskPerception      alc     t0        HT 44  0.122  0.250 -2.38 - 2.25 1.25
7  estimatedEmotionalImpact      smo     t0        LT 49 -0.789 -0.667    -3 - 1.33 1.27
8  estimatedEmotionalImpact      smo     t0        HT 49  1.095  1.667       -3 - 3 1.48
9       estimatedEvaluation      smo     t0        LT 49  0.298  0.375 -1.75 - 1.88 0.85
10      estimatedEvaluation      smo     t0        HT 49  0.651  0.750  -1.5 - 2.88 0.86
11  estimatedRiskPerception      smo     t0        LT 49  0.323  0.333 -2.17 - 2.67 1.18
12  estimatedRiskPerception      smo     t0        HT 49  0.861  1.167 -2.17 - 2.83 1.11
13 estimatedEmotionalImpact      alc     t1        LT 32 -0.906 -1.000    -3 - 1.33 1.22
14 estimatedEmotionalImpact      alc     t1        HT 32  0.812  0.667 -2.33 - 2.67 1.28
15      estimatedEvaluation      alc     t1        LT 32  0.059  0.062 -1.38 - 2.12 0.91
16      estimatedEvaluation      alc     t1        HT 32  0.523  0.625 -2.25 - 2.62 1.13
17  estimatedRiskPerception      alc     t1        LT 32 -0.410 -0.312 -2.88 - 1.75 1.13
18  estimatedRiskPerception      alc     t1        HT 32  0.027  0.000 -2.88 - 1.88 1.29
19 estimatedEmotionalImpact      smo     t1        LT 38 -0.246 -0.167 -2.33 - 2.33 1.24
20 estimatedEmotionalImpact      smo     t1        HT 38  1.026  1.333    -2.33 - 3 1.49
21      estimatedEvaluation      smo     t1        LT 38  0.339  0.312    -2 - 2.62 0.91
22      estimatedEvaluation      smo     t1        HT 38  0.592  0.688 -1.88 - 2.62 1.17
23  estimatedRiskPerception      smo     t1        LT 38  0.268  0.333    -2.17 - 3 1.26
24  estimatedRiskPerception      smo     t1        HT 38  0.452  0.667 -2.33 - 2.83 1.44


### INTERNAL CONSISTENCIES ###

   behavior moment condition                 variable n.items n.observations cronbach.alpha glb.max omega.total
1   Alcohol     t0        LT      estimatedEvaluation       8             44           0.88    0.94        0.92
2   Alcohol     t0        LT  estimatedRiskPerception       8             44           0.87    0.94        0.92
3   Alcohol     t0        LT estimatedEmotionalImpact       3             44           0.85    0.86        0.94
4   Alcohol     t0        HT      estimatedEvaluation       8             44           0.88    0.94        0.92
5   Alcohol     t0        HT  estimatedRiskPerception       8             44           0.87    0.94        0.92
6   Alcohol     t0        HT estimatedEmotionalImpact       3             44           0.85    0.86        0.94
7   Smoking     t0        LT      estimatedEvaluation       8             49           0.75    0.84        0.81
8   Smoking     t0        LT  estimatedRiskPerception       6             49           0.94    0.96        0.96
9   Smoking     t0        LT estimatedEmotionalImpact       3             49           0.83    0.85        0.91
10  Smoking     t0        HT      estimatedEvaluation       8             49           0.75    0.84        0.81
11  Smoking     t0        HT  estimatedRiskPerception       6             49           0.94    0.96        0.96
12  Smoking     t0        HT estimatedEmotionalImpact       3             49           0.83    0.85        0.91
13  Alcohol     t1        LT      estimatedEvaluation       8             32           0.80    0.91        0.88
14  Alcohol     t1        LT  estimatedRiskPerception       8             32           0.91    0.93        0.94
15  Alcohol     t1        LT estimatedEmotionalImpact       3             32           0.87    0.92        0.91
16  Alcohol     t1        HT      estimatedEvaluation       8             32           0.80    0.91        0.88
17  Alcohol     t1        HT  estimatedRiskPerception       8             32           0.91    0.93        0.94
18  Alcohol     t1        HT estimatedEmotionalImpact       3             32           0.87    0.92        0.91
19  Smoking     t1        LT      estimatedEvaluation       8             39           0.79    0.84        0.86
20  Smoking     t1        LT  estimatedRiskPerception       6             39           0.95    0.99        0.98
21  Smoking     t1        LT estimatedEmotionalImpact       3             39           0.90    0.90        0.97
22  Smoking     t1        HT      estimatedEvaluation       8             39           0.79    0.84        0.86
23  Smoking     t1        HT  estimatedRiskPerception       6             39           0.95    0.99        0.98
24  Smoking     t1        HT estimatedEmotionalImpact       3             39           0.90    0.90        0.97


### MANIPULATION CHECKS ###

  behavior moment d.lower d.upper    d       p   t df
1      alc     t0    1.06    1.76 1.41 6.3e-12 9.4 43
2      smo     t0    0.86    1.42 1.14 2.4e-10 8.0 48
3      alc     t1    0.89    1.56 1.23 8.8e-08 6.9 31
4      smo     t1    0.17    0.93 0.55 1.8e-03 3.4 37


### COVARIATE STATUS ###
###   (note: only 2 Type 1 errors, see comment in analysis file)

               covariate                variable behavior moment effectSize ci.lower ci.upper pointEstimate     p       t df
1                    age     estimatedEvaluation      alc     t0          r  -0.0064    0.375         0.191 0.213  1.2634 42
2                    age estimatedRiskPerception      alc     t0          r  -0.0769    0.312         0.123 0.428  0.8000 42
3                    age     estimatedEvaluation      smo     t0          r  -0.2210    0.152        -0.036 0.807 -0.2451 47
4                    age estimatedRiskPerception      smo     t0          r  -0.3430    0.020        -0.167 0.252 -1.1606 47
5                    age     estimatedEvaluation      alc     t1          r  -0.1511    0.313         0.085 0.642  0.4700 30
6                    age estimatedRiskPerception      alc     t1          r  -0.1020    0.357         0.135 0.462  0.7449 30
7                    age     estimatedEvaluation      smo     t1          r  -0.2277    0.199        -0.015 0.928 -0.0909 36
8                    age estimatedRiskPerception      smo     t1          r  -0.1930    0.233         0.021 0.899  0.1273 36
9                    sex     estimatedEvaluation      alc     t0          d  -0.2723    0.508         0.118 0.700  0.3879 42
10                   sex estimatedRiskPerception      alc     t0          d  -0.1484    0.635         0.243 0.429  0.7986 42
11                   sex     estimatedEvaluation      smo     t0          d  -0.5603    0.178        -0.191 0.508 -0.6663 47
12                   sex estimatedRiskPerception      smo     t0          d  -0.2922    0.444         0.076 0.793  0.2646 47
13                   sex     estimatedEvaluation      alc     t1          d  -0.4780    0.476        -0.001 0.998 -0.0027 30
14                   sex estimatedRiskPerception      alc     t1          d  -1.3877   -0.392        -0.890 0.132 -1.5997 14
15                   sex     estimatedEvaluation      smo     t1          d  -0.0760    0.781         0.353 0.295  1.0621 36
16                   sex estimatedRiskPerception      smo     t1          d  -0.1490    0.706         0.278 0.407  0.8385 36
17        behavior (alc)     estimatedEvaluation      alc     t0          r  -0.1259    0.292         0.087 0.599  0.5297 37
18        behavior (alc) estimatedRiskPerception      alc     t0          r  -0.0871    0.327         0.126 0.446  0.7700 37
19        behavior (smo)     estimatedEvaluation      smo     t0          r   0.0121    0.379         0.202 0.172  1.3871 45
20        behavior (smo) estimatedRiskPerception      smo     t0          r  -0.0222    0.349         0.169 0.255  1.1528 45
21        behavior (alc)     estimatedEvaluation      alc     t1          r  -0.0607    0.415         0.188 0.328  0.9961 27
22        behavior (alc) estimatedRiskPerception      alc     t1          r   0.1524    0.576         0.384 0.040  2.1621 27
23        behavior (smo)     estimatedEvaluation      smo     t1          r  -0.3167    0.111        -0.108 0.525 -0.6415 35
24        behavior (smo) estimatedRiskPerception      smo     t1          r  -0.4488   -0.044        -0.257 0.124 -1.5761 35
25 smoking (dichotomous)     estimatedEvaluation      smo     t0          d   0.2825    1.180         0.731 0.038  2.1361 47
26 smoking (dichotomous) estimatedRiskPerception      smo     t0          d  -0.0637    0.819         0.378 0.275  1.1035 47
27 smoking (dichotomous)     estimatedEvaluation      smo     t1          d  -0.4300    0.465         0.017 0.961  0.0495 36
28 smoking (dichotomous) estimatedRiskPerception      smo     t1          d  -0.6397    0.257        -0.192 0.586 -0.5489 36


### FIRST HYPOTHESIS: DIFFERENCES BETWEEN HT & LT RATINGS ###
###   (note: positive numbers indicate higher ratings for HT)

                 variable behavior moment effectSize ci.lower ci.upper pointEstimate       p   t df
1     estimatedEvaluation      alc     t0          d     0.72     1.30          1.01 7.8e-06 4.8 86
2 estimatedRiskPerception      alc     t0          d     0.31     0.87          0.59 6.6e-03 2.8 86
3     estimatedEvaluation      smo     t0          d     0.15     0.67          0.41 4.4e-02 2.0 96
4 estimatedRiskPerception      smo     t0          d     0.21     0.73          0.47 2.2e-02 2.3 96


### SECOND HYPOTHESIS: EFFECT OF INTERVENTION ON DECREASING RATINGS ###
###   (note: negative numbers indicate lower ratings)

                 variable behavior effectSize ci.lower ci.upper pointEstimate     p     t df
1     estimatedEvaluation      alc          d    -0.74   -0.140        -0.442 0.061 -1.90 74
2 estimatedRiskPerception      alc          d    -0.53    0.069        -0.229 0.327 -0.99 74
3     estimatedEvaluation      smo          d    -0.35    0.205        -0.072 0.739 -0.33 85
4 estimatedRiskPerception      smo          d    -0.61   -0.053        -0.332 0.290 -1.07 56


### EXPLORATORY ANALYSIS: CORRELATIONS WITH EMOTIONAL IMPACT ###

                 variable behavior moment condition effectSize ci.lower ci.upper pointEstimate       p   t df
1     estimatedEvaluation      alc     t0        LT          r    0.381     0.66          0.54 0.00017 4.1 42
2 estimatedRiskPerception      alc     t0        LT          r    0.133     0.49          0.32 0.03276 2.2 42
3     estimatedEvaluation      smo     t0        LT          r    0.183     0.51          0.36 0.01161 2.6 47
4 estimatedRiskPerception      smo     t0        LT          r    0.121     0.46          0.30 0.03550 2.2 47
5     estimatedEvaluation      alc     t0        HT          r    0.188     0.53          0.37 0.01287 2.6 42
6 estimatedRiskPerception      alc     t0        HT          r    0.310     0.62          0.48 0.00102 3.5 42
7     estimatedEvaluation      smo     t0        HT          r    0.087     0.43          0.27 0.06126 1.9 47
8 estimatedRiskPerception      smo     t0        HT          r    0.160     0.49          0.34 0.01810 2.4 47
